# Supplementary material for: Dimerization of ADAR1 modulates site-specificity of RNA editing
Source: Nat Commun. 2024 Nov 21;15:10051. doi: 10.1038/s41467-024-53777-2 (PMC11582362; doi:10.1038/s41467-024-53777-2)
Supplement: Supplementary file 4 — Source data [file 41467_2024_53777_MOESM4_ESM.zip]

Archive with 127 entries (111 files):
- Source-Data/
- Source-Data/Figure5/
- Source-Data/.DS_Store
- __MACOSX/Source-Data/._.DS_Store
- Source-Data/Figure4/
- Source-Data/FigureS10/
- Source-Data/FigureS11/
- Source-Data/FigureS7/
- Source-Data/FigureS9/
- Source-Data/FigureS8/
- Source-Data/FigureS12/
- Source-Data/Figure5/.DS_Store
- __MACOSX/Source-Data/Figure5/._.DS_Store
- Source-Data/Figure5/source-data-Figure5.xlsx
- __MACOSX/Source-Data/Figure5/._source-data-Figure5.xlsx
- Source-Data/Figure4/source-data-Figure4b-d.xlsx
- __MACOSX/Source-Data/Figure4/._source-data-Figure4b-d.xlsx
- Source-Data/Figure4/.DS_Store
- __MACOSX/Source-Data/Figure4/._.DS_Store
- Source-Data/Figure4/Raw-data-Figure-4a/
- __MACOSX/Source-Data/Figure4/._Raw-data-Figure-4a
- Source-Data/Figure4/source-data-Figure4a-all-blots-with-MW-ladder.jpg
- __MACOSX/Source-Data/Figure4/._source-data-Figure4a-all-blots-with-MW-ladder.jpg
- Source-Data/Figure4/Raw-data-Figure-4c/
- __MACOSX/Source-Data/Figure4/._Raw-data-Figure-4c
- Source-Data/Figure4/source-data-Figure4c-all-blots-with-MW-ladder.jpg
- __MACOSX/Source-Data/Figure4/._source-data-Figure4c-all-blots-with-MW-ladder.jpg
- Source-Data/FigureS10/source-data-Supplementary-Figure-S10A/
- Source-Data/FigureS10/.DS_Store
- __MACOSX/Source-Data/FigureS10/._.DS_Store
- Source-Data/FigureS10/source-data-Supplementary-Figure-S10B.jpg
- __MACOSX/Source-Data/FigureS10/._source-data-Supplementary-Figure-S10B.jpg
- Source-Data/FigureS10/raw-data-Supplementary-Figure-S10B/
- Source-Data/FigureS11/Raw-data-FigureS11B/
- __MACOSX/Source-Data/FigureS11/._Raw-data-FigureS11B
- Source-Data/FigureS11/.DS_Store
- __MACOSX/Source-Data/FigureS11/._.DS_Store
- Source-Data/FigureS11/Raw-data-FigureS11A/
- __MACOSX/Source-Data/FigureS11/._Raw-data-FigureS11A
- Source-Data/FigureS7/FigS7B_ADAR1-dsRB3-WT_15N-HSQC_700_308K.ucsf
- Source-Data/FigureS7/FigS7C_ADAR1-dsRB3-Interface-Mutant_15N-HSQC_700_308K.ucsf
- Source-Data/FigureS7/FigS7D_Chimeric-ADAR1-ds3-Xlrbpa-ds2_15N-HSQC_700_308K.ucsf
- Source-Data/FigureS9/Chimeric-ADAR1-ds3-Xlrbpa-ds2-dsRNA.itc
- Source-Data/FigureS9/Interface-mutant-ADAR1-dsRBD3-dsRNA.itc
- Source-Data/FigureS9/source-data-Supplementary-Figure-S9.xlsx
- __MACOSX/Source-Data/FigureS9/._source-data-Supplementary-Figure-S9.xlsx
- Source-Data/FigureS9/ADAR1-dsRBD3-dsRNA.itc
- __MACOSX/Source-Data/FigureS9/._ADAR1-dsRBD3-dsRNA.itc
- Source-Data/FigureS8/.DS_Store
- __MACOSX/Source-Data/FigureS8/._.DS_Store
- Source-Data/FigureS8/SupplFig-S8A/
- Source-Data/FigureS12/.DS_Store
- __MACOSX/Source-Data/FigureS12/._.DS_Store
- Source-Data/FigureS12/source-data-Supplementary-Figure-S12.xlsx
- __MACOSX/Source-Data/FigureS12/._source-data-Supplementary-Figure-S12.xlsx
- Source-Data/Figure4/Raw-data-Figure-4a/.DS_Store
- __MACOSX/Source-Data/Figure4/Raw-data-Figure-4a/._.DS_Store
- Source-Data/Figure4/Raw-data-Figure-4a/Replicate_1_Flag_Bands.jpg
- Source-Data/Figure4/Raw-data-Figure-4a/Replicate_1_HA_Marker.jpg
- Source-Data/Figure4/Raw-data-Figure-4a/Replicate_1_Flag_Marker.jpg
- Source-Data/Figure4/Raw-data-Figure-4a/Replicate_1_Flag_Merge.jpg
- Source-Data/Figure4/Raw-data-Figure-4a/Replicate_1_HA_Bands.jpg
- Source-Data/Figure4/Raw-data-Figure-4a/Replicate_1_HA_Merge.jpg
- Source-Data/Figure4/Raw-data-Figure-4c/Replicate_1_HA-delta-deaminase_Marker.jpg
- Source-Data/Figure4/Raw-data-Figure-4c/.DS_Store
- __MACOSX/Source-Data/Figure4/Raw-data-Figure-4c/._.DS_Store
- Source-Data/Figure4/Raw-data-Figure-4c/Replicate_1_Flag_Bands.jpg
- Source-Data/Figure4/Raw-data-Figure-4c/Replicate_1_Flag_Marker.jpg
- Source-Data/Figure4/Raw-data-Figure-4c/Replicate_1_Flag_Merge.jpg
- Source-Data/Figure4/Raw-data-Figure-4c/Replicate_1_HA-delta-deaminase_Bands.jpg
- Source-Data/Figure4/Raw-data-Figure-4c/Replicate_1_HA-delta-deaminase_Merge.jpg
- Source-Data/FigureS10/source-data-Supplementary-Figure-S10A/Flag_p110dsRBD3-interface-mutant_TritC.jpg
- Source-Data/FigureS10/source-data-Supplementary-Figure-S10A/HA_p110-delta-deaminase_DAPI.jpg
- Source-Data/FigureS10/source-data-Supplementary-Figure-S10A/Flag_p110dsRBD3-interface-mutant_merge.jpg
- Source-Data/FigureS10/source-data-Supplementary-Figure-S10A/Flag_p110_merge.jpg
- Source-Data/FigureS10/source-data-Supplementary-Figure-S10A/Flag_p110_TritC.jpg
- Source-Data/FigureS10/source-data-Supplementary-Figure-S10A/Flag_p110_DAPI.jpg
- Source-Data/FigureS10/source-data-Supplementary-Figure-S10A/HA_p110dsRBD3-interface-mutant-delta-deaminase_DAPI.jpg
- Source-Data/FigureS10/source-data-Supplementary-Figure-S10A/HA_p110-delta-deaminase_TritC.jpg
- Source-Data/FigureS10/source-data-Supplementary-Figure-S10A/HA_p110dsRBD3-interface-mutant-delta-deaminase_TritC.jpg
- Source-Data/FigureS10/source-data-Supplementary-Figure-S10A/Flag_p110dsRBD3-interface-mutant_DAPI.jpg
- Source-Data/FigureS10/source-data-Supplementary-Figure-S10A/Flag_p150dsRBD3-interface-mutant_DAPI.jpg
- Source-Data/FigureS10/source-data-Supplementary-Figure-S10A/HA_p110-delta-deaminase_merge.jpg
- Source-Data/FigureS10/source-data-Supplementary-Figure-S10A/HA_p110dsRBD3-interface-mutant-delta-deaminase_merge.jpg
- Source-Data/FigureS10/source-data-Supplementary-Figure-S10A/Flag_p150_merge.jpg
- Source-Data/FigureS10/source-data-Supplementary-Figure-S10A/Flag_p150dsRBD3-interface-mutant_TritC.jpg
- Source-Data/FigureS10/source-data-Supplementary-Figure-S10A/Flag_p150_DAPI.jpg
- Source-Data/FigureS10/source-data-Supplementary-Figure-S10A/Flag_p150_TritC.jpg
- Source-Data/FigureS10/source-data-Supplementary-Figure-S10A/Flag_p150dsRBD3-interface-mutant_merge.jpg
- Source-Data/FigureS10/raw-data-Supplementary-Figure-S10B/FigureS10B_GAPDH.jpg
- __MACOSX/Source-Data/FigureS10/raw-data-Supplementary-Figure-S10B/._FigureS10B_GAPDH.jpg
- Source-Data/FigureS10/raw-data-Supplementary-Figure-S10B/FigureS10B_FLAG.jpg
- __MACOSX/Source-Data/FigureS10/raw-data-Supplementary-Figure-S10B/._FigureS10B_FLAG.jpg
- Source-Data/FigureS11/Raw-data-FigureS11B/Replicate_3_Flag_Merge.jpg
- Source-Data/FigureS11/Raw-data-FigureS11B/Replicate_3_HA-delta-deaminase_Merge.jpg
- Source-Data/FigureS11/Raw-data-FigureS11B/.DS_Store
- __MACOSX/Source-Data/FigureS11/Raw-data-FigureS11B/._.DS_Store
- Source-Data/FigureS11/Raw-data-FigureS11B/Replicate_2_Flag_Merge.jpg
- Source-Data/FigureS11/Raw-data-FigureS11B/Replicate_3_HA-delta-deaminase_Bands.jpg
- Source-Data/FigureS11/Raw-data-FigureS11B/Replicate_3_Flag_Bands.jpg
- Source-Data/FigureS11/Raw-data-FigureS11B/Replicate_2_Flag_Bands.jpg
- Source-Data/FigureS11/Raw-data-FigureS11B/Replicate_3_HA-deltadeaminase_Marker.jpg
- Source-Data/FigureS11/Raw-data-FigureS11B/Replicate_3_Flag_Marker.jpg
- Source-Data/FigureS11/Raw-data-FigureS11B/Replicate_2_HA-delta-deaminase_Bands.jpg
- Source-Data/FigureS11/Raw-data-FigureS11B/Replicate_2_HA-delta-deaminase_Marker.jpg
- Source-Data/FigureS11/Raw-data-FigureS11B/Replicate_2_Flag_Marker.jpg
- Source-Data/FigureS11/Raw-data-FigureS11B/Replicate_2_HA-delta-deaminase_Merge.jpg
- Source-Data/FigureS11/Raw-data-FigureS11A/Replicate_3_Flag_Merge.jpg
- Source-Data/FigureS11/Raw-data-FigureS11A/Replicate_3_HA_Merge.jpg
- Source-Data/FigureS11/Raw-data-FigureS11A/Replicate_2_HA_Merge.jpg
- Source-Data/FigureS11/Raw-data-FigureS11A/.DS_Store
- __MACOSX/Source-Data/FigureS11/Raw-data-FigureS11A/._.DS_Store
- Source-Data/FigureS11/Raw-data-FigureS11A/Replicate_2_Flag_Merge.jpg
- Source-Data/FigureS11/Raw-data-FigureS11A/Replicate_2_HA_Marker.jpg
- Source-Data/FigureS11/Raw-data-FigureS11A/Replicate_3_HA_Bands.jpg
- Source-Data/FigureS11/Raw-data-FigureS11A/Replicate_3_Flag_Bands.jpg
- Source-Data/FigureS11/Raw-data-FigureS11A/Replicate_2_Flag_Bands.jpg
- Source-Data/FigureS11/Raw-data-FigureS11A/Replicate_2_HA_Bands.jpg
- Source-Data/FigureS11/Raw-data-FigureS11A/Replicate_3_Flag_Marker.jpg
- Source-Data/FigureS11/Raw-data-FigureS11A/Replicate_3_HA_Marker.jpg
- Source-Data/FigureS11/Raw-data-FigureS11A/Replicate_2_Flag_Marker.jpg
- Source-Data/FigureS8/SupplFig-S8A/SEC-MALLS-Chimeric-ADAR1-ds3-Xlrbpa-ds2.txt
- __MACOSX/Source-Data/FigureS8/SupplFig-S8A/._SEC-MALLS-Chimeric-ADAR1-ds3-Xlrbpa-ds2.txt
- Source-Data/FigureS8/SupplFig-S8A/SEC-MALLS-ADAR1-dsRBD3.txt
- __MACOSX/Source-Data/FigureS8/SupplFig-S8A/._SEC-MALLS-ADAR1-dsRBD3.txt
- Source-Data/FigureS8/SupplFig-S8A/SEC-MALLS-Interface-mutant-ADAR1-dsRBD3.txt
- __MACOSX/Source-Data/FigureS8/SupplFig-S8A/._SEC-MALLS-Interface-mutant-ADAR1-dsRBD3.txt
