# Supplementary material for: Dimerization of ADAR1 modulates site-specificity of RNA editing
Source: Nat Commun. 2024 Nov 21;15:10051. doi: 10.1038/s41467-024-53777-2 (PMC11582362; doi:10.1038/s41467-024-53777-2)
Supplement: Supplementary file 4 — Source data [file 41467_2024_53777_MOESM4_ESM.zip › Source-Data/Figure5/source-data-Figure5.xlsx]

## Sheet: Read me
Data obtained from Sanger sequencing of transfected Hek293T cells with ADAR1 p150 , ADAR1 p110 and their corresponding dsRBD3 dimerization interface mutants .
Editing events at the known sites for Azin 1, Gli1, Cflar And Nicn1 are present in triplicates unless otherwise indicated.
Average of three replicates and the corresponding standard deviation is calculated.
The peak heights for A and G correspond to the perecentage of editing that was calculated using SNAPGENE.

## Sheet: Fig. 5a,b
			Azin1 (site 1)
										Azin1	PEI	n = 3	p110 wt	n = 3	p110 mut	n = 3	p150 wt	n = 2	p150 mut	n = 3
Position:	Name:	Sequence:	A:	G	Editing percentage:	Average:	Standard deviation:				Average	st.dev	Average	st.dev	Average	st.dev	Average	st.dev	Average	st.dev
chr8:102829408	Pei	EF72274705	656	2	0.303951	0.276368	0.0350209		Site1	chr8:102829408	0.00276368	0.0350209	0.0100021	0.18736	0.00375993	0.139012	0.26558	1.76612	0.00299255	0.268725
Site 1	Pei	EF72152941	346	1	0.288184				Site2	chr8:102829879	0	0	0.000681663	0.118068	0	0	0.100891	4.62121	0.0350609	2.87059
	Pei	EF72152942	421	1	0.236967
	A1 p150	EF71703083	621	210	25.2708	26.558	1.76612
	A1 p150	EF71703084	355	142	28.5714
	A1 p150	EF72274702	379	132	25.8317
	A1 p150 mut	EF72152953	574	3	0.519931	0.299255	0.268725
	A1 p150 mut	EF72152954	791	3	0.377834
	A1 p150 mut	EF72152955	105	0	0
	A1 p110	EF71703081	489	6	1.21212	1.00021	0.18736
	A1 p110	EF71703082	463	4	0.856531
	A1 p110	EF72476156	1063	10	0.931966
	A1 p110 mut	EF71703086	799	2	0.249688	0.375993	0.139012
	A1 p110 mut	EF72152950	379	2	0.524934
	A1 p110 mut	EF72152951	846	3	0.353357
			Azin1 (site2)
Position:	Name:	Sequence:	A:	G:	Editing percentage:	Average:	Standard deviation:
chr8:102829879	Pei	EF72274705	1884	0	0	0	0
Site 2	Pei	EF72152941	3813	0	0
	Pei	EF72152942	1949	0	0
	A1 p150	EF71703083	1408	254	15.2828	10.0891	4.62121
	A1 p150	EF71703084	1529	143	8.55263
	A1 p150	EF72274702	1673	115	6.43177
	A1 p150 mut	EF72152953	2701	129	4.5583	3.50609	2.87059
	A1 p150 mut	EF72152954	2431	147	5.70209
	A1 p150 mut	EF72152955	1934	5	0.257865
	A1 p110	EF71703081	1670	0	0	0.0681663	0.118068
	A1 p110	EF71703082	1594	0	0
	A1 p110	EF72476156	488	1	0.204499
	A1 p110 mut	EF71703086	2155	0	0	0	0
	A1 p110 mut	EF72152950	4194	0	0
	A1 p110 mut	EF72152951	2643	0	0

## Sheet: Fig. 5c
					Gli1
Position:	Name:	Sequence:	A:	G:	Editing percentage:	Average:	Standard deviation:			Gli	PEI	n = 3	p110 wt	n = 3	p110 mut	n = 3	p150 wt	n = 2	p150 mut	n = 3
chr12:57470841	Pei	EF72274712	794	1	0.125786	0.125784	0.0030833				Average	st.dev	Average	st.dev	Average	st.dev	Average	st.dev	Average	st.dev
	Pei	EF72152975	775	1	0.128866					chr12:57470841	0.00125784	0.0030833	0.697075	5.2479	0.648242	1.38692	0.603454	12.1063	0.415326	2.68475
	Pei	EF72152976	814	1	0.122699
	A1 p150	EF71703073	604	1192	66.3697	60.3454	12.1063
	A1 p150	EF72274710	532	1144	68.2578
	A1 p150	EF72152980	388	336	46.4088
	A1 p150 mut	EF71703078	478	359	42.8913	41.5326	2.68475
	A1 p150 mut	EF72152985	396	302	43.2665
	A1 p150 mut	EF72152987	442	276	38.4401
	A1 p110	EF71703071	281	580	67.3635	69.7075	5.2479
	A1 p110	EF72274709	380	1185	75.7188
	A1 p110	EF72152979	560	1089	66.04
	A1 p110 mut	EF71703075	653	1142	63.6212	64.8242	1.38692
	A1 p110 mut	EF72274711	586	1155	66.3412
	A1 p110 mut	EF72152984	587	1067	64.5103

## Sheet: Fig. 5d,e
			Cflar
										Cflar	PEI	n = 3	p110 wt	n = 3	p110 mut	n = 3	p150 wt	n = 2	p150 mut	n = 3
Position:	Name:	Sequence:	A:	G:	Editing percentage:	Average:	Standard deviation:				Average	st.dev	Average	st.dev	Average	st.dev	Average	st.dev	Average	st.dev
chr2:201164032	Pei	EF72488377	980	0	0	1.9357	3.35272		Site1	chr2:201164032	0.019357	3.35272	0.129738	5.54657	0.0670224	5.48807	0.0592632	3.65202	0.104221	3.70708
Site 1	Pei	EF72488369	957	59	5.80709				Site2	chr2:201164087	0.0186279	2.00543	0.214458	2.39083	0.130949	10.8718	0.191157	6.87285	0.170817	4.05786
	Pei	EF72488334	1173	0	0				Site3	chr2:201164088	0.0445617	7.71831	0.243096	11.5369	0.0201058	3.48243	0.306159	22.0311	0.0144794	1.35395
	A1 p150	EF72476228	1068	36	3.26087	5.92632	3.65202		Site4	chr2:201164105	0.0266787	4.62088	0.152206	10.2493	0	0	0.103561	10.364	0	0
	A1 p150	EF72488374	1381	64	4.42907				Site5	chr2:201164112	0.0222437	3.85272	0.111593	11.3571	0	0	0.141898	13.0028	0.263115	0.141988
	A1 p150	EF72488341	606	68	10.089				Site6	chr2:201164118	0.0174242	2.63119	0.17702	5.08905	0.0212428	1.18312	0.0510049	7.17885	0.000706964	0.12245
	A1 p150 mut	EF72488384	642	43	6.27737	10.4221	3.70708
	A1 p150 mut	EF72476275	329	51	13.4211
	A1 p150 mut	EF72488347	581	76	11.5677
	A1 p110	EF72488378	720	157	17.9019	12.9738	5.54657
	A1 p110	EF72488379	681	51	6.96721
	A1 p110	EF72488373	263	43	14.0523
	A1 p110 mut	EF72488382	598	88	12.828	6.70224	5.48807
	A1 p110 mut	EF72488383	847	45	5.04484
	A1 p110 mut	EF72488344	744	17	2.2339
Position:	Name:	Sequence:	A:	G:	Editing percentage:	Average:	Standard deviation:
chr2:201164087	Pei	EF72488377	1105	18	1.60285	1.86279	2.00543
Site 2	Pei	EF72488369	795	33	3.98551
	Pei	EF72488334	867	0	0
	A1 p150	EF72476228	637	236	27.0332	19.1157	6.87285
	A1 p150	EF72488374	1096	203	15.6274
	A1 p150	EF72488341	912	157	14.6866
	A1 p150 mut	EF72488384	913	239	20.7465	17.0817	4.05786
	A1 p150 mut	EF72476275	247	36	12.7208
	A1 p150 mut	EF72488347	851	184	17.7778
	A1 p110	EF72488378	517	165	24.1935	21.4458	2.39083
	A1 p110	EF72488379	703	174	19.8404
	A1 p110	EF72488373	420	107	20.3036
	A1 p110 mut	EF72488382	965	84	8.00763	13.0949	10.8718
	A1 p110 mut	EF72488383	934	321	25.5777
	A1 p110 mut	EF72488344	910	55	5.69948
Position:	Name:	Sequence:	A:	G:	Editing percentage:	Average:	Standard deviation:
chr2:201164088	Pei	EF72488377	1046	0	0	4.45617	7.71831
Site 3	Pei	EF72488369	985	152	13.3685
	Pei	EF72488334	1028	0	0
	A1 p150	EF72476228	556	591	51.5257	30.6159	22.0311
	A1 p150	EF72488374	1078	524	32.7091
	A1 p150	EF72488341	716	59	7.6129
	A1 p150 mut	EF72488384	996	1	0.100301	1.44794	1.35395
	A1 p150 mut	EF72476275	206	3	1.43541
	A1 p150 mut	EF72488347	623	18	2.80811
	A1 p110	EF72488378	557	122	17.9676	24.3096	11.5369
	A1 p110	EF72488379	639	134	17.3351
	A1 p110	EF72488373	494	298	37.6263
	A1 p110 mut	EF72488382	775	0	0	2.01058	3.48243
	A1 p110 mut	EF72488383	888	57	6.03175
	A1 p110 mut	EF72488344	906	0	0
Position:	Name:	Sequence:	A:	G:	Editing percentage:	Average:	Standard deviation:
chr2:201164105	Pei	EF72488377	545	0	0	2.66787	4.62088
Site 4	Pei	EF72488369	1023	89	8.0036
	Pei	EF72488334	986	0	0
	A1 p150	EF72476228	849	224	20.876	10.3561	10.364
	A1 p150	EF72488374	1228	137	10.0366
	A1 p150	EF72488341	642	1	0.155521
	A1 p150 mut	EF72488384	1152	0	0	0	0
	A1 p150 mut	EF72476275	238	0	0
	A1 p150 mut	EF72488347	871	0	0
	A1 p110	EF72488378	379	120	24.0481	15.2206	10.2493
	A1 p110	EF72488379	579	24	3.9801
	A1 p110	EF72488373	724	155	17.6337
	A1 p110 mut	EF72488382	528	0	0	0	0
	A1 p110 mut	EF72488383	1024	0	0
	A1 p110 mut	EF72488344	989	0	0
Position:	Name:	Sequence:	A:	G:	Editing percentage:	Average:	Standard deviation:
chr2:201164112	Pei	EF72488377	574	0	0	2.22437	3.85272
Site 5	Pei	EF72488369	965	69	6.67311
	Pei	EF72488334	883	0	0
	A1 p150	EF72476228	662	227	25.5343	14.1898	13.0028
	A1 p150	EF72488374	901	185	17.035
	A1 p150	EF72488341	642	0	0
	A1 p150 mut	EF72488384	403	0	0	0	0
	A1 p150 mut	EF72476275	178	0	0
	A1 p150 mut	EF72488347	671	0	0
	A1 p110	EF72488378	323	39	10.7735	11.1593	11.3571
	A1 p110	EF72488379	462	0	0
	A1 p110	EF72488373	766	225	22.7043
	A1 p110 mut	EF72488382	361	0	0	0	0
	A1 p110 mut	EF72488383	659	0	0
	A1 p110 mut	EF72488344	748	0	0
Position:	Name:	Sequence:	A:	G:	Editing percentage:	Average:	Standard deviation:
chr2:201164118	Pei	EF72488377	1095	3	0.273224	1.74242	2.63119
Site 6	Pei	EF72488369	996	50	4.78011
	Pei	EF72488334	1148	2	0.173913
	A1 p150	EF72476228	1158	179	13.3882	5.10049	7.17885
	A1 p150	EF72488374	1592	13	0.809969
	A1 p150	EF72488341	986	11	1.10331
	A1 p150 mut	EF72488384	1172	0	0	0.0706964	0.12245
	A1 p150 mut	EF72476275	219	0	0
	A1 p150 mut	EF72488347	941	2	0.212089
	A1 p110	EF72488378	734	224	23.382	17.702	5.08905
	A1 p110	EF72488379	866	167	16.1665
	A1 p110	EF72488373	848	133	13.5576
	A1 p110 mut	EF72488382	891	32	3.46696	2.12428	1.18312
	A1 p110 mut	EF72488383	960	12	1.23457
	A1 p110 mut	EF72488344	1059	18	1.67131

## Sheet: Fig. 5f
				Nicn1
NICN1	PEI	n = 3	p110 wt	n = 3	p110 mut	n = 3	p150 wt	n = 2	p150 mut	n = 3		p110 % editing in mutant			p150 % editing in mutant
	Average	st.dev	Average	st.dev	Average	st.dev	Average	st.dev	Average	st.dev
2069	0.0546312	0.0257467	0.189167	0.0707056	0.100753	0.0418041	0.2476	0.1024	0.0937231	0.0469926		0.532616			0.378525
2066	0.0804129	0.0583175	0.387646	0.131275	0.260536	0.0443724	0.481993	0.134526	0.22015	0.156556		0.672097			0.456749
2062	0.0576532	0.0395412	0.194327	0.0464626	0.115115	0.0151181	0.247008	0.0917017	0.0966833	0.0646119		0.592376			0.391418
2060	0.105672	0.0762061	0.564954	0.140277	0.460014	0.114388	0.652207	0.203881	0.38459	0.162812		0.814251			0.589674
2048	0.162267	0.0904871	0.49503	0.146615	0.365685	0.0998069	0.51682	0.215992	0.263115	0.141988		0.738712			0.509103
2047	0.354419	0.0408344	0.69208	0.144398	0.597803	0.141066	0.699172	0.182214	0.53577	0.164224		0.863777			0.766293
2046	0.0386054	0.0271047	0.19446	0.0916926	0.0912651	0.0362959	0.194765	0.0831481	0.0819061	0.0662048		0.469326			0.420537
2025	0.0130497	0.0105612	0.168012	0.113213	0.0790397	0.0795838	0.205788	0.120152	0.0774749	0.0797367		0.47044			0.37648
2020	0.128962	0.10136	0.450666	0.194106	0.378458	0.123834	0.509246	0.246932	0.336824	0.269104		0.839775			0.661418
2015	0.00809634	0.00454196	0.174452	0.18379	0.0715501	0.0864988	0.235775	0.20048	0.0633308	0.0732624		0.410142			0.268607
2008	0.0551009	0.0407722	0.33212	0.177104	0.202641	0.120898	0.301625	0.138946	0.140957	0.122848		0.610144			0.467325
2007	0.296056	0.0459699	0.623401	0.14928	0.549325	0.1214	0.669177	0.202188	0.502039	0.141549		0.881174			0.750233
2006	0.453016	0.0382634	0.719007	0.101594	0.650974	0.0888157	0.751013	0.167111	0.649745	0.0897994		0.90538			0.865159
1995	0.0614484	0.0445747	0.222116	0.144061	0.118752	0.0717727	0.290607	0.185768	0.125486	0.125258		0.534639			0.431806
1969	0.893202	0.0257706	0.903745	0.0291701	0.791069	0.0376905	0.891382	0.0230979	0.833249	0.0468672		0.875324			0.934784
1966	0.0351673	0.0235482	0.16854	0.0897059	0.114824	0.0698903	0.240978	0.160636	0.116312	0.106996		0.681285			0.482667
1960	0.335054	0.0538448	0.572099	0.171828	0.422849	0.102939	0.625334	0.205691	0.442866	0.180459		0.739118			0.708208
1953	0.0833799	0.0576212	0.347358	0.187219	0.200055	0.0533073	0.409822	0.20862	0.190379	0.125067		0.575934			0.464541
1952	0.0569306	0.0407826	0.309105	0.152001	0.162399	0.0376567	0.286695	0.125405	0.186076	0.144642		0.525385			0.649036
1926	0.138492	0.0568852	0.525531	0.211392	0.441394	0.135399	0.652313	0.239861	0.458566	0.241221		0.839901			0.702985
1916	0.0158436	0.0108484	0.19611	0.188522	0.0864291	0.062057	0.253157	0.175862	0.128551	0.147932		0.440717			0.507792
1904	0.251957	0.0192551	0.425042	0.177622	0.150608	0.0647079	0.49782	0.242326	0.256294	0.133848		0.354337			0.514833
1887	0.438216	0.0360483	0.663414	0.147467	0.599834	0.0602581	0.7091	0.215429	0.612538	0.160713		0.904162			0.863825
1886	0.173858	0.0479209	0.412739	0.153388	0.270133	0.0478092	0.51341	0.229581	0.322184	0.0712715		0.654488			0.627538
1880	0.456156	0.085626	0.703266	0.164675	0.665309	0.154911	0.689248	0.174323	0.604471	0.172116		0.946027			0.877001
1867	0.0977131	0.0894857	0.389921	0.241936	0.353191	0.173474	0.494331	0.284654	0.326896	0.309481		0.905802			0.66129
