# Supplementary material for: Dimerization of ADAR1 modulates site-specificity of RNA editing
Source: Nat Commun. 2024 Nov 21;15:10051. doi: 10.1038/s41467-024-53777-2 (PMC11582362; doi:10.1038/s41467-024-53777-2)
Supplement: Supplementary file 4 — Source data [file 41467_2024_53777_MOESM4_ESM.zip › Source-Data/Figure4/source-data-Figure4b-d.xlsx]

## Sheet: Fig. 4b
		Full length proteins
Flag WT/HA WT		area under the curve	Ratio	Multiplied by 100
IP Flag blot 1	1	160140451	0.910221	91.0221
Co-IP HA blot 1	2	145763125
IP Flag blot 2	3	135745505	0.613486	61.3486
Co-IP HA blot 2	4	83278007
IP Flag blot 3	5	150772841	0.605374	60.5374
Co-IP HA blot 3	6	91273966
Flag Mutant/HA Mutant △deaminase		area under the curve	ratio	Multiplied by 100
IP Flag blot 1	1	88790430	0.0898493	8.98493
Co-IP HA blot 1	2	7977761
IP Flag blot 2	3	117300744	0.210715	21.0715
Co-IP HA blot 2	4	24717083
IP Flag blot 3	5	149247761	0.0200817	2.00817
Co-IP HA blot 3	6	2997142
Flag WT/HA Mutant		area under the curve	ratio	Multiplied by 100
IP Flag blot 1	1	144115869	0.084996	8.4996
Co-IP HA blot 1	2	12249276
IP Flag blot 2	3	149674342	0.205717	20.5717
Co-IP HA blot 2	4	30790510
IP Flag blot 3	5	154793305	0.053759	5.3759
Co-IP HA blot 3	6	8321527		0

## Sheet: Fig. 4d
		Delta deaminase
Flag WT/HA WT △deaminase		area under the curve	Ratio	Multiplied by 100
IP Flag blot 1	1	108198111	0.274235	27.4235
Co-IP HA blot 1	2	29671744	27.4235
IP Flag blot 2	3	78608250	0.290612	29.0612
Co-IP HA blot 2	4	22844463	29.0612
IP Flag blot 3	5	65373007	0.270505	27.0505
Co-IP HA blot 3	6	17683731	27.0505
Flag Mutant/HA Mutant △deaminase		area under the curve	ratio	Multiplied by 100
IP Flag blot 1	1	43918874	0.0107798	1.07798
Co-IP HA blot 1	2	473435	1.07798
IP Flag blot 2	3	70056137	0.00127388	0.127388
Co-IP HA blot 2	4	89243	0.127388
IP Flag blot 3	5	46785581	0.017644	1.7644
Co-IP HA blot 3	6	825485	1.7644
Flag WT/HA Mutant △deaminase		area under the curve	ratio	Multiplied by 100
IP Flag blot 1	1	23438501	0.0136933	1.36933
Co-IP HA blot 1	2	320950	1.36933
IP Flag blot 2	3	52261723	0.00732986	0.732986
Co-IP HA blot 2	4	383071	0.732986
IP Flag blot 3	5	79365480	0.00586904	0.586904
Co-IP HA blot 3	6	465799	0.586904
