# Supplementary material for: Dimerization of ADAR1 modulates site-specificity of RNA editing
Source: Nat Commun. 2024 Nov 21;15:10051. doi: 10.1038/s41467-024-53777-2 (PMC11582362; doi:10.1038/s41467-024-53777-2)
Supplement: Supplementary file 4 — Source data [file 41467_2024_53777_MOESM4_ESM.zip › Source-Data/FigureS9/Chimeric-ADAR1-ds3-Xlrbpa-ds2-dsRNA.itc]

$ITC
$ 35 
$NOT
$ 25 
$ 60 
$ 307 
$ 10 
$ 2 
$ADCGainCode:  3 
$False,True,False
$ 2.0005 , 4.001 , 300 , 2 
$ 8 , 16 , 300 , 2 
$ 8 , 16 , 300 , 2 
$ 8 , 16 , 300 , 2 
$ 8 , 16 , 300 , 2 
$ 8 , 16 , 300 , 2 
$ 8 , 16 , 300 , 2 
$ 8 , 16 , 300 , 2 
$ 8 , 16 , 300 , 2 
$ 8 , 16 , 300 , 2 
$ 8 , 16 , 300 , 2 
$ 8 , 16 , 300 , 2 
$ 8 , 16 , 300 , 2 
$ 8 , 16 , 300 , 2 
$ 8 , 16 , 300 , 2 
$ 8 , 16 , 300 , 2 
$ 8 , 16 , 300 , 2 
$ 8 , 16 , 300 , 2 
$ 8 , 16 , 300 , 2 
$ 8 , 16 , 300 , 2 
$ 8 , 16 , 300 , 2 
$ 8 , 16 , 300 , 2 
$ 8 , 16 , 300 , 2 
$ 8 , 16 , 300 , 2 
$ 8 , 16 , 300 , 2 
$ 8 , 16 , 300 , 2 
$ 8 , 16 , 300 , 2 
$ 8 , 16 , 300 , 2 
$ 8 , 16 , 300 , 2 
$ 8 , 16 , 300 , 2 
$ 8 , 16 , 300 , 2 
$ 8 , 16 , 300 , 2 
$ 8 , 16 , 300 , 2 
$ 8 , 16 , 300 , 2 
$ 8 , 16 , 300 , 2 
# 0 
# 0.08 
# 0.002 
# 1.4177 
# 25 
# 29.3698 
# 16.15 
?
% VPITC02.04.554
% 1.4177 
% 29.3698 
%-0.209669 , 98.8651 
%-0.136464 , 98.164894 
% 0.2232 
% 124.05 , 123.38 
% 1 , 80 
%-0.134412 , 0.059567 
% 0 , 8 
% 0 , 18 
% 104422       318278 
% 101.8 
% 250 , 290 , 440 , 510 
% 0.084173265743 ,-0.003114966986 , 9.292560735542E-06 , 4.367736196216E-08 , 7.644034741539E-10 
% VPViewer2000 Ver: 1.30.0
@0
2.00,9.232957,24.99627,-0.000319,23.541188,-0.0109,-1.174
4.00,9.233089,24.99709,-0.000319,23.540800,-0.0109,-1.173
6.00,9.232769,24.99755,-0.000320,23.540772,-0.0109,-1.174
8.00,9.232618,24.99759,-0.000319,23.541346,-0.0109,-1.174
10.00,9.233580,24.99692,-0.000318,23.540739,-0.0109,-1.174
12.00,9.233905,24.99751,-0.000319,23.540707,-0.0109,-1.173
14.00,9.234003,24.99775,-0.000319,23.540941,-0.0109,-1.173
16.00,9.233646,24.99726,-0.000317,23.541339,-0.0109,-1.173
18.00,9.233042,24.99667,-0.000317,23.541155,-0.0109,-1.174
20.00,9.232258,24.99723,-0.000319,23.541541,-0.0109,-1.173
22.00,9.231669,24.99745,-0.000317,23.541489,-0.0109,-1.173
24.00,9.231001,24.99793,-0.000317,23.541253,-0.0109,-1.174
26.00,9.231336,24.99816,-0.000317,23.541376,-0.0109,-1.174
28.00,9.231145,24.99750,-0.000318,23.541642,-0.0109,-1.173
30.00,9.230824,24.99802,-0.000317,23.541110,-0.0109,-1.173
32.00,9.231233,24.99813,-0.000318,23.540724,-0.0109,-1.173
34.00,9.231472,24.99784,-0.000318,23.540910,-0.0109,-1.174
36.00,9.232510,24.99754,-0.000317,23.540702,-0.0109,-1.174
38.00,9.233238,24.99823,-0.000318,23.540336,-0.0109,-1.174
40.00,9.233169,24.99789,-0.000317,23.541655,-0.0109,-1.174
42.00,9.232909,24.99880,-0.000318,23.541142,-0.0109,-1.173
44.00,9.232192,24.99874,-0.000317,23.540893,-0.0109,-1.173
46.00,9.232028,24.99834,-0.000317,23.541109,-0.0109,-1.174
48.00,9.231877,24.99885,-0.000317,23.540930,-0.0109,-1.174
50.00,9.231998,24.99831,-0.000317,23.541497,-0.0108,-1.174
52.00,9.231731,24.99829,-0.000317,23.541486,-0.0109,-1.173
54.00,9.231521,24.99850,-0.000316,23.540700,-0.0109,-1.173
56.00,9.232222,24.99866,-0.000317,23.540938,-0.0109,-1.174
58.00,9.231975,24.99794,-0.000315,23.541489,-0.0109,-1.174
60.00,9.230722,24.99793,-0.000315,23.541032,-0.0109,-1.173
@1,2.0005,4.0
62.00,9.231727,24.99841,-0.000315,23.541123,-0.0109,-1.174
64.00,9.230326,24.99823,-0.000316,23.540876,-0.0109,-1.173
66.00,9.227786,24.99785,-0.000315,23.540735,-0.0109,-1.173
68.00,9.225333,24.99817,-0.000316,23.541038,-0.0109,-1.172
70.00,9.224596,24.99874,-0.000315,23.541259,-0.0109,-1.173
72.00,9.224005,24.99939,-0.000317,23.540520,-0.0109,-1.173
74.00,9.222917,24.99913,-0.000317,23.541285,-0.0109,-1.173
76.00,9.221689,24.99906,-0.000318,23.540678,-0.0109,-1.173
78.00,9.221212,24.99957,-0.000319,23.540380,-0.0109,-1.173
80.00,9.220552,24.99890,-0.000319,23.541122,-0.0110,-1.174
82.00,9.221113,24.99849,-0.000319,23.540793,-0.0110,-1.173
84.00,9.222037,24.99835,-0.000318,23.540737,-0.0109,-1.174
86.00,9.225348,24.99804,-0.000316,23.540315,-0.0109,-1.174
88.00,9.227585,24.99776,-0.000317,23.540873,-0.0109,-1.174
90.00,9.229330,24.99805,-0.000317,23.540323,-0.0109,-1.173
92.00,9.230327,24.99835,-0.000316,23.540590,-0.0109,-1.174
94.00,9.231304,24.99869,-0.000316,23.540691,-0.0109,-1.173
96.00,9.231576,24.99928,-0.000315,23.539957,-0.0109,-1.174
98.00,9.232236,24.99997,-0.000315,23.541187,-0.0109,-1.173
100.00,9.231866,24.99934,-0.000314,23.541077,-0.0109,-1.173
102.00,9.233204,25.00007,-0.000316,23.541042,-0.0109,-1.174
104.00,9.234609,24.99952,-0.000315,23.540869,-0.0109,-1.173
106.00,9.236996,24.99976,-0.000315,23.540380,-0.0109,-1.173
108.00,9.237315,24.99892,-0.000316,23.540828,-0.0109,-1.174
110.00,9.236573,24.99978,-0.000315,23.541181,-0.0109,-1.174
112.00,9.236309,24.99980,-0.000315,23.540997,-0.0109,-1.174
114.00,9.236530,24.99940,-0.000315,23.540809,-0.0109,-1.173
116.00,9.236409,24.99928,-0.000314,23.540579,-0.0109,-1.174
118.00,9.236729,24.99936,-0.000314,23.541369,-0.0109,-1.174
120.00,9.237810,24.99952,-0.000315,23.540958,-0.0109,-1.174
122.00,9.238511,24.99939,-0.000315,23.540681,-0.0109,-1.174
124.00,9.238410,24.99927,-0.000315,23.541055,-0.0109,-1.173
126.00,9.238068,24.99898,-0.000313,23.540601,-0.0109,-1.174
128.00,9.238752,24.99906,-0.000315,23.540841,-0.0109,-1.174
130.00,9.239048,24.99991,-0.000315,23.540332,-0.0109,-1.173
132.00,9.239330,25.00002,-0.000314,23.540568,-0.0109,-1.174
134.00,9.240041,24.99993,-0.000314,23.540092,-0.0110,-1.174
136.00,9.240648,25.00062,-0.000314,23.539957,-0.0109,-1.174
138.00,9.241599,24.99997,-0.000313,23.540352,-0.0109,-1.173
140.00,9.241522,24.99989,-0.000314,23.541181,-0.0109,-1.174
142.00,9.241343,25.00048,-0.000314,23.540345,-0.0109,-1.174
144.00,9.240930,25.00040,-0.000314,23.541242,-0.0110,-1.174
146.00,9.242123,25.00066,-0.000314,23.539998,-0.0109,-1.174
148.00,9.242326,25.00015,-0.000314,23.540652,-0.0109,-1.174
150.00,9.242374,25.00013,-0.000314,23.540873,-0.0109,-1.173
152.00,9.242965,25.00056,-0.000314,23.540518,-0.0110,-1.173
154.00,9.243313,25.00062,-0.000312,23.540913,-0.0109,-1.173
156.00,9.243797,25.00009,-0.000313,23.540570,-0.0109,-1.174
158.00,9.243497,25.00009,-0.000314,23.540503,-0.0109,-1.174
160.00,9.242519,24.99997,-0.000314,23.540858,-0.0109,-1.175
162.00,9.242398,25.00027,-0.000314,23.540991,-0.0109,-1.174
164.00,9.242827,24.99982,-0.000314,23.540109,-0.0109,-1.173
166.00,9.243054,24.99954,-0.000313,23.540707,-0.0109,-1.174
168.00,9.243545,25.00053,-0.000313,23.540131,-0.0109,-1.173
170.00,9.242180,25.00008,-0.000313,23.540731,-0.0109,-1.174
172.00,9.242311,25.00013,-0.000314,23.540908,-0.0109,-1.174
174.00,9.242853,25.00003,-0.000313,23.540442,-0.0110,-1.174
176.00,9.242579,25.00005,-0.000314,23.539966,-0.0109,-1.174
178.00,9.242497,24.99991,-0.000313,23.540720,-0.0109,-1.173
180.00,9.242425,24.99998,-0.000312,23.540308,-0.0110,-1.173
182.00,9.243141,24.99977,-0.000313,23.540717,-0.0109,-1.174
184.00,9.244274,24.99998,-0.000313,23.540495,-0.0109,-1.174
186.00,9.245158,24.99911,-0.000313,23.540315,-0.0109,-1.173
188.00,9.244745,24.99943,-0.000313,23.540880,-0.0109,-1.174
190.00,9.245883,24.99962,-0.000315,23.540735,-0.0110,-1.174
192.00,9.246910,25.00001,-0.000313,23.540352,-0.0110,-1.174
194.00,9.246057,25.00032,-0.000313,23.539973,-0.0110,-1.173
196.00,9.244551,25.00024,-0.000314,23.540514,-0.0110,-1.174
198.00,9.243940,25.00009,-0.000314,23.540432,-0.0109,-1.173
200.00,9.243972,24.99943,-0.000313,23.540949,-0.0109,-1.173
202.00,9.243566,24.99966,-0.000313,23.540482,-0.0109,-1.174
204.00,9.242749,24.99987,-0.000312,23.540440,-0.0110,-1.173
206.00,9.243224,25.00019,-0.000313,23.540900,-0.0109,-1.174
208.00,9.243944,24.99943,-0.000313,23.540631,-0.0109,-1.174
210.00,9.243942,24.99933,-0.000312,23.540432,-0.0109,-1.174
212.00,9.244724,24.99944,-0.000312,23.541155,-0.0109,-1.174
214.00,9.245751,24.99920,-0.000311,23.540592,-0.0109,-1.173
216.00,9.246653,24.99968,-0.000313,23.539964,-0.0109,-1.174
218.00,9.246638,24.99940,-0.000313,23.541140,-0.0109,-1.175
220.00,9.245338,24.99993,-0.000311,23.541304,-0.0109,-1.174
222.00,9.244444,24.99958,-0.000311,23.540975,-0.0109,-1.174
224.00,9.243234,25.00007,-0.000312,23.540770,-0.0109,-1.174
226.00,9.245216,25.00007,-0.000311,23.540748,-0.0109,-1.173
228.00,9.246089,24.99997,-0.000310,23.541183,-0.0109,-1.173
230.00,9.246117,24.99996,-0.000310,23.541018,-0.0109,-1.174
232.00,9.246280,24.99983,-0.000311,23.541437,-0.0109,-1.175
234.00,9.245846,25.00035,-0.000311,23.541103,-0.0109,-1.174
236.00,9.246554,25.00026,-0.000310,23.540221,-0.0109,-1.173
238.00,9.246846,24.99936,-0.000311,23.540609,-0.0109,-1.174
240.00,9.247069,25.00006,-0.000309,23.541096,-0.0109,-1.174
242.00,9.247784,24.99989,-0.000310,23.540956,-0.0109,-1.175
244.00,9.248515,24.99979,-0.000310,23.540694,-0.0109,-1.173
246.00,9.248313,25.00008,-0.000309,23.540795,-0.0109,-1.173
248.00,9.248580,25.00032,-0.000309,23.540683,-0.0109,-1.174
250.00,9.248074,25.00017,-0.000310,23.540800,-0.0109,-1.175
252.00,9.247908,24.99943,-0.000309,23.540763,-0.0109,-1.174
254.00,9.247483,25.00012,-0.000310,23.541151,-0.0109,-1.173
256.00,9.247861,24.99983,-0.000309,23.540863,-0.0109,-1.174
258.00,9.247577,24.99882,-0.000310,23.540388,-0.0109,-1.174
260.00,9.247995,24.99868,-0.000310,23.541242,-0.0109,-1.175
262.00,9.247564,24.99886,-0.000310,23.540451,-0.0109,-1.174
264.00,9.248327,24.99952,-0.000310,23.540430,-0.0109,-1.174
266.00,9.248591,24.99919,-0.000310,23.539693,-0.0109,-1.174
268.00,9.248212,24.99915,-0.000311,23.540250,-0.0109,-1.173
270.00,9.247370,24.99945,-0.000309,23.540540,-0.0109,-1.174
272.00,9.246228,24.99869,-0.000309,23.540635,-0.0109,-1.174
274.00,9.246393,24.99938,-0.000310,23.540938,-0.0109,-1.174
276.00,9.245972,24.99930,-0.000310,23.540776,-0.0109,-1.175
278.00,9.245394,24.99869,-0.000310,23.540995,-0.0109,-1.174
280.00,9.245860,24.99967,-0.000309,23.541289,-0.0109,-1.173
282.00,9.245774,24.99965,-0.000309,23.540510,-0.0109,-1.174
284.00,9.246419,24.99997,-0.000309,23.540737,-0.0109,-1.174
286.00,9.247781,25.00018,-0.000308,23.541019,-0.0109,-1.174
288.00,9.248111,25.00026,-0.000308,23.540503,-0.0109,-1.174
290.00,9.247577,24.99990,-0.000309,23.540819,-0.0109,-1.174
292.00,9.247607,24.99999,-0.000308,23.541120,-0.0109,-1.174
294.00,9.248417,24.99957,-0.000310,23.541200,-0.0109,-1.175
296.00,9.249607,25.00013,-0.000309,23.541148,-0.0109,-1.173
298.00,9.249415,25.00007,-0.000309,23.541068,-0.0109,-1.174
300.00,9.249842,25.00010,-0.000309,23.540826,-0.0109,-1.174
302.00,9.250281,24.99990,-0.000309,23.540800,-0.0109,-1.174
304.00,9.250164,24.99963,-0.000309,23.541274,-0.0109,-1.174
306.00,9.249602,24.99965,-0.000309,23.539706,-0.0109,-1.174
308.00,9.248654,25.00025,-0.000309,23.540561,-0.0109,-1.175
310.00,9.247911,24.99968,-0.000309,23.540490,-0.0109,-1.174
312.00,9.248359,24.99974,-0.000309,23.539975,-0.0109,-1.174
314.00,9.249130,25.00047,-0.000310,23.540600,-0.0109,-1.174
316.00,9.249554,24.99951,-0.000311,23.540873,-0.0109,-1.174
318.00,9.250074,24.99932,-0.000309,23.540642,-0.0110,-1.175
320.00,9.249327,24.99917,-0.000308,23.540421,-0.0109,-1.174
322.00,9.248536,24.99906,-0.000309,23.541174,-0.0109,-1.174
324.00,9.248577,24.99950,-0.000308,23.540254,-0.0109,-1.173
326.00,9.249264,24.99950,-0.000308,23.541099,-0.0109,-1.174
328.00,9.250015,24.99986,-0.000309,23.540821,-0.0109,-1.174
330.00,9.249621,24.99915,-0.000308,23.540796,-0.0109,-1.173
332.00,9.250154,24.99954,-0.000307,23.540824,-0.0109,-1.174
334.00,9.250563,24.99911,-0.000309,23.540377,-0.0109,-1.174
336.00,9.250296,24.99965,-0.000309,23.540678,-0.0109,-1.174
338.00,9.250623,24.99973,-0.000308,23.541003,-0.0109,-1.174
340.00,9.249800,24.99940,-0.000308,23.540832,-0.0109,-1.174
342.00,9.249200,24.99989,-0.000307,23.541060,-0.0109,-1.174
344.00,9.249662,25.00057,-0.000307,23.540791,-0.0109,-1.174
346.00,9.250761,24.99987,-0.000308,23.540782,-0.0108,-1.173
348.00,9.251414,24.99950,-0.000307,23.540843,-0.0108,-1.174
350.00,9.251703,24.99967,-0.000307,23.540800,-0.0109,-1.174
352.00,9.252551,24.99809,-0.000308,23.541564,-0.0109,-1.175
354.00,9.252377,24.99883,-0.000308,23.541244,-0.0109,-1.174
356.00,9.251463,24.99922,-0.000308,23.540811,-0.0109,-1.175
358.00,9.251172,24.99894,-0.000308,23.541413,-0.0109,-1.174
360.00,9.251548,24.99864,-0.000307,23.541242,-0.0109,-1.174
@2,8.0000,16.0
362.00,9.251306,24.99927,-0.000306,23.541068,-0.0109,-1.174
364.00,9.249770,24.99871,-0.000306,23.541127,-0.0109,-1.174
366.00,9.234522,24.99984,-0.000306,23.540869,-0.0109,-1.173
368.00,9.172029,24.99975,-0.000308,23.540891,-0.0109,-1.173
370.00,9.084478,24.99968,-0.000307,23.541642,-0.0108,-1.173
372.00,8.999722,24.99938,-0.000308,23.541389,-0.0109,-1.173
374.00,8.912591,24.99898,-0.000308,23.540938,-0.0109,-1.174
376.00,8.823648,24.99930,-0.000309,23.540858,-0.0109,-1.174
378.00,8.735887,24.99984,-0.000309,23.540930,-0.0109,-1.174
380.00,8.655962,24.99934,-0.000310,23.540568,-0.0109,-1.176
382.00,8.607947,24.99930,-0.000311,23.540813,-0.0109,-1.176
384.00,8.602600,24.99939,-0.000312,23.540527,-0.0109,-1.175
386.00,8.620736,24.99888,-0.000312,23.541593,-0.0109,-1.174
388.00,8.657574,24.99904,-0.000310,23.541029,-0.0109,-1.174
390.00,8.708223,24.99897,-0.000310,23.540694,-0.0110,-1.175
392.00,8.764495,24.99906,-0.000308,23.541031,-0.0109,-1.175
394.00,8.820258,24.99980,-0.000311,23.540583,-0.0109,-1.174
396.00,8.872265,24.99902,-0.000311,23.540678,-0.0109,-1.173
398.00,8.920050,24.99915,-0.000309,23.540527,-0.0109,-1.174
400.00,8.964233,24.99816,-0.000310,23.540620,-0.0109,-1.175
402.00,9.003262,24.99952,-0.000309,23.541138,-0.0109,-1.174
404.00,9.037839,24.99915,-0.000308,23.540404,-0.0109,-1.174
406.00,9.068556,24.99871,-0.000310,23.540406,-0.0109,-1.174
408.00,9.094686,24.99937,-0.000309,23.540005,-0.0109,-1.174
410.00,9.115505,24.99865,-0.000307,23.540508,-0.0109,-1.174
412.00,9.135407,24.99893,-0.000308,23.540863,-0.0109,-1.174
414.00,9.153181,24.99897,-0.000309,23.540295,-0.0109,-1.174
416.00,9.167986,24.99905,-0.000309,23.541231,-0.0109,-1.174
418.00,9.179881,24.99893,-0.000310,23.540351,-0.0110,-1.174
420.00,9.191332,24.99827,-0.000308,23.540720,-0.0109,-1.174
422.00,9.201795,24.99927,-0.000308,23.541096,-0.0109,-1.174
424.00,9.210366,24.99839,-0.000308,23.540319,-0.0109,-1.174
426.00,9.215665,24.99877,-0.000309,23.540189,-0.0109,-1.174
428.00,9.220486,24.99821,-0.000307,23.540696,-0.0109,-1.174
430.00,9.225295,24.99779,-0.000306,23.540811,-0.0109,-1.174
432.00,9.229278,24.99804,-0.000307,23.540572,-0.0109,-1.174
434.00,9.232357,24.99826,-0.000305,23.541125,-0.0109,-1.174
436.00,9.235112,24.99888,-0.000305,23.540813,-0.0109,-1.174
438.00,9.236611,24.99798,-0.000305,23.540445,-0.0109,-1.173
440.00,9.237513,24.99815,-0.000305,23.540371,-0.0109,-1.174
442.00,9.239091,24.99824,-0.000306,23.540546,-0.0109,-1.174
444.00,9.241108,24.99777,-0.000305,23.540871,-0.0109,-1.173
446.00,9.242786,24.99767,-0.000305,23.540618,-0.0109,-1.174
448.00,9.245032,24.99824,-0.000305,23.540962,-0.0109,-1.174
450.00,9.246813,24.99876,-0.000305,23.540326,-0.0109,-1.174
452.00,9.248336,24.99847,-0.000305,23.539888,-0.0109,-1.174
454.00,9.249832,24.99814,-0.000304,23.540456,-0.0109,-1.174
456.00,9.251045,24.99839,-0.000306,23.540655,-0.0109,-1.173
458.00,9.252735,24.99830,-0.000305,23.541042,-0.0109,-1.174
460.00,9.254458,24.99801,-0.000306,23.540174,-0.0109,-1.174
462.00,9.255055,24.99858,-0.000305,23.540473,-0.0109,-1.174
464.00,9.256006,24.99842,-0.000305,23.540141,-0.0109,-1.174
466.00,9.255984,24.99864,-0.000305,23.540887,-0.0109,-1.174
468.00,9.255542,24.99838,-0.000305,23.540925,-0.0109,-1.174
470.00,9.255464,24.99832,-0.000306,23.540291,-0.0109,-1.174
472.00,9.255012,24.99860,-0.000305,23.540014,-0.0109,-1.174
474.00,9.255125,24.99859,-0.000305,23.540204,-0.0109,-1.174
476.00,9.255225,24.99867,-0.000305,23.540711,-0.0109,-1.174
478.00,9.256323,24.99861,-0.000306,23.540692,-0.0109,-1.174
480.00,9.256277,24.99888,-0.000305,23.540527,-0.0109,-1.174
482.00,9.257789,24.99871,-0.000304,23.540341,-0.0109,-1.174
484.00,9.258389,24.99870,-0.000304,23.541019,-0.0109,-1.174
486.00,9.259795,24.99797,-0.000303,23.540830,-0.0109,-1.174
488.00,9.259246,24.99888,-0.000304,23.540696,-0.0109,-1.175
490.00,9.259336,24.99922,-0.000305,23.540847,-0.0109,-1.173
492.00,9.259925,24.99907,-0.000303,23.541343,-0.0109,-1.174
494.00,9.259290,24.99930,-0.000304,23.540776,-0.0109,-1.174
496.00,9.260405,24.99914,-0.000304,23.540540,-0.0109,-1.174
498.00,9.261516,24.99852,-0.000304,23.540401,-0.0109,-1.174
500.00,9.262087,24.99882,-0.000303,23.541097,-0.0109,-1.174
502.00,9.262017,24.99899,-0.000304,23.540902,-0.0109,-1.174
504.00,9.261142,24.99909,-0.000304,23.540704,-0.0109,-1.174
506.00,9.261982,24.99913,-0.000304,23.540312,-0.0109,-1.174
508.00,9.262856,24.99875,-0.000304,23.540778,-0.0109,-1.175
510.00,9.262539,24.99909,-0.000304,23.540681,-0.0109,-1.173
512.00,9.263299,24.99829,-0.000304,23.540458,-0.0109,-1.174
514.00,9.262878,24.99876,-0.000304,23.541214,-0.0109,-1.174
516.00,9.262471,24.99907,-0.000304,23.541237,-0.0109,-1.175
518.00,9.261989,24.99903,-0.000304,23.540776,-0.0109,-1.174
520.00,9.262565,24.99899,-0.000303,23.540952,-0.0109,-1.174
522.00,9.263409,24.99893,-0.000304,23.540657,-0.0109,-1.174
524.00,9.263372,24.99926,-0.000303,23.540206,-0.0109,-1.174
526.00,9.263439,24.99917,-0.000304,23.540674,-0.0109,-1.174
528.00,9.263963,24.99877,-0.000303,23.540707,-0.0109,-1.174
530.00,9.264501,24.99868,-0.000303,23.540802,-0.0109,-1.173
532.00,9.264735,24.99899,-0.000303,23.540581,-0.0109,-1.174
534.00,9.265211,24.99922,-0.000303,23.540665,-0.0109,-1.174
536.00,9.265997,24.99833,-0.000304,23.540999,-0.0109,-1.174
538.00,9.265037,24.99858,-0.000303,23.540850,-0.0109,-1.175
540.00,9.265365,24.99948,-0.000303,23.541415,-0.0109,-1.173
542.00,9.266137,24.99919,-0.000302,23.540468,-0.0109,-1.173
544.00,9.266287,24.99890,-0.000303,23.540640,-0.0109,-1.174
546.00,9.266770,24.99859,-0.000304,23.540999,-0.0109,-1.174
548.00,9.265915,24.99887,-0.000304,23.540364,-0.0109,-1.174
550.00,9.264739,24.99872,-0.000304,23.540873,-0.0109,-1.174
552.00,9.264514,24.99915,-0.000303,23.540977,-0.0109,-1.174
554.00,9.264507,24.99915,-0.000303,23.541462,-0.0109,-1.174
556.00,9.264913,24.99985,-0.000303,23.540094,-0.0109,-1.174
558.00,9.265640,24.99892,-0.000303,23.540300,-0.0109,-1.174
560.00,9.265320,24.99932,-0.000303,23.541187,-0.0109,-1.174
562.00,9.265774,24.99945,-0.000303,23.540546,-0.0109,-1.174
564.00,9.266973,24.99960,-0.000302,23.540640,-0.0109,-1.174
566.00,9.267679,24.99977,-0.000303,23.540451,-0.0109,-1.174
568.00,9.268545,24.99921,-0.000304,23.540588,-0.0109,-1.174
570.00,9.268765,24.99950,-0.000302,23.540553,-0.0109,-1.174
572.00,9.268802,24.99969,-0.000303,23.540596,-0.0109,-1.174
574.00,9.269158,24.99928,-0.000302,23.541105,-0.0109,-1.174
576.00,9.268698,24.99953,-0.000302,23.540962,-0.0109,-1.173
578.00,9.267066,24.99937,-0.000301,23.540902,-0.0109,-1.174
580.00,9.266253,24.99964,-0.000302,23.541478,-0.0109,-1.175
582.00,9.266206,24.99893,-0.000302,23.541337,-0.0109,-1.174
584.00,9.266803,24.99895,-0.000302,23.541248,-0.0109,-1.173
586.00,9.267640,24.99952,-0.000302,23.541096,-0.0109,-1.174
588.00,9.268001,24.99933,-0.000303,23.541044,-0.0109,-1.174
590.00,9.267570,24.99923,-0.000302,23.541207,-0.0109,-1.174
592.00,9.268047,24.99937,-0.000302,23.541768,-0.0108,-1.174
594.00,9.268129,25.00021,-0.000302,23.541781,-0.0109,-1.174
596.00,9.268630,25.00041,-0.000301,23.541149,-0.0109,-1.174
598.00,9.268419,25.00061,-0.000301,23.539951,-0.0109,-1.174
600.00,9.266678,25.00034,-0.000302,23.541179,-0.0109,-1.174
602.00,9.265142,25.00132,-0.000302,23.540834,-0.0109,-1.173
604.00,9.266031,25.00112,-0.000301,23.540785,-0.0109,-1.173
606.00,9.267272,25.00059,-0.000302,23.540637,-0.0109,-1.175
608.00,9.268260,24.99880,-0.000303,23.540564,-0.0109,-1.175
610.00,9.268857,24.99925,-0.000303,23.540780,-0.0109,-1.174
612.00,9.268907,24.99910,-0.000302,23.540313,-0.0109,-1.173
614.00,9.268839,25.00038,-0.000302,23.540455,-0.0109,-1.174
616.00,9.268028,25.00012,-0.000303,23.540774,-0.0109,-1.174
618.00,9.268956,24.99983,-0.000302,23.541114,-0.0109,-1.175
620.00,9.268363,24.99999,-0.000301,23.541486,-0.0109,-1.173
622.00,9.267711,25.00007,-0.000300,23.541593,-0.0109,-1.174
624.00,9.268203,24.99999,-0.000303,23.540746,-0.0109,-1.173
626.00,9.268056,25.00092,-0.000302,23.541001,-0.0109,-1.174
628.00,9.268225,25.00076,-0.000301,23.540650,-0.0109,-1.174
630.00,9.269450,25.00016,-0.000302,23.540754,-0.0108,-1.174
632.00,9.270032,25.00003,-0.000302,23.540289,-0.0109,-1.174
634.00,9.269788,25.00026,-0.000300,23.540635,-0.0109,-1.173
636.00,9.269641,25.00115,-0.000301,23.541471,-0.0109,-1.174
638.00,9.269774,25.00066,-0.000301,23.540531,-0.0109,-1.174
640.00,9.269873,25.00035,-0.000300,23.540443,-0.0109,-1.174
642.00,9.269587,24.99964,-0.000301,23.541690,-0.0109,-1.173
644.00,9.269193,25.00011,-0.000301,23.541359,-0.0109,-1.174
646.00,9.268848,24.99983,-0.000301,23.540761,-0.0109,-1.174
648.00,9.269704,25.00072,-0.000302,23.541127,-0.0108,-1.174
650.00,9.269887,25.00031,-0.000300,23.541527,-0.0109,-1.173
652.00,9.269037,25.00074,-0.000301,23.541025,-0.0109,-1.174
654.00,9.268764,25.00056,-0.000301,23.540769,-0.0109,-1.175
656.00,9.268139,25.00113,-0.000300,23.540750,-0.0109,-1.173
658.00,9.267564,25.00042,-0.000299,23.540159,-0.0109,-1.174
660.00,9.267646,25.00044,-0.000301,23.541240,-0.0109,-1.174
@3,8.0000,16.0
662.00,9.267321,25.00126,-0.000299,23.541214,-0.0109,-1.174
664.00,9.265399,25.00062,-0.000301,23.541049,-0.0109,-1.174
666.00,9.246654,24.99991,-0.000302,23.540588,-0.0109,-1.174
668.00,9.184089,25.00106,-0.000303,23.540473,-0.0109,-1.173
670.00,9.102517,25.00010,-0.000301,23.540785,-0.0109,-1.172
672.00,9.016078,25.00074,-0.000301,23.541136,-0.0109,-1.173
674.00,8.925712,25.00065,-0.000301,23.540579,-0.0109,-1.174
676.00,8.835077,24.99983,-0.000304,23.540860,-0.0109,-1.174
678.00,8.747328,25.00013,-0.000304,23.540663,-0.0109,-1.174
680.00,8.669587,25.00148,-0.000305,23.540464,-0.0109,-1.175
682.00,8.620796,25.00105,-0.000305,23.540085,-0.0109,-1.175
684.00,8.615018,25.00115,-0.000305,23.540882,-0.0109,-1.175
686.00,8.631535,25.00119,-0.000306,23.540932,-0.0109,-1.176
688.00,8.666003,25.00113,-0.000305,23.540523,-0.0109,-1.175
690.00,8.716536,25.00066,-0.000304,23.540477,-0.0109,-1.175
692.00,8.772278,25.00105,-0.000304,23.540477,-0.0109,-1.174
694.00,8.828510,25.00114,-0.000304,23.540258,-0.0109,-1.174
696.00,8.882265,25.00128,-0.000303,23.540666,-0.0109,-1.174
698.00,8.930919,25.00107,-0.000303,23.541149,-0.0109,-1.174
700.00,8.974191,25.00059,-0.000302,23.540471,-0.0109,-1.173
702.00,9.012254,25.00102,-0.000303,23.540278,-0.0109,-1.174
704.00,9.047150,25.00207,-0.000303,23.541226,-0.0109,-1.174
706.00,9.078052,25.00184,-0.000303,23.540676,-0.0109,-1.174
708.00,9.104324,25.00057,-0.000302,23.540711,-0.0109,-1.174
710.00,9.126822,25.00069,-0.000303,23.541200,-0.0109,-1.174
712.00,9.147498,25.00000,-0.000302,23.540655,-0.0109,-1.174
714.00,9.163882,25.00037,-0.000303,23.541008,-0.0109,-1.174
716.00,9.177844,25.00063,-0.000304,23.541725,-0.0109,-1.174
718.00,9.190124,25.00129,-0.000302,23.540594,-0.0109,-1.174
720.00,9.199767,25.00080,-0.000302,23.541814,-0.0109,-1.174
722.00,9.208797,25.00007,-0.000302,23.541233,-0.0109,-1.174
724.00,9.215929,25.00068,-0.000302,23.541240,-0.0109,-1.174
726.00,9.221193,25.00068,-0.000301,23.540683,-0.0109,-1.175
728.00,9.227313,25.00064,-0.000300,23.540601,-0.0109,-1.175
730.00,9.232819,25.00039,-0.000300,23.541252,-0.0109,-1.174
732.00,9.237166,25.00021,-0.000300,23.540899,-0.0109,-1.174
734.00,9.241115,25.00061,-0.000299,23.540443,-0.0109,-1.174
736.00,9.244089,25.00068,-0.000299,23.541068,-0.0109,-1.174
738.00,9.246068,25.00101,-0.000300,23.540917,-0.0108,-1.173
740.00,9.247718,25.00069,-0.000300,23.540988,-0.0109,-1.174
742.00,9.250217,25.00105,-0.000301,23.540880,-0.0109,-1.175
744.00,9.253010,25.00105,-0.000301,23.540622,-0.0109,-1.174
746.00,9.256570,25.00136,-0.000300,23.540642,-0.0109,-1.174
748.00,9.258398,25.00054,-0.000300,23.540793,-0.0109,-1.174
750.00,9.259790,25.00063,-0.000300,23.540672,-0.0109,-1.174
752.00,9.261004,25.00108,-0.000300,23.540100,-0.0109,-1.174
754.00,9.262308,25.00145,-0.000300,23.540735,-0.0110,-1.174
756.00,9.261303,25.00121,-0.000299,23.541400,-0.0109,-1.174
758.00,9.261067,25.00177,-0.000299,23.540555,-0.0109,-1.174
760.00,9.261774,25.00144,-0.000300,23.540949,-0.0108,-1.175
762.00,9.262765,25.00093,-0.000300,23.540087,-0.0109,-1.174
764.00,9.262881,25.00077,-0.000301,23.540304,-0.0109,-1.174
766.00,9.263941,25.00088,-0.000300,23.540362,-0.0109,-1.175
768.00,9.265801,25.00112,-0.000298,23.540921,-0.0109,-1.175
770.00,9.266698,25.00097,-0.000299,23.540884,-0.0109,-1.174
772.00,9.266821,25.00116,-0.000300,23.541136,-0.0109,-1.175
774.00,9.267129,25.00140,-0.000300,23.541512,-0.0109,-1.174
776.00,9.267948,25.00187,-0.000299,23.540737,-0.0109,-1.173
778.00,9.268202,25.00040,-0.000298,23.540843,-0.0109,-1.174
780.00,9.268612,25.00048,-0.000300,23.541263,-0.0109,-1.174
782.00,9.268337,25.00051,-0.000300,23.539862,-0.0109,-1.174
784.00,9.268857,25.00063,-0.000300,23.540930,-0.0109,-1.175
786.00,9.269200,25.00140,-0.000300,23.540904,-0.0109,-1.175
788.00,9.269290,25.00112,-0.000300,23.540793,-0.0109,-1.175
790.00,9.269873,25.00010,-0.000298,23.540757,-0.0109,-1.174
792.00,9.270650,24.99996,-0.000299,23.541181,-0.0109,-1.174
794.00,9.270746,24.99956,-0.000300,23.540731,-0.0109,-1.175
796.00,9.270322,24.99954,-0.000298,23.540419,-0.0109,-1.174
798.00,9.271026,25.00016,-0.000299,23.540804,-0.0108,-1.174
800.00,9.271080,25.00037,-0.000298,23.540726,-0.0109,-1.174
802.00,9.271690,25.00049,-0.000299,23.540490,-0.0109,-1.175
804.00,9.272323,25.00075,-0.000300,23.539966,-0.0109,-1.175
806.00,9.272079,25.00030,-0.000300,23.540659,-0.0109,-1.174
808.00,9.272498,24.99996,-0.000300,23.540730,-0.0109,-1.174
810.00,9.273078,25.00040,-0.000299,23.540878,-0.0109,-1.175
812.00,9.273897,25.00004,-0.000300,23.540644,-0.0109,-1.175
814.00,9.275117,25.00081,-0.000299,23.540373,-0.0109,-1.174
816.00,9.275455,25.00048,-0.000298,23.540663,-0.0109,-1.174
818.00,9.275185,25.00025,-0.000298,23.541311,-0.0109,-1.174
820.00,9.276123,25.00036,-0.000299,23.540993,-0.0109,-1.175
822.00,9.276635,25.00041,-0.000298,23.541235,-0.0109,-1.174
824.00,9.276541,25.00056,-0.000299,23.541166,-0.0109,-1.174
826.00,9.276115,25.00045,-0.000298,23.541696,-0.0109,-1.174
828.00,9.275349,25.00062,-0.000298,23.541478,-0.0109,-1.175
830.00,9.274854,25.00048,-0.000300,23.540471,-0.0109,-1.175
832.00,9.275055,25.00100,-0.000299,23.540321,-0.0109,-1.174
834.00,9.274714,25.00087,-0.000299,23.541201,-0.0109,-1.175
836.00,9.274660,25.00017,-0.000299,23.540287,-0.0109,-1.175
838.00,9.274727,24.99992,-0.000299,23.540473,-0.0109,-1.175
840.00,9.274663,25.00009,-0.000299,23.541044,-0.0109,-1.174
842.00,9.273951,25.00013,-0.000300,23.540137,-0.0109,-1.174
844.00,9.274310,25.00079,-0.000299,23.540085,-0.0109,-1.175
846.00,9.274414,25.00046,-0.000298,23.540549,-0.0109,-1.175
848.00,9.274875,25.00010,-0.000299,23.540659,-0.0109,-1.175
850.00,9.275960,25.00085,-0.000298,23.540211,-0.0109,-1.174
852.00,9.276447,25.00199,-0.000298,23.540752,-0.0109,-1.174
854.00,9.275018,25.00131,-0.000298,23.541099,-0.0109,-1.175
856.00,9.275074,25.00113,-0.000299,23.540800,-0.0109,-1.175
858.00,9.275088,25.00153,-0.000299,23.540995,-0.0109,-1.174
860.00,9.274410,25.00152,-0.000299,23.540798,-0.0109,-1.175
862.00,9.274565,25.00131,-0.000299,23.540471,-0.0109,-1.175
864.00,9.274999,25.00100,-0.000299,23.540458,-0.0109,-1.175
866.00,9.275371,25.00012,-0.000299,23.540787,-0.0109,-1.174
868.00,9.276484,25.00095,-0.000298,23.541551,-0.0108,-1.175
870.00,9.277143,25.00136,-0.000297,23.541313,-0.0108,-1.175
872.00,9.277489,25.00141,-0.000298,23.541151,-0.0109,-1.175
874.00,9.277647,25.00049,-0.000299,23.540035,-0.0109,-1.174
876.00,9.277535,25.00039,-0.000299,23.540672,-0.0109,-1.174
878.00,9.277237,25.00035,-0.000297,23.541528,-0.0109,-1.174
880.00,9.277554,25.00032,-0.000297,23.541023,-0.0109,-1.175
882.00,9.277458,25.00083,-0.000299,23.541246,-0.0109,-1.175
884.00,9.276452,25.00119,-0.000298,23.541194,-0.0109,-1.175
886.00,9.275917,25.00118,-0.000298,23.540378,-0.0109,-1.174
888.00,9.275886,25.00129,-0.000298,23.540743,-0.0109,-1.175
890.00,9.275971,25.00103,-0.000297,23.541133,-0.0109,-1.175
892.00,9.276173,25.00102,-0.000298,23.541318,-0.0109,-1.175
894.00,9.275462,25.00121,-0.000299,23.540536,-0.0109,-1.175
896.00,9.275799,25.00148,-0.000299,23.540757,-0.0109,-1.175
898.00,9.276445,25.00214,-0.000297,23.540585,-0.0109,-1.174
900.00,9.276149,25.00182,-0.000297,23.540787,-0.0109,-1.175
902.00,9.276352,25.00156,-0.000298,23.540704,-0.0109,-1.175
904.00,9.276549,25.00145,-0.000297,23.540730,-0.0109,-1.175
906.00,9.276108,25.00102,-0.000297,23.541174,-0.0109,-1.175
908.00,9.276072,25.00112,-0.000298,23.541473,-0.0109,-1.175
910.00,9.277087,25.00165,-0.000297,23.541333,-0.0109,-1.174
912.00,9.277893,25.00147,-0.000297,23.541855,-0.0108,-1.175
914.00,9.278005,25.00074,-0.000297,23.541073,-0.0109,-1.176
916.00,9.278329,25.00101,-0.000297,23.540735,-0.0109,-1.176
918.00,9.278783,25.00069,-0.000298,23.541031,-0.0109,-1.173
920.00,9.279311,25.00040,-0.000298,23.540161,-0.0109,-1.175
922.00,9.280192,25.00053,-0.000297,23.540507,-0.0109,-1.175
924.00,9.279908,25.00083,-0.000298,23.540583,-0.0109,-1.175
926.00,9.279368,25.00087,-0.000298,23.541229,-0.0109,-1.175
928.00,9.279287,25.00190,-0.000297,23.540928,-0.0109,-1.175
930.00,9.278897,25.00205,-0.000297,23.540375,-0.0109,-1.175
932.00,9.278215,25.00170,-0.000298,23.540401,-0.0109,-1.175
934.00,9.278020,25.00071,-0.000299,23.540822,-0.0109,-1.176
936.00,9.279056,25.00137,-0.000297,23.541462,-0.0109,-1.175
938.00,9.278318,25.00135,-0.000298,23.540757,-0.0109,-1.175
940.00,9.278595,25.00135,-0.000298,23.540774,-0.0109,-1.175
942.00,9.278771,25.00121,-0.000296,23.540572,-0.0110,-1.174
944.00,9.278791,25.00225,-0.000297,23.541131,-0.0109,-1.175
946.00,9.278428,25.00206,-0.000297,23.540434,-0.0109,-1.175
948.00,9.278818,25.00137,-0.000297,23.540917,-0.0109,-1.175
950.00,9.279536,25.00190,-0.000298,23.541066,-0.0109,-1.175
952.00,9.279677,25.00246,-0.000297,23.541279,-0.0109,-1.175
954.00,9.279353,25.00225,-0.000295,23.541456,-0.0109,-1.175
956.00,9.278885,25.00237,-0.000295,23.541025,-0.0109,-1.175
958.00,9.279284,25.00168,-0.000297,23.541774,-0.0109,-1.176
960.00,9.279784,25.00169,-0.000297,23.540917,-0.0109,-1.176
@4,8.0000,16.0
962.00,9.280635,25.00101,-0.000297,23.541207,-0.0109,-1.175
964.00,9.278662,25.00147,-0.000297,23.541188,-0.0109,-1.174
966.00,9.261697,25.00131,-0.000297,23.540338,-0.0109,-1.173
968.00,9.204696,25.00186,-0.000298,23.540351,-0.0109,-1.174
970.00,9.126625,25.00191,-0.000298,23.541092,-0.0109,-1.174
972.00,9.041679,25.00176,-0.000298,23.540267,-0.0109,-1.175
974.00,8.951413,25.00158,-0.000298,23.540806,-0.0109,-1.175
976.00,8.860581,25.00182,-0.000299,23.539884,-0.0109,-1.176
978.00,8.772786,25.00167,-0.000299,23.541125,-0.0109,-1.176
980.00,8.694182,25.00136,-0.000300,23.541489,-0.0109,-1.176
982.00,8.643605,25.00184,-0.000301,23.540871,-0.0109,-1.177
984.00,8.635296,25.00155,-0.000300,23.541044,-0.0109,-1.176
986.00,8.649462,25.00122,-0.000300,23.541023,-0.0109,-1.177
988.00,8.682849,25.00156,-0.000300,23.540639,-0.0109,-1.176
990.00,8.730451,25.00198,-0.000300,23.540529,-0.0109,-1.176
992.00,8.784469,25.00225,-0.000299,23.540711,-0.0109,-1.176
994.00,8.839001,25.00245,-0.000299,23.540800,-0.0109,-1.175
996.00,8.891490,25.00197,-0.000298,23.541051,-0.0109,-1.176
998.00,8.938781,25.00179,-0.000298,23.540735,-0.0109,-1.176
1000.00,8.981985,25.00123,-0.000299,23.540824,-0.0109,-1.175
1002.00,9.022001,25.00090,-0.000299,23.541049,-0.0109,-1.176
1004.00,9.057850,25.00183,-0.000299,23.540945,-0.0109,-1.175
1006.00,9.089699,25.00138,-0.000299,23.541183,-0.0109,-1.176
1008.00,9.116170,25.00180,-0.000300,23.540401,-0.0109,-1.176
1010.00,9.138716,25.00145,-0.000300,23.540325,-0.0109,-1.175
1012.00,9.158499,25.00218,-0.000299,23.540432,-0.0109,-1.175
1014.00,9.175019,25.00221,-0.000298,23.540471,-0.0109,-1.175
1016.00,9.189638,25.00134,-0.000298,23.541233,-0.0109,-1.176
1018.00,9.201892,25.00144,-0.000299,23.541062,-0.0109,-1.175
1020.00,9.211943,25.00120,-0.000299,23.540988,-0.0109,-1.176
1022.00,9.220480,25.00193,-0.000298,23.540757,-0.0109,-1.176
1024.00,9.227297,25.00176,-0.000297,23.540544,-0.0109,-1.175
1026.00,9.233198,25.00188,-0.000296,23.540804,-0.0109,-1.176
1028.00,9.238498,25.00163,-0.000297,23.540261,-0.0109,-1.176
1030.00,9.243041,25.00199,-0.000296,23.539914,-0.0109,-1.175
1032.00,9.246885,25.00239,-0.000297,23.540247,-0.0109,-1.176
1034.00,9.250943,25.00209,-0.000297,23.540442,-0.0109,-1.175
1036.00,9.253445,25.00140,-0.000297,23.541153,-0.0109,-1.175
1038.00,9.254224,25.00129,-0.000297,23.541443,-0.0109,-1.176
1040.00,9.256396,25.00153,-0.000297,23.540854,-0.0109,-1.175
1042.00,9.258913,25.00142,-0.000297,23.540848,-0.0109,-1.176
1044.00,9.260776,25.00122,-0.000296,23.540993,-0.0109,-1.175
1046.00,9.264128,25.00155,-0.000296,23.540534,-0.0109,-1.176
1048.00,9.266575,25.00307,-0.000297,23.539786,-0.0109,-1.175
1050.00,9.267543,25.00278,-0.000297,23.540557,-0.0109,-1.175
1052.00,9.269730,25.00176,-0.000296,23.540442,-0.0109,-1.176
1054.00,9.269982,25.00160,-0.000296,23.540581,-0.0109,-1.175
1056.00,9.271585,25.00195,-0.000295,23.540835,-0.0109,-1.176
1058.00,9.273685,25.00210,-0.000296,23.540783,-0.0109,-1.175
1060.00,9.274991,25.00179,-0.000296,23.541196,-0.0109,-1.176
1062.00,9.275364,25.00248,-0.000297,23.540904,-0.0109,-1.175
1064.00,9.274296,25.00201,-0.000297,23.541120,-0.0109,-1.176
1066.00,9.273950,25.00162,-0.000298,23.540977,-0.0109,-1.176
1068.00,9.274411,25.00139,-0.000297,23.540707,-0.0109,-1.176
1070.00,9.274076,25.00237,-0.000296,23.540871,-0.0109,-1.176
1072.00,9.274792,25.00202,-0.000296,23.541045,-0.0109,-1.175
1074.00,9.274931,25.00201,-0.000296,23.540867,-0.0109,-1.175
1076.00,9.276012,25.00160,-0.000296,23.540978,-0.0109,-1.175
1078.00,9.276417,25.00155,-0.000297,23.540200,-0.0109,-1.176
1080.00,9.277242,25.00171,-0.000295,23.541554,-0.0109,-1.175
1082.00,9.277929,25.00199,-0.000296,23.541651,-0.0109,-1.176
1084.00,9.277436,25.00128,-0.000295,23.540873,-0.0109,-1.176
1086.00,9.278198,25.00134,-0.000296,23.541136,-0.0108,-1.176
1088.00,9.279046,25.00208,-0.000295,23.540570,-0.0109,-1.175
1090.00,9.280177,25.00181,-0.000296,23.539347,-0.0109,-1.175
1092.00,9.280304,25.00149,-0.000296,23.540557,-0.0109,-1.176
1094.00,9.279763,25.00161,-0.000295,23.541235,-0.0109,-1.176
1096.00,9.279903,25.00190,-0.000295,23.540037,-0.0109,-1.176
1098.00,9.280049,25.00200,-0.000297,23.540436,-0.0109,-1.176
1100.00,9.280573,25.00216,-0.000296,23.541032,-0.0110,-1.175
1102.00,9.280497,25.00138,-0.000296,23.540466,-0.0109,-1.176
1104.00,9.280951,25.00126,-0.000296,23.539946,-0.0109,-1.177
1106.00,9.281050,25.00107,-0.000297,23.540726,-0.0109,-1.175
1108.00,9.281152,25.00062,-0.000295,23.541086,-0.0109,-1.175
1110.00,9.280445,25.00091,-0.000296,23.540575,-0.0109,-1.176
1112.00,9.281131,25.00091,-0.000296,23.540382,-0.0109,-1.176
1114.00,9.282055,25.00062,-0.000297,23.540665,-0.0109,-1.175
1116.00,9.282420,25.00070,-0.000296,23.540109,-0.0109,-1.175
1118.00,9.282809,25.00107,-0.000296,23.540378,-0.0109,-1.176
1120.00,9.282627,25.00127,-0.000295,23.540090,-0.0109,-1.176
1122.00,9.282856,25.00062,-0.000294,23.540306,-0.0109,-1.175
1124.00,9.282108,25.00033,-0.000297,23.540585,-0.0109,-1.177
1126.00,9.281934,25.00086,-0.000296,23.540518,-0.0109,-1.176
1128.00,9.280467,25.00086,-0.000296,23.540269,-0.0109,-1.175
1130.00,9.280028,25.00109,-0.000295,23.539927,-0.0109,-1.176
1132.00,9.280724,25.00095,-0.000295,23.540323,-0.0109,-1.176
1134.00,9.281418,25.00094,-0.000296,23.540945,-0.0109,-1.176
1136.00,9.281306,25.00081,-0.000296,23.540774,-0.0109,-1.175
1138.00,9.281136,25.00054,-0.000295,23.540512,-0.0110,-1.175
1140.00,9.282116,25.00064,-0.000295,23.540704,-0.0109,-1.176
1142.00,9.282583,25.00057,-0.000295,23.540499,-0.0109,-1.176
1144.00,9.283161,25.00020,-0.000295,23.540016,-0.0109,-1.175
1146.00,9.283611,24.99972,-0.000296,23.540984,-0.0109,-1.176
1148.00,9.283123,24.99969,-0.000296,23.540464,-0.0110,-1.176
1150.00,9.282636,25.00070,-0.000296,23.540304,-0.0109,-1.175
1152.00,9.282386,25.00062,-0.000295,23.540696,-0.0109,-1.176
1154.00,9.282086,25.00072,-0.000295,23.540390,-0.0109,-1.177
1156.00,9.281617,25.00010,-0.000296,23.539721,-0.0109,-1.176
1158.00,9.282694,25.00041,-0.000296,23.540094,-0.0109,-1.176
1160.00,9.283849,25.00058,-0.000295,23.540044,-0.0109,-1.176
1162.00,9.283656,25.00117,-0.000296,23.540258,-0.0109,-1.175
1164.00,9.285384,25.00076,-0.000297,23.540678,-0.0109,-1.177
1166.00,9.285014,25.00035,-0.000296,23.540778,-0.0109,-1.176
1168.00,9.283545,25.00029,-0.000295,23.540717,-0.0109,-1.176
1170.00,9.283143,25.00127,-0.000295,23.540432,-0.0109,-1.175
1172.00,9.282751,25.00110,-0.000294,23.540668,-0.0109,-1.175
1174.00,9.282260,25.00075,-0.000296,23.539637,-0.0109,-1.176
1176.00,9.282317,25.00062,-0.000296,23.539899,-0.0109,-1.176
1178.00,9.281360,25.00083,-0.000296,23.540338,-0.0109,-1.176
1180.00,9.282167,25.00104,-0.000295,23.540462,-0.0109,-1.175
1182.00,9.282878,25.00071,-0.000296,23.539892,-0.0109,-1.176
1184.00,9.282879,25.00105,-0.000296,23.540167,-0.0109,-1.176
1186.00,9.283502,25.00123,-0.000295,23.540141,-0.0109,-1.175
1188.00,9.284421,25.00086,-0.000295,23.539882,-0.0109,-1.176
1190.00,9.284496,25.00060,-0.000295,23.540906,-0.0109,-1.175
1192.00,9.284465,25.00154,-0.000295,23.540793,-0.0109,-1.176
1194.00,9.285118,25.00165,-0.000295,23.541422,-0.0109,-1.175
1196.00,9.285914,25.00122,-0.000295,23.540384,-0.0109,-1.177
1198.00,9.285764,25.00138,-0.000295,23.539901,-0.0109,-1.176
1200.00,9.285820,25.00154,-0.000294,23.540362,-0.0109,-1.176
1202.00,9.286853,25.00141,-0.000295,23.540685,-0.0109,-1.177
1204.00,9.286741,25.00123,-0.000295,23.540063,-0.0109,-1.176
1206.00,9.285434,25.00149,-0.000294,23.540707,-0.0109,-1.176
1208.00,9.285244,25.00126,-0.000295,23.540700,-0.0109,-1.175
1210.00,9.284721,25.00140,-0.000294,23.540115,-0.0109,-1.176
1212.00,9.284767,25.00147,-0.000295,23.540655,-0.0109,-1.176
1214.00,9.284332,25.00162,-0.000296,23.540854,-0.0109,-1.176
1216.00,9.284031,25.00204,-0.000294,23.540865,-0.0109,-1.176
1218.00,9.284299,25.00153,-0.000295,23.540494,-0.0109,-1.176
1220.00,9.284820,25.00127,-0.000295,23.540661,-0.0109,-1.176
1222.00,9.284688,25.00168,-0.000295,23.541164,-0.0109,-1.176
1224.00,9.285178,25.00181,-0.000294,23.540416,-0.0109,-1.176
1226.00,9.285475,25.00197,-0.000294,23.541231,-0.0109,-1.176
1228.00,9.284583,25.00135,-0.000296,23.540466,-0.0109,-1.175
1230.00,9.283607,25.00147,-0.000295,23.540317,-0.0109,-1.176
1232.00,9.283633,25.00207,-0.000294,23.540707,-0.0109,-1.176
1234.00,9.283458,25.00148,-0.000296,23.540150,-0.0109,-1.176
1236.00,9.283844,25.00070,-0.000296,23.540293,-0.0109,-1.176
1238.00,9.284351,25.00075,-0.000295,23.540090,-0.0109,-1.176
1240.00,9.284475,25.00122,-0.000294,23.540813,-0.0109,-1.175
1242.00,9.284423,25.00145,-0.000294,23.540746,-0.0109,-1.177
1244.00,9.284200,25.00104,-0.000294,23.540850,-0.0109,-1.176
1246.00,9.284241,25.00133,-0.000293,23.540469,-0.0109,-1.176
1248.00,9.284656,25.00119,-0.000293,23.540813,-0.0109,-1.176
1250.00,9.284652,25.00129,-0.000296,23.540494,-0.0109,-1.176
1252.00,9.284247,25.00126,-0.000295,23.540521,-0.0109,-1.176
1254.00,9.284046,25.00092,-0.000296,23.540618,-0.0109,-1.176
1256.00,9.282728,25.00126,-0.000294,23.540412,-0.0109,-1.175
1258.00,9.282743,25.00134,-0.000294,23.540574,-0.0109,-1.175
1260.00,9.283221,25.00144,-0.000295,23.541475,-0.0109,-1.177
@5,8.0000,16.0
1262.00,9.284362,25.00151,-0.000295,23.541075,-0.0109,-1.177
1264.00,9.283738,25.00160,-0.000294,23.540949,-0.0109,-1.176
1266.00,9.268887,25.00248,-0.000294,23.540960,-0.0109,-1.175
1268.00,9.216297,25.00259,-0.000295,23.540178,-0.0109,-1.174
1270.00,9.142640,25.00199,-0.000294,23.540696,-0.0109,-1.175
1272.00,9.059086,25.00236,-0.000295,23.541005,-0.0109,-1.176
1274.00,8.970273,25.00249,-0.000296,23.540845,-0.0109,-1.176
1276.00,8.880923,25.00209,-0.000295,23.540276,-0.0109,-1.176
1278.00,8.795616,25.00188,-0.000296,23.541021,-0.0109,-1.177
1280.00,8.719278,25.00153,-0.000297,23.541406,-0.0109,-1.177
1282.00,8.668566,25.00159,-0.000299,23.541556,-0.0109,-1.178
1284.00,8.657085,25.00192,-0.000297,23.540969,-0.0109,-1.178
1286.00,8.667427,25.00152,-0.000297,23.540869,-0.0109,-1.177
1288.00,8.697106,25.00285,-0.000296,23.541629,-0.0109,-1.177
1290.00,8.741685,25.00255,-0.000297,23.542006,-0.0109,-1.177
1292.00,8.792565,25.00201,-0.000297,23.541872,-0.0109,-1.177
1294.00,8.845535,25.00240,-0.000297,23.540670,-0.0109,-1.176
1296.00,8.897745,25.00185,-0.000297,23.540250,-0.0109,-1.176
1298.00,8.945221,25.00152,-0.000295,23.540932,-0.0109,-1.176
1300.00,8.989165,25.00231,-0.000296,23.541031,-0.0109,-1.176
1302.00,9.028530,25.00166,-0.000296,23.540241,-0.0109,-1.176
1304.00,9.064664,25.00188,-0.000297,23.539873,-0.0109,-1.176
1306.00,9.095937,25.00259,-0.000297,23.540847,-0.0109,-1.176
1308.00,9.123691,25.00204,-0.000296,23.540672,-0.0109,-1.176
1310.00,9.147275,25.00210,-0.000297,23.539905,-0.0109,-1.177
1312.00,9.165618,25.00291,-0.000296,23.540323,-0.0109,-1.177
1314.00,9.181566,25.00233,-0.000298,23.540338,-0.0109,-1.176
1316.00,9.195593,25.00259,-0.000297,23.540103,-0.0109,-1.176
1318.00,9.205475,25.00237,-0.000296,23.540618,-0.0109,-1.176
1320.00,9.214034,25.00193,-0.000297,23.540616,-0.0109,-1.176
1322.00,9.221833,25.00293,-0.000295,23.540607,-0.0109,-1.176
1324.00,9.228178,25.00242,-0.000294,23.541242,-0.0109,-1.177
1326.00,9.233338,25.00283,-0.000294,23.540529,-0.0109,-1.177
1328.00,9.238838,25.00336,-0.000294,23.541099,-0.0109,-1.177
1330.00,9.244152,25.00308,-0.000294,23.541751,-0.0108,-1.177
1332.00,9.248257,25.00325,-0.000294,23.540873,-0.0109,-1.176
1334.00,9.251904,25.00302,-0.000294,23.540932,-0.0108,-1.176
1336.00,9.255386,25.00310,-0.000293,23.541250,-0.0108,-1.177
1338.00,9.260020,25.00233,-0.000294,23.540230,-0.0109,-1.177
1340.00,9.261468,25.00197,-0.000293,23.541439,-0.0109,-1.176
1342.00,9.262527,25.00191,-0.000293,23.541070,-0.0109,-1.177
1344.00,9.265226,25.00322,-0.000294,23.540685,-0.0109,-1.176
1346.00,9.266297,25.00222,-0.000293,23.541057,-0.0108,-1.176
1348.00,9.267417,25.00268,-0.000293,23.540096,-0.0109,-1.176
1350.00,9.267579,25.00255,-0.000294,23.540683,-0.0109,-1.176
1352.00,9.268209,25.00267,-0.000294,23.541006,-0.0109,-1.177
1354.00,9.269291,25.00296,-0.000294,23.540345,-0.0109,-1.176
1356.00,9.270532,25.00261,-0.000292,23.541222,-0.0108,-1.177
1358.00,9.271318,25.00330,-0.000293,23.541175,-0.0109,-1.176
1360.00,9.273044,25.00295,-0.000294,23.541207,-0.0109,-1.177
1362.00,9.273533,25.00320,-0.000294,23.540899,-0.0109,-1.176
1364.00,9.274934,25.00278,-0.000294,23.540659,-0.0109,-1.177
1366.00,9.275979,25.00212,-0.000293,23.541471,-0.0109,-1.177
1368.00,9.277682,25.00279,-0.000293,23.540332,-0.0109,-1.177
1370.00,9.279156,25.00225,-0.000294,23.539786,-0.0109,-1.176
1372.00,9.280271,25.00228,-0.000294,23.540237,-0.0109,-1.177
1374.00,9.280534,25.00304,-0.000294,23.540514,-0.0109,-1.177
1376.00,9.281379,25.00275,-0.000294,23.539933,-0.0109,-1.176
1378.00,9.281934,25.00290,-0.000294,23.539890,-0.0109,-1.176
1380.00,9.283185,25.00319,-0.000293,23.540386,-0.0109,-1.176
1382.00,9.283659,25.00343,-0.000295,23.540447,-0.0109,-1.176
1384.00,9.283943,25.00334,-0.000294,23.540488,-0.0109,-1.177
1386.00,9.283578,25.00341,-0.000294,23.540774,-0.0110,-1.177
1388.00,9.282544,25.00339,-0.000295,23.541073,-0.0109,-1.177
1390.00,9.281258,25.00328,-0.000294,23.540899,-0.0109,-1.176
1392.00,9.280035,25.00279,-0.000293,23.540458,-0.0109,-1.176
1394.00,9.280596,25.00326,-0.000294,23.541016,-0.0109,-1.177
1396.00,9.281388,25.00352,-0.000294,23.540759,-0.0109,-1.177
1398.00,9.281500,25.00316,-0.000294,23.540031,-0.0109,-1.176
1400.00,9.281601,25.00335,-0.000294,23.540789,-0.0109,-1.177
1402.00,9.282282,25.00311,-0.000293,23.540884,-0.0109,-1.177
1404.00,9.282070,25.00405,-0.000293,23.540826,-0.0109,-1.176
1406.00,9.281912,25.00381,-0.000293,23.540014,-0.0109,-1.177
1408.00,9.282220,25.00329,-0.000293,23.540510,-0.0109,-1.177
1410.00,9.281965,25.00374,-0.000292,23.540466,-0.0109,-1.177
1412.00,9.282629,25.00341,-0.000294,23.540520,-0.0109,-1.177
1414.00,9.283466,25.00400,-0.000294,23.540585,-0.0109,-1.177
1416.00,9.283664,25.00270,-0.000293,23.540484,-0.0109,-1.176
1418.00,9.282429,25.00346,-0.000292,23.540887,-0.0109,-1.177
1420.00,9.281547,25.00385,-0.000292,23.540832,-0.0109,-1.177
1422.00,9.280839,25.00415,-0.000292,23.541179,-0.0109,-1.176
1424.00,9.282600,25.00401,-0.000292,23.540423,-0.0109,-1.176
1426.00,9.284319,25.00484,-0.000293,23.541064,-0.0109,-1.177
1428.00,9.284845,25.00438,-0.000294,23.540756,-0.0109,-1.177
1430.00,9.285387,25.00486,-0.000293,23.541415,-0.0109,-1.177
1432.00,9.284731,25.00492,-0.000293,23.541811,-0.0109,-1.176
1434.00,9.284855,25.00523,-0.000292,23.541577,-0.0109,-1.177
1436.00,9.285454,25.00531,-0.000293,23.540382,-0.0109,-1.177
1438.00,9.285035,25.00539,-0.000293,23.540585,-0.0109,-1.177
1440.00,9.284864,25.00576,-0.000292,23.541187,-0.0109,-1.177
1442.00,9.283888,25.00575,-0.000292,23.540759,-0.0108,-1.177
1444.00,9.284464,25.00592,-0.000292,23.541144,-0.0109,-1.177
1446.00,9.285786,25.00613,-0.000292,23.542102,-0.0109,-1.176
1448.00,9.286158,25.00515,-0.000291,23.540882,-0.0109,-1.176
1450.00,9.285102,25.00481,-0.000292,23.541103,-0.0109,-1.177
1452.00,9.284715,25.00573,-0.000292,23.541006,-0.0109,-1.178
1454.00,9.285105,25.00560,-0.000292,23.540776,-0.0109,-1.176
1456.00,9.286115,25.00561,-0.000293,23.540711,-0.0109,-1.177
1458.00,9.286080,25.00652,-0.000292,23.540419,-0.0109,-1.177
1460.00,9.285819,25.00607,-0.000293,23.540512,-0.0109,-1.177
1462.00,9.286316,25.00567,-0.000292,23.540657,-0.0108,-1.177
1464.00,9.286902,25.00521,-0.000292,23.541235,-0.0108,-1.177
1466.00,9.286814,25.00506,-0.000292,23.540722,-0.0109,-1.177
1468.00,9.285923,25.00528,-0.000292,23.540856,-0.0109,-1.177
1470.00,9.284280,25.00539,-0.000293,23.541005,-0.0109,-1.177
1472.00,9.283756,25.00499,-0.000292,23.540830,-0.0109,-1.176
1474.00,9.283881,25.00541,-0.000291,23.541309,-0.0109,-1.177
1476.00,9.284195,25.00535,-0.000292,23.541036,-0.0109,-1.177
1478.00,9.284517,25.00516,-0.000292,23.540430,-0.0108,-1.177
1480.00,9.285081,25.00525,-0.000293,23.540232,-0.0109,-1.177
1482.00,9.284502,25.00503,-0.000292,23.540990,-0.0109,-1.177
1484.00,9.284457,25.00447,-0.000291,23.541560,-0.0109,-1.176
1486.00,9.285315,25.00496,-0.000291,23.541187,-0.0109,-1.177
1488.00,9.286030,25.00422,-0.000292,23.540501,-0.0109,-1.177
1490.00,9.286216,25.00432,-0.000292,23.541044,-0.0109,-1.177
1492.00,9.286075,25.00455,-0.000291,23.540999,-0.0109,-1.176
1494.00,9.285751,25.00422,-0.000292,23.540804,-0.0109,-1.178
1496.00,9.285112,25.00462,-0.000293,23.539903,-0.0109,-1.177
1498.00,9.285585,25.00503,-0.000292,23.540674,-0.0109,-1.178
1500.00,9.285406,25.00445,-0.000292,23.541296,-0.0109,-1.177
1502.00,9.285134,25.00391,-0.000292,23.541194,-0.0109,-1.176
1504.00,9.285059,25.00383,-0.000292,23.540841,-0.0110,-1.177
1506.00,9.285582,25.00401,-0.000292,23.540676,-0.0109,-1.177
1508.00,9.285823,25.00407,-0.000294,23.540391,-0.0109,-1.177
1510.00,9.286759,25.00439,-0.000294,23.540222,-0.0109,-1.177
1512.00,9.287304,25.00491,-0.000291,23.540484,-0.0109,-1.177
1514.00,9.287266,25.00493,-0.000291,23.541025,-0.0109,-1.177
1516.00,9.287367,25.00445,-0.000292,23.541162,-0.0109,-1.177
1518.00,9.287309,25.00407,-0.000292,23.540893,-0.0109,-1.177
1520.00,9.286802,25.00296,-0.000292,23.540633,-0.0109,-1.177
1522.00,9.286970,25.00398,-0.000292,23.540267,-0.0109,-1.177
1524.00,9.287254,25.00421,-0.000293,23.540555,-0.0109,-1.177
1526.00,9.288376,25.00365,-0.000292,23.540347,-0.0109,-1.177
1528.00,9.287805,25.00351,-0.000292,23.540299,-0.0109,-1.176
1530.00,9.286237,25.00397,-0.000290,23.540566,-0.0109,-1.178
1532.00,9.284723,25.00323,-0.000292,23.540733,-0.0109,-1.177
1534.00,9.284692,25.00330,-0.000291,23.541006,-0.0109,-1.177
1536.00,9.284065,25.00411,-0.000292,23.540808,-0.0109,-1.177
1538.00,9.283121,25.00410,-0.000292,23.540861,-0.0109,-1.177
1540.00,9.282309,25.00428,-0.000292,23.540382,-0.0109,-1.177
1542.00,9.281534,25.00454,-0.000292,23.540793,-0.0109,-1.177
1544.00,9.281441,25.00397,-0.000292,23.540765,-0.0109,-1.176
1546.00,9.282424,25.00414,-0.000293,23.541705,-0.0109,-1.177
1548.00,9.283927,25.00438,-0.000292,23.540858,-0.0109,-1.177
1550.00,9.285673,25.00437,-0.000292,23.540260,-0.0109,-1.177
1552.00,9.286102,25.00447,-0.000293,23.540609,-0.0109,-1.177
1554.00,9.284369,25.00456,-0.000290,23.540629,-0.0110,-1.177
1556.00,9.284800,25.00361,-0.000292,23.540349,-0.0109,-1.177
1558.00,9.284758,25.00369,-0.000293,23.540880,-0.0109,-1.177
1560.00,9.285032,25.00354,-0.000293,23.541296,-0.0109,-1.177
@6,8.0000,16.0
1562.00,9.285969,25.00389,-0.000292,23.541348,-0.0109,-1.177
1564.00,9.285817,25.00342,-0.000291,23.541101,-0.0109,-1.176
1566.00,9.272580,25.00421,-0.000291,23.540358,-0.0109,-1.176
1568.00,9.226197,25.00359,-0.000292,23.540430,-0.0110,-1.176
1570.00,9.157971,25.00364,-0.000293,23.540696,-0.0109,-1.176
1572.00,9.079622,25.00385,-0.000293,23.540962,-0.0109,-1.177
1574.00,8.993502,25.00364,-0.000294,23.541276,-0.0109,-1.177
1576.00,8.906536,25.00331,-0.000295,23.540494,-0.0109,-1.177
1578.00,8.822380,25.00336,-0.000294,23.540120,-0.0109,-1.177
1580.00,8.746584,25.00324,-0.000295,23.540523,-0.0109,-1.178
1582.00,8.693177,25.00344,-0.000294,23.541317,-0.0109,-1.178
1584.00,8.678671,25.00336,-0.000295,23.541066,-0.0109,-1.178
1586.00,8.686203,25.00378,-0.000295,23.541592,-0.0109,-1.178
1588.00,8.710030,25.00477,-0.000295,23.540616,-0.0109,-1.178
1590.00,8.750522,25.00371,-0.000295,23.540581,-0.0109,-1.178
1592.00,8.799575,25.00379,-0.000294,23.540282,-0.0109,-1.178
1594.00,8.849091,25.00280,-0.000295,23.540804,-0.0109,-1.177
1596.00,8.898089,25.00289,-0.000293,23.540900,-0.0109,-1.177
1598.00,8.944621,25.00282,-0.000294,23.540737,-0.0109,-1.177
1600.00,8.988000,25.00341,-0.000294,23.540730,-0.0109,-1.177
1602.00,9.027011,25.00261,-0.000295,23.540404,-0.0109,-1.177
1604.00,9.062371,25.00229,-0.000295,23.540547,-0.0109,-1.177
1606.00,9.093530,25.00252,-0.000293,23.540754,-0.0109,-1.177
1608.00,9.119811,25.00363,-0.000295,23.540845,-0.0109,-1.177
1610.00,9.141874,25.00301,-0.000295,23.541322,-0.0109,-1.178
1612.00,9.161263,25.00261,-0.000294,23.540822,-0.0109,-1.177
1614.00,9.177601,25.00193,-0.000294,23.541331,-0.0109,-1.177
1616.00,9.191495,25.00199,-0.000294,23.540954,-0.0109,-1.177
1618.00,9.203045,25.00342,-0.000294,23.539576,-0.0109,-1.177
1620.00,9.213753,25.00300,-0.000294,23.540568,-0.0109,-1.177
1622.00,9.221784,25.00310,-0.000292,23.540843,-0.0109,-1.177
1624.00,9.228163,25.00297,-0.000292,23.540332,-0.0109,-1.177
1626.00,9.234044,25.00201,-0.000292,23.539674,-0.0109,-1.177
1628.00,9.238763,25.00275,-0.000292,23.540226,-0.0109,-1.177
1630.00,9.243713,25.00222,-0.000292,23.540861,-0.0109,-1.176
1632.00,9.247636,25.00274,-0.000292,23.541103,-0.0109,-1.177
1634.00,9.251272,25.00332,-0.000292,23.540559,-0.0109,-1.177
1636.00,9.254182,25.00357,-0.000293,23.540679,-0.0109,-1.177
1638.00,9.256732,25.00400,-0.000292,23.540925,-0.0109,-1.177
1640.00,9.259030,25.00450,-0.000292,23.540501,-0.0109,-1.176
1642.00,9.261809,25.00419,-0.000291,23.540551,-0.0109,-1.176
1644.00,9.263396,25.00331,-0.000292,23.540362,-0.0109,-1.177
1646.00,9.264444,25.00367,-0.000292,23.540700,-0.0109,-1.177
1648.00,9.266055,25.00366,-0.000293,23.540711,-0.0109,-1.176
1650.00,9.266934,25.00336,-0.000292,23.540665,-0.0109,-1.177
1652.00,9.267939,25.00349,-0.000291,23.540653,-0.0109,-1.176
1654.00,9.268799,25.00368,-0.000291,23.540568,-0.0109,-1.177
1656.00,9.270249,25.00292,-0.000293,23.540817,-0.0109,-1.177
1658.00,9.270443,25.00279,-0.000293,23.540042,-0.0109,-1.177
1660.00,9.270645,25.00305,-0.000292,23.540932,-0.0109,-1.177
1662.00,9.272334,25.00277,-0.000291,23.540391,-0.0109,-1.176
1664.00,9.273168,25.00341,-0.000292,23.540828,-0.0109,-1.177
1666.00,9.274043,25.00380,-0.000293,23.539972,-0.0109,-1.177
1668.00,9.274760,25.00340,-0.000292,23.539442,-0.0109,-1.176
1670.00,9.274939,25.00362,-0.000292,23.540473,-0.0109,-1.176
1672.00,9.276422,25.00337,-0.000293,23.540429,-0.0109,-1.176
1674.00,9.277596,25.00263,-0.000292,23.539899,-0.0109,-1.177
1676.00,9.278055,25.00267,-0.000292,23.540014,-0.0109,-1.177
1678.00,9.279291,25.00248,-0.000293,23.540785,-0.0109,-1.177
1680.00,9.279402,25.00363,-0.000293,23.540692,-0.0110,-1.177
1682.00,9.279466,25.00312,-0.000292,23.540847,-0.0109,-1.176
1684.00,9.278931,25.00296,-0.000292,23.541281,-0.0109,-1.177
1686.00,9.279446,25.00232,-0.000292,23.540858,-0.0109,-1.177
1688.00,9.280702,25.00290,-0.000291,23.540672,-0.0109,-1.176
1690.00,9.281752,25.00303,-0.000291,23.540657,-0.0109,-1.177
1692.00,9.282810,25.00320,-0.000290,23.540587,-0.0109,-1.176
1694.00,9.282819,25.00263,-0.000292,23.540200,-0.0110,-1.176
1696.00,9.282077,25.00256,-0.000292,23.540297,-0.0109,-1.176
1698.00,9.280222,25.00242,-0.000292,23.540839,-0.0109,-1.177
1700.00,9.279651,25.00242,-0.000292,23.541053,-0.0110,-1.177
1702.00,9.279807,25.00261,-0.000292,23.540644,-0.0109,-1.177
1704.00,9.279742,25.00376,-0.000292,23.540449,-0.0109,-1.177
1706.00,9.278594,25.00345,-0.000291,23.540587,-0.0109,-1.177
1708.00,9.278941,25.00299,-0.000290,23.540583,-0.0109,-1.176
1710.00,9.279445,25.00326,-0.000291,23.540508,-0.0109,-1.176
1712.00,9.279817,25.00297,-0.000290,23.541006,-0.0109,-1.177
1714.00,9.280497,25.00310,-0.000291,23.540605,-0.0109,-1.177
1716.00,9.281426,25.00373,-0.000291,23.540189,-0.0109,-1.177
1718.00,9.281058,25.00338,-0.000291,23.540665,-0.0109,-1.177
1720.00,9.280608,25.00304,-0.000290,23.541021,-0.0109,-1.176
1722.00,9.280592,25.00312,-0.000292,23.540822,-0.0109,-1.177
1724.00,9.280441,25.00330,-0.000292,23.540590,-0.0109,-1.177
1726.00,9.281941,25.00297,-0.000291,23.540135,-0.0109,-1.176
1728.00,9.281969,25.00324,-0.000291,23.540352,-0.0109,-1.176
1730.00,9.281485,25.00315,-0.000290,23.541021,-0.0109,-1.177
1732.00,9.280830,25.00312,-0.000291,23.540594,-0.0109,-1.177
1734.00,9.281151,25.00302,-0.000292,23.540462,-0.0109,-1.177
1736.00,9.281387,25.00324,-0.000292,23.540847,-0.0109,-1.176
1738.00,9.281291,25.00283,-0.000291,23.540681,-0.0109,-1.177
1740.00,9.281143,25.00262,-0.000290,23.540609,-0.0109,-1.177
1742.00,9.281111,25.00272,-0.000290,23.540891,-0.0109,-1.176
1744.00,9.281071,25.00330,-0.000291,23.540965,-0.0109,-1.176
1746.00,9.282048,25.00260,-0.000291,23.540744,-0.0109,-1.176
1748.00,9.282126,25.00286,-0.000292,23.540691,-0.0109,-1.177
1750.00,9.280686,25.00249,-0.000292,23.541146,-0.0109,-1.177
1752.00,9.281095,25.00238,-0.000290,23.540943,-0.0109,-1.177
1754.00,9.282321,25.00270,-0.000291,23.540549,-0.0109,-1.177
1756.00,9.281739,25.00283,-0.000291,23.541092,-0.0109,-1.177
1758.00,9.281047,25.00254,-0.000292,23.541255,-0.0109,-1.176
1760.00,9.281577,25.00244,-0.000290,23.540575,-0.0109,-1.176
1762.00,9.282174,25.00219,-0.000289,23.540711,-0.0109,-1.176
1764.00,9.282511,25.00265,-0.000291,23.540795,-0.0110,-1.176
1766.00,9.282283,25.00283,-0.000292,23.541463,-0.0109,-1.177
1768.00,9.282430,25.00302,-0.000291,23.541005,-0.0109,-1.177
1770.00,9.281810,25.00275,-0.000290,23.540899,-0.0109,-1.176
1772.00,9.282552,25.00270,-0.000290,23.541123,-0.0109,-1.176
1774.00,9.282064,25.00269,-0.000290,23.540986,-0.0109,-1.176
1776.00,9.282154,25.00305,-0.000291,23.541315,-0.0109,-1.177
1778.00,9.283191,25.00273,-0.000290,23.540538,-0.0109,-1.177
1780.00,9.282966,25.00292,-0.000291,23.540572,-0.0109,-1.177
1782.00,9.282642,25.00336,-0.000289,23.540720,-0.0109,-1.177
1784.00,9.281502,25.00325,-0.000290,23.540694,-0.0109,-1.176
1786.00,9.282100,25.00238,-0.000290,23.540990,-0.0109,-1.176
1788.00,9.283072,25.00288,-0.000290,23.541057,-0.0109,-1.176
1790.00,9.283634,25.00291,-0.000290,23.541422,-0.0109,-1.176
1792.00,9.283105,25.00224,-0.000290,23.541411,-0.0109,-1.176
1794.00,9.282469,25.00288,-0.000291,23.540954,-0.0109,-1.177
1796.00,9.282787,25.00305,-0.000291,23.540585,-0.0109,-1.177
1798.00,9.282581,25.00332,-0.000291,23.539951,-0.0109,-1.177
1800.00,9.283234,25.00283,-0.000291,23.540843,-0.0109,-1.176
1802.00,9.283260,25.00216,-0.000291,23.540967,-0.0109,-1.176
1804.00,9.283778,25.00224,-0.000291,23.540733,-0.0109,-1.176
1806.00,9.284247,25.00276,-0.000290,23.541040,-0.0109,-1.176
1808.00,9.284689,25.00303,-0.000290,23.541263,-0.0109,-1.176
1810.00,9.284672,25.00250,-0.000291,23.540033,-0.0109,-1.176
1812.00,9.284626,25.00167,-0.000291,23.540293,-0.0109,-1.176
1814.00,9.284333,25.00220,-0.000291,23.540183,-0.0109,-1.177
1816.00,9.284227,25.00235,-0.000291,23.540325,-0.0109,-1.177
1818.00,9.284320,25.00234,-0.000291,23.540579,-0.0109,-1.177
1820.00,9.284779,25.00197,-0.000290,23.540141,-0.0109,-1.176
1822.00,9.285331,25.00206,-0.000291,23.540412,-0.0109,-1.176
1824.00,9.285405,25.00210,-0.000291,23.540035,-0.0109,-1.176
1826.00,9.284895,25.00135,-0.000292,23.540399,-0.0109,-1.176
1828.00,9.284238,25.00161,-0.000291,23.540462,-0.0109,-1.176
1830.00,9.285590,25.00185,-0.000290,23.540070,-0.0109,-1.176
1832.00,9.285487,25.00201,-0.000289,23.540384,-0.0109,-1.176
1834.00,9.284883,25.00246,-0.000291,23.540666,-0.0109,-1.176
1836.00,9.285026,25.00220,-0.000292,23.540993,-0.0109,-1.176
1838.00,9.285327,25.00164,-0.000292,23.540735,-0.0109,-1.177
1840.00,9.285397,25.00158,-0.000291,23.539816,-0.0109,-1.176
1842.00,9.285035,25.00184,-0.000291,23.541436,-0.0109,-1.176
1844.00,9.284763,25.00217,-0.000291,23.540577,-0.0109,-1.176
1846.00,9.285137,25.00206,-0.000291,23.540796,-0.0109,-1.177
1848.00,9.285557,25.00289,-0.000290,23.540471,-0.0109,-1.176
1850.00,9.285597,25.00284,-0.000290,23.540705,-0.0109,-1.177
1852.00,9.285651,25.00230,-0.000290,23.540611,-0.0109,-1.176
1854.00,9.286852,25.00252,-0.000289,23.541235,-0.0109,-1.176
1856.00,9.287270,25.00336,-0.000290,23.540679,-0.0109,-1.176
1858.00,9.286309,25.00226,-0.000290,23.540577,-0.0109,-1.177
1860.00,9.285061,25.00214,-0.000291,23.540988,-0.0109,-1.176
@7,8.0000,16.0
1862.00,9.283763,25.00271,-0.000290,23.540852,-0.0109,-1.177
1864.00,9.282855,25.00218,-0.000290,23.541272,-0.0109,-1.176
1866.00,9.272386,25.00265,-0.000290,23.541428,-0.0109,-1.176
1868.00,9.230304,25.00252,-0.000290,23.540945,-0.0109,-1.175
1870.00,9.166170,25.00245,-0.000290,23.540854,-0.0109,-1.175
1872.00,9.092503,25.00308,-0.000290,23.540616,-0.0109,-1.176
1874.00,9.010228,25.00306,-0.000290,23.541653,-0.0108,-1.176
1876.00,8.925724,25.00290,-0.000291,23.541634,-0.0108,-1.176
1878.00,8.844672,25.00289,-0.000291,23.541562,-0.0108,-1.177
1880.00,8.772139,25.00252,-0.000293,23.540559,-0.0109,-1.177
1882.00,8.718497,25.00250,-0.000292,23.541328,-0.0109,-1.178
1884.00,8.700364,25.00287,-0.000292,23.540930,-0.0109,-1.178
1886.00,8.706376,25.00219,-0.000294,23.540438,-0.0109,-1.178
1888.00,8.729001,25.00206,-0.000294,23.540182,-0.0109,-1.177
1890.00,8.765975,25.00221,-0.000293,23.540967,-0.0108,-1.176
1892.00,8.811572,25.00237,-0.000291,23.540559,-0.0108,-1.177
1894.00,8.860545,25.00188,-0.000293,23.540783,-0.0109,-1.177
1896.00,8.907511,25.00241,-0.000292,23.541051,-0.0109,-1.177
1898.00,8.951764,25.00112,-0.000291,23.540445,-0.0109,-1.176
1900.00,8.993118,25.00086,-0.000291,23.540993,-0.0109,-1.177
1902.00,9.030238,25.00251,-0.000292,23.541296,-0.0109,-1.176
1904.00,9.063466,25.00249,-0.000292,23.540566,-0.0109,-1.177
1906.00,9.092180,25.00251,-0.000292,23.540954,-0.0109,-1.177
1908.00,9.118295,25.00305,-0.000290,23.541044,-0.0109,-1.176
1910.00,9.140083,25.00353,-0.000291,23.540821,-0.0109,-1.177
1912.00,9.159972,25.00270,-0.000292,23.541183,-0.0109,-1.176
1914.00,9.176320,25.00215,-0.000291,23.540951,-0.0109,-1.176
1916.00,9.189965,25.00345,-0.000291,23.541166,-0.0109,-1.177
1918.00,9.201583,25.00331,-0.000291,23.541287,-0.0108,-1.177
1920.00,9.212524,25.00346,-0.000291,23.541558,-0.0109,-1.176
1922.00,9.221321,25.00323,-0.000291,23.541839,-0.0109,-1.177
1924.00,9.228185,25.00265,-0.000290,23.541584,-0.0109,-1.176
1926.00,9.234681,25.00306,-0.000289,23.541062,-0.0109,-1.176
1928.00,9.239802,25.00331,-0.000289,23.540902,-0.0108,-1.177
1930.00,9.243461,25.00363,-0.000289,23.540705,-0.0109,-1.177
1932.00,9.247448,25.00422,-0.000290,23.541075,-0.0109,-1.176
1934.00,9.250180,25.00397,-0.000289,23.540878,-0.0109,-1.176
1936.00,9.251505,25.00370,-0.000290,23.541690,-0.0109,-1.177
1938.00,9.255675,25.00298,-0.000290,23.541831,-0.0109,-1.177
1940.00,9.258793,25.00284,-0.000288,23.541205,-0.0109,-1.176
1942.00,9.262074,25.00289,-0.000289,23.541478,-0.0108,-1.177
1944.00,9.264852,25.00215,-0.000290,23.541079,-0.0109,-1.176
1946.00,9.266874,25.00243,-0.000289,23.540832,-0.0109,-1.177
1948.00,9.267211,25.00296,-0.000289,23.540852,-0.0109,-1.177
1950.00,9.268218,25.00264,-0.000289,23.540882,-0.0109,-1.176
1952.00,9.269886,25.00241,-0.000289,23.541005,-0.0109,-1.176
1954.00,9.271288,25.00254,-0.000290,23.539773,-0.0109,-1.177
1956.00,9.271559,25.00233,-0.000290,23.539760,-0.0109,-1.177
1958.00,9.272077,25.00256,-0.000291,23.540304,-0.0109,-1.176
1960.00,9.272328,25.00339,-0.000291,23.540932,-0.0109,-1.176
1962.00,9.273226,25.00328,-0.000291,23.540681,-0.0109,-1.177
1964.00,9.274608,25.00368,-0.000291,23.540850,-0.0109,-1.177
1966.00,9.274794,25.00401,-0.000291,23.541566,-0.0109,-1.176
1968.00,9.274937,25.00472,-0.000289,23.540782,-0.0109,-1.176
1970.00,9.275793,25.00386,-0.000289,23.541315,-0.0109,-1.177
1972.00,9.276723,25.00416,-0.000290,23.540971,-0.0109,-1.177
1974.00,9.278197,25.00511,-0.000290,23.540817,-0.0109,-1.177
1976.00,9.278785,25.00400,-0.000289,23.540585,-0.0109,-1.177
1978.00,9.279322,25.00384,-0.000290,23.540561,-0.0109,-1.177
1980.00,9.278815,25.00424,-0.000290,23.541159,-0.0109,-1.177
1982.00,9.279252,25.00440,-0.000291,23.540449,-0.0109,-1.177
1984.00,9.279350,25.00406,-0.000290,23.541378,-0.0109,-1.176
1986.00,9.278914,25.00405,-0.000289,23.541304,-0.0109,-1.176
1988.00,9.278616,25.00429,-0.000289,23.540382,-0.0109,-1.177
1990.00,9.279386,25.00359,-0.000290,23.541034,-0.0109,-1.177
1992.00,9.281319,25.00419,-0.000290,23.541187,-0.0109,-1.177
1994.00,9.282127,25.00365,-0.000289,23.541330,-0.0109,-1.177
1996.00,9.282066,25.00300,-0.000289,23.540416,-0.0109,-1.177
1998.00,9.281941,25.00401,-0.000290,23.540540,-0.0109,-1.177
2000.00,9.281653,25.00432,-0.000289,23.540858,-0.0109,-1.177
2002.00,9.282106,25.00436,-0.000290,23.540964,-0.0109,-1.177
2004.00,9.282192,25.00469,-0.000290,23.540824,-0.0109,-1.177
2006.00,9.282422,25.00441,-0.000291,23.540044,-0.0109,-1.177
2008.00,9.282184,25.00371,-0.000290,23.540978,-0.0110,-1.176
2010.00,9.282209,25.00461,-0.000290,23.540377,-0.0109,-1.177
2012.00,9.282083,25.00465,-0.000290,23.540915,-0.0109,-1.177
2014.00,9.282574,25.00447,-0.000290,23.541161,-0.0109,-1.177
2016.00,9.283484,25.00483,-0.000290,23.540891,-0.0109,-1.177
2018.00,9.283155,25.00492,-0.000291,23.540860,-0.0109,-1.177
2020.00,9.283379,25.00506,-0.000290,23.540778,-0.0109,-1.177
2022.00,9.283069,25.00434,-0.000290,23.540806,-0.0109,-1.177
2024.00,9.282465,25.00452,-0.000290,23.540652,-0.0109,-1.177
2026.00,9.282151,25.00491,-0.000290,23.540471,-0.0109,-1.177
2028.00,9.281441,25.00533,-0.000290,23.540830,-0.0109,-1.178
2030.00,9.281086,25.00585,-0.000289,23.541328,-0.0109,-1.177
2032.00,9.281240,25.00613,-0.000289,23.540561,-0.0109,-1.176
2034.00,9.281177,25.00542,-0.000290,23.540828,-0.0109,-1.177
2036.00,9.281560,25.00634,-0.000289,23.540691,-0.0109,-1.177
2038.00,9.282957,25.00591,-0.000290,23.540889,-0.0109,-1.177
2040.00,9.283767,25.00591,-0.000291,23.540835,-0.0109,-1.178
2042.00,9.284907,25.00553,-0.000290,23.540369,-0.0109,-1.177
2044.00,9.285553,25.00568,-0.000290,23.540655,-0.0109,-1.177
2046.00,9.285797,25.00630,-0.000289,23.540553,-0.0109,-1.177
2048.00,9.285738,25.00553,-0.000289,23.540936,-0.0109,-1.177
2050.00,9.285070,25.00536,-0.000289,23.540867,-0.0109,-1.177
2052.00,9.283940,25.00570,-0.000290,23.540484,-0.0108,-1.178
2054.00,9.283751,25.00634,-0.000291,23.541142,-0.0109,-1.178
2056.00,9.283768,25.00518,-0.000290,23.541170,-0.0109,-1.177
2058.00,9.283343,25.00523,-0.000289,23.540939,-0.0109,-1.177
2060.00,9.282342,25.00668,-0.000289,23.540882,-0.0109,-1.177
2062.00,9.282112,25.00591,-0.000290,23.541222,-0.0109,-1.177
2064.00,9.281925,25.00656,-0.000289,23.540800,-0.0109,-1.177
2066.00,9.282863,25.00564,-0.000290,23.540468,-0.0109,-1.177
2068.00,9.283296,25.00493,-0.000289,23.541040,-0.0109,-1.177
2070.00,9.283613,25.00495,-0.000290,23.540642,-0.0109,-1.178
2072.00,9.284412,25.00559,-0.000289,23.541003,-0.0109,-1.177
2074.00,9.284982,25.00489,-0.000291,23.540458,-0.0109,-1.178
2076.00,9.284481,25.00618,-0.000291,23.541224,-0.0109,-1.178
2078.00,9.284639,25.00630,-0.000290,23.540830,-0.0109,-1.177
2080.00,9.285217,25.00548,-0.000289,23.540347,-0.0109,-1.177
2082.00,9.285648,25.00504,-0.000288,23.541326,-0.0109,-1.177
2084.00,9.285144,25.00518,-0.000289,23.541166,-0.0109,-1.177
2086.00,9.284583,25.00609,-0.000290,23.541099,-0.0109,-1.178
2088.00,9.285791,25.00552,-0.000290,23.540403,-0.0109,-1.177
2090.00,9.287067,25.00596,-0.000290,23.540189,-0.0109,-1.177
2092.00,9.286320,25.00564,-0.000290,23.541029,-0.0109,-1.178
2094.00,9.285757,25.00507,-0.000288,23.540681,-0.0109,-1.177
2096.00,9.285405,25.00563,-0.000288,23.540427,-0.0109,-1.177
2098.00,9.283142,25.00584,-0.000288,23.540646,-0.0109,-1.178
2100.00,9.282994,25.00631,-0.000289,23.540776,-0.0109,-1.178
2102.00,9.284585,25.00611,-0.000289,23.540878,-0.0109,-1.177
2104.00,9.286225,25.00615,-0.000288,23.540492,-0.0109,-1.177
2106.00,9.286285,25.00559,-0.000289,23.540113,-0.0109,-1.177
2108.00,9.285604,25.00535,-0.000289,23.540629,-0.0109,-1.177
2110.00,9.285180,25.00525,-0.000289,23.540715,-0.0109,-1.178
2112.00,9.285289,25.00508,-0.000291,23.540358,-0.0109,-1.178
2114.00,9.284883,25.00520,-0.000290,23.540508,-0.0109,-1.177
2116.00,9.284552,25.00574,-0.000290,23.540369,-0.0109,-1.177
2118.00,9.283111,25.00541,-0.000289,23.540737,-0.0109,-1.177
2120.00,9.283183,25.00615,-0.000290,23.540410,-0.0109,-1.178
2122.00,9.284162,25.00592,-0.000291,23.541194,-0.0109,-1.179
2124.00,9.284749,25.00580,-0.000289,23.541136,-0.0109,-1.178
2126.00,9.284115,25.00614,-0.000288,23.540826,-0.0109,-1.176
2128.00,9.283418,25.00620,-0.000289,23.541162,-0.0109,-1.178
2130.00,9.283417,25.00628,-0.000288,23.540798,-0.0109,-1.178
2132.00,9.283217,25.00670,-0.000289,23.541016,-0.0109,-1.178
2134.00,9.283821,25.00650,-0.000290,23.540878,-0.0109,-1.178
2136.00,9.284741,25.00596,-0.000290,23.540334,-0.0109,-1.178
2138.00,9.285005,25.00720,-0.000289,23.541205,-0.0109,-1.177
2140.00,9.284238,25.00685,-0.000290,23.540949,-0.0109,-1.178
2142.00,9.283431,25.00604,-0.000289,23.541203,-0.0109,-1.178
2144.00,9.283427,25.00641,-0.000289,23.540876,-0.0109,-1.178
2146.00,9.283381,25.00751,-0.000289,23.540655,-0.0109,-1.177
2148.00,9.283801,25.00721,-0.000289,23.540521,-0.0109,-1.178
2150.00,9.283998,25.00655,-0.000290,23.541084,-0.0109,-1.178
2152.00,9.284755,25.00640,-0.000289,23.541140,-0.0109,-1.177
2154.00,9.284264,25.00762,-0.000288,23.540466,-0.0109,-1.177
2156.00,9.283104,25.00704,-0.000289,23.540627,-0.0109,-1.178
2158.00,9.283743,25.00685,-0.000289,23.540761,-0.0109,-1.177
2160.00,9.284483,25.00789,-0.000289,23.541138,-0.0109,-1.178
@8,8.0000,16.0
2162.00,9.284169,25.00751,-0.000289,23.541142,-0.0109,-1.178
2164.00,9.284317,25.00762,-0.000290,23.540993,-0.0109,-1.178
2166.00,9.276119,25.00711,-0.000289,23.541179,-0.0109,-1.177
2168.00,9.238890,25.00722,-0.000289,23.540559,-0.0109,-1.176
2170.00,9.179499,25.00702,-0.000289,23.541326,-0.0109,-1.177
2172.00,9.109351,25.00666,-0.000290,23.541240,-0.0109,-1.177
2174.00,9.030348,25.00685,-0.000290,23.540765,-0.0109,-1.178
2176.00,8.948930,25.00687,-0.000291,23.540993,-0.0109,-1.179
2178.00,8.870816,25.00725,-0.000291,23.540873,-0.0109,-1.179
2180.00,8.800379,25.00658,-0.000292,23.540748,-0.0109,-1.179
2182.00,8.746625,25.00696,-0.000291,23.541276,-0.0109,-1.179
2184.00,8.724576,25.00747,-0.000292,23.541018,-0.0109,-1.180
2186.00,8.725170,25.00647,-0.000293,23.541564,-0.0109,-1.179
2188.00,8.743260,25.00686,-0.000292,23.540358,-0.0109,-1.179
2190.00,8.776067,25.00698,-0.000292,23.540458,-0.0109,-1.178
2192.00,8.818283,25.00639,-0.000291,23.540860,-0.0109,-1.178
2194.00,8.863974,25.00669,-0.000290,23.540900,-0.0109,-1.178
2196.00,8.909214,25.00664,-0.000292,23.540551,-0.0109,-1.178
2198.00,8.953000,25.00697,-0.000292,23.540704,-0.0109,-1.178
2200.00,8.994133,25.00762,-0.000291,23.541352,-0.0109,-1.178
2202.00,9.031773,25.00722,-0.000291,23.540752,-0.0109,-1.178
2204.00,9.064967,25.00726,-0.000292,23.540289,-0.0109,-1.178
2206.00,9.093888,25.00646,-0.000291,23.540605,-0.0109,-1.178
2208.00,9.119672,25.00662,-0.000291,23.540691,-0.0109,-1.179
2210.00,9.141581,25.00654,-0.000292,23.541081,-0.0109,-1.178
2212.00,9.161072,25.00664,-0.000291,23.540107,-0.0109,-1.177
2214.00,9.177543,25.00624,-0.000291,23.540609,-0.0109,-1.178
2216.00,9.191523,25.00608,-0.000290,23.540631,-0.0109,-1.178
2218.00,9.203466,25.00628,-0.000292,23.540965,-0.0109,-1.178
2220.00,9.213193,25.00703,-0.000292,23.540521,-0.0109,-1.178
2222.00,9.220931,25.00684,-0.000290,23.540208,-0.0109,-1.179
2224.00,9.227403,25.00659,-0.000289,23.540796,-0.0109,-1.178
2226.00,9.233357,25.00714,-0.000288,23.539994,-0.0109,-1.178
2228.00,9.239141,25.00687,-0.000288,23.539580,-0.0109,-1.178
2230.00,9.243123,25.00694,-0.000289,23.540490,-0.0109,-1.178
2232.00,9.246782,25.00672,-0.000290,23.540828,-0.0109,-1.179
2234.00,9.250093,25.00672,-0.000289,23.540679,-0.0109,-1.178
2236.00,9.252810,25.00658,-0.000289,23.541135,-0.0109,-1.178
2238.00,9.256440,25.00640,-0.000289,23.541068,-0.0109,-1.177
2240.00,9.259036,25.00685,-0.000289,23.541175,-0.0109,-1.178
2242.00,9.261393,25.00708,-0.000288,23.540629,-0.0109,-1.178
2244.00,9.264757,25.00824,-0.000288,23.540466,-0.0109,-1.178
2246.00,9.267287,25.00801,-0.000288,23.541409,-0.0109,-1.177
2248.00,9.268352,25.00722,-0.000288,23.540676,-0.0109,-1.178
2250.00,9.269702,25.00728,-0.000289,23.540817,-0.0109,-1.178
2252.00,9.271547,25.00712,-0.000289,23.541172,-0.0109,-1.178
2254.00,9.271628,25.00706,-0.000290,23.540666,-0.0109,-1.178
2256.00,9.272385,25.00608,-0.000290,23.540107,-0.0109,-1.178
2258.00,9.272420,25.00691,-0.000289,23.540267,-0.0109,-1.178
2260.00,9.272314,25.00706,-0.000289,23.540945,-0.0109,-1.178
2262.00,9.273100,25.00684,-0.000290,23.540557,-0.0109,-1.179
2264.00,9.274721,25.00608,-0.000289,23.540334,-0.0109,-1.178
2266.00,9.275410,25.00623,-0.000288,23.541231,-0.0109,-1.179
2268.00,9.274856,25.00681,-0.000289,23.540538,-0.0109,-1.178
2270.00,9.275316,25.00750,-0.000289,23.541027,-0.0109,-1.178
2272.00,9.276788,25.00673,-0.000289,23.541478,-0.0109,-1.179
2274.00,9.277570,25.00699,-0.000289,23.540620,-0.0109,-1.178
2276.00,9.278018,25.00705,-0.000288,23.540746,-0.0109,-1.179
2278.00,9.278593,25.00641,-0.000290,23.541292,-0.0109,-1.178
2280.00,9.278772,25.00639,-0.000289,23.540508,-0.0109,-1.179
2282.00,9.279254,25.00632,-0.000289,23.540811,-0.0109,-1.178
2284.00,9.279685,25.00645,-0.000289,23.540941,-0.0109,-1.178
2286.00,9.279448,25.00711,-0.000288,23.540525,-0.0108,-1.178
2288.00,9.279354,25.00690,-0.000288,23.540640,-0.0109,-1.178
2290.00,9.279265,25.00702,-0.000288,23.540557,-0.0109,-1.178
2292.00,9.280002,25.00682,-0.000288,23.540956,-0.0109,-1.178
2294.00,9.280320,25.00767,-0.000289,23.540371,-0.0109,-1.178
2296.00,9.281241,25.00665,-0.000288,23.540839,-0.0109,-1.178
2298.00,9.281306,25.00637,-0.000289,23.541023,-0.0109,-1.178
2300.00,9.281489,25.00631,-0.000289,23.541125,-0.0109,-1.178
2302.00,9.280986,25.00715,-0.000289,23.540206,-0.0108,-1.178
2304.00,9.280507,25.00669,-0.000289,23.540315,-0.0109,-1.178
2306.00,9.280750,25.00666,-0.000290,23.540991,-0.0109,-1.178
2308.00,9.280255,25.00652,-0.000290,23.540951,-0.0109,-1.178
2310.00,9.280182,25.00689,-0.000288,23.540306,-0.0109,-1.178
2312.00,9.279877,25.00679,-0.000287,23.541395,-0.0109,-1.178
2314.00,9.280159,25.00637,-0.000289,23.541380,-0.0109,-1.179
2316.00,9.281358,25.00587,-0.000289,23.540653,-0.0109,-1.178
2318.00,9.282428,25.00575,-0.000289,23.540982,-0.0109,-1.178
2320.00,9.281596,25.00614,-0.000289,23.541434,-0.0109,-1.178
2322.00,9.280581,25.00540,-0.000289,23.541179,-0.0109,-1.178
2324.00,9.280818,25.00616,-0.000287,23.540867,-0.0109,-1.177
2326.00,9.281035,25.00586,-0.000288,23.540546,-0.0109,-1.178
2328.00,9.280935,25.00597,-0.000288,23.541144,-0.0109,-1.178
2330.00,9.280444,25.00562,-0.000288,23.540416,-0.0109,-1.178
2332.00,9.280954,25.00556,-0.000289,23.541159,-0.0109,-1.178
2334.00,9.281693,25.00599,-0.000289,23.540938,-0.0109,-1.178
2336.00,9.282274,25.00597,-0.000288,23.540967,-0.0109,-1.178
2338.00,9.282816,25.00549,-0.000288,23.541164,-0.0109,-1.178
2340.00,9.283255,25.00543,-0.000289,23.540880,-0.0109,-1.178
2342.00,9.283326,25.00585,-0.000290,23.541383,-0.0109,-1.179
2344.00,9.283231,25.00525,-0.000289,23.541144,-0.0109,-1.178
2346.00,9.282950,25.00578,-0.000288,23.540384,-0.0109,-1.178
2348.00,9.283016,25.00532,-0.000287,23.541632,-0.0109,-1.177
2350.00,9.283500,25.00594,-0.000288,23.541233,-0.0109,-1.179
2352.00,9.284363,25.00636,-0.000288,23.541140,-0.0109,-1.179
2354.00,9.285040,25.00602,-0.000288,23.540856,-0.0109,-1.178
2356.00,9.285252,25.00624,-0.000288,23.540984,-0.0109,-1.178
2358.00,9.284423,25.00584,-0.000289,23.541683,-0.0109,-1.179
2360.00,9.284217,25.00589,-0.000287,23.541331,-0.0109,-1.177
2362.00,9.284016,25.00525,-0.000287,23.541558,-0.0109,-1.177
2364.00,9.283846,25.00535,-0.000287,23.541625,-0.0109,-1.178
2366.00,9.283438,25.00591,-0.000288,23.541326,-0.0109,-1.178
2368.00,9.282383,25.00607,-0.000288,23.540523,-0.0109,-1.177
2370.00,9.281727,25.00596,-0.000287,23.541285,-0.0109,-1.178
2372.00,9.282098,25.00565,-0.000287,23.540809,-0.0109,-1.179
2374.00,9.282366,25.00578,-0.000288,23.541211,-0.0109,-1.178
2376.00,9.282985,25.00504,-0.000288,23.541317,-0.0109,-1.177
2378.00,9.283693,25.00480,-0.000287,23.541155,-0.0109,-1.178
2380.00,9.284781,25.00507,-0.000289,23.540466,-0.0108,-1.178
2382.00,9.284107,25.00544,-0.000288,23.541458,-0.0109,-1.178
2384.00,9.283328,25.00555,-0.000287,23.541597,-0.0109,-1.178
2386.00,9.282949,25.00500,-0.000289,23.541179,-0.0109,-1.179
2388.00,9.283315,25.00487,-0.000289,23.541070,-0.0109,-1.178
2390.00,9.283601,25.00556,-0.000288,23.541220,-0.0109,-1.178
2392.00,9.283860,25.00533,-0.000288,23.541265,-0.0109,-1.177
2394.00,9.283492,25.00519,-0.000289,23.540525,-0.0108,-1.178
2396.00,9.283168,25.00514,-0.000288,23.541086,-0.0109,-1.178
2398.00,9.283599,25.00585,-0.000287,23.541031,-0.0109,-1.178
2400.00,9.283509,25.00621,-0.000288,23.541096,-0.0109,-1.178
2402.00,9.284011,25.00606,-0.000287,23.540837,-0.0109,-1.178
2404.00,9.284014,25.00649,-0.000287,23.541071,-0.0109,-1.178
2406.00,9.282482,25.00650,-0.000287,23.540529,-0.0110,-1.178
2408.00,9.281474,25.00637,-0.000288,23.540971,-0.0109,-1.178
2410.00,9.282634,25.00611,-0.000289,23.540956,-0.0109,-1.178
2412.00,9.283894,25.00644,-0.000288,23.540479,-0.0109,-1.178
2414.00,9.283342,25.00615,-0.000288,23.540824,-0.0109,-1.179
2416.00,9.282410,25.00583,-0.000288,23.540965,-0.0108,-1.179
2418.00,9.281374,25.00672,-0.000288,23.540362,-0.0109,-1.177
2420.00,9.280541,25.00590,-0.000288,23.540730,-0.0109,-1.178
2422.00,9.281000,25.00558,-0.000288,23.540547,-0.0109,-1.177
2424.00,9.280797,25.00634,-0.000288,23.540962,-0.0109,-1.179
2426.00,9.280750,25.00568,-0.000289,23.540512,-0.0109,-1.178
2428.00,9.281640,25.00581,-0.000289,23.540856,-0.0109,-1.177
2430.00,9.281960,25.00616,-0.000288,23.540776,-0.0109,-1.178
2432.00,9.280900,25.00555,-0.000288,23.539994,-0.0109,-1.178
2434.00,9.280453,25.00583,-0.000288,23.540497,-0.0109,-1.178
2436.00,9.281217,25.00626,-0.000288,23.541068,-0.0109,-1.177
2438.00,9.282446,25.00514,-0.000288,23.540785,-0.0109,-1.178
2440.00,9.281901,25.00474,-0.000287,23.541318,-0.0109,-1.178
2442.00,9.281428,25.00428,-0.000287,23.540425,-0.0109,-1.178
2444.00,9.281447,25.00583,-0.000289,23.539771,-0.0109,-1.178
2446.00,9.281749,25.00548,-0.000288,23.540273,-0.0109,-1.178
2448.00,9.282772,25.00548,-0.000290,23.541207,-0.0109,-1.179
2450.00,9.283555,25.00536,-0.000289,23.540273,-0.0109,-1.178
2452.00,9.284138,25.00550,-0.000289,23.541305,-0.0109,-1.179
2454.00,9.283835,25.00547,-0.000288,23.540919,-0.0109,-1.178
2456.00,9.283288,25.00599,-0.000289,23.540195,-0.0109,-1.178
2458.00,9.283225,25.00637,-0.000289,23.541242,-0.0109,-1.177
2460.00,9.283345,25.00582,-0.000288,23.540899,-0.0109,-1.178
@9,8.0000,16.0
2462.00,9.283516,25.00623,-0.000288,23.540564,-0.0109,-1.178
2464.00,9.282563,25.00615,-0.000287,23.540247,-0.0109,-1.177
2466.00,9.274372,25.00598,-0.000287,23.540453,-0.0109,-1.177
2468.00,9.240224,25.00644,-0.000288,23.541408,-0.0109,-1.177
2470.00,9.183578,25.00704,-0.000289,23.541112,-0.0109,-1.177
2472.00,9.117114,25.00627,-0.000290,23.540377,-0.0109,-1.177
2474.00,9.041442,25.00577,-0.000291,23.540700,-0.0109,-1.178
2476.00,8.963606,25.00616,-0.000289,23.540252,-0.0109,-1.178
2478.00,8.890019,25.00645,-0.000290,23.540360,-0.0109,-1.179
2480.00,8.822985,25.00652,-0.000289,23.541101,-0.0109,-1.178
2482.00,8.770806,25.00646,-0.000290,23.540536,-0.0109,-1.179
2484.00,8.748204,25.00631,-0.000291,23.541075,-0.0109,-1.180
2486.00,8.747617,25.00583,-0.000291,23.540607,-0.0109,-1.180
2488.00,8.762829,25.00565,-0.000291,23.540666,-0.0109,-1.179
2490.00,8.791941,25.00676,-0.000291,23.540570,-0.0109,-1.179
2492.00,8.830628,25.00672,-0.000291,23.540176,-0.0109,-1.178
2494.00,8.873556,25.00614,-0.000290,23.540286,-0.0109,-1.179
2496.00,8.916971,25.00652,-0.000290,23.540488,-0.0109,-1.179
2498.00,8.959417,25.00606,-0.000289,23.541083,-0.0109,-1.178
2500.00,9.000349,25.00678,-0.000289,23.541393,-0.0109,-1.178
2502.00,9.035785,25.00604,-0.000290,23.541657,-0.0109,-1.178
2504.00,9.067384,25.00713,-0.000289,23.541075,-0.0109,-1.178
2506.00,9.095689,25.00640,-0.000290,23.540668,-0.0109,-1.179
2508.00,9.120165,25.00654,-0.000290,23.540852,-0.0109,-1.178
2510.00,9.140218,25.00675,-0.000289,23.540932,-0.0109,-1.178
2512.00,9.159412,25.00690,-0.000290,23.541261,-0.0109,-1.179
2514.00,9.175633,25.00701,-0.000290,23.541025,-0.0109,-1.177
2516.00,9.189238,25.00707,-0.000290,23.540867,-0.0109,-1.179
2518.00,9.200591,25.00629,-0.000291,23.540795,-0.0109,-1.178
2520.00,9.211291,25.00674,-0.000290,23.540717,-0.0109,-1.178
2522.00,9.219892,25.00668,-0.000288,23.541428,-0.0109,-1.177
2524.00,9.226395,25.00656,-0.000287,23.540605,-0.0109,-1.178
2526.00,9.231904,25.00658,-0.000288,23.541034,-0.0109,-1.179
2528.00,9.236950,25.00611,-0.000288,23.540832,-0.0109,-1.178
2530.00,9.241745,25.00741,-0.000288,23.541998,-0.0109,-1.178
2532.00,9.246172,25.00709,-0.000289,23.540419,-0.0109,-1.178
2534.00,9.249590,25.00706,-0.000288,23.540661,-0.0109,-1.178
2536.00,9.253109,25.00692,-0.000288,23.541103,-0.0109,-1.178
2538.00,9.256668,25.00647,-0.000288,23.540984,-0.0109,-1.178
2540.00,9.260147,25.00625,-0.000286,23.540889,-0.0109,-1.177
2542.00,9.263019,25.00661,-0.000287,23.540648,-0.0109,-1.179
2544.00,9.264953,25.00608,-0.000288,23.540910,-0.0109,-1.179
2546.00,9.266079,25.00603,-0.000287,23.540863,-0.0109,-1.178
2548.00,9.265969,25.00652,-0.000288,23.541183,-0.0108,-1.178
2550.00,9.267268,25.00625,-0.000288,23.540494,-0.0109,-1.178
2552.00,9.267689,25.00574,-0.000288,23.540854,-0.0109,-1.178
2554.00,9.267825,25.00568,-0.000288,23.540978,-0.0109,-1.179
2556.00,9.267896,25.00585,-0.000287,23.541231,-0.0109,-1.178
2558.00,9.268394,25.00669,-0.000287,23.540726,-0.0109,-1.179
2560.00,9.269261,25.00623,-0.000287,23.540250,-0.0109,-1.178
2562.00,9.269861,25.00662,-0.000287,23.540847,-0.0109,-1.178
2564.00,9.270664,25.00693,-0.000287,23.540718,-0.0109,-1.178
2566.00,9.272697,25.00651,-0.000287,23.540694,-0.0109,-1.178
2568.00,9.273273,25.00642,-0.000288,23.540995,-0.0109,-1.179
2570.00,9.274488,25.00679,-0.000289,23.540529,-0.0109,-1.178
2572.00,9.274793,25.00625,-0.000289,23.540286,-0.0108,-1.178
2574.00,9.275736,25.00625,-0.000287,23.541168,-0.0109,-1.178
2576.00,9.276264,25.00659,-0.000286,23.541441,-0.0109,-1.178
2578.00,9.276577,25.00677,-0.000287,23.540834,-0.0109,-1.178
2580.00,9.277699,25.00660,-0.000287,23.541430,-0.0109,-1.178
2582.00,9.277056,25.00690,-0.000287,23.541382,-0.0109,-1.179
2584.00,9.276693,25.00735,-0.000287,23.540219,-0.0109,-1.178
2586.00,9.277224,25.00767,-0.000288,23.540570,-0.0109,-1.179
2588.00,9.276554,25.00698,-0.000287,23.540863,-0.0109,-1.178
2590.00,9.276787,25.00757,-0.000288,23.541437,-0.0109,-1.178
2592.00,9.278217,25.00737,-0.000288,23.541110,-0.0109,-1.179
2594.00,9.278600,25.00766,-0.000287,23.540406,-0.0109,-1.178
2596.00,9.278382,25.00835,-0.000286,23.540769,-0.0109,-1.178
2598.00,9.278741,25.00759,-0.000289,23.540562,-0.0109,-1.179
2600.00,9.279339,25.00704,-0.000287,23.540956,-0.0109,-1.178
2602.00,9.278761,25.00804,-0.000288,23.541653,-0.0109,-1.179
2604.00,9.278593,25.00770,-0.000287,23.541480,-0.0109,-1.178
2606.00,9.279135,25.00706,-0.000286,23.541265,-0.0109,-1.179
2608.00,9.279264,25.00735,-0.000288,23.540956,-0.0109,-1.179
2610.00,9.278902,25.00674,-0.000287,23.540750,-0.0109,-1.179
2612.00,9.279046,25.00651,-0.000288,23.541070,-0.0109,-1.179
2614.00,9.279757,25.00685,-0.000288,23.540443,-0.0108,-1.179
2616.00,9.279834,25.00708,-0.000288,23.541023,-0.0109,-1.179
2618.00,9.280558,25.00708,-0.000288,23.541118,-0.0109,-1.178
2620.00,9.280498,25.00725,-0.000287,23.541356,-0.0109,-1.178
2622.00,9.280147,25.00736,-0.000288,23.540382,-0.0109,-1.179
2624.00,9.280287,25.00731,-0.000288,23.540347,-0.0109,-1.178
2626.00,9.279851,25.00706,-0.000288,23.540670,-0.0109,-1.178
2628.00,9.279603,25.00706,-0.000288,23.540739,-0.0110,-1.179
2630.00,9.278743,25.00729,-0.000290,23.540263,-0.0109,-1.179
2632.00,9.278603,25.00706,-0.000289,23.540170,-0.0110,-1.179
2634.00,9.280179,25.00598,-0.000287,23.540044,-0.0110,-1.178
2636.00,9.281039,25.00678,-0.000288,23.540512,-0.0109,-1.179
2638.00,9.279899,25.00717,-0.000288,23.540579,-0.0109,-1.178
2640.00,9.279634,25.00745,-0.000288,23.540796,-0.0109,-1.180
2642.00,9.278855,25.00682,-0.000289,23.540653,-0.0109,-1.179
2644.00,9.278288,25.00609,-0.000287,23.540949,-0.0109,-1.178
2646.00,9.278892,25.00660,-0.000287,23.540561,-0.0109,-1.179
2648.00,9.279144,25.00713,-0.000289,23.539940,-0.0109,-1.179
2650.00,9.279385,25.00721,-0.000289,23.540323,-0.0109,-1.179
2652.00,9.278978,25.00736,-0.000287,23.540302,-0.0109,-1.178
2654.00,9.280007,25.00664,-0.000287,23.540529,-0.0109,-1.179
2656.00,9.281001,25.00745,-0.000288,23.540650,-0.0109,-1.179
2658.00,9.281056,25.00677,-0.000288,23.540674,-0.0109,-1.179
2660.00,9.281429,25.00600,-0.000286,23.541380,-0.0109,-1.178
2662.00,9.281452,25.00646,-0.000287,23.540917,-0.0109,-1.179
2664.00,9.279929,25.00729,-0.000287,23.540759,-0.0109,-1.178
2666.00,9.279678,25.00682,-0.000287,23.541187,-0.0109,-1.178
2668.00,9.279099,25.00735,-0.000288,23.541305,-0.0109,-1.179
2670.00,9.278705,25.00728,-0.000288,23.540319,-0.0109,-1.178
2672.00,9.278222,25.00799,-0.000287,23.541032,-0.0109,-1.179
2674.00,9.278974,25.00811,-0.000287,23.540626,-0.0109,-1.179
2676.00,9.279798,25.00797,-0.000287,23.541084,-0.0109,-1.179
2678.00,9.279380,25.00774,-0.000287,23.540860,-0.0109,-1.179
2680.00,9.279267,25.00717,-0.000287,23.540661,-0.0109,-1.179
2682.00,9.280011,25.00766,-0.000288,23.540889,-0.0109,-1.179
2684.00,9.279929,25.00676,-0.000287,23.540421,-0.0109,-1.179
2686.00,9.280249,25.00646,-0.000287,23.541096,-0.0109,-1.179
2688.00,9.280559,25.00736,-0.000288,23.540652,-0.0109,-1.179
2690.00,9.280303,25.00721,-0.000287,23.540572,-0.0109,-1.178
2692.00,9.280320,25.00759,-0.000288,23.540215,-0.0109,-1.180
2694.00,9.281679,25.00729,-0.000288,23.540832,-0.0109,-1.179
2696.00,9.282577,25.00747,-0.000288,23.540003,-0.0109,-1.178
2698.00,9.282000,25.00775,-0.000289,23.540234,-0.0109,-1.178
2700.00,9.281717,25.00776,-0.000287,23.540912,-0.0109,-1.180
2702.00,9.281066,25.00753,-0.000287,23.540730,-0.0109,-1.179
2704.00,9.280305,25.00707,-0.000288,23.540770,-0.0109,-1.179
2706.00,9.280582,25.00772,-0.000287,23.540832,-0.0109,-1.179
2708.00,9.281341,25.00797,-0.000287,23.541296,-0.0109,-1.179
2710.00,9.281620,25.00856,-0.000287,23.540672,-0.0109,-1.179
2712.00,9.280489,25.00826,-0.000288,23.540007,-0.0109,-1.180
2714.00,9.280091,25.00821,-0.000288,23.539868,-0.0109,-1.179
2716.00,9.280258,25.00754,-0.000287,23.540618,-0.0109,-1.179
2718.00,9.279815,25.00738,-0.000288,23.541289,-0.0109,-1.180
2720.00,9.279805,25.00795,-0.000286,23.541313,-0.0109,-1.178
2722.00,9.278736,25.00746,-0.000286,23.540969,-0.0109,-1.179
2724.00,9.278957,25.00707,-0.000288,23.541259,-0.0109,-1.179
2726.00,9.279903,25.00748,-0.000287,23.540542,-0.0109,-1.179
2728.00,9.281102,25.00785,-0.000286,23.540462,-0.0109,-1.178
2730.00,9.281537,25.00813,-0.000288,23.540902,-0.0109,-1.179
2732.00,9.281743,25.00779,-0.000287,23.541019,-0.0109,-1.179
2734.00,9.281461,25.00737,-0.000288,23.541346,-0.0109,-1.179
2736.00,9.281457,25.00676,-0.000287,23.541144,-0.0110,-1.179
2738.00,9.282517,25.00687,-0.000287,23.541387,-0.0109,-1.179
2740.00,9.282365,25.00834,-0.000287,23.541036,-0.0109,-1.179
2742.00,9.280961,25.00889,-0.000287,23.540878,-0.0109,-1.179
2744.00,9.280921,25.00836,-0.000287,23.540533,-0.0109,-1.179
2746.00,9.281120,25.00826,-0.000287,23.540637,-0.0109,-1.180
2748.00,9.280429,25.00802,-0.000286,23.540574,-0.0109,-1.179
2750.00,9.280850,25.00778,-0.000287,23.540547,-0.0109,-1.179
2752.00,9.281092,25.00725,-0.000287,23.540817,-0.0109,-1.179
2754.00,9.280469,25.00743,-0.000286,23.540098,-0.0109,-1.179
2756.00,9.280332,25.00785,-0.000286,23.540908,-0.0109,-1.180
2758.00,9.281633,25.00806,-0.000286,23.540971,-0.0109,-1.179
2760.00,9.282337,25.00765,-0.000287,23.541218,-0.0109,-1.179
2762.00,9.282179,25.00697,-0.000287,23.540588,-0.0109,-1.180
@10,8.0000,16.0
2764.00,9.280606,25.00714,-0.000288,23.540534,-0.0109,-1.179
2766.00,9.274953,25.00745,-0.000286,23.540793,-0.0109,-1.179
2768.00,9.245688,25.00749,-0.000286,23.540503,-0.0109,-1.178
2770.00,9.192603,25.00796,-0.000287,23.540219,-0.0109,-1.179
2772.00,9.131171,25.00685,-0.000287,23.540850,-0.0109,-1.179
2774.00,9.061813,25.00712,-0.000289,23.540969,-0.0109,-1.179
2776.00,8.989814,25.00786,-0.000289,23.540555,-0.0109,-1.179
2778.00,8.919104,25.00871,-0.000288,23.540384,-0.0109,-1.180
2780.00,8.854192,25.00845,-0.000288,23.541151,-0.0109,-1.181
2782.00,8.802336,25.00881,-0.000290,23.540468,-0.0109,-1.181
2784.00,8.777342,25.00801,-0.000290,23.540941,-0.0109,-1.181
2786.00,8.773550,25.00786,-0.000289,23.540960,-0.0109,-1.181
2788.00,8.785002,25.00894,-0.000289,23.540934,-0.0109,-1.181
2790.00,8.810638,25.00938,-0.000289,23.541094,-0.0109,-1.180
2792.00,8.846643,25.00843,-0.000289,23.541471,-0.0109,-1.180
2794.00,8.886595,25.00869,-0.000289,23.540873,-0.0109,-1.179
2796.00,8.926646,25.00827,-0.000288,23.540887,-0.0109,-1.180
2798.00,8.965727,25.00778,-0.000287,23.540704,-0.0108,-1.179
2800.00,9.002499,25.00837,-0.000288,23.540748,-0.0109,-1.179
2802.00,9.037611,25.00898,-0.000289,23.540577,-0.0109,-1.179
2804.00,9.068935,25.00911,-0.000290,23.540824,-0.0109,-1.179
2806.00,9.095649,25.00841,-0.000289,23.541112,-0.0109,-1.180
2808.00,9.118012,25.00884,-0.000290,23.541593,-0.0109,-1.181
2810.00,9.139388,25.00962,-0.000289,23.540962,-0.0109,-1.180
2812.00,9.158565,25.00900,-0.000289,23.541242,-0.0109,-1.179
2814.00,9.175340,25.00897,-0.000289,23.540874,-0.0109,-1.180
2816.00,9.189247,25.00828,-0.000289,23.540434,-0.0109,-1.180
2818.00,9.201545,25.00897,-0.000289,23.541322,-0.0109,-1.179
2820.00,9.210996,25.00872,-0.000288,23.541200,-0.0109,-1.179
2822.00,9.218633,25.00829,-0.000287,23.541021,-0.0108,-1.180
2824.00,9.225199,25.00875,-0.000287,23.541185,-0.0109,-1.179
2826.00,9.230568,25.00839,-0.000286,23.540863,-0.0109,-1.179
2828.00,9.235666,25.00852,-0.000286,23.541149,-0.0108,-1.180
2830.00,9.239795,25.00920,-0.000287,23.540863,-0.0109,-1.180
2832.00,9.244368,25.00903,-0.000287,23.540856,-0.0109,-1.180
2834.00,9.247915,25.00891,-0.000286,23.540475,-0.0109,-1.178
2836.00,9.249844,25.00963,-0.000285,23.540782,-0.0109,-1.179
2838.00,9.253266,25.00883,-0.000286,23.541317,-0.0109,-1.180
2840.00,9.255803,25.00918,-0.000286,23.541523,-0.0109,-1.181
2842.00,9.257225,25.00939,-0.000287,23.541305,-0.0108,-1.181
2844.00,9.258797,25.00861,-0.000286,23.540847,-0.0109,-1.180
2846.00,9.260685,25.00832,-0.000286,23.540756,-0.0109,-1.179
2848.00,9.262484,25.00859,-0.000285,23.540995,-0.0109,-1.179
2850.00,9.264999,25.00889,-0.000285,23.540458,-0.0109,-1.180
2852.00,9.265898,25.00942,-0.000287,23.540815,-0.0109,-1.180
2854.00,9.267199,25.00909,-0.000287,23.540785,-0.0109,-1.180
2856.00,9.268775,25.00931,-0.000288,23.540733,-0.0108,-1.180
2858.00,9.270218,25.00915,-0.000287,23.541073,-0.0108,-1.179
2860.00,9.271105,25.00789,-0.000285,23.541146,-0.0109,-1.180
2862.00,9.272096,25.00847,-0.000287,23.540919,-0.0109,-1.180
2864.00,9.272091,25.00920,-0.000287,23.540770,-0.0109,-1.180
2866.00,9.272934,25.00911,-0.000287,23.540360,-0.0109,-1.180
2868.00,9.273024,25.00927,-0.000285,23.541038,-0.0108,-1.179
2870.00,9.272354,25.00922,-0.000285,23.541554,-0.0109,-1.180
2872.00,9.272709,25.00877,-0.000287,23.540436,-0.0109,-1.180
2874.00,9.273683,25.00873,-0.000286,23.541331,-0.0109,-1.180
2876.00,9.274091,25.00791,-0.000285,23.540520,-0.0109,-1.179
2878.00,9.274899,25.00837,-0.000286,23.540475,-0.0109,-1.180
2880.00,9.275564,25.00894,-0.000287,23.541016,-0.0109,-1.180
2882.00,9.275321,25.00857,-0.000287,23.541239,-0.0109,-1.180
2884.00,9.275141,25.00839,-0.000286,23.541136,-0.0109,-1.179
2886.00,9.274450,25.00857,-0.000286,23.541198,-0.0109,-1.180
2888.00,9.274188,25.00924,-0.000287,23.541190,-0.0109,-1.180
2890.00,9.275864,25.00908,-0.000286,23.540798,-0.0108,-1.180
2892.00,9.276549,25.00834,-0.000287,23.541748,-0.0109,-1.180
2894.00,9.277380,25.00835,-0.000286,23.541103,-0.0109,-1.180
2896.00,9.277858,25.00796,-0.000285,23.540822,-0.0109,-1.180
2898.00,9.278711,25.00827,-0.000286,23.540704,-0.0109,-1.180
2900.00,9.278894,25.00834,-0.000286,23.541073,-0.0109,-1.179
2902.00,9.278484,25.00835,-0.000286,23.541062,-0.0109,-1.180
2904.00,9.277636,25.00782,-0.000286,23.541010,-0.0109,-1.180
2906.00,9.276558,25.00837,-0.000286,23.541101,-0.0109,-1.180
2908.00,9.277309,25.00859,-0.000286,23.541439,-0.0109,-1.179
2910.00,9.277068,25.00848,-0.000285,23.540834,-0.0109,-1.179
2912.00,9.277073,25.00832,-0.000286,23.540722,-0.0109,-1.180
2914.00,9.277621,25.00870,-0.000286,23.540713,-0.0109,-1.180
2916.00,9.277657,25.00851,-0.000286,23.541168,-0.0109,-1.180
2918.00,9.277627,25.00833,-0.000287,23.541569,-0.0109,-1.179
2920.00,9.278711,25.00798,-0.000287,23.541853,-0.0109,-1.180
2922.00,9.278947,25.00885,-0.000287,23.540964,-0.0109,-1.180
2924.00,9.278552,25.00824,-0.000286,23.541174,-0.0109,-1.180
2926.00,9.279264,25.00790,-0.000286,23.540964,-0.0109,-1.180
2928.00,9.279713,25.00850,-0.000286,23.540733,-0.0109,-1.180
2930.00,9.278856,25.00855,-0.000286,23.540637,-0.0108,-1.180
2932.00,9.278821,25.00817,-0.000287,23.541038,-0.0109,-1.180
2934.00,9.278888,25.00825,-0.000286,23.541341,-0.0109,-1.179
2936.00,9.279287,25.00816,-0.000286,23.540873,-0.0109,-1.180
2938.00,9.278902,25.00734,-0.000287,23.540572,-0.0109,-1.180
2940.00,9.278617,25.00755,-0.000286,23.540739,-0.0110,-1.180
2942.00,9.279083,25.00718,-0.000287,23.540484,-0.0109,-1.179
2944.00,9.278806,25.00776,-0.000287,23.540527,-0.0109,-1.180
2946.00,9.278266,25.00801,-0.000287,23.540466,-0.0109,-1.180
2948.00,9.278524,25.00773,-0.000286,23.540048,-0.0109,-1.181
2950.00,9.277955,25.00764,-0.000288,23.541019,-0.0109,-1.180
2952.00,9.276781,25.00681,-0.000287,23.540583,-0.0109,-1.180
2954.00,9.278120,25.00647,-0.000288,23.541170,-0.0109,-1.180
2956.00,9.277848,25.00691,-0.000287,23.541071,-0.0109,-1.179
2958.00,9.277724,25.00689,-0.000286,23.540490,-0.0109,-1.180
2960.00,9.277837,25.00743,-0.000287,23.540821,-0.0109,-1.180
2962.00,9.278150,25.00766,-0.000287,23.541536,-0.0109,-1.180
2964.00,9.278536,25.00763,-0.000286,23.541003,-0.0109,-1.180
2966.00,9.278724,25.00781,-0.000286,23.541270,-0.0109,-1.180
2968.00,9.279814,25.00777,-0.000287,23.540804,-0.0109,-1.179
2970.00,9.279760,25.00808,-0.000286,23.541019,-0.0109,-1.179
2972.00,9.280390,25.00766,-0.000287,23.540776,-0.0109,-1.180
2974.00,9.280065,25.00716,-0.000287,23.540869,-0.0109,-1.180
2976.00,9.279933,25.00766,-0.000286,23.540670,-0.0109,-1.179
2978.00,9.280779,25.00822,-0.000285,23.540789,-0.0109,-1.180
2980.00,9.279574,25.00812,-0.000285,23.541580,-0.0109,-1.181
2982.00,9.279621,25.00796,-0.000287,23.541547,-0.0109,-1.180
2984.00,9.279694,25.00800,-0.000287,23.540754,-0.0109,-1.179
2986.00,9.278829,25.00847,-0.000285,23.540808,-0.0109,-1.180
2988.00,9.279497,25.00816,-0.000286,23.540782,-0.0109,-1.179
2990.00,9.279712,25.00720,-0.000287,23.541350,-0.0109,-1.180
2992.00,9.279233,25.00777,-0.000287,23.541434,-0.0109,-1.180
2994.00,9.279277,25.00762,-0.000287,23.541044,-0.0108,-1.180
2996.00,9.279643,25.00809,-0.000286,23.540429,-0.0108,-1.180
2998.00,9.280504,25.00720,-0.000286,23.540930,-0.0109,-1.180
3000.00,9.279727,25.00721,-0.000288,23.541005,-0.0109,-1.180
3002.00,9.279466,25.00721,-0.000287,23.541032,-0.0109,-1.180
3004.00,9.279840,25.00669,-0.000286,23.540258,-0.0109,-1.180
3006.00,9.279374,25.00653,-0.000285,23.540637,-0.0109,-1.179
3008.00,9.279488,25.00728,-0.000286,23.540185,-0.0109,-1.180
3010.00,9.279180,25.00753,-0.000287,23.540038,-0.0109,-1.180
3012.00,9.279415,25.00815,-0.000287,23.540219,-0.0109,-1.179
3014.00,9.279295,25.00835,-0.000287,23.541532,-0.0109,-1.179
3016.00,9.279157,25.00722,-0.000287,23.540995,-0.0109,-1.180
3018.00,9.278121,25.00713,-0.000286,23.540837,-0.0108,-1.179
3020.00,9.278239,25.00615,-0.000287,23.540534,-0.0109,-1.179
3022.00,9.278697,25.00713,-0.000287,23.540386,-0.0109,-1.181
3024.00,9.278326,25.00745,-0.000287,23.539918,-0.0109,-1.180
3026.00,9.277981,25.00754,-0.000287,23.540620,-0.0109,-1.180
3028.00,9.277992,25.00721,-0.000286,23.541049,-0.0109,-1.180
3030.00,9.277786,25.00739,-0.000286,23.540009,-0.0109,-1.180
3032.00,9.278407,25.00626,-0.000286,23.540789,-0.0109,-1.180
3034.00,9.278595,25.00642,-0.000286,23.541324,-0.0109,-1.180
3036.00,9.277363,25.00724,-0.000286,23.540713,-0.0109,-1.180
3038.00,9.277344,25.00703,-0.000286,23.540371,-0.0109,-1.180
3040.00,9.277853,25.00711,-0.000285,23.540536,-0.0109,-1.179
3042.00,9.278449,25.00805,-0.000285,23.540574,-0.0109,-1.179
3044.00,9.279112,25.00758,-0.000287,23.540187,-0.0109,-1.180
3046.00,9.278868,25.00762,-0.000285,23.540492,-0.0109,-1.179
3048.00,9.278706,25.00679,-0.000285,23.540869,-0.0109,-1.180
3050.00,9.279807,25.00685,-0.000286,23.541029,-0.0109,-1.180
3052.00,9.280235,25.00791,-0.000286,23.540629,-0.0109,-1.180
3054.00,9.279903,25.00777,-0.000287,23.540772,-0.0109,-1.180
3056.00,9.279517,25.00702,-0.000287,23.541356,-0.0109,-1.180
3058.00,9.278781,25.00734,-0.000287,23.541144,-0.0109,-1.180
3060.00,9.278262,25.00716,-0.000286,23.541259,-0.0109,-1.180
3062.00,9.278384,25.00770,-0.000285,23.541185,-0.0109,-1.179
@11,8.0000,16.0
3064.00,9.278457,25.00720,-0.000286,23.541540,-0.0109,-1.180
3066.00,9.273642,25.00683,-0.000286,23.541289,-0.0109,-1.179
3068.00,9.246284,25.00691,-0.000285,23.540921,-0.0109,-1.178
3070.00,9.198562,25.00671,-0.000286,23.541694,-0.0109,-1.178
3072.00,9.143260,25.00636,-0.000287,23.540263,-0.0109,-1.179
3074.00,9.079964,25.00661,-0.000287,23.540518,-0.0109,-1.180
3076.00,9.012314,25.00664,-0.000287,23.541296,-0.0109,-1.180
3078.00,8.945658,25.00661,-0.000288,23.541248,-0.0108,-1.180
3080.00,8.885997,25.00740,-0.000288,23.540678,-0.0109,-1.180
3082.00,8.837436,25.00676,-0.000288,23.540037,-0.0109,-1.181
3084.00,8.811136,25.00697,-0.000288,23.540622,-0.0109,-1.181
3086.00,8.804713,25.00704,-0.000289,23.540990,-0.0109,-1.181
3088.00,8.813597,25.00665,-0.000289,23.540698,-0.0109,-1.181
3090.00,8.834529,25.00758,-0.000288,23.540832,-0.0109,-1.180
3092.00,8.866489,25.00679,-0.000288,23.540659,-0.0109,-1.180
3094.00,8.903700,25.00705,-0.000289,23.540769,-0.0109,-1.179
3096.00,8.941341,25.00689,-0.000289,23.540124,-0.0109,-1.180
3098.00,8.977559,25.00624,-0.000289,23.540752,-0.0109,-1.180
3100.00,9.013218,25.00701,-0.000289,23.541075,-0.0109,-1.180
3102.00,9.046768,25.00717,-0.000289,23.540427,-0.0109,-1.179
3104.00,9.075328,25.00653,-0.000288,23.540665,-0.0109,-1.180
3106.00,9.100914,25.00716,-0.000288,23.540512,-0.0109,-1.180
3108.00,9.124267,25.00738,-0.000288,23.540077,-0.0109,-1.179
3110.00,9.144534,25.00698,-0.000288,23.540620,-0.0109,-1.180
3112.00,9.162856,25.00669,-0.000288,23.540564,-0.0109,-1.180
3114.00,9.177722,25.00668,-0.000289,23.540869,-0.0109,-1.179
3116.00,9.189445,25.00699,-0.000288,23.541740,-0.0109,-1.180
3118.00,9.201109,25.00652,-0.000288,23.541244,-0.0109,-1.179
3120.00,9.211307,25.00748,-0.000288,23.541486,-0.0109,-1.180
3122.00,9.219291,25.00763,-0.000288,23.541365,-0.0109,-1.180
3124.00,9.225182,25.00675,-0.000286,23.541155,-0.0109,-1.180
3126.00,9.230084,25.00677,-0.000287,23.540555,-0.0109,-1.180
3128.00,9.235385,25.00745,-0.000286,23.540657,-0.0109,-1.179
3130.00,9.238724,25.00737,-0.000285,23.540616,-0.0109,-1.179
3132.00,9.241945,25.00726,-0.000286,23.540692,-0.0109,-1.180
3134.00,9.245216,25.00750,-0.000287,23.541534,-0.0109,-1.180
3136.00,9.247573,25.00743,-0.000286,23.541127,-0.0109,-1.179
3138.00,9.250468,25.00664,-0.000285,23.540830,-0.0109,-1.180
3140.00,9.253151,25.00649,-0.000285,23.541001,-0.0108,-1.180
3142.00,9.255563,25.00637,-0.000286,23.540928,-0.0109,-1.180
3144.00,9.256800,25.00648,-0.000286,23.540756,-0.0109,-1.180
3146.00,9.259794,25.00759,-0.000285,23.541422,-0.0109,-1.179
3148.00,9.262646,25.00731,-0.000286,23.540871,-0.0109,-1.180
3150.00,9.263856,25.00702,-0.000287,23.541226,-0.0109,-1.180
3152.00,9.265013,25.00679,-0.000286,23.541272,-0.0108,-1.180
3154.00,9.266518,25.00590,-0.000287,23.540882,-0.0109,-1.180
3156.00,9.268560,25.00705,-0.000285,23.541696,-0.0109,-1.179
3158.00,9.269079,25.00704,-0.000285,23.540902,-0.0109,-1.180
3160.00,9.268327,25.00652,-0.000286,23.541422,-0.0109,-1.180
3162.00,9.268701,25.00608,-0.000286,23.540785,-0.0109,-1.179
3164.00,9.270314,25.00702,-0.000285,23.541601,-0.0109,-1.180
3166.00,9.270551,25.00769,-0.000286,23.541198,-0.0109,-1.180
3168.00,9.271738,25.00691,-0.000286,23.541053,-0.0109,-1.180
3170.00,9.272843,25.00695,-0.000285,23.541331,-0.0109,-1.179
3172.00,9.273578,25.00709,-0.000285,23.541419,-0.0109,-1.180
3174.00,9.274941,25.00681,-0.000286,23.541094,-0.0109,-1.180
3176.00,9.274874,25.00700,-0.000286,23.541426,-0.0109,-1.180
3178.00,9.275235,25.00614,-0.000286,23.540694,-0.0109,-1.180
3180.00,9.275364,25.00631,-0.000286,23.540458,-0.0109,-1.179
3182.00,9.275521,25.00650,-0.000285,23.541486,-0.0109,-1.180
3184.00,9.274389,25.00685,-0.000285,23.541101,-0.0109,-1.180
3186.00,9.274063,25.00640,-0.000285,23.541597,-0.0109,-1.179
3188.00,9.275081,25.00682,-0.000285,23.541135,-0.0109,-1.180
3190.00,9.275676,25.00620,-0.000285,23.541415,-0.0108,-1.179
3192.00,9.275321,25.00635,-0.000285,23.541304,-0.0109,-1.180
3194.00,9.275206,25.00667,-0.000285,23.540687,-0.0109,-1.180
3196.00,9.275580,25.00685,-0.000286,23.541226,-0.0109,-1.180
3198.00,9.276540,25.00641,-0.000284,23.541688,-0.0109,-1.180
3200.00,9.277449,25.00639,-0.000285,23.541222,-0.0109,-1.180
3202.00,9.277996,25.00620,-0.000286,23.540561,-0.0109,-1.179
3204.00,9.277690,25.00597,-0.000284,23.541328,-0.0109,-1.180
3206.00,9.277789,25.00553,-0.000285,23.541445,-0.0109,-1.180
3208.00,9.277919,25.00530,-0.000285,23.540954,-0.0109,-1.179
3210.00,9.276901,25.00557,-0.000285,23.541019,-0.0109,-1.180
3212.00,9.276678,25.00629,-0.000285,23.541027,-0.0109,-1.180
3214.00,9.276371,25.00611,-0.000285,23.540653,-0.0109,-1.181
3216.00,9.276070,25.00653,-0.000286,23.540817,-0.0109,-1.180
3218.00,9.276182,25.00617,-0.000286,23.540605,-0.0109,-1.180
3220.00,9.276165,25.00541,-0.000287,23.540871,-0.0109,-1.180
3222.00,9.276596,25.00603,-0.000286,23.541205,-0.0109,-1.181
3224.00,9.278045,25.00643,-0.000286,23.541246,-0.0109,-1.180
3226.00,9.278640,25.00572,-0.000285,23.541222,-0.0109,-1.179
3228.00,9.278107,25.00670,-0.000284,23.541231,-0.0109,-1.180
3230.00,9.278332,25.00590,-0.000286,23.541018,-0.0109,-1.180
3232.00,9.279011,25.00657,-0.000284,23.540351,-0.0109,-1.180
3234.00,9.278014,25.00661,-0.000285,23.540930,-0.0109,-1.180
3236.00,9.277481,25.00637,-0.000285,23.541233,-0.0109,-1.179
3238.00,9.277199,25.00592,-0.000285,23.541396,-0.0109,-1.180
3240.00,9.276763,25.00605,-0.000286,23.541227,-0.0109,-1.180
3242.00,9.276952,25.00624,-0.000286,23.540622,-0.0109,-1.180
3244.00,9.278246,25.00672,-0.000286,23.541632,-0.0109,-1.180
3246.00,9.279670,25.00661,-0.000285,23.541244,-0.0109,-1.180
3248.00,9.280079,25.00654,-0.000285,23.540722,-0.0109,-1.180
3250.00,9.280795,25.00547,-0.000285,23.540700,-0.0109,-1.180
3252.00,9.279602,25.00596,-0.000285,23.541389,-0.0108,-1.179
3254.00,9.278570,25.00603,-0.000285,23.540882,-0.0109,-1.180
3256.00,9.279391,25.00668,-0.000285,23.540581,-0.0109,-1.180
3258.00,9.280117,25.00616,-0.000285,23.541008,-0.0109,-1.180
3260.00,9.280293,25.00647,-0.000286,23.540830,-0.0109,-1.180
3262.00,9.279910,25.00599,-0.000285,23.541365,-0.0109,-1.180
3264.00,9.279410,25.00624,-0.000285,23.540899,-0.0109,-1.180
3266.00,9.279155,25.00720,-0.000285,23.540611,-0.0109,-1.180
3268.00,9.278761,25.00681,-0.000286,23.541294,-0.0109,-1.181
3270.00,9.279269,25.00662,-0.000286,23.541240,-0.0109,-1.180
3272.00,9.279790,25.00702,-0.000285,23.540460,-0.0109,-1.180
3274.00,9.278994,25.00644,-0.000285,23.541140,-0.0109,-1.180
3276.00,9.278336,25.00683,-0.000284,23.540730,-0.0109,-1.180
3278.00,9.278026,25.00703,-0.000285,23.540679,-0.0109,-1.180
3280.00,9.278076,25.00676,-0.000287,23.540813,-0.0109,-1.180
3282.00,9.278203,25.00704,-0.000284,23.540954,-0.0109,-1.179
3284.00,9.278420,25.00570,-0.000285,23.541170,-0.0108,-1.180
3286.00,9.278708,25.00565,-0.000286,23.541363,-0.0109,-1.180
3288.00,9.278303,25.00667,-0.000285,23.540923,-0.0109,-1.181
3290.00,9.278863,25.00603,-0.000286,23.540945,-0.0108,-1.180
3292.00,9.279758,25.00654,-0.000285,23.540965,-0.0109,-1.180
3294.00,9.280167,25.00719,-0.000284,23.540798,-0.0108,-1.180
3296.00,9.280558,25.00761,-0.000285,23.540534,-0.0109,-1.180
3298.00,9.280461,25.00615,-0.000286,23.540902,-0.0109,-1.181
3300.00,9.280151,25.00700,-0.000285,23.540269,-0.0109,-1.180
3302.00,9.279539,25.00696,-0.000285,23.540782,-0.0109,-1.180
3304.00,9.279934,25.00690,-0.000285,23.541010,-0.0109,-1.180
3306.00,9.280242,25.00729,-0.000286,23.540635,-0.0109,-1.180
3308.00,9.279429,25.00705,-0.000286,23.541341,-0.0109,-1.180
3310.00,9.279673,25.00673,-0.000286,23.540874,-0.0109,-1.181
3312.00,9.279373,25.00754,-0.000285,23.540969,-0.0109,-1.180
3314.00,9.279486,25.00750,-0.000285,23.540850,-0.0109,-1.180
3316.00,9.279424,25.00662,-0.000286,23.541560,-0.0109,-1.180
3318.00,9.279235,25.00728,-0.000286,23.540373,-0.0109,-1.180
3320.00,9.279341,25.00646,-0.000286,23.540806,-0.0109,-1.180
3322.00,9.278516,25.00684,-0.000286,23.540540,-0.0109,-1.180
3324.00,9.277212,25.00731,-0.000286,23.540925,-0.0109,-1.181
3326.00,9.276720,25.00733,-0.000284,23.541671,-0.0109,-1.180
3328.00,9.277568,25.00746,-0.000285,23.541305,-0.0109,-1.180
3330.00,9.278090,25.00675,-0.000285,23.540882,-0.0109,-1.181
3332.00,9.278409,25.00661,-0.000287,23.540510,-0.0109,-1.180
3334.00,9.278610,25.00704,-0.000286,23.540791,-0.0109,-1.180
3336.00,9.278461,25.00694,-0.000284,23.540949,-0.0109,-1.180
3338.00,9.277784,25.00731,-0.000285,23.540982,-0.0109,-1.181
3340.00,9.277468,25.00706,-0.000286,23.540365,-0.0109,-1.181
3342.00,9.277721,25.00723,-0.000286,23.541162,-0.0109,-1.180
3344.00,9.278511,25.00661,-0.000286,23.541118,-0.0109,-1.180
3346.00,9.279352,25.00698,-0.000286,23.541114,-0.0109,-1.180
3348.00,9.278629,25.00720,-0.000287,23.540618,-0.0109,-1.180
3350.00,9.278423,25.00733,-0.000286,23.540739,-0.0109,-1.180
3352.00,9.278690,25.00753,-0.000285,23.540622,-0.0109,-1.180
3354.00,9.279046,25.00656,-0.000285,23.540780,-0.0109,-1.180
3356.00,9.279260,25.00749,-0.000286,23.540769,-0.0109,-1.180
3358.00,9.278223,25.00769,-0.000285,23.540767,-0.0109,-1.180
3360.00,9.277846,25.00645,-0.000286,23.540250,-0.0109,-1.181
3362.00,9.278345,25.00616,-0.000286,23.540767,-0.0109,-1.180
@12,8.0000,16.0
3364.00,9.278708,25.00648,-0.000286,23.540709,-0.0109,-1.180
3366.00,9.272793,25.00707,-0.000286,23.540269,-0.0109,-1.180
3368.00,9.247796,25.00712,-0.000285,23.541465,-0.0109,-1.180
3370.00,9.204630,25.00804,-0.000285,23.540700,-0.0109,-1.179
3372.00,9.153156,25.00708,-0.000287,23.540750,-0.0109,-1.179
3374.00,9.096085,25.00792,-0.000286,23.540694,-0.0109,-1.181
3376.00,9.034765,25.00740,-0.000289,23.541099,-0.0109,-1.181
3378.00,8.972554,25.00672,-0.000288,23.541083,-0.0109,-1.180
3380.00,8.916299,25.00667,-0.000287,23.540642,-0.0109,-1.181
3382.00,8.871086,25.00688,-0.000287,23.540553,-0.0109,-1.182
3384.00,8.847466,25.00733,-0.000288,23.540977,-0.0109,-1.182
3386.00,8.841509,25.00680,-0.000288,23.540923,-0.0109,-1.182
3388.00,8.848583,25.00678,-0.000286,23.540581,-0.0109,-1.181
3390.00,8.868764,25.00733,-0.000288,23.540772,-0.0109,-1.181
3392.00,8.897319,25.00672,-0.000288,23.540542,-0.0108,-1.181
3394.00,8.928562,25.00605,-0.000287,23.540852,-0.0109,-1.180
3396.00,8.961798,25.00581,-0.000287,23.541209,-0.0109,-1.181
3398.00,8.995691,25.00635,-0.000288,23.540867,-0.0109,-1.181
3400.00,9.026416,25.00686,-0.000288,23.540702,-0.0109,-1.181
3402.00,9.054777,25.00675,-0.000289,23.540250,-0.0109,-1.181
3404.00,9.082300,25.00671,-0.000288,23.540869,-0.0109,-1.181
3406.00,9.106734,25.00660,-0.000288,23.540787,-0.0109,-1.180
3408.00,9.128852,25.00658,-0.000287,23.540795,-0.0109,-1.180
3410.00,9.147920,25.00607,-0.000288,23.541019,-0.0109,-1.181
3412.00,9.163865,25.00582,-0.000287,23.541107,-0.0109,-1.180
3414.00,9.178806,25.00576,-0.000288,23.540508,-0.0109,-1.181
3416.00,9.191453,25.00587,-0.000288,23.540769,-0.0109,-1.181
3418.00,9.202021,25.00651,-0.000288,23.540934,-0.0109,-1.181
3420.00,9.210051,25.00738,-0.000288,23.541157,-0.0109,-1.180
3422.00,9.217683,25.00691,-0.000288,23.541486,-0.0109,-1.180
3424.00,9.223932,25.00669,-0.000285,23.540412,-0.0109,-1.180
3426.00,9.230093,25.00667,-0.000285,23.541525,-0.0109,-1.179
3428.00,9.234508,25.00628,-0.000285,23.540650,-0.0109,-1.181
3430.00,9.238831,25.00660,-0.000285,23.540505,-0.0109,-1.181
3432.00,9.242893,25.00665,-0.000284,23.540912,-0.0109,-1.180
3434.00,9.246546,25.00663,-0.000285,23.541218,-0.0109,-1.181
3436.00,9.249817,25.00617,-0.000286,23.540603,-0.0109,-1.181
3438.00,9.251550,25.00631,-0.000286,23.540367,-0.0109,-1.180
3440.00,9.253887,25.00708,-0.000286,23.540570,-0.0109,-1.180
3442.00,9.255040,25.00668,-0.000285,23.540694,-0.0109,-1.181
3444.00,9.257316,25.00709,-0.000286,23.540837,-0.0109,-1.181
3446.00,9.258414,25.00629,-0.000286,23.540731,-0.0109,-1.180
3448.00,9.259386,25.00660,-0.000285,23.540451,-0.0109,-1.180
3450.00,9.261498,25.00647,-0.000284,23.540763,-0.0109,-1.181
3452.00,9.263366,25.00644,-0.000286,23.540991,-0.0109,-1.181
3454.00,9.264865,25.00681,-0.000285,23.541443,-0.0109,-1.180
3456.00,9.265686,25.00711,-0.000285,23.540572,-0.0109,-1.180
3458.00,9.267875,25.00677,-0.000285,23.541114,-0.0109,-1.180
3460.00,9.269168,25.00701,-0.000284,23.541125,-0.0109,-1.180
3462.00,9.269764,25.00724,-0.000285,23.541376,-0.0108,-1.181
3464.00,9.269660,25.00671,-0.000285,23.541123,-0.0109,-1.181
3466.00,9.270063,25.00697,-0.000286,23.540408,-0.0109,-1.180
3468.00,9.271148,25.00704,-0.000285,23.540639,-0.0109,-1.180
3470.00,9.272366,25.00650,-0.000285,23.541175,-0.0109,-1.181
3472.00,9.272334,25.00703,-0.000285,23.541086,-0.0109,-1.180
3474.00,9.273250,25.00731,-0.000285,23.540585,-0.0109,-1.181
3476.00,9.273323,25.00728,-0.000286,23.541136,-0.0109,-1.180
3478.00,9.272967,25.00752,-0.000285,23.540900,-0.0109,-1.180
3480.00,9.273284,25.00686,-0.000285,23.541001,-0.0109,-1.181
3482.00,9.273367,25.00605,-0.000285,23.541231,-0.0109,-1.180
3484.00,9.273411,25.00681,-0.000285,23.540404,-0.0109,-1.180
3486.00,9.273677,25.00603,-0.000285,23.540605,-0.0109,-1.180
3488.00,9.274187,25.00617,-0.000284,23.541367,-0.0109,-1.180
3490.00,9.273979,25.00658,-0.000284,23.540878,-0.0109,-1.180
3492.00,9.274081,25.00620,-0.000284,23.541723,-0.0109,-1.180
3494.00,9.274102,25.00689,-0.000284,23.541907,-0.0109,-1.180
3496.00,9.273737,25.00726,-0.000285,23.541253,-0.0109,-1.180
3498.00,9.274808,25.00682,-0.000284,23.540531,-0.0109,-1.181
3500.00,9.275953,25.00673,-0.000284,23.541019,-0.0109,-1.181
3502.00,9.276818,25.00761,-0.000284,23.540627,-0.0108,-1.180
3504.00,9.276042,25.00764,-0.000284,23.540850,-0.0109,-1.180
3506.00,9.274963,25.00751,-0.000284,23.541619,-0.0108,-1.180
3508.00,9.275870,25.00794,-0.000284,23.540997,-0.0109,-1.181
3510.00,9.276712,25.00757,-0.000284,23.540715,-0.0109,-1.181
3512.00,9.276694,25.00673,-0.000284,23.540568,-0.0109,-1.180
3514.00,9.276345,25.00659,-0.000285,23.540234,-0.0109,-1.181
3516.00,9.276954,25.00721,-0.000286,23.540860,-0.0109,-1.180
3518.00,9.276841,25.00682,-0.000286,23.540899,-0.0108,-1.180
3520.00,9.277015,25.00623,-0.000286,23.540949,-0.0109,-1.180
3522.00,9.277344,25.00616,-0.000285,23.540951,-0.0109,-1.180
3524.00,9.277313,25.00657,-0.000287,23.541541,-0.0109,-1.179
3526.00,9.278096,25.00628,-0.000285,23.540757,-0.0109,-1.180
3528.00,9.277743,25.00646,-0.000284,23.540666,-0.0109,-1.180
3530.00,9.276957,25.00578,-0.000286,23.540995,-0.0109,-1.180
3532.00,9.276082,25.00595,-0.000286,23.540629,-0.0109,-1.180
3534.00,9.274545,25.00613,-0.000285,23.540668,-0.0109,-1.180
3536.00,9.275665,25.00616,-0.000285,23.541129,-0.0109,-1.180
3538.00,9.277175,25.00569,-0.000284,23.540451,-0.0108,-1.180
3540.00,9.277667,25.00649,-0.000285,23.540421,-0.0109,-1.181
3542.00,9.277169,25.00724,-0.000286,23.541125,-0.0109,-1.180
3544.00,9.276866,25.00715,-0.000284,23.541029,-0.0109,-1.179
3546.00,9.276660,25.00738,-0.000283,23.540564,-0.0109,-1.180
3548.00,9.277593,25.00710,-0.000284,23.541458,-0.0108,-1.181
3550.00,9.277791,25.00762,-0.000285,23.541305,-0.0109,-1.180
3552.00,9.277534,25.00699,-0.000284,23.540704,-0.0108,-1.180
3554.00,9.276990,25.00702,-0.000285,23.540743,-0.0109,-1.180
3556.00,9.276726,25.00640,-0.000286,23.540874,-0.0109,-1.180
3558.00,9.277124,25.00702,-0.000285,23.540624,-0.0109,-1.180
3560.00,9.277771,25.00714,-0.000285,23.540900,-0.0109,-1.181
3562.00,9.277340,25.00745,-0.000285,23.541181,-0.0109,-1.180
3564.00,9.277117,25.00815,-0.000285,23.541042,-0.0109,-1.180
3566.00,9.276548,25.00773,-0.000284,23.541813,-0.0109,-1.180
3568.00,9.276014,25.00755,-0.000284,23.540785,-0.0109,-1.180
3570.00,9.277326,25.00779,-0.000285,23.541272,-0.0109,-1.180
3572.00,9.277115,25.00800,-0.000285,23.541603,-0.0109,-1.180
3574.00,9.276667,25.00792,-0.000284,23.541389,-0.0108,-1.181
3576.00,9.276936,25.00815,-0.000284,23.540739,-0.0109,-1.180
3578.00,9.276745,25.00846,-0.000285,23.540904,-0.0109,-1.180
3580.00,9.277147,25.00851,-0.000284,23.541162,-0.0109,-1.180
3582.00,9.277083,25.00828,-0.000285,23.541642,-0.0109,-1.180
3584.00,9.278009,25.00701,-0.000285,23.540646,-0.0109,-1.180
3586.00,9.278361,25.00775,-0.000284,23.540967,-0.0109,-1.180
3588.00,9.278776,25.00765,-0.000285,23.539940,-0.0109,-1.180
3590.00,9.278898,25.00714,-0.000286,23.540152,-0.0109,-1.181
3592.00,9.279646,25.00767,-0.000286,23.540458,-0.0109,-1.180
3594.00,9.278305,25.00779,-0.000285,23.541097,-0.0109,-1.180
3596.00,9.277461,25.00796,-0.000285,23.541250,-0.0109,-1.180
3598.00,9.276763,25.00762,-0.000285,23.541118,-0.0109,-1.180
3600.00,9.277694,25.00690,-0.000284,23.541621,-0.0109,-1.180
3602.00,9.277681,25.00701,-0.000285,23.540670,-0.0109,-1.180
3604.00,9.277703,25.00713,-0.000284,23.540939,-0.0109,-1.180
3606.00,9.277810,25.00766,-0.000285,23.540432,-0.0109,-1.180
3608.00,9.276428,25.00741,-0.000284,23.541047,-0.0109,-1.180
3610.00,9.275790,25.00690,-0.000285,23.540609,-0.0109,-1.180
3612.00,9.276276,25.00730,-0.000284,23.540109,-0.0109,-1.180
3614.00,9.276985,25.00730,-0.000285,23.541276,-0.0109,-1.181
3616.00,9.277145,25.00788,-0.000285,23.540377,-0.0109,-1.180
3618.00,9.276881,25.00776,-0.000285,23.541294,-0.0109,-1.180
3620.00,9.277147,25.00735,-0.000285,23.540923,-0.0109,-1.180
3622.00,9.276414,25.00784,-0.000285,23.540447,-0.0110,-1.180
3624.00,9.275748,25.00678,-0.000286,23.540640,-0.0109,-1.179
3626.00,9.275578,25.00672,-0.000286,23.540438,-0.0109,-1.180
3628.00,9.275624,25.00714,-0.000286,23.541023,-0.0109,-1.181
3630.00,9.275638,25.00731,-0.000286,23.541259,-0.0109,-1.180
3632.00,9.276181,25.00755,-0.000286,23.541404,-0.0109,-1.179
3634.00,9.277183,25.00750,-0.000285,23.541536,-0.0109,-1.181
3636.00,9.277758,25.00774,-0.000286,23.541240,-0.0109,-1.180
3638.00,9.278072,25.00696,-0.000284,23.541265,-0.0109,-1.180
3640.00,9.278356,25.00724,-0.000284,23.540401,-0.0109,-1.179
3642.00,9.278937,25.00761,-0.000284,23.540952,-0.0109,-1.180
3644.00,9.278903,25.00715,-0.000284,23.540683,-0.0109,-1.179
3646.00,9.278586,25.00736,-0.000284,23.540860,-0.0109,-1.181
3648.00,9.279283,25.00751,-0.000285,23.540902,-0.0109,-1.181
3650.00,9.279344,25.00794,-0.000285,23.541190,-0.0109,-1.180
3652.00,9.279071,25.00761,-0.000285,23.541742,-0.0109,-1.180
3654.00,9.279047,25.00681,-0.000284,23.542073,-0.0108,-1.180
3656.00,9.279284,25.00718,-0.000284,23.541396,-0.0109,-1.180
3658.00,9.278872,25.00744,-0.000284,23.541822,-0.0109,-1.180
3660.00,9.277536,25.00727,-0.000285,23.541350,-0.0109,-1.180
3662.00,9.277985,25.00721,-0.000285,23.540559,-0.0109,-1.181
@13,8.0000,16.0
3664.00,9.277218,25.00795,-0.000284,23.540665,-0.0109,-1.181
3666.00,9.271944,25.00726,-0.000284,23.541658,-0.0109,-1.180
3668.00,9.250565,25.00743,-0.000284,23.541068,-0.0109,-1.178
3670.00,9.212598,25.00806,-0.000285,23.541571,-0.0109,-1.179
3672.00,9.167590,25.00835,-0.000284,23.541601,-0.0109,-1.179
3674.00,9.114350,25.00709,-0.000287,23.540947,-0.0109,-1.180
3676.00,9.057241,25.00647,-0.000286,23.541710,-0.0109,-1.180
3678.00,9.002240,25.00655,-0.000286,23.541512,-0.0109,-1.181
3680.00,8.951460,25.00693,-0.000287,23.540958,-0.0109,-1.181
3682.00,8.909769,25.00707,-0.000288,23.541071,-0.0109,-1.181
3684.00,8.887377,25.00747,-0.000287,23.541123,-0.0109,-1.182
3686.00,8.881279,25.00649,-0.000288,23.541341,-0.0109,-1.181
3688.00,8.886683,25.00683,-0.000288,23.540752,-0.0109,-1.182
3690.00,8.903588,25.00607,-0.000288,23.541527,-0.0109,-1.181
3692.00,8.927877,25.00667,-0.000288,23.541618,-0.0109,-1.180
3694.00,8.955458,25.00749,-0.000286,23.540451,-0.0109,-1.179
3696.00,8.985173,25.00697,-0.000286,23.541027,-0.0109,-1.180
3698.00,9.014212,25.00631,-0.000287,23.540995,-0.0109,-1.181
3700.00,9.042640,25.00665,-0.000288,23.541114,-0.0109,-1.181
3702.00,9.068329,25.00638,-0.000287,23.540895,-0.0109,-1.179
3704.00,9.094287,25.00656,-0.000286,23.540679,-0.0109,-1.180
3706.00,9.116318,25.00666,-0.000287,23.540813,-0.0109,-1.180
3708.00,9.135627,25.00648,-0.000287,23.540429,-0.0109,-1.180
3710.00,9.152651,25.00746,-0.000286,23.540531,-0.0109,-1.180
3712.00,9.168171,25.00748,-0.000288,23.540419,-0.0109,-1.180
3714.00,9.182006,25.00718,-0.000287,23.540934,-0.0109,-1.180
3716.00,9.193012,25.00735,-0.000287,23.540893,-0.0109,-1.181
3718.00,9.202848,25.00753,-0.000287,23.541328,-0.0109,-1.180
3720.00,9.211253,25.00723,-0.000287,23.541231,-0.0109,-1.180
3722.00,9.218626,25.00788,-0.000287,23.541045,-0.0109,-1.180
3724.00,9.225746,25.00789,-0.000285,23.540817,-0.0109,-1.180
3726.00,9.232247,25.00812,-0.000285,23.541491,-0.0109,-1.180
3728.00,9.236658,25.00748,-0.000284,23.541038,-0.0109,-1.180
3730.00,9.240039,25.00701,-0.000285,23.540874,-0.0109,-1.181
3732.00,9.242301,25.00672,-0.000284,23.540932,-0.0109,-1.180
3734.00,9.245671,25.00673,-0.000285,23.540191,-0.0109,-1.181
3736.00,9.247693,25.00758,-0.000285,23.540843,-0.0109,-1.180
3738.00,9.249440,25.00762,-0.000284,23.541387,-0.0109,-1.180
3740.00,9.251976,25.00767,-0.000285,23.540217,-0.0109,-1.180
3742.00,9.254681,25.00742,-0.000285,23.540978,-0.0109,-1.180
3744.00,9.256979,25.00734,-0.000285,23.540653,-0.0109,-1.180
3746.00,9.258681,25.00753,-0.000285,23.540079,-0.0109,-1.179
3748.00,9.260216,25.00828,-0.000285,23.540559,-0.0109,-1.180
3750.00,9.261880,25.00803,-0.000285,23.540510,-0.0109,-1.181
3752.00,9.263512,25.00799,-0.000284,23.541248,-0.0109,-1.179
3754.00,9.264535,25.00849,-0.000285,23.540791,-0.0109,-1.180
3756.00,9.264769,25.00855,-0.000285,23.540282,-0.0109,-1.180
3758.00,9.265521,25.00792,-0.000285,23.540414,-0.0109,-1.180
3760.00,9.266647,25.00748,-0.000285,23.540943,-0.0109,-1.180
3762.00,9.267437,25.00678,-0.000286,23.540676,-0.0110,-1.180
3764.00,9.267817,25.00710,-0.000285,23.541187,-0.0109,-1.180
3766.00,9.269019,25.00740,-0.000284,23.541554,-0.0109,-1.179
3768.00,9.270512,25.00778,-0.000285,23.541534,-0.0109,-1.180
3770.00,9.270661,25.00811,-0.000284,23.540743,-0.0109,-1.181
3772.00,9.270630,25.00763,-0.000285,23.540531,-0.0108,-1.180
3774.00,9.271042,25.00803,-0.000285,23.541361,-0.0109,-1.180
3776.00,9.271629,25.00732,-0.000284,23.541188,-0.0109,-1.180
3778.00,9.271761,25.00824,-0.000284,23.540718,-0.0109,-1.179
3780.00,9.272073,25.00906,-0.000284,23.541354,-0.0109,-1.180
3782.00,9.271531,25.00864,-0.000284,23.541383,-0.0109,-1.180
3784.00,9.271427,25.00775,-0.000284,23.540880,-0.0109,-1.179
3786.00,9.271535,25.00848,-0.000285,23.540442,-0.0109,-1.180
3788.00,9.272906,25.00827,-0.000285,23.540828,-0.0109,-1.180
3790.00,9.273854,25.00825,-0.000285,23.540691,-0.0109,-1.180
3792.00,9.274104,25.00840,-0.000284,23.540748,-0.0109,-1.180
3794.00,9.273915,25.00805,-0.000284,23.540793,-0.0109,-1.180
3796.00,9.273548,25.00757,-0.000285,23.540902,-0.0109,-1.180
3798.00,9.273037,25.00765,-0.000285,23.540878,-0.0109,-1.180
3800.00,9.271673,25.00795,-0.000285,23.541120,-0.0109,-1.180
3802.00,9.272542,25.00760,-0.000285,23.541346,-0.0109,-1.180
3804.00,9.273384,25.00766,-0.000285,23.541142,-0.0109,-1.180
3806.00,9.273884,25.00826,-0.000285,23.541181,-0.0109,-1.180
3808.00,9.274807,25.00733,-0.000284,23.540967,-0.0109,-1.180
3810.00,9.275238,25.00823,-0.000284,23.540209,-0.0109,-1.180
3812.00,9.275700,25.00762,-0.000285,23.541055,-0.0109,-1.181
3814.00,9.275927,25.00794,-0.000285,23.541005,-0.0109,-1.180
3816.00,9.275975,25.00757,-0.000284,23.541376,-0.0109,-1.180
3818.00,9.276276,25.00679,-0.000284,23.541430,-0.0109,-1.179
3820.00,9.276358,25.00738,-0.000284,23.541395,-0.0109,-1.181
3822.00,9.276966,25.00802,-0.000284,23.540895,-0.0109,-1.180
3824.00,9.276047,25.00763,-0.000285,23.540685,-0.0109,-1.180
3826.00,9.275469,25.00733,-0.000284,23.541034,-0.0109,-1.180
3828.00,9.274256,25.00799,-0.000285,23.541436,-0.0109,-1.180
3830.00,9.273828,25.00851,-0.000285,23.540769,-0.0109,-1.180
3832.00,9.273126,25.00785,-0.000285,23.540705,-0.0109,-1.180
3834.00,9.273099,25.00774,-0.000284,23.540679,-0.0109,-1.179
3836.00,9.273873,25.00815,-0.000285,23.541110,-0.0109,-1.180
3838.00,9.275465,25.00786,-0.000284,23.541948,-0.0109,-1.181
3840.00,9.276148,25.00823,-0.000285,23.541489,-0.0109,-1.180
3842.00,9.276441,25.00826,-0.000284,23.541476,-0.0109,-1.179
3844.00,9.276751,25.00883,-0.000284,23.541748,-0.0108,-1.181
3846.00,9.276685,25.00864,-0.000284,23.540938,-0.0109,-1.181
3848.00,9.276550,25.00894,-0.000284,23.541177,-0.0109,-1.180
3850.00,9.276116,25.00867,-0.000284,23.541759,-0.0109,-1.179
3852.00,9.275262,25.00857,-0.000283,23.541318,-0.0109,-1.179
3854.00,9.275194,25.00818,-0.000283,23.541566,-0.0109,-1.181
3856.00,9.275872,25.00852,-0.000285,23.541313,-0.0109,-1.180
3858.00,9.275473,25.00871,-0.000284,23.541118,-0.0108,-1.180
3860.00,9.275060,25.00838,-0.000284,23.540947,-0.0109,-1.181
3862.00,9.275325,25.00856,-0.000284,23.541045,-0.0109,-1.181
3864.00,9.275418,25.00835,-0.000285,23.540865,-0.0109,-1.180
3866.00,9.275893,25.00962,-0.000284,23.541432,-0.0109,-1.180
3868.00,9.276056,25.00926,-0.000284,23.541449,-0.0108,-1.180
3870.00,9.275280,25.00868,-0.000285,23.540899,-0.0109,-1.180
3872.00,9.275645,25.00853,-0.000285,23.540960,-0.0109,-1.180
3874.00,9.275125,25.00899,-0.000285,23.540562,-0.0109,-1.180
3876.00,9.275265,25.00861,-0.000285,23.541021,-0.0109,-1.181
3878.00,9.275732,25.00833,-0.000285,23.540291,-0.0109,-1.181
3880.00,9.276048,25.00834,-0.000286,23.541276,-0.0109,-1.181
3882.00,9.275333,25.00901,-0.000285,23.541506,-0.0109,-1.180
3884.00,9.274425,25.00865,-0.000285,23.541170,-0.0109,-1.180
3886.00,9.273605,25.00902,-0.000287,23.541099,-0.0109,-1.180
3888.00,9.274114,25.00882,-0.000286,23.541133,-0.0109,-1.181
3890.00,9.274199,25.00903,-0.000285,23.540588,-0.0109,-1.180
3892.00,9.274716,25.00914,-0.000285,23.540430,-0.0109,-1.180
3894.00,9.275670,25.00897,-0.000285,23.540553,-0.0109,-1.180
3896.00,9.275503,25.00974,-0.000286,23.540787,-0.0109,-1.181
3898.00,9.274696,25.00949,-0.000286,23.541031,-0.0109,-1.180
3900.00,9.274965,25.00887,-0.000284,23.541101,-0.0109,-1.181
3902.00,9.275569,25.00914,-0.000284,23.540886,-0.0109,-1.181
3904.00,9.275539,25.00898,-0.000284,23.540952,-0.0109,-1.181
3906.00,9.275918,25.00892,-0.000284,23.541075,-0.0109,-1.181
3908.00,9.275880,25.00875,-0.000283,23.541549,-0.0109,-1.180
3910.00,9.276296,25.00893,-0.000285,23.540939,-0.0109,-1.180
3912.00,9.276714,25.00969,-0.000283,23.540501,-0.0109,-1.180
3914.00,9.276246,25.00874,-0.000284,23.541441,-0.0109,-1.180
3916.00,9.276535,25.00848,-0.000284,23.541021,-0.0109,-1.181
3918.00,9.277188,25.00935,-0.000284,23.541289,-0.0109,-1.180
3920.00,9.276185,25.00921,-0.000285,23.540574,-0.0109,-1.181
3922.00,9.276181,25.00912,-0.000284,23.541086,-0.0109,-1.180
3924.00,9.275725,25.00886,-0.000284,23.540146,-0.0109,-1.181
3926.00,9.275967,25.00892,-0.000285,23.540978,-0.0109,-1.181
3928.00,9.276235,25.00925,-0.000285,23.541261,-0.0109,-1.180
3930.00,9.275720,25.00927,-0.000286,23.540791,-0.0109,-1.181
3932.00,9.275146,25.00994,-0.000285,23.540817,-0.0109,-1.180
3934.00,9.274390,25.00950,-0.000285,23.540404,-0.0109,-1.180
3936.00,9.273796,25.00907,-0.000286,23.540349,-0.0109,-1.180
3938.00,9.274701,25.00913,-0.000284,23.540793,-0.0109,-1.180
3940.00,9.275115,25.00966,-0.000284,23.540863,-0.0109,-1.180
3942.00,9.275345,25.00926,-0.000284,23.540611,-0.0109,-1.180
3944.00,9.274726,25.00967,-0.000283,23.541222,-0.0109,-1.181
3946.00,9.275056,25.00984,-0.000284,23.541123,-0.0109,-1.181
3948.00,9.274232,25.00981,-0.000286,23.541220,-0.0109,-1.181
3950.00,9.274743,25.00932,-0.000285,23.541525,-0.0109,-1.181
3952.00,9.274380,25.00859,-0.000286,23.540685,-0.0109,-1.180
3954.00,9.273174,25.00793,-0.000285,23.540286,-0.0109,-1.180
3956.00,9.273385,25.00825,-0.000286,23.540068,-0.0109,-1.181
3958.00,9.273440,25.00817,-0.000285,23.540865,-0.0109,-1.180
3960.00,9.273533,25.00846,-0.000286,23.540488,-0.0108,-1.180
3962.00,9.274042,25.00808,-0.000286,23.540804,-0.0109,-1.181
@14,8.0000,16.0
3964.00,9.274974,25.00853,-0.000285,23.540430,-0.0109,-1.180
3966.00,9.271168,25.00810,-0.000284,23.540720,-0.0109,-1.180
3968.00,9.253107,25.00874,-0.000283,23.541391,-0.0109,-1.180
3970.00,9.219835,25.00930,-0.000285,23.541437,-0.0109,-1.180
3972.00,9.181038,25.00899,-0.000286,23.540542,-0.0109,-1.180
3974.00,9.135742,25.00936,-0.000286,23.541300,-0.0109,-1.180
3976.00,9.085761,25.00880,-0.000286,23.540746,-0.0109,-1.181
3978.00,9.036402,25.00923,-0.000287,23.540520,-0.0109,-1.181
3980.00,8.989450,25.00953,-0.000287,23.541396,-0.0109,-1.182
3982.00,8.951475,25.00944,-0.000286,23.540828,-0.0109,-1.181
3984.00,8.930831,25.00990,-0.000287,23.541761,-0.0109,-1.182
3986.00,8.924560,25.00975,-0.000288,23.541437,-0.0109,-1.183
3988.00,8.927714,25.01033,-0.000288,23.541389,-0.0109,-1.182
3990.00,8.940681,25.01050,-0.000287,23.541257,-0.0109,-1.182
3992.00,8.961437,25.00986,-0.000286,23.540730,-0.0109,-1.181
3994.00,8.986752,25.01018,-0.000286,23.540685,-0.0109,-1.180
3996.00,9.013282,25.01027,-0.000286,23.541025,-0.0109,-1.181
3998.00,9.039456,25.00988,-0.000287,23.540705,-0.0109,-1.181
4000.00,9.064378,25.01007,-0.000287,23.540964,-0.0109,-1.181
4002.00,9.087261,25.00921,-0.000285,23.541476,-0.0109,-1.181
4004.00,9.108657,25.01026,-0.000285,23.541357,-0.0108,-1.181
4006.00,9.127956,25.01014,-0.000285,23.541454,-0.0108,-1.180
4008.00,9.145259,25.00997,-0.000285,23.541032,-0.0109,-1.181
4010.00,9.159565,25.01004,-0.000286,23.541044,-0.0108,-1.181
4012.00,9.173322,25.00969,-0.000286,23.541718,-0.0109,-1.181
4014.00,9.185555,25.00996,-0.000286,23.541794,-0.0109,-1.181
4016.00,9.195296,25.01009,-0.000286,23.540744,-0.0109,-1.181
4018.00,9.204809,25.01006,-0.000286,23.541920,-0.0109,-1.181
4020.00,9.213283,25.00997,-0.000287,23.541755,-0.0108,-1.181
4022.00,9.219710,25.01020,-0.000285,23.541475,-0.0108,-1.180
4024.00,9.225113,25.00982,-0.000283,23.541569,-0.0108,-1.180
4026.00,9.231042,25.00951,-0.000284,23.540754,-0.0109,-1.181
4028.00,9.235129,25.00970,-0.000284,23.541292,-0.0109,-1.181
4030.00,9.237983,25.01041,-0.000284,23.541725,-0.0109,-1.180
4032.00,9.240908,25.01007,-0.000283,23.541660,-0.0109,-1.181
4034.00,9.243668,25.01037,-0.000283,23.541787,-0.0108,-1.181
4036.00,9.246332,25.01001,-0.000283,23.541268,-0.0109,-1.180
4038.00,9.249926,25.00921,-0.000285,23.541640,-0.0109,-1.181
4040.00,9.252017,25.00942,-0.000284,23.541579,-0.0109,-1.181
4042.00,9.253328,25.01032,-0.000284,23.541354,-0.0109,-1.181
4044.00,9.254627,25.01019,-0.000283,23.541101,-0.0109,-1.180
4046.00,9.255406,25.00994,-0.000283,23.541010,-0.0109,-1.181
4048.00,9.257218,25.00990,-0.000283,23.541253,-0.0109,-1.181
4050.00,9.259347,25.00964,-0.000284,23.540880,-0.0109,-1.181
4052.00,9.260415,25.00989,-0.000283,23.541374,-0.0108,-1.181
4054.00,9.261465,25.01020,-0.000282,23.541120,-0.0109,-1.181
4056.00,9.262283,25.01025,-0.000283,23.541625,-0.0109,-1.181
4058.00,9.265143,25.01059,-0.000282,23.541146,-0.0109,-1.180
4060.00,9.267724,25.00972,-0.000283,23.541235,-0.0109,-1.181
4062.00,9.268286,25.01013,-0.000282,23.541018,-0.0109,-1.181
4064.00,9.270344,25.01061,-0.000283,23.541450,-0.0109,-1.181
4066.00,9.270638,25.01050,-0.000284,23.540850,-0.0109,-1.181
4068.00,9.271201,25.01007,-0.000284,23.540982,-0.0109,-1.181
4070.00,9.271635,25.01029,-0.000284,23.540737,-0.0109,-1.181
4072.00,9.270423,25.01003,-0.000284,23.541155,-0.0108,-1.181
4074.00,9.269312,25.00967,-0.000283,23.540919,-0.0109,-1.181
4076.00,9.268958,25.01039,-0.000283,23.540967,-0.0109,-1.181
4078.00,9.270057,25.01023,-0.000282,23.541281,-0.0109,-1.181
4080.00,9.270005,25.01004,-0.000283,23.540821,-0.0109,-1.181
4082.00,9.269570,25.00976,-0.000284,23.542117,-0.0109,-1.181
4084.00,9.269100,25.00995,-0.000282,23.541528,-0.0109,-1.181
4086.00,9.268951,25.00959,-0.000283,23.541060,-0.0109,-1.181
4088.00,9.269361,25.00998,-0.000283,23.541406,-0.0109,-1.182
4090.00,9.271360,25.00980,-0.000284,23.540746,-0.0109,-1.182
4092.00,9.271804,25.00994,-0.000284,23.541441,-0.0109,-1.181
4094.00,9.271756,25.01000,-0.000283,23.540265,-0.0108,-1.180
4096.00,9.273398,25.00994,-0.000283,23.541658,-0.0108,-1.180
4098.00,9.273228,25.00955,-0.000283,23.541501,-0.0109,-1.181
4100.00,9.274774,25.00984,-0.000284,23.541818,-0.0108,-1.181
4102.00,9.275295,25.00997,-0.000284,23.541454,-0.0108,-1.180
4104.00,9.274784,25.00977,-0.000284,23.541447,-0.0109,-1.181
4106.00,9.273275,25.00997,-0.000283,23.541211,-0.0109,-1.181
4108.00,9.272388,25.01028,-0.000283,23.541424,-0.0109,-1.181
4110.00,9.271402,25.00959,-0.000283,23.541268,-0.0109,-1.181
4112.00,9.270659,25.00999,-0.000284,23.540730,-0.0108,-1.181
4114.00,9.271608,25.00970,-0.000285,23.540995,-0.0109,-1.181
4116.00,9.272434,25.00982,-0.000284,23.540778,-0.0109,-1.181
4118.00,9.273935,25.00946,-0.000284,23.540912,-0.0109,-1.181
4120.00,9.274143,25.00945,-0.000284,23.541328,-0.0109,-1.181
4122.00,9.274196,25.00966,-0.000284,23.540495,-0.0109,-1.181
4124.00,9.274419,25.00972,-0.000285,23.541577,-0.0109,-1.181
4126.00,9.274118,25.00921,-0.000284,23.541582,-0.0109,-1.182
4128.00,9.273194,25.00900,-0.000284,23.540490,-0.0109,-1.181
4130.00,9.273513,25.00919,-0.000284,23.540991,-0.0108,-1.180
4132.00,9.274971,25.00949,-0.000285,23.540059,-0.0109,-1.181
4134.00,9.275568,25.00892,-0.000285,23.541075,-0.0109,-1.182
4136.00,9.276091,25.00869,-0.000283,23.540945,-0.0108,-1.182
4138.00,9.275691,25.00880,-0.000284,23.540748,-0.0109,-1.181
4140.00,9.275784,25.00820,-0.000284,23.540828,-0.0109,-1.181
4142.00,9.276017,25.00813,-0.000283,23.541265,-0.0109,-1.181
4144.00,9.275601,25.00856,-0.000284,23.540761,-0.0108,-1.181
4146.00,9.276018,25.00899,-0.000284,23.540692,-0.0108,-1.181
4148.00,9.275798,25.00900,-0.000284,23.541261,-0.0108,-1.181
4150.00,9.275254,25.00925,-0.000284,23.541486,-0.0108,-1.181
4152.00,9.275004,25.00991,-0.000285,23.540889,-0.0108,-1.181
4154.00,9.274863,25.00977,-0.000284,23.541462,-0.0109,-1.181
4156.00,9.274995,25.00943,-0.000284,23.540577,-0.0109,-1.182
4158.00,9.275914,25.00945,-0.000285,23.541077,-0.0109,-1.181
4160.00,9.276797,25.00936,-0.000284,23.541058,-0.0109,-1.182
4162.00,9.275992,25.00940,-0.000285,23.541317,-0.0109,-1.181
4164.00,9.275081,25.00885,-0.000285,23.541092,-0.0109,-1.181
4166.00,9.275233,25.00894,-0.000283,23.541404,-0.0109,-1.181
4168.00,9.274517,25.00902,-0.000284,23.540995,-0.0109,-1.182
4170.00,9.273612,25.00846,-0.000285,23.541135,-0.0109,-1.182
4172.00,9.273758,25.00839,-0.000285,23.540978,-0.0109,-1.181
4174.00,9.273357,25.00859,-0.000285,23.540997,-0.0109,-1.181
4176.00,9.272913,25.00913,-0.000283,23.540826,-0.0109,-1.181
4178.00,9.273290,25.00946,-0.000283,23.541005,-0.0109,-1.181
4180.00,9.273803,25.00968,-0.000284,23.541333,-0.0109,-1.182
4182.00,9.274136,25.00885,-0.000285,23.541599,-0.0109,-1.182
4184.00,9.274568,25.00821,-0.000285,23.541049,-0.0109,-1.181
4186.00,9.274055,25.00851,-0.000284,23.541185,-0.0109,-1.181
4188.00,9.274417,25.00895,-0.000284,23.540824,-0.0109,-1.181
4190.00,9.274168,25.00882,-0.000284,23.540551,-0.0109,-1.181
4192.00,9.274576,25.00983,-0.000283,23.540986,-0.0109,-1.182
4194.00,9.274684,25.00921,-0.000284,23.541032,-0.0109,-1.182
4196.00,9.274808,25.00959,-0.000285,23.540815,-0.0108,-1.181
4198.00,9.275222,25.01022,-0.000284,23.540988,-0.0108,-1.181
4200.00,9.275057,25.00968,-0.000284,23.541185,-0.0108,-1.182
4202.00,9.274347,25.00962,-0.000284,23.540481,-0.0109,-1.181
4204.00,9.274094,25.00950,-0.000283,23.541638,-0.0109,-1.181
4206.00,9.274650,25.00934,-0.000284,23.541421,-0.0108,-1.181
4208.00,9.275371,25.00941,-0.000284,23.541521,-0.0109,-1.181
4210.00,9.275471,25.00908,-0.000283,23.540395,-0.0109,-1.181
4212.00,9.273769,25.00922,-0.000283,23.540678,-0.0108,-1.181
4214.00,9.272716,25.00968,-0.000284,23.540854,-0.0109,-1.180
4216.00,9.271923,25.00912,-0.000284,23.541318,-0.0109,-1.181
4218.00,9.272325,25.00872,-0.000284,23.540785,-0.0109,-1.182
4220.00,9.273587,25.00844,-0.000286,23.540848,-0.0109,-1.181
4222.00,9.273576,25.00948,-0.000284,23.540939,-0.0109,-1.181
4224.00,9.274165,25.01015,-0.000285,23.540826,-0.0109,-1.181
4226.00,9.273829,25.01021,-0.000285,23.541400,-0.0109,-1.181
4228.00,9.273443,25.01026,-0.000284,23.541365,-0.0109,-1.182
4230.00,9.273492,25.00960,-0.000284,23.541053,-0.0108,-1.181
4232.00,9.273299,25.00943,-0.000284,23.540668,-0.0109,-1.182
4234.00,9.272081,25.00929,-0.000284,23.540442,-0.0109,-1.181
4236.00,9.272976,25.00876,-0.000284,23.540614,-0.0109,-1.181
4238.00,9.273761,25.00929,-0.000285,23.541317,-0.0109,-1.181
4240.00,9.273380,25.00939,-0.000286,23.540326,-0.0109,-1.182
4242.00,9.273229,25.00954,-0.000284,23.540302,-0.0109,-1.181
4244.00,9.273669,25.00979,-0.000284,23.541006,-0.0109,-1.181
4246.00,9.275119,25.00881,-0.000285,23.540739,-0.0109,-1.181
4248.00,9.275311,25.00991,-0.000284,23.540865,-0.0109,-1.181
4250.00,9.274725,25.01003,-0.000283,23.540841,-0.0109,-1.181
4252.00,9.274101,25.00960,-0.000284,23.540687,-0.0109,-1.181
4254.00,9.273694,25.00923,-0.000285,23.540867,-0.0109,-1.181
4256.00,9.272374,25.00942,-0.000285,23.540832,-0.0109,-1.181
4258.00,9.271712,25.00988,-0.000284,23.541272,-0.0109,-1.182
4260.00,9.272162,25.00948,-0.000283,23.540739,-0.0109,-1.182
4262.00,9.273197,25.00961,-0.000285,23.540386,-0.0109,-1.181
@15,8.0000,16.0
4264.00,9.272901,25.01045,-0.000284,23.541554,-0.0109,-1.181
4266.00,9.269600,25.00974,-0.000282,23.541580,-0.0108,-1.180
4268.00,9.254515,25.00962,-0.000283,23.540722,-0.0109,-1.181
4270.00,9.224681,25.00964,-0.000284,23.541068,-0.0109,-1.180
4272.00,9.190120,25.01001,-0.000285,23.541322,-0.0109,-1.180
4274.00,9.150469,25.01005,-0.000284,23.540824,-0.0109,-1.181
4276.00,9.106016,25.00969,-0.000285,23.541214,-0.0109,-1.182
4278.00,9.061959,25.00957,-0.000285,23.541136,-0.0108,-1.182
4280.00,9.020821,25.00978,-0.000285,23.541135,-0.0109,-1.182
4282.00,8.988428,25.00955,-0.000286,23.541259,-0.0109,-1.183
4284.00,8.970152,25.01013,-0.000286,23.541081,-0.0109,-1.183
4286.00,8.964122,25.00929,-0.000288,23.540323,-0.0109,-1.183
4288.00,8.966847,25.00916,-0.000287,23.540648,-0.0109,-1.183
4290.00,8.977882,25.00956,-0.000287,23.540889,-0.0109,-1.183
4292.00,8.995110,25.00906,-0.000288,23.540737,-0.0109,-1.182
4294.00,9.017119,25.00856,-0.000287,23.540789,-0.0109,-1.180
4296.00,9.039690,25.00865,-0.000287,23.540182,-0.0109,-1.181
4298.00,9.063601,25.00813,-0.000286,23.540482,-0.0109,-1.182
4300.00,9.086604,25.00848,-0.000286,23.540659,-0.0109,-1.182
4302.00,9.107731,25.00879,-0.000286,23.540830,-0.0109,-1.182
4304.00,9.126657,25.00956,-0.000286,23.541047,-0.0109,-1.182
4306.00,9.143616,25.00960,-0.000286,23.540824,-0.0108,-1.181
4308.00,9.159600,25.00885,-0.000286,23.540728,-0.0108,-1.181
4310.00,9.172971,25.00873,-0.000285,23.541094,-0.0109,-1.181
4312.00,9.183920,25.00852,-0.000286,23.540711,-0.0109,-1.181
4314.00,9.194591,25.00888,-0.000285,23.540954,-0.0109,-1.182
4316.00,9.204246,25.00895,-0.000286,23.541162,-0.0109,-1.182
4318.00,9.211959,25.00931,-0.000287,23.540650,-0.0109,-1.181
4320.00,9.218173,25.00876,-0.000287,23.540577,-0.0109,-1.182
4322.00,9.223552,25.00860,-0.000285,23.540715,-0.0109,-1.182
4324.00,9.229025,25.00865,-0.000284,23.541580,-0.0109,-1.182
4326.00,9.233744,25.00887,-0.000284,23.540906,-0.0109,-1.181
4328.00,9.236476,25.00906,-0.000284,23.540356,-0.0109,-1.181
4330.00,9.240863,25.00957,-0.000283,23.540835,-0.0109,-1.182
4332.00,9.244532,25.01011,-0.000283,23.540382,-0.0109,-1.182
4334.00,9.248300,25.00877,-0.000284,23.540208,-0.0109,-1.182
4336.00,9.252275,25.00884,-0.000284,23.540679,-0.0109,-1.181
4338.00,9.254318,25.00918,-0.000284,23.540620,-0.0109,-1.181
4340.00,9.255317,25.00927,-0.000284,23.541253,-0.0109,-1.181
4342.00,9.255276,25.00969,-0.000284,23.540962,-0.0109,-1.182
4344.00,9.256203,25.00918,-0.000283,23.541766,-0.0109,-1.181
4346.00,9.257925,25.00956,-0.000284,23.540642,-0.0109,-1.182
4348.00,9.259835,25.00937,-0.000285,23.540668,-0.0109,-1.181
4350.00,9.260228,25.00946,-0.000284,23.540590,-0.0109,-1.181
4352.00,9.260793,25.00913,-0.000284,23.541553,-0.0109,-1.181
4354.00,9.262735,25.00928,-0.000284,23.541395,-0.0109,-1.182
4356.00,9.263613,25.00982,-0.000285,23.540611,-0.0109,-1.182
4358.00,9.261873,25.00985,-0.000284,23.540941,-0.0109,-1.181
4360.00,9.261946,25.00954,-0.000284,23.541018,-0.0108,-1.181
4362.00,9.262489,25.01005,-0.000284,23.540895,-0.0109,-1.182
4364.00,9.262685,25.00962,-0.000283,23.540884,-0.0109,-1.181
4366.00,9.262570,25.01018,-0.000283,23.541021,-0.0109,-1.181
4368.00,9.264299,25.00972,-0.000282,23.541252,-0.0109,-1.182
4370.00,9.265159,25.01040,-0.000284,23.541762,-0.0109,-1.181
4372.00,9.267569,25.01004,-0.000283,23.540793,-0.0109,-1.181
4374.00,9.268895,25.01057,-0.000283,23.540209,-0.0109,-1.182
4376.00,9.268897,25.01037,-0.000284,23.540876,-0.0109,-1.181
4378.00,9.268192,25.01024,-0.000284,23.540700,-0.0109,-1.182
4380.00,9.269081,25.01028,-0.000284,23.541175,-0.0109,-1.182
4382.00,9.268847,25.01105,-0.000284,23.540991,-0.0109,-1.182
4384.00,9.268629,25.01078,-0.000283,23.541820,-0.0109,-1.181
4386.00,9.268241,25.01071,-0.000283,23.540700,-0.0109,-1.181
4388.00,9.267974,25.01065,-0.000284,23.541233,-0.0109,-1.182
4390.00,9.268430,25.01029,-0.000283,23.541534,-0.0109,-1.181
4392.00,9.269023,25.01029,-0.000283,23.540165,-0.0109,-1.182
4394.00,9.268656,25.01004,-0.000284,23.541148,-0.0109,-1.181
4396.00,9.269567,25.00986,-0.000284,23.541426,-0.0109,-1.181
4398.00,9.271233,25.00982,-0.000284,23.540997,-0.0109,-1.181
4400.00,9.272457,25.01030,-0.000284,23.540117,-0.0109,-1.181
4402.00,9.273304,25.01116,-0.000285,23.541051,-0.0109,-1.182
4404.00,9.273363,25.01087,-0.000284,23.540752,-0.0109,-1.181
4406.00,9.274166,25.01059,-0.000283,23.540750,-0.0109,-1.182
4408.00,9.275069,25.00997,-0.000283,23.541159,-0.0109,-1.182
4410.00,9.275300,25.01093,-0.000282,23.540798,-0.0109,-1.181
4412.00,9.274641,25.01166,-0.000283,23.540300,-0.0109,-1.181
4414.00,9.272921,25.01197,-0.000285,23.540861,-0.0109,-1.182
4416.00,9.272425,25.01198,-0.000283,23.540369,-0.0109,-1.181
4418.00,9.271877,25.01135,-0.000283,23.540601,-0.0109,-1.182
4420.00,9.271605,25.01156,-0.000283,23.541231,-0.0109,-1.181
4422.00,9.271639,25.01153,-0.000285,23.540590,-0.0109,-1.182
4424.00,9.271673,25.01122,-0.000285,23.540064,-0.0109,-1.182
4426.00,9.272281,25.01142,-0.000285,23.540679,-0.0109,-1.181
4428.00,9.273186,25.01205,-0.000284,23.541343,-0.0109,-1.180
4430.00,9.273537,25.01206,-0.000283,23.540430,-0.0109,-1.181
4432.00,9.274071,25.01209,-0.000284,23.540889,-0.0109,-1.182
4434.00,9.273703,25.01182,-0.000285,23.540919,-0.0109,-1.182
4436.00,9.273025,25.01237,-0.000285,23.541283,-0.0108,-1.182
4438.00,9.272889,25.01228,-0.000285,23.540899,-0.0109,-1.182
4440.00,9.272172,25.01194,-0.000286,23.540702,-0.0109,-1.182
4442.00,9.272298,25.01241,-0.000285,23.541356,-0.0109,-1.182
4444.00,9.271989,25.01187,-0.000285,23.541036,-0.0109,-1.182
4446.00,9.271841,25.01202,-0.000284,23.541246,-0.0109,-1.181
4448.00,9.270135,25.01265,-0.000283,23.541213,-0.0109,-1.182
4450.00,9.268712,25.01263,-0.000284,23.541224,-0.0108,-1.182
4452.00,9.269065,25.01226,-0.000284,23.541235,-0.0109,-1.182
4454.00,9.269665,25.01266,-0.000284,23.541305,-0.0109,-1.182
4456.00,9.271220,25.01150,-0.000285,23.541281,-0.0109,-1.182
4458.00,9.272911,25.01329,-0.000284,23.541170,-0.0109,-1.181
4460.00,9.273957,25.01237,-0.000284,23.540613,-0.0109,-1.181
4462.00,9.274801,25.01270,-0.000284,23.541166,-0.0109,-1.181
4464.00,9.274690,25.01252,-0.000284,23.541226,-0.0109,-1.182
4466.00,9.274768,25.01241,-0.000286,23.540367,-0.0109,-1.182
4468.00,9.275363,25.01256,-0.000285,23.540666,-0.0109,-1.182
4470.00,9.276629,25.01245,-0.000284,23.541279,-0.0109,-1.182
4472.00,9.277013,25.01363,-0.000285,23.541307,-0.0109,-1.182
4474.00,9.276521,25.01326,-0.000284,23.540362,-0.0109,-1.182
4476.00,9.275843,25.01340,-0.000284,23.541320,-0.0109,-1.182
4478.00,9.274605,25.01297,-0.000284,23.540822,-0.0109,-1.182
4480.00,9.273734,25.01279,-0.000284,23.541133,-0.0109,-1.182
4482.00,9.273807,25.01242,-0.000285,23.540997,-0.0109,-1.182
4484.00,9.273286,25.01252,-0.000285,23.540724,-0.0109,-1.182
4486.00,9.272639,25.01207,-0.000284,23.541049,-0.0109,-1.182
4488.00,9.272150,25.01201,-0.000285,23.540921,-0.0109,-1.182
4490.00,9.271685,25.01306,-0.000285,23.541096,-0.0109,-1.182
4492.00,9.271520,25.01294,-0.000284,23.541166,-0.0109,-1.182
4494.00,9.271256,25.01335,-0.000284,23.540776,-0.0109,-1.182
4496.00,9.271363,25.01418,-0.000284,23.540221,-0.0109,-1.182
4498.00,9.271080,25.01395,-0.000285,23.540176,-0.0109,-1.182
4500.00,9.270423,25.01345,-0.000284,23.541300,-0.0109,-1.182
4502.00,9.270754,25.01350,-0.000284,23.541374,-0.0109,-1.182
4504.00,9.272926,25.01320,-0.000284,23.540923,-0.0109,-1.182
4506.00,9.273957,25.01323,-0.000283,23.540605,-0.0109,-1.183
4508.00,9.274329,25.01384,-0.000283,23.540826,-0.0109,-1.182
4510.00,9.274567,25.01373,-0.000284,23.541484,-0.0109,-1.182
4512.00,9.274826,25.01352,-0.000285,23.540748,-0.0109,-1.182
4514.00,9.274365,25.01351,-0.000284,23.541018,-0.0109,-1.182
4516.00,9.272721,25.01324,-0.000283,23.540925,-0.0109,-1.181
4518.00,9.271957,25.01318,-0.000283,23.541300,-0.0109,-1.182
4520.00,9.272169,25.01326,-0.000284,23.540659,-0.0109,-1.182
4522.00,9.272929,25.01338,-0.000283,23.540590,-0.0109,-1.182
4524.00,9.274357,25.01341,-0.000283,23.541285,-0.0109,-1.182
4526.00,9.275174,25.01357,-0.000283,23.540652,-0.0109,-1.182
4528.00,9.275089,25.01335,-0.000283,23.540492,-0.0109,-1.181
4530.00,9.274238,25.01348,-0.000283,23.540847,-0.0108,-1.182
4532.00,9.273619,25.01410,-0.000285,23.540661,-0.0109,-1.182
4534.00,9.273843,25.01382,-0.000284,23.540432,-0.0109,-1.183
4536.00,9.274290,25.01426,-0.000285,23.541149,-0.0109,-1.182
4538.00,9.274454,25.01408,-0.000284,23.540850,-0.0109,-1.182
4540.00,9.275145,25.01382,-0.000284,23.541383,-0.0109,-1.182
4542.00,9.274519,25.01425,-0.000284,23.541138,-0.0109,-1.182
4544.00,9.273824,25.01424,-0.000286,23.540267,-0.0109,-1.182
4546.00,9.273126,25.01411,-0.000284,23.540746,-0.0109,-1.182
4548.00,9.272857,25.01457,-0.000284,23.540958,-0.0109,-1.184
4550.00,9.272488,25.01426,-0.000284,23.540332,-0.0109,-1.182
4552.00,9.272565,25.01385,-0.000284,23.541274,-0.0109,-1.182
4554.00,9.272365,25.01417,-0.000283,23.541278,-0.0109,-1.182
4556.00,9.273627,25.01356,-0.000284,23.540782,-0.0109,-1.182
4558.00,9.273972,25.01335,-0.000284,23.541010,-0.0109,-1.182
4560.00,9.273251,25.01403,-0.000284,23.541632,-0.0109,-1.183
4562.00,9.274156,25.01425,-0.000284,23.541309,-0.0109,-1.182
@16,8.0000,16.0
4564.00,9.274816,25.01420,-0.000283,23.541097,-0.0109,-1.183
4566.00,9.271846,25.01431,-0.000283,23.541252,-0.0109,-1.182
4568.00,9.258932,25.01368,-0.000283,23.541309,-0.0109,-1.181
4570.00,9.233061,25.01404,-0.000282,23.541060,-0.0109,-1.181
4572.00,9.202382,25.01412,-0.000284,23.541367,-0.0109,-1.181
4574.00,9.166781,25.01387,-0.000285,23.541239,-0.0109,-1.183
4576.00,9.128072,25.01412,-0.000285,23.540767,-0.0109,-1.183
4578.00,9.088624,25.01443,-0.000286,23.540698,-0.0109,-1.183
4580.00,9.052632,25.01389,-0.000286,23.540369,-0.0109,-1.183
4582.00,9.024479,25.01432,-0.000286,23.540570,-0.0108,-1.183
4584.00,9.008014,25.01394,-0.000287,23.540477,-0.0109,-1.184
4586.00,9.002612,25.01425,-0.000288,23.540900,-0.0109,-1.185
4588.00,9.005111,25.01432,-0.000287,23.541131,-0.0109,-1.184
4590.00,9.014639,25.01536,-0.000285,23.541071,-0.0109,-1.183
4592.00,9.030553,25.01406,-0.000287,23.541547,-0.0109,-1.183
4594.00,9.050061,25.01430,-0.000286,23.541155,-0.0109,-1.183
4596.00,9.070544,25.01465,-0.000286,23.541175,-0.0109,-1.183
4598.00,9.089405,25.01467,-0.000285,23.541348,-0.0108,-1.183
4600.00,9.107467,25.01464,-0.000285,23.541857,-0.0109,-1.183
4602.00,9.125560,25.01468,-0.000285,23.540508,-0.0109,-1.183
4604.00,9.141786,25.01424,-0.000287,23.540815,-0.0109,-1.182
4606.00,9.155674,25.01466,-0.000285,23.540672,-0.0109,-1.182
4608.00,9.169475,25.01470,-0.000284,23.540637,-0.0109,-1.183
4610.00,9.181918,25.01371,-0.000285,23.541023,-0.0109,-1.183
4612.00,9.192507,25.01370,-0.000285,23.540824,-0.0109,-1.183
4614.00,9.201998,25.01425,-0.000285,23.541374,-0.0109,-1.182
4616.00,9.210136,25.01451,-0.000285,23.540345,-0.0109,-1.182
4618.00,9.216027,25.01432,-0.000285,23.541161,-0.0108,-1.183
4620.00,9.222049,25.01385,-0.000283,23.541073,-0.0109,-1.182
4622.00,9.227525,25.01440,-0.000284,23.540854,-0.0109,-1.183
4624.00,9.231072,25.01425,-0.000284,23.541200,-0.0109,-1.183
4626.00,9.234784,25.01357,-0.000284,23.540672,-0.0109,-1.183
4628.00,9.239069,25.01402,-0.000284,23.540676,-0.0109,-1.182
4630.00,9.242841,25.01405,-0.000282,23.541302,-0.0109,-1.183
4632.00,9.246692,25.01391,-0.000284,23.540949,-0.0109,-1.183
4634.00,9.249939,25.01426,-0.000284,23.540391,-0.0109,-1.183
4636.00,9.251848,25.01475,-0.000283,23.540429,-0.0109,-1.182
4638.00,9.253796,25.01415,-0.000284,23.540092,-0.0109,-1.183
4640.00,9.255839,25.01391,-0.000284,23.540315,-0.0109,-1.183
4642.00,9.256983,25.01386,-0.000285,23.540861,-0.0109,-1.183
4644.00,9.258971,25.01396,-0.000284,23.540042,-0.0109,-1.182
4646.00,9.260690,25.01434,-0.000284,23.540332,-0.0109,-1.183
4648.00,9.262075,25.01445,-0.000284,23.540280,-0.0109,-1.183
4650.00,9.262665,25.01332,-0.000283,23.541226,-0.0109,-1.183
4652.00,9.261989,25.01396,-0.000282,23.541175,-0.0109,-1.183
4654.00,9.262433,25.01428,-0.000284,23.540969,-0.0109,-1.183
4656.00,9.263236,25.01392,-0.000283,23.541467,-0.0109,-1.183
4658.00,9.264350,25.01427,-0.000283,23.541235,-0.0109,-1.183
4660.00,9.265227,25.01359,-0.000283,23.541125,-0.0109,-1.184
4662.00,9.266375,25.01344,-0.000283,23.541203,-0.0109,-1.182
4664.00,9.265154,25.01403,-0.000283,23.541439,-0.0109,-1.182
4666.00,9.264624,25.01331,-0.000283,23.541224,-0.0109,-1.183
4668.00,9.264821,25.01360,-0.000282,23.541207,-0.0109,-1.183
4670.00,9.266088,25.01359,-0.000283,23.540958,-0.0109,-1.182
4672.00,9.266218,25.01338,-0.000284,23.540070,-0.0109,-1.183
4674.00,9.266926,25.01349,-0.000285,23.541333,-0.0109,-1.183
4676.00,9.266955,25.01300,-0.000283,23.541400,-0.0109,-1.183
4678.00,9.267840,25.01360,-0.000283,23.540503,-0.0109,-1.182
4680.00,9.269729,25.01322,-0.000283,23.540217,-0.0109,-1.183
4682.00,9.270123,25.01320,-0.000283,23.540826,-0.0109,-1.183
4684.00,9.269169,25.01309,-0.000283,23.540462,-0.0109,-1.183
4686.00,9.269685,25.01274,-0.000284,23.540761,-0.0109,-1.182
4688.00,9.270060,25.01228,-0.000285,23.541157,-0.0109,-1.182
4690.00,9.269831,25.01248,-0.000284,23.541276,-0.0109,-1.183
4692.00,9.270722,25.01253,-0.000284,23.540143,-0.0109,-1.182
4694.00,9.272040,25.01307,-0.000283,23.540991,-0.0109,-1.182
4696.00,9.271793,25.01287,-0.000285,23.540620,-0.0109,-1.183
4698.00,9.271840,25.01284,-0.000284,23.540092,-0.0109,-1.182
4700.00,9.271658,25.01334,-0.000284,23.541263,-0.0109,-1.183
4702.00,9.270522,25.01323,-0.000284,23.540639,-0.0109,-1.183
4704.00,9.269159,25.01280,-0.000284,23.540808,-0.0109,-1.182
4706.00,9.269759,25.01337,-0.000282,23.541045,-0.0109,-1.183
4708.00,9.270137,25.01324,-0.000282,23.541462,-0.0109,-1.182
4710.00,9.270645,25.01310,-0.000283,23.541311,-0.0109,-1.182
4712.00,9.270745,25.01320,-0.000283,23.540832,-0.0109,-1.183
4714.00,9.270296,25.01369,-0.000283,23.541250,-0.0109,-1.183
4716.00,9.270544,25.01310,-0.000282,23.540845,-0.0109,-1.182
4718.00,9.271360,25.01283,-0.000284,23.540910,-0.0109,-1.183
4720.00,9.272129,25.01299,-0.000283,23.540874,-0.0110,-1.183
4722.00,9.272490,25.01297,-0.000285,23.540770,-0.0109,-1.183
4724.00,9.272297,25.01234,-0.000286,23.540967,-0.0109,-1.183
4726.00,9.272740,25.01291,-0.000284,23.541159,-0.0109,-1.183
4728.00,9.272018,25.01316,-0.000283,23.541049,-0.0109,-1.182
4730.00,9.271757,25.01260,-0.000284,23.540928,-0.0109,-1.182
4732.00,9.272186,25.01312,-0.000284,23.541019,-0.0109,-1.182
4734.00,9.271732,25.01303,-0.000283,23.540748,-0.0109,-1.182
4736.00,9.272468,25.01267,-0.000283,23.540417,-0.0109,-1.182
4738.00,9.272724,25.01261,-0.000284,23.541250,-0.0108,-1.182
4740.00,9.272713,25.01315,-0.000284,23.540900,-0.0109,-1.182
4742.00,9.273240,25.01317,-0.000284,23.541383,-0.0109,-1.183
4744.00,9.272360,25.01245,-0.000283,23.540767,-0.0109,-1.183
4746.00,9.272295,25.01241,-0.000283,23.540555,-0.0109,-1.182
4748.00,9.271754,25.01254,-0.000283,23.540557,-0.0109,-1.182
4750.00,9.271043,25.01236,-0.000284,23.541527,-0.0109,-1.183
4752.00,9.270890,25.01225,-0.000284,23.541571,-0.0109,-1.182
4754.00,9.270205,25.01283,-0.000284,23.541428,-0.0109,-1.182
4756.00,9.271161,25.01151,-0.000285,23.540809,-0.0109,-1.182
4758.00,9.271488,25.01172,-0.000284,23.541179,-0.0109,-1.182
4760.00,9.270912,25.01171,-0.000284,23.540847,-0.0109,-1.182
4762.00,9.270953,25.01243,-0.000284,23.540954,-0.0109,-1.182
4764.00,9.271322,25.01162,-0.000283,23.540906,-0.0109,-1.182
4766.00,9.271157,25.01228,-0.000285,23.540633,-0.0109,-1.183
4768.00,9.271449,25.01210,-0.000284,23.540306,-0.0109,-1.183
4770.00,9.271944,25.01223,-0.000284,23.540884,-0.0109,-1.182
4772.00,9.272579,25.01208,-0.000284,23.540395,-0.0109,-1.182
4774.00,9.271167,25.01218,-0.000284,23.540806,-0.0109,-1.182
4776.00,9.271355,25.01316,-0.000284,23.540913,-0.0109,-1.182
4778.00,9.271851,25.01248,-0.000284,23.540182,-0.0109,-1.182
4780.00,9.272447,25.01321,-0.000284,23.541696,-0.0109,-1.182
4782.00,9.273374,25.01234,-0.000284,23.540661,-0.0109,-1.183
4784.00,9.273367,25.01244,-0.000284,23.540620,-0.0109,-1.182
4786.00,9.272882,25.01326,-0.000283,23.541018,-0.0109,-1.182
4788.00,9.271268,25.01338,-0.000285,23.540076,-0.0109,-1.183
4790.00,9.270510,25.01211,-0.000285,23.540999,-0.0109,-1.183
4792.00,9.270177,25.01244,-0.000285,23.540618,-0.0109,-1.183
4794.00,9.269888,25.01201,-0.000285,23.540796,-0.0109,-1.182
4796.00,9.269683,25.01179,-0.000283,23.541092,-0.0109,-1.182
4798.00,9.270055,25.01289,-0.000285,23.540887,-0.0109,-1.183
4800.00,9.270981,25.01272,-0.000284,23.541437,-0.0110,-1.182
4802.00,9.272078,25.01256,-0.000284,23.540241,-0.0109,-1.182
4804.00,9.271841,25.01205,-0.000283,23.540326,-0.0109,-1.182
4806.00,9.271128,25.01253,-0.000283,23.540815,-0.0109,-1.182
4808.00,9.271123,25.01270,-0.000284,23.540728,-0.0109,-1.183
4810.00,9.271411,25.01254,-0.000284,23.540743,-0.0109,-1.182
4812.00,9.271622,25.01213,-0.000283,23.540156,-0.0109,-1.183
4814.00,9.272835,25.01248,-0.000284,23.540984,-0.0109,-1.182
4816.00,9.273125,25.01278,-0.000284,23.540490,-0.0109,-1.182
4818.00,9.273037,25.01289,-0.000284,23.540809,-0.0109,-1.183
4820.00,9.272365,25.01246,-0.000283,23.540852,-0.0109,-1.183
4822.00,9.272987,25.01231,-0.000284,23.541023,-0.0109,-1.182
4824.00,9.272922,25.01215,-0.000284,23.540581,-0.0109,-1.182
4826.00,9.271607,25.01249,-0.000284,23.540432,-0.0109,-1.182
4828.00,9.271514,25.01295,-0.000283,23.541018,-0.0109,-1.182
4830.00,9.271741,25.01293,-0.000282,23.540778,-0.0109,-1.182
4832.00,9.271352,25.01214,-0.000284,23.540466,-0.0109,-1.183
4834.00,9.271059,25.01215,-0.000284,23.540737,-0.0109,-1.183
4836.00,9.271688,25.01174,-0.000283,23.541393,-0.0109,-1.182
4838.00,9.271764,25.01205,-0.000283,23.541305,-0.0109,-1.182
4840.00,9.271547,25.01235,-0.000284,23.541136,-0.0109,-1.183
4842.00,9.270471,25.01288,-0.000284,23.540804,-0.0109,-1.183
4844.00,9.269879,25.01321,-0.000283,23.540759,-0.0109,-1.183
4846.00,9.269956,25.01333,-0.000283,23.541309,-0.0109,-1.182
4848.00,9.270572,25.01330,-0.000283,23.541081,-0.0109,-1.183
4850.00,9.271306,25.01312,-0.000284,23.540874,-0.0109,-1.182
4852.00,9.271395,25.01307,-0.000283,23.540365,-0.0109,-1.182
4854.00,9.272020,25.01311,-0.000282,23.541146,-0.0108,-1.182
4856.00,9.271984,25.01308,-0.000284,23.540873,-0.0108,-1.183
4858.00,9.272112,25.01306,-0.000284,23.540718,-0.0108,-1.183
4860.00,9.272392,25.01316,-0.000283,23.540681,-0.0109,-1.182
4862.00,9.271953,25.01285,-0.000283,23.541032,-0.0109,-1.183
@17,8.0000,16.0
4864.00,9.271402,25.01316,-0.000283,23.540860,-0.0109,-1.182
4866.00,9.269418,25.01367,-0.000283,23.541402,-0.0109,-1.182
4868.00,9.258347,25.01340,-0.000281,23.541042,-0.0108,-1.182
4870.00,9.235604,25.01236,-0.000282,23.540512,-0.0109,-1.181
4872.00,9.208257,25.01213,-0.000284,23.540631,-0.0109,-1.181
4874.00,9.177425,25.01232,-0.000285,23.540652,-0.0109,-1.183
4876.00,9.145157,25.01252,-0.000285,23.540711,-0.0109,-1.183
4878.00,9.110925,25.01176,-0.000285,23.540297,-0.0109,-1.182
4880.00,9.079210,25.01304,-0.000286,23.541456,-0.0109,-1.183
4882.00,9.054508,25.01319,-0.000287,23.541038,-0.0108,-1.183
4884.00,9.039416,25.01294,-0.000286,23.540956,-0.0109,-1.185
4886.00,9.034747,25.01295,-0.000287,23.541229,-0.0109,-1.184
4888.00,9.037907,25.01311,-0.000287,23.541432,-0.0109,-1.184
4890.00,9.046550,25.01312,-0.000287,23.541439,-0.0109,-1.183
4892.00,9.060336,25.01318,-0.000286,23.541426,-0.0109,-1.182
4894.00,9.075923,25.01255,-0.000286,23.541454,-0.0109,-1.183
4896.00,9.092779,25.01254,-0.000286,23.540928,-0.0109,-1.182
4898.00,9.110016,25.01329,-0.000285,23.540538,-0.0109,-1.182
4900.00,9.126721,25.01347,-0.000285,23.541250,-0.0109,-1.183
4902.00,9.141851,25.01347,-0.000284,23.541460,-0.0109,-1.182
4904.00,9.156327,25.01339,-0.000284,23.541174,-0.0109,-1.183
4906.00,9.168843,25.01284,-0.000284,23.540865,-0.0108,-1.182
4908.00,9.180192,25.01296,-0.000285,23.540613,-0.0109,-1.182
4910.00,9.190992,25.01356,-0.000285,23.540397,-0.0109,-1.183
4912.00,9.199959,25.01338,-0.000285,23.541014,-0.0109,-1.182
4914.00,9.208397,25.01372,-0.000284,23.541525,-0.0109,-1.182
4916.00,9.215708,25.01407,-0.000284,23.541157,-0.0109,-1.182
4918.00,9.221217,25.01331,-0.000284,23.541248,-0.0109,-1.183
4920.00,9.226238,25.01401,-0.000283,23.541292,-0.0109,-1.181
4922.00,9.231270,25.01378,-0.000283,23.540717,-0.0109,-1.182
4924.00,9.235593,25.01315,-0.000283,23.540882,-0.0109,-1.183
4926.00,9.239442,25.01363,-0.000284,23.540479,-0.0109,-1.183
4928.00,9.242482,25.01334,-0.000284,23.540874,-0.0109,-1.182
4930.00,9.245106,25.01378,-0.000284,23.540945,-0.0109,-1.182
4932.00,9.248066,25.01308,-0.000284,23.540581,-0.0109,-1.182
4934.00,9.250842,25.01328,-0.000283,23.540925,-0.0109,-1.182
4936.00,9.252877,25.01261,-0.000284,23.540809,-0.0109,-1.183
4938.00,9.253313,25.01276,-0.000284,23.541161,-0.0109,-1.182
4940.00,9.254683,25.01345,-0.000285,23.541023,-0.0109,-1.183
4942.00,9.256778,25.01265,-0.000284,23.540553,-0.0109,-1.183
4944.00,9.258024,25.01308,-0.000283,23.540837,-0.0109,-1.182
4946.00,9.258895,25.01320,-0.000283,23.541174,-0.0109,-1.183
4948.00,9.259894,25.01325,-0.000284,23.541018,-0.0109,-1.182
4950.00,9.260484,25.01292,-0.000283,23.540670,-0.0109,-1.182
4952.00,9.260756,25.01284,-0.000283,23.540468,-0.0109,-1.182
4954.00,9.261813,25.01310,-0.000284,23.540066,-0.0109,-1.183
4956.00,9.263371,25.01360,-0.000283,23.540156,-0.0109,-1.183
4958.00,9.264644,25.01316,-0.000284,23.540570,-0.0109,-1.183
4960.00,9.265313,25.01309,-0.000284,23.541086,-0.0109,-1.182
4962.00,9.265514,25.01283,-0.000284,23.540876,-0.0109,-1.182
4964.00,9.266278,25.01276,-0.000284,23.540761,-0.0109,-1.183
4966.00,9.266648,25.01316,-0.000284,23.540365,-0.0109,-1.182
4968.00,9.266815,25.01282,-0.000283,23.541094,-0.0109,-1.182
4970.00,9.267495,25.01337,-0.000282,23.540936,-0.0109,-1.182
4972.00,9.267860,25.01360,-0.000283,23.540455,-0.0109,-1.183
4974.00,9.268118,25.01371,-0.000283,23.540748,-0.0109,-1.183
4976.00,9.269038,25.01302,-0.000284,23.540213,-0.0109,-1.183
4978.00,9.269591,25.01415,-0.000283,23.541088,-0.0109,-1.183
4980.00,9.270195,25.01415,-0.000283,23.540915,-0.0109,-1.183
4982.00,9.269801,25.01327,-0.000284,23.540975,-0.0109,-1.183
4984.00,9.268913,25.01331,-0.000283,23.541177,-0.0109,-1.182
4986.00,9.267317,25.01349,-0.000284,23.541047,-0.0109,-1.183
4988.00,9.267161,25.01311,-0.000283,23.541177,-0.0109,-1.183
4990.00,9.268669,25.01383,-0.000283,23.541094,-0.0109,-1.182
4992.00,9.268489,25.01338,-0.000282,23.541499,-0.0109,-1.182
4994.00,9.268602,25.01344,-0.000284,23.540910,-0.0109,-1.183
4996.00,9.269177,25.01345,-0.000285,23.541161,-0.0109,-1.183
4998.00,9.269438,25.01296,-0.000284,23.540564,-0.0109,-1.182
5000.00,9.270451,25.01317,-0.000283,23.540977,-0.0109,-1.183
5002.00,9.270403,25.01401,-0.000283,23.540572,-0.0109,-1.183
5004.00,9.269999,25.01410,-0.000282,23.541021,-0.0109,-1.182
5006.00,9.268956,25.01389,-0.000283,23.541025,-0.0109,-1.183
5008.00,9.268695,25.01351,-0.000284,23.541335,-0.0109,-1.182
5010.00,9.269674,25.01452,-0.000283,23.541068,-0.0109,-1.183
5012.00,9.270132,25.01442,-0.000283,23.540982,-0.0109,-1.183
5014.00,9.270345,25.01423,-0.000284,23.540952,-0.0109,-1.183
5016.00,9.268691,25.01332,-0.000283,23.540913,-0.0108,-1.182
5018.00,9.268114,25.01458,-0.000283,23.540438,-0.0109,-1.182
5020.00,9.268263,25.01440,-0.000282,23.540969,-0.0109,-1.183
5022.00,9.268528,25.01426,-0.000284,23.540938,-0.0109,-1.183
5024.00,9.269540,25.01460,-0.000283,23.540806,-0.0109,-1.183
5026.00,9.269414,25.01478,-0.000283,23.541010,-0.0109,-1.183
5028.00,9.270306,25.01448,-0.000282,23.540765,-0.0109,-1.182
5030.00,9.271198,25.01423,-0.000283,23.540523,-0.0109,-1.183
5032.00,9.270895,25.01449,-0.000284,23.540269,-0.0109,-1.183
5034.00,9.271179,25.01493,-0.000283,23.540659,-0.0108,-1.182
5036.00,9.271607,25.01444,-0.000283,23.540737,-0.0109,-1.183
5038.00,9.271873,25.01491,-0.000283,23.540880,-0.0109,-1.182
5040.00,9.271242,25.01453,-0.000284,23.540904,-0.0109,-1.183
5042.00,9.271038,25.01489,-0.000285,23.540964,-0.0109,-1.184
5044.00,9.271472,25.01455,-0.000284,23.540700,-0.0109,-1.182
5046.00,9.271380,25.01402,-0.000284,23.541244,-0.0109,-1.183
5048.00,9.270767,25.01491,-0.000283,23.540650,-0.0109,-1.183
5050.00,9.270013,25.01465,-0.000283,23.540198,-0.0109,-1.183
5052.00,9.269261,25.01411,-0.000283,23.541174,-0.0109,-1.182
5054.00,9.269513,25.01397,-0.000282,23.541413,-0.0109,-1.182
5056.00,9.270199,25.01399,-0.000283,23.540952,-0.0109,-1.183
5058.00,9.270510,25.01461,-0.000283,23.541361,-0.0109,-1.183
5060.00,9.270773,25.01411,-0.000284,23.540835,-0.0109,-1.183
5062.00,9.270066,25.01442,-0.000283,23.541205,-0.0108,-1.183
5064.00,9.269777,25.01460,-0.000283,23.540960,-0.0109,-1.183
5066.00,9.270161,25.01457,-0.000283,23.541120,-0.0109,-1.183
5068.00,9.269366,25.01455,-0.000283,23.541097,-0.0109,-1.183
5070.00,9.269493,25.01442,-0.000284,23.541094,-0.0109,-1.182
5072.00,9.270134,25.01457,-0.000283,23.541313,-0.0108,-1.183
5074.00,9.271299,25.01356,-0.000283,23.540518,-0.0109,-1.183
5076.00,9.270087,25.01449,-0.000282,23.541066,-0.0109,-1.183
5078.00,9.270080,25.01361,-0.000283,23.541450,-0.0109,-1.183
5080.00,9.270236,25.01395,-0.000283,23.540843,-0.0108,-1.182
5082.00,9.269866,25.01417,-0.000282,23.541090,-0.0109,-1.182
5084.00,9.270450,25.01378,-0.000283,23.541073,-0.0109,-1.183
5086.00,9.270458,25.01393,-0.000283,23.541350,-0.0109,-1.184
5088.00,9.269614,25.01397,-0.000285,23.541055,-0.0109,-1.182
5090.00,9.269906,25.01390,-0.000283,23.540273,-0.0109,-1.183
5092.00,9.270043,25.01377,-0.000284,23.540772,-0.0109,-1.182
5094.00,9.270924,25.01452,-0.000283,23.540458,-0.0109,-1.182
5096.00,9.270971,25.01449,-0.000283,23.540510,-0.0109,-1.183
5098.00,9.270942,25.01401,-0.000283,23.540715,-0.0109,-1.183
5100.00,9.270694,25.01395,-0.000284,23.540668,-0.0109,-1.183
5102.00,9.270780,25.01430,-0.000284,23.541937,-0.0109,-1.183
5104.00,9.270611,25.01359,-0.000284,23.540867,-0.0109,-1.183
5106.00,9.270825,25.01371,-0.000284,23.540187,-0.0109,-1.182
5108.00,9.269728,25.01365,-0.000284,23.540975,-0.0109,-1.183
5110.00,9.269156,25.01337,-0.000284,23.540338,-0.0109,-1.183
5112.00,9.269785,25.01410,-0.000283,23.540300,-0.0109,-1.183
5114.00,9.271729,25.01406,-0.000283,23.540455,-0.0109,-1.183
5116.00,9.272407,25.01411,-0.000283,23.540666,-0.0109,-1.182
5118.00,9.272802,25.01397,-0.000283,23.541110,-0.0109,-1.183
5120.00,9.273324,25.01368,-0.000284,23.541045,-0.0109,-1.184
5122.00,9.272692,25.01368,-0.000284,23.540798,-0.0109,-1.183
5124.00,9.273083,25.01355,-0.000284,23.540369,-0.0109,-1.183
5126.00,9.273224,25.01261,-0.000284,23.540670,-0.0109,-1.183
5128.00,9.272422,25.01261,-0.000285,23.540969,-0.0109,-1.183
5130.00,9.271502,25.01302,-0.000284,23.540867,-0.0109,-1.183
5132.00,9.270128,25.01294,-0.000283,23.540059,-0.0110,-1.183
5134.00,9.270230,25.01340,-0.000284,23.539947,-0.0109,-1.182
5136.00,9.270575,25.01336,-0.000285,23.540443,-0.0109,-1.183
5138.00,9.270598,25.01374,-0.000283,23.540321,-0.0109,-1.183
5140.00,9.270714,25.01366,-0.000283,23.540696,-0.0109,-1.183
5142.00,9.270348,25.01361,-0.000284,23.540973,-0.0109,-1.183
5144.00,9.270965,25.01309,-0.000283,23.540767,-0.0109,-1.182
5146.00,9.271482,25.01319,-0.000283,23.540217,-0.0109,-1.183
5148.00,9.270715,25.01389,-0.000284,23.540540,-0.0109,-1.183
5150.00,9.270656,25.01343,-0.000284,23.540551,-0.0109,-1.183
5152.00,9.269962,25.01396,-0.000283,23.540835,-0.0109,-1.183
5154.00,9.269480,25.01343,-0.000283,23.540817,-0.0109,-1.182
5156.00,9.269302,25.01306,-0.000284,23.541025,-0.0109,-1.183
5158.00,9.268880,25.01330,-0.000284,23.541233,-0.0109,-1.183
5160.00,9.267517,25.01380,-0.000284,23.540551,-0.0109,-1.182
5162.00,9.267466,25.01405,-0.000282,23.541240,-0.0109,-1.183
@18,8.0000,16.0
5164.00,9.268364,25.01362,-0.000284,23.540804,-0.0109,-1.182
5166.00,9.266880,25.01377,-0.000282,23.540826,-0.0109,-1.183
5168.00,9.257577,25.01329,-0.000283,23.540325,-0.0109,-1.183
5170.00,9.238249,25.01326,-0.000283,23.540128,-0.0109,-1.182
5172.00,9.215560,25.01298,-0.000284,23.540965,-0.0109,-1.181
5174.00,9.188057,25.01281,-0.000283,23.540596,-0.0109,-1.182
5176.00,9.159135,25.01230,-0.000286,23.540826,-0.0109,-1.184
5178.00,9.129417,25.01248,-0.000287,23.540566,-0.0109,-1.183
5180.00,9.102621,25.01229,-0.000285,23.540724,-0.0109,-1.184
5182.00,9.081415,25.01221,-0.000285,23.540620,-0.0109,-1.184
5184.00,9.070204,25.01272,-0.000287,23.541246,-0.0109,-1.185
5186.00,9.067100,25.01264,-0.000288,23.540553,-0.0108,-1.184
5188.00,9.067982,25.01273,-0.000286,23.540934,-0.0109,-1.184
5190.00,9.075125,25.01175,-0.000286,23.540861,-0.0109,-1.183
5192.00,9.086922,25.01239,-0.000285,23.540793,-0.0109,-1.183
5194.00,9.100892,25.01330,-0.000286,23.540479,-0.0109,-1.183
5196.00,9.115616,25.01245,-0.000285,23.540761,-0.0109,-1.183
5198.00,9.130940,25.01221,-0.000284,23.540928,-0.0109,-1.183
5200.00,9.145865,25.01259,-0.000285,23.540310,-0.0109,-1.183
5202.00,9.159343,25.01254,-0.000284,23.540419,-0.0109,-1.184
5204.00,9.170545,25.01254,-0.000284,23.540984,-0.0109,-1.183
5206.00,9.181446,25.01225,-0.000285,23.540895,-0.0109,-1.182
5208.00,9.191830,25.01193,-0.000284,23.540741,-0.0108,-1.182
5210.00,9.200816,25.01266,-0.000284,23.541439,-0.0109,-1.183
5212.00,9.209195,25.01327,-0.000285,23.541070,-0.0108,-1.183
5214.00,9.216004,25.01281,-0.000285,23.540978,-0.0109,-1.183
5216.00,9.221389,25.01287,-0.000284,23.540401,-0.0109,-1.182
5218.00,9.226176,25.01240,-0.000282,23.540962,-0.0109,-1.183
5220.00,9.231823,25.01260,-0.000283,23.540427,-0.0109,-1.183
5222.00,9.236355,25.01303,-0.000282,23.540590,-0.0109,-1.183
5224.00,9.239561,25.01344,-0.000283,23.539983,-0.0109,-1.183
5226.00,9.242195,25.01320,-0.000284,23.540847,-0.0109,-1.183
5228.00,9.244952,25.01268,-0.000283,23.540685,-0.0109,-1.183
5230.00,9.247852,25.01391,-0.000283,23.541437,-0.0109,-1.182
5232.00,9.250031,25.01386,-0.000283,23.541047,-0.0109,-1.182
5234.00,9.251760,25.01364,-0.000283,23.540538,-0.0109,-1.182
5236.00,9.253985,25.01307,-0.000283,23.541369,-0.0109,-1.182
5238.00,9.256312,25.01350,-0.000283,23.541129,-0.0109,-1.183
5240.00,9.258482,25.01292,-0.000283,23.540581,-0.0109,-1.182
5242.00,9.260404,25.01335,-0.000283,23.540536,-0.0109,-1.183
5244.00,9.261072,25.01292,-0.000284,23.540679,-0.0109,-1.183
5246.00,9.260967,25.01325,-0.000283,23.541073,-0.0109,-1.182
5248.00,9.261033,25.01322,-0.000283,23.540724,-0.0109,-1.182
5250.00,9.260515,25.01326,-0.000282,23.540555,-0.0109,-1.183
5252.00,9.261104,25.01356,-0.000283,23.540793,-0.0109,-1.182
5254.00,9.261629,25.01363,-0.000283,23.540731,-0.0109,-1.183
5256.00,9.261418,25.01272,-0.000283,23.540304,-0.0109,-1.183
5258.00,9.261794,25.01319,-0.000283,23.540399,-0.0109,-1.183
5260.00,9.262775,25.01349,-0.000283,23.540834,-0.0109,-1.183
5262.00,9.263431,25.01332,-0.000283,23.540845,-0.0109,-1.182
5264.00,9.265360,25.01301,-0.000283,23.540341,-0.0109,-1.183
5266.00,9.266756,25.01316,-0.000284,23.540555,-0.0109,-1.182
5268.00,9.267784,25.01346,-0.000283,23.540460,-0.0109,-1.182
5270.00,9.268161,25.01293,-0.000284,23.540516,-0.0109,-1.183
5272.00,9.268631,25.01358,-0.000283,23.540923,-0.0109,-1.182
5274.00,9.268936,25.01380,-0.000283,23.540598,-0.0109,-1.183
5276.00,9.268815,25.01388,-0.000283,23.540752,-0.0109,-1.183
5278.00,9.267951,25.01339,-0.000284,23.541413,-0.0109,-1.182
5280.00,9.267494,25.01334,-0.000284,23.540393,-0.0109,-1.183
5282.00,9.267439,25.01332,-0.000283,23.539847,-0.0110,-1.183
5284.00,9.268282,25.01243,-0.000283,23.540209,-0.0109,-1.182
5286.00,9.267806,25.01304,-0.000283,23.540988,-0.0109,-1.182
5288.00,9.266987,25.01304,-0.000283,23.540739,-0.0109,-1.183
5290.00,9.266307,25.01386,-0.000285,23.540544,-0.0109,-1.183
5292.00,9.265971,25.01341,-0.000284,23.540319,-0.0109,-1.183
5294.00,9.266699,25.01358,-0.000284,23.540616,-0.0109,-1.183
5296.00,9.267297,25.01312,-0.000284,23.539897,-0.0109,-1.183
5298.00,9.267662,25.01348,-0.000284,23.539803,-0.0109,-1.182
5300.00,9.268372,25.01362,-0.000284,23.540449,-0.0109,-1.182
5302.00,9.269574,25.01372,-0.000283,23.540735,-0.0109,-1.182
5304.00,9.270684,25.01353,-0.000284,23.540195,-0.0109,-1.182
5306.00,9.270249,25.01403,-0.000284,23.540635,-0.0109,-1.184
5308.00,9.270123,25.01359,-0.000284,23.540962,-0.0109,-1.183
5310.00,9.269400,25.01373,-0.000283,23.540757,-0.0109,-1.183
5312.00,9.269489,25.01373,-0.000283,23.540731,-0.0109,-1.182
5314.00,9.270223,25.01363,-0.000282,23.540484,-0.0109,-1.182
5316.00,9.269565,25.01396,-0.000283,23.540102,-0.0109,-1.183
5318.00,9.269210,25.01333,-0.000284,23.541001,-0.0109,-1.183
5320.00,9.268084,25.01392,-0.000283,23.540796,-0.0109,-1.182
5322.00,9.268184,25.01389,-0.000282,23.540683,-0.0109,-1.183
5324.00,9.268382,25.01290,-0.000283,23.540733,-0.0109,-1.183
5326.00,9.267566,25.01289,-0.000284,23.540761,-0.0109,-1.182
5328.00,9.267354,25.01364,-0.000283,23.541502,-0.0109,-1.183
5330.00,9.267536,25.01408,-0.000281,23.540105,-0.0109,-1.182
5332.00,9.268113,25.01317,-0.000282,23.540915,-0.0109,-1.184
5334.00,9.268975,25.01281,-0.000284,23.541274,-0.0109,-1.183
5336.00,9.269461,25.01342,-0.000283,23.540878,-0.0109,-1.183
5338.00,9.269992,25.01403,-0.000283,23.541627,-0.0109,-1.183
5340.00,9.269126,25.01364,-0.000283,23.541880,-0.0109,-1.182
5342.00,9.270082,25.01393,-0.000282,23.541101,-0.0109,-1.182
5344.00,9.270741,25.01411,-0.000282,23.541686,-0.0109,-1.183
5346.00,9.269904,25.01386,-0.000283,23.541070,-0.0109,-1.183
5348.00,9.269793,25.01404,-0.000283,23.540304,-0.0109,-1.183
5350.00,9.269541,25.01384,-0.000283,23.540629,-0.0109,-1.182
5352.00,9.269001,25.01400,-0.000282,23.540874,-0.0109,-1.182
5354.00,9.269710,25.01375,-0.000283,23.541005,-0.0109,-1.183
5356.00,9.269361,25.01397,-0.000283,23.541445,-0.0109,-1.184
5358.00,9.268335,25.01424,-0.000283,23.540841,-0.0109,-1.183
5360.00,9.269071,25.01439,-0.000282,23.540867,-0.0109,-1.182
5362.00,9.269862,25.01386,-0.000283,23.540910,-0.0109,-1.183
5364.00,9.270685,25.01418,-0.000283,23.540821,-0.0109,-1.183
5366.00,9.270705,25.01419,-0.000283,23.540704,-0.0109,-1.182
5368.00,9.269750,25.01441,-0.000283,23.541331,-0.0109,-1.183
5370.00,9.269330,25.01432,-0.000283,23.541177,-0.0109,-1.183
5372.00,9.269271,25.01471,-0.000284,23.540516,-0.0109,-1.183
5374.00,9.268520,25.01447,-0.000284,23.540657,-0.0109,-1.182
5376.00,9.268987,25.01372,-0.000283,23.540414,-0.0109,-1.183
5378.00,9.269212,25.01467,-0.000283,23.540923,-0.0109,-1.183
5380.00,9.269385,25.01452,-0.000283,23.540993,-0.0109,-1.182
5382.00,9.269022,25.01374,-0.000283,23.541053,-0.0109,-1.183
5384.00,9.268392,25.01375,-0.000283,23.541536,-0.0109,-1.183
5386.00,9.268490,25.01450,-0.000283,23.540479,-0.0109,-1.182
5388.00,9.268893,25.01483,-0.000283,23.541064,-0.0109,-1.183
5390.00,9.267819,25.01473,-0.000283,23.541475,-0.0109,-1.183
5392.00,9.267919,25.01428,-0.000283,23.540863,-0.0109,-1.183
5394.00,9.269670,25.01489,-0.000283,23.540863,-0.0109,-1.183
5396.00,9.270458,25.01459,-0.000283,23.540930,-0.0109,-1.182
5398.00,9.270110,25.01436,-0.000282,23.540687,-0.0108,-1.183
5400.00,9.270154,25.01453,-0.000282,23.540432,-0.0109,-1.183
5402.00,9.269571,25.01459,-0.000282,23.540718,-0.0109,-1.183
5404.00,9.268833,25.01459,-0.000281,23.541097,-0.0109,-1.182
5406.00,9.269315,25.01485,-0.000282,23.540705,-0.0109,-1.183
5408.00,9.269191,25.01507,-0.000283,23.541352,-0.0109,-1.183
5410.00,9.268621,25.01474,-0.000282,23.540891,-0.0109,-1.183
5412.00,9.268971,25.01455,-0.000283,23.541252,-0.0109,-1.183
5414.00,9.269380,25.01460,-0.000283,23.540425,-0.0109,-1.182
5416.00,9.269276,25.01494,-0.000283,23.540490,-0.0109,-1.183
5418.00,9.269718,25.01529,-0.000283,23.540421,-0.0109,-1.183
5420.00,9.270541,25.01458,-0.000285,23.540945,-0.0109,-1.183
5422.00,9.271277,25.01439,-0.000284,23.541205,-0.0109,-1.182
5424.00,9.270528,25.01453,-0.000282,23.540887,-0.0109,-1.183
5426.00,9.269998,25.01480,-0.000283,23.540852,-0.0109,-1.183
5428.00,9.270114,25.01432,-0.000283,23.540954,-0.0109,-1.183
5430.00,9.270788,25.01493,-0.000283,23.541051,-0.0109,-1.182
5432.00,9.270807,25.01471,-0.000283,23.540117,-0.0109,-1.182
5434.00,9.270682,25.01492,-0.000283,23.540401,-0.0109,-1.183
5436.00,9.270334,25.01520,-0.000283,23.540813,-0.0109,-1.183
5438.00,9.270013,25.01508,-0.000284,23.540826,-0.0109,-1.184
5440.00,9.270973,25.01529,-0.000284,23.540312,-0.0109,-1.183
5442.00,9.271754,25.01438,-0.000285,23.540416,-0.0109,-1.182
5444.00,9.271680,25.01455,-0.000283,23.540304,-0.0109,-1.183
5446.00,9.270850,25.01470,-0.000282,23.540529,-0.0109,-1.182
5448.00,9.271097,25.01498,-0.000284,23.539968,-0.0109,-1.183
5450.00,9.271312,25.01524,-0.000284,23.539931,-0.0109,-1.183
5452.00,9.270564,25.01492,-0.000283,23.540665,-0.0109,-1.183
5454.00,9.269773,25.01481,-0.000283,23.539544,-0.0109,-1.182
5456.00,9.268746,25.01521,-0.000284,23.540451,-0.0109,-1.183
5458.00,9.267993,25.01527,-0.000282,23.541203,-0.0109,-1.183
5460.00,9.268830,25.01495,-0.000283,23.541053,-0.0109,-1.183
5462.00,9.268858,25.01510,-0.000284,23.540709,-0.0109,-1.183
@19,8.0000,16.0
5464.00,9.268683,25.01489,-0.000283,23.540962,-0.0109,-1.183
5466.00,9.267718,25.01408,-0.000283,23.540373,-0.0109,-1.183
5468.00,9.257343,25.01414,-0.000282,23.540874,-0.0109,-1.183
5470.00,9.238822,25.01483,-0.000282,23.541506,-0.0109,-1.181
5472.00,9.218098,25.01530,-0.000284,23.541032,-0.0109,-1.182
5474.00,9.195187,25.01461,-0.000284,23.540287,-0.0109,-1.183
5476.00,9.169872,25.01433,-0.000284,23.540700,-0.0109,-1.183
5478.00,9.144391,25.01433,-0.000284,23.541006,-0.0109,-1.184
5480.00,9.120546,25.01449,-0.000285,23.541226,-0.0109,-1.185
5482.00,9.101442,25.01435,-0.000287,23.540358,-0.0109,-1.184
5484.00,9.090959,25.01394,-0.000287,23.540640,-0.0109,-1.184
5486.00,9.089640,25.01489,-0.000287,23.540432,-0.0109,-1.184
5488.00,9.093320,25.01489,-0.000286,23.540362,-0.0109,-1.185
5490.00,9.100217,25.01415,-0.000287,23.540098,-0.0109,-1.185
5492.00,9.110309,25.01389,-0.000286,23.540261,-0.0109,-1.184
5494.00,9.123090,25.01412,-0.000287,23.540828,-0.0109,-1.184
5496.00,9.136942,25.01498,-0.000285,23.540384,-0.0109,-1.184
5498.00,9.150180,25.01491,-0.000284,23.540917,-0.0109,-1.183
5500.00,9.161882,25.01433,-0.000284,23.540715,-0.0109,-1.183
5502.00,9.173492,25.01405,-0.000285,23.540037,-0.0109,-1.183
5504.00,9.184033,25.01445,-0.000285,23.540161,-0.0109,-1.184
5506.00,9.193551,25.01462,-0.000286,23.540273,-0.0109,-1.184
5508.00,9.202213,25.01419,-0.000285,23.540824,-0.0109,-1.183
5510.00,9.209816,25.01360,-0.000285,23.539931,-0.0109,-1.183
5512.00,9.216850,25.01411,-0.000284,23.540930,-0.0109,-1.183
5514.00,9.223172,25.01388,-0.000283,23.540687,-0.0109,-1.183
5516.00,9.229170,25.01431,-0.000282,23.540707,-0.0109,-1.184
5518.00,9.233379,25.01511,-0.000283,23.540793,-0.0109,-1.183
5520.00,9.236855,25.01482,-0.000282,23.541253,-0.0109,-1.183
5522.00,9.240205,25.01491,-0.000283,23.540919,-0.0109,-1.184
5524.00,9.244015,25.01501,-0.000282,23.540906,-0.0109,-1.184
5526.00,9.244546,25.01521,-0.000283,23.541716,-0.0109,-1.183
5528.00,9.246180,25.01482,-0.000283,23.541270,-0.0109,-1.184
5530.00,9.248515,25.01507,-0.000283,23.541385,-0.0109,-1.183
5532.00,9.251084,25.01465,-0.000283,23.540886,-0.0109,-1.184
5534.00,9.253273,25.01446,-0.000283,23.540419,-0.0109,-1.183
5536.00,9.255127,25.01499,-0.000283,23.540117,-0.0109,-1.183
5538.00,9.256663,25.01434,-0.000284,23.540930,-0.0109,-1.184
5540.00,9.257317,25.01490,-0.000283,23.540172,-0.0109,-1.183
5542.00,9.257732,25.01465,-0.000283,23.540375,-0.0109,-1.184
5544.00,9.259330,25.01515,-0.000282,23.540639,-0.0109,-1.184
5546.00,9.260370,25.01505,-0.000282,23.540490,-0.0109,-1.183
5548.00,9.260863,25.01434,-0.000284,23.540622,-0.0109,-1.183
5550.00,9.262319,25.01496,-0.000283,23.540780,-0.0109,-1.184
5552.00,9.262991,25.01431,-0.000283,23.540895,-0.0109,-1.184
5554.00,9.264257,25.01433,-0.000283,23.540512,-0.0109,-1.182
5556.00,9.264353,25.01502,-0.000283,23.540813,-0.0109,-1.184
5558.00,9.263595,25.01511,-0.000282,23.540848,-0.0109,-1.184
5560.00,9.263888,25.01431,-0.000283,23.541040,-0.0109,-1.183
5562.00,9.264704,25.01445,-0.000283,23.540754,-0.0109,-1.184
5564.00,9.265620,25.01449,-0.000283,23.540952,-0.0109,-1.184
5566.00,9.266307,25.01499,-0.000283,23.540310,-0.0109,-1.183
5568.00,9.266434,25.01486,-0.000283,23.540499,-0.0109,-1.183
5570.00,9.266965,25.01406,-0.000283,23.540676,-0.0109,-1.183
5572.00,9.267239,25.01455,-0.000283,23.540484,-0.0109,-1.184
5574.00,9.267662,25.01454,-0.000282,23.540297,-0.0109,-1.183
5576.00,9.267515,25.01443,-0.000282,23.541452,-0.0109,-1.183
5578.00,9.268207,25.01427,-0.000283,23.541025,-0.0109,-1.184
5580.00,9.267607,25.01466,-0.000282,23.540456,-0.0108,-1.184
5582.00,9.267250,25.01468,-0.000284,23.541045,-0.0109,-1.184
5584.00,9.266387,25.01381,-0.000283,23.541096,-0.0109,-1.183
5586.00,9.266869,25.01495,-0.000283,23.540581,-0.0109,-1.184
5588.00,9.268029,25.01408,-0.000282,23.541287,-0.0109,-1.183
5590.00,9.268226,25.01452,-0.000282,23.540235,-0.0109,-1.183
5592.00,9.268380,25.01472,-0.000283,23.540733,-0.0109,-1.184
5594.00,9.268018,25.01450,-0.000283,23.540620,-0.0109,-1.183
5596.00,9.268437,25.01460,-0.000283,23.541402,-0.0109,-1.183
5598.00,9.269398,25.01454,-0.000283,23.540938,-0.0109,-1.184
5600.00,9.269212,25.01356,-0.000282,23.540902,-0.0109,-1.184
5602.00,9.269134,25.01405,-0.000283,23.541274,-0.0109,-1.184
5604.00,9.269084,25.01461,-0.000281,23.540395,-0.0109,-1.183
5606.00,9.268271,25.01399,-0.000282,23.540215,-0.0109,-1.184
5608.00,9.267808,25.01468,-0.000283,23.541086,-0.0109,-1.183
5610.00,9.267533,25.01429,-0.000284,23.541324,-0.0109,-1.184
5612.00,9.268498,25.01504,-0.000284,23.540351,-0.0109,-1.183
5614.00,9.268765,25.01539,-0.000284,23.540947,-0.0109,-1.183
5616.00,9.268932,25.01474,-0.000284,23.540819,-0.0109,-1.184
5618.00,9.269039,25.01472,-0.000282,23.541190,-0.0109,-1.184
5620.00,9.269290,25.01562,-0.000284,23.541268,-0.0109,-1.184
5622.00,9.269643,25.01555,-0.000283,23.541110,-0.0109,-1.183
5624.00,9.269246,25.01602,-0.000282,23.540633,-0.0109,-1.183
5626.00,9.269656,25.01543,-0.000282,23.540915,-0.0109,-1.183
5628.00,9.270213,25.01583,-0.000283,23.540861,-0.0109,-1.184
5630.00,9.270374,25.01564,-0.000284,23.540650,-0.0109,-1.184
5632.00,9.270555,25.01688,-0.000283,23.540891,-0.0108,-1.184
5634.00,9.270424,25.01592,-0.000282,23.540698,-0.0109,-1.183
5636.00,9.270655,25.01564,-0.000283,23.539996,-0.0109,-1.183
5638.00,9.270275,25.01532,-0.000283,23.540046,-0.0109,-1.184
5640.00,9.269972,25.01555,-0.000283,23.540497,-0.0109,-1.184
5642.00,9.270576,25.01626,-0.000283,23.540547,-0.0109,-1.184
5644.00,9.270944,25.01628,-0.000283,23.540261,-0.0109,-1.183
5646.00,9.270711,25.01607,-0.000282,23.541109,-0.0109,-1.184
5648.00,9.269784,25.01598,-0.000284,23.540587,-0.0109,-1.184
5650.00,9.267462,25.01687,-0.000283,23.541291,-0.0109,-1.184
5652.00,9.267717,25.01624,-0.000283,23.541519,-0.0109,-1.183
5654.00,9.268872,25.01570,-0.000281,23.540939,-0.0109,-1.183
5656.00,9.269277,25.01593,-0.000282,23.540224,-0.0108,-1.185
5658.00,9.269277,25.01619,-0.000284,23.541558,-0.0109,-1.184
5660.00,9.269254,25.01581,-0.000284,23.541395,-0.0109,-1.184
5662.00,9.269256,25.01604,-0.000283,23.540873,-0.0109,-1.183
5664.00,9.270348,25.01589,-0.000283,23.540874,-0.0109,-1.184
5666.00,9.270502,25.01528,-0.000284,23.540839,-0.0109,-1.184
5668.00,9.269645,25.01591,-0.000282,23.540425,-0.0109,-1.183
5670.00,9.268888,25.01553,-0.000283,23.541409,-0.0109,-1.184
5672.00,9.268530,25.01568,-0.000284,23.540336,-0.0109,-1.184
5674.00,9.268275,25.01597,-0.000283,23.540793,-0.0109,-1.184
5676.00,9.268045,25.01667,-0.000282,23.540291,-0.0109,-1.183
5678.00,9.267297,25.01583,-0.000282,23.540702,-0.0109,-1.183
5680.00,9.267125,25.01628,-0.000282,23.541116,-0.0109,-1.183
5682.00,9.268860,25.01584,-0.000282,23.540730,-0.0109,-1.183
5684.00,9.269481,25.01517,-0.000284,23.541018,-0.0109,-1.184
5686.00,9.268210,25.01566,-0.000284,23.540954,-0.0109,-1.184
5688.00,9.267211,25.01606,-0.000284,23.541532,-0.0109,-1.184
5690.00,9.266656,25.01598,-0.000283,23.541140,-0.0109,-1.183
5692.00,9.266645,25.01635,-0.000283,23.541172,-0.0109,-1.184
5694.00,9.267492,25.01627,-0.000282,23.540756,-0.0109,-1.184
5696.00,9.268163,25.01621,-0.000284,23.540936,-0.0109,-1.184
5698.00,9.268604,25.01636,-0.000283,23.540245,-0.0109,-1.183
5700.00,9.268652,25.01642,-0.000283,23.540044,-0.0109,-1.184
5702.00,9.268355,25.01651,-0.000283,23.540282,-0.0109,-1.184
5704.00,9.267763,25.01688,-0.000283,23.540542,-0.0109,-1.184
5706.00,9.267622,25.01632,-0.000284,23.540430,-0.0109,-1.182
5708.00,9.267747,25.01633,-0.000282,23.540481,-0.0109,-1.184
5710.00,9.267795,25.01649,-0.000284,23.540590,-0.0109,-1.184
5712.00,9.268187,25.01659,-0.000283,23.540954,-0.0109,-1.184
5714.00,9.268428,25.01654,-0.000284,23.540501,-0.0109,-1.184
5716.00,9.268705,25.01672,-0.000282,23.541053,-0.0109,-1.184
5718.00,9.269402,25.01686,-0.000282,23.540997,-0.0109,-1.184
5720.00,9.269472,25.01677,-0.000282,23.540715,-0.0109,-1.184
5722.00,9.269002,25.01633,-0.000283,23.540934,-0.0108,-1.184
5724.00,9.268379,25.01591,-0.000280,23.540678,-0.0109,-1.183
5726.00,9.268504,25.01600,-0.000281,23.541131,-0.0109,-1.184
5728.00,9.269069,25.01638,-0.000282,23.541109,-0.0109,-1.184
5730.00,9.268655,25.01612,-0.000282,23.540990,-0.0109,-1.184
5732.00,9.269340,25.01575,-0.000282,23.540681,-0.0108,-1.184
5734.00,9.269965,25.01639,-0.000282,23.540224,-0.0109,-1.183
5736.00,9.270853,25.01620,-0.000281,23.541616,-0.0109,-1.184
5738.00,9.269853,25.01616,-0.000282,23.540796,-0.0109,-1.185
5740.00,9.268670,25.01651,-0.000284,23.541161,-0.0109,-1.183
5742.00,9.268281,25.01564,-0.000282,23.541088,-0.0109,-1.184
5744.00,9.268813,25.01668,-0.000283,23.540568,-0.0109,-1.184
5746.00,9.269956,25.01673,-0.000283,23.540338,-0.0109,-1.183
5748.00,9.270063,25.01595,-0.000282,23.540702,-0.0109,-1.184
5750.00,9.269961,25.01673,-0.000282,23.540471,-0.0109,-1.184
5752.00,9.270326,25.01629,-0.000281,23.540900,-0.0109,-1.184
5754.00,9.270803,25.01630,-0.000283,23.540585,-0.0109,-1.184
5756.00,9.270654,25.01635,-0.000283,23.540551,-0.0109,-1.184
5758.00,9.270863,25.01644,-0.000281,23.540700,-0.0109,-1.184
5760.00,9.270379,25.01676,-0.000282,23.541021,-0.0109,-1.184
5762.00,9.268962,25.01675,-0.000282,23.541270,-0.0109,-1.184
@20,8.0000,16.0
5764.00,9.268762,25.01684,-0.000283,23.540837,-0.0109,-1.184
5766.00,9.267519,25.01656,-0.000283,23.540613,-0.0109,-1.184
5768.00,9.259542,25.01692,-0.000282,23.540726,-0.0109,-1.183
5770.00,9.242869,25.01692,-0.000282,23.540741,-0.0109,-1.183
5772.00,9.223697,25.01675,-0.000282,23.541181,-0.0109,-1.182
5774.00,9.203227,25.01649,-0.000284,23.540453,-0.0109,-1.184
5776.00,9.181212,25.01694,-0.000284,23.540984,-0.0109,-1.185
5778.00,9.159173,25.01636,-0.000285,23.541086,-0.0109,-1.184
5780.00,9.137248,25.01701,-0.000286,23.541003,-0.0109,-1.184
5782.00,9.119318,25.01727,-0.000285,23.541190,-0.0109,-1.184
5784.00,9.111473,25.01706,-0.000284,23.541181,-0.0109,-1.185
5786.00,9.109246,25.01721,-0.000285,23.540928,-0.0109,-1.186
5788.00,9.111469,25.01687,-0.000285,23.540367,-0.0109,-1.186
5790.00,9.117179,25.01654,-0.000285,23.540144,-0.0109,-1.184
5792.00,9.126162,25.01655,-0.000285,23.540845,-0.0109,-1.184
5794.00,9.138146,25.01631,-0.000283,23.540804,-0.0108,-1.184
5796.00,9.150262,25.01698,-0.000283,23.540869,-0.0108,-1.184
5798.00,9.162488,25.01673,-0.000283,23.541281,-0.0109,-1.185
5800.00,9.175329,25.01634,-0.000283,23.540622,-0.0109,-1.183
5802.00,9.185148,25.01619,-0.000282,23.541008,-0.0109,-1.184
5804.00,9.193698,25.01609,-0.000283,23.541166,-0.0109,-1.184
5806.00,9.202683,25.01671,-0.000284,23.541179,-0.0109,-1.184
5808.00,9.210477,25.01687,-0.000285,23.540858,-0.0108,-1.184
5810.00,9.217594,25.01658,-0.000286,23.541289,-0.0109,-1.184
5812.00,9.222270,25.01679,-0.000284,23.540895,-0.0109,-1.184
5814.00,9.227206,25.01709,-0.000282,23.541378,-0.0108,-1.184
5816.00,9.231824,25.01725,-0.000283,23.541006,-0.0108,-1.184
5818.00,9.235514,25.01661,-0.000281,23.541742,-0.0109,-1.184
5820.00,9.239166,25.01659,-0.000281,23.541240,-0.0108,-1.183
5822.00,9.242990,25.01744,-0.000281,23.540319,-0.0109,-1.183
5824.00,9.245519,25.01801,-0.000281,23.540850,-0.0109,-1.185
5826.00,9.247107,25.01692,-0.000283,23.541211,-0.0109,-1.184
5828.00,9.249536,25.01741,-0.000282,23.541436,-0.0109,-1.184
5830.00,9.251873,25.01691,-0.000283,23.541246,-0.0109,-1.184
5832.00,9.253530,25.01706,-0.000282,23.541010,-0.0109,-1.183
5834.00,9.255403,25.01666,-0.000282,23.540674,-0.0109,-1.185
5836.00,9.256895,25.01682,-0.000282,23.540891,-0.0109,-1.184
5838.00,9.257531,25.01611,-0.000281,23.541270,-0.0109,-1.183
5840.00,9.258252,25.01644,-0.000281,23.541107,-0.0109,-1.184
5842.00,9.258930,25.01675,-0.000283,23.541068,-0.0109,-1.184
5844.00,9.259661,25.01531,-0.000284,23.540761,-0.0109,-1.185
5846.00,9.260231,25.01589,-0.000283,23.540209,-0.0109,-1.184
5848.00,9.260846,25.01518,-0.000283,23.540430,-0.0109,-1.183
5850.00,9.261746,25.01550,-0.000283,23.540105,-0.0109,-1.184
5852.00,9.262692,25.01582,-0.000282,23.540430,-0.0109,-1.184
5854.00,9.263790,25.01540,-0.000283,23.541852,-0.0109,-1.185
5856.00,9.264151,25.01587,-0.000282,23.541718,-0.0109,-1.183
5858.00,9.263514,25.01575,-0.000282,23.540676,-0.0109,-1.184
5860.00,9.264217,25.01540,-0.000283,23.540965,-0.0109,-1.184
5862.00,9.265031,25.01572,-0.000283,23.540561,-0.0109,-1.183
5864.00,9.264536,25.01590,-0.000282,23.540977,-0.0108,-1.184
5866.00,9.264988,25.01563,-0.000282,23.541326,-0.0109,-1.183
5868.00,9.266168,25.01641,-0.000282,23.541436,-0.0109,-1.184
5870.00,9.266273,25.01654,-0.000282,23.541083,-0.0109,-1.185
5872.00,9.266648,25.01720,-0.000283,23.540993,-0.0109,-1.184
5874.00,9.266239,25.01773,-0.000283,23.540895,-0.0109,-1.184
5876.00,9.266462,25.01748,-0.000282,23.541348,-0.0109,-1.184
5878.00,9.267112,25.01625,-0.000281,23.541352,-0.0108,-1.184
5880.00,9.267130,25.01633,-0.000281,23.541120,-0.0109,-1.183
5882.00,9.266765,25.01629,-0.000282,23.541486,-0.0108,-1.185
5884.00,9.266837,25.01601,-0.000283,23.541044,-0.0109,-1.185
5886.00,9.266641,25.01610,-0.000283,23.541642,-0.0109,-1.184
5888.00,9.267084,25.01655,-0.000283,23.541313,-0.0109,-1.183
5890.00,9.267208,25.01659,-0.000281,23.540938,-0.0109,-1.184
5892.00,9.266938,25.01675,-0.000282,23.541344,-0.0109,-1.185
5894.00,9.266820,25.01587,-0.000282,23.541198,-0.0109,-1.184
5896.00,9.267840,25.01616,-0.000283,23.540674,-0.0109,-1.184
5898.00,9.267820,25.01603,-0.000282,23.540378,-0.0109,-1.183
5900.00,9.268068,25.01657,-0.000282,23.540815,-0.0108,-1.184
5902.00,9.267525,25.01585,-0.000283,23.541361,-0.0109,-1.184
5904.00,9.267981,25.01630,-0.000282,23.541079,-0.0109,-1.184
5906.00,9.268318,25.01594,-0.000282,23.540735,-0.0109,-1.184
5908.00,9.268119,25.01540,-0.000284,23.540105,-0.0109,-1.184
5910.00,9.268006,25.01613,-0.000282,23.541162,-0.0109,-1.184
5912.00,9.267263,25.01501,-0.000282,23.541047,-0.0109,-1.183
5914.00,9.267228,25.01449,-0.000283,23.540521,-0.0109,-1.184
5916.00,9.268074,25.01529,-0.000283,23.540692,-0.0109,-1.184
5918.00,9.267088,25.01552,-0.000283,23.541153,-0.0109,-1.184
5920.00,9.267274,25.01492,-0.000283,23.540785,-0.0109,-1.185
5922.00,9.267252,25.01564,-0.000282,23.541018,-0.0109,-1.184
5924.00,9.267290,25.01560,-0.000282,23.540540,-0.0109,-1.184
5926.00,9.267053,25.01549,-0.000283,23.540852,-0.0109,-1.184
5928.00,9.266315,25.01584,-0.000283,23.540990,-0.0109,-1.184
5930.00,9.266575,25.01593,-0.000284,23.541122,-0.0109,-1.185
5932.00,9.267255,25.01648,-0.000283,23.540951,-0.0109,-1.184
5934.00,9.268142,25.01657,-0.000283,23.540481,-0.0109,-1.184
5936.00,9.268539,25.01540,-0.000283,23.540653,-0.0109,-1.184
5938.00,9.268705,25.01536,-0.000282,23.540547,-0.0109,-1.184
5940.00,9.268257,25.01596,-0.000283,23.540928,-0.0109,-1.184
5942.00,9.268596,25.01657,-0.000284,23.540213,-0.0109,-1.185
5944.00,9.269157,25.01639,-0.000284,23.540739,-0.0109,-1.185
5946.00,9.269258,25.01587,-0.000283,23.540445,-0.0109,-1.184
5948.00,9.268563,25.01608,-0.000284,23.539879,-0.0109,-1.184
5950.00,9.268433,25.01665,-0.000283,23.539695,-0.0109,-1.184
5952.00,9.268767,25.01729,-0.000283,23.540313,-0.0109,-1.185
5954.00,9.269917,25.01677,-0.000284,23.539979,-0.0109,-1.185
5956.00,9.270432,25.01596,-0.000283,23.540776,-0.0109,-1.184
5958.00,9.270450,25.01615,-0.000283,23.540743,-0.0109,-1.184
5960.00,9.269971,25.01614,-0.000284,23.540726,-0.0109,-1.183
5962.00,9.269287,25.01577,-0.000284,23.540789,-0.0109,-1.184
5964.00,9.268299,25.01630,-0.000284,23.540187,-0.0109,-1.185
5966.00,9.267288,25.01698,-0.000283,23.540481,-0.0110,-1.184
5968.00,9.267004,25.01686,-0.000284,23.540178,-0.0109,-1.184
5970.00,9.267157,25.01599,-0.000284,23.541144,-0.0109,-1.184
5972.00,9.268246,25.01625,-0.000283,23.540756,-0.0110,-1.185
5974.00,9.268016,25.01590,-0.000282,23.541047,-0.0109,-1.184
5976.00,9.267774,25.01671,-0.000282,23.541385,-0.0109,-1.184
5978.00,9.268277,25.01675,-0.000283,23.541354,-0.0109,-1.185
5980.00,9.267812,25.01687,-0.000282,23.540577,-0.0109,-1.185
5982.00,9.266836,25.01705,-0.000283,23.541023,-0.0109,-1.185
5984.00,9.267019,25.01749,-0.000283,23.540912,-0.0109,-1.184
5986.00,9.266752,25.01676,-0.000282,23.541341,-0.0109,-1.184
5988.00,9.267146,25.01733,-0.000282,23.541008,-0.0109,-1.184
5990.00,9.267308,25.01669,-0.000282,23.540770,-0.0109,-1.184
5992.00,9.266665,25.01736,-0.000281,23.540575,-0.0109,-1.185
5994.00,9.266966,25.01719,-0.000283,23.540774,-0.0109,-1.184
5996.00,9.266813,25.01699,-0.000283,23.540425,-0.0109,-1.184
5998.00,9.266218,25.01691,-0.000282,23.541014,-0.0109,-1.184
6000.00,9.266211,25.01700,-0.000284,23.540024,-0.0109,-1.185
6002.00,9.266744,25.01685,-0.000284,23.540633,-0.0109,-1.184
6004.00,9.267195,25.01671,-0.000283,23.540739,-0.0109,-1.185
6006.00,9.266952,25.01647,-0.000282,23.540945,-0.0109,-1.184
6008.00,9.267811,25.01619,-0.000283,23.540221,-0.0109,-1.185
6010.00,9.268254,25.01710,-0.000284,23.540754,-0.0109,-1.185
6012.00,9.268099,25.01703,-0.000283,23.540746,-0.0109,-1.184
6014.00,9.268059,25.01710,-0.000283,23.540429,-0.0109,-1.184
6016.00,9.268849,25.01728,-0.000282,23.540429,-0.0109,-1.184
6018.00,9.268840,25.01721,-0.000283,23.541053,-0.0109,-1.185
6020.00,9.268379,25.01685,-0.000283,23.540436,-0.0109,-1.184
6022.00,9.268354,25.01635,-0.000285,23.540351,-0.0109,-1.184
6024.00,9.268341,25.01575,-0.000284,23.540547,-0.0110,-1.185
6026.00,9.268307,25.01634,-0.000284,23.540880,-0.0109,-1.184
6028.00,9.268260,25.01681,-0.000283,23.540700,-0.0108,-1.184
6030.00,9.268981,25.01625,-0.000284,23.541320,-0.0109,-1.184
6032.00,9.268652,25.01658,-0.000283,23.540819,-0.0109,-1.184
6034.00,9.269324,25.01702,-0.000282,23.540299,-0.0109,-1.185
6036.00,9.269290,25.01760,-0.000284,23.541250,-0.0109,-1.185
6038.00,9.269366,25.01680,-0.000283,23.540291,-0.0109,-1.184
6040.00,9.269327,25.01697,-0.000283,23.540287,-0.0109,-1.184
6042.00,9.268839,25.01713,-0.000283,23.540501,-0.0109,-1.184
6044.00,9.268245,25.01687,-0.000283,23.541016,-0.0109,-1.185
6046.00,9.268757,25.01728,-0.000283,23.541302,-0.0109,-1.185
6048.00,9.268684,25.01725,-0.000284,23.540527,-0.0109,-1.184
6050.00,9.267665,25.01702,-0.000282,23.540674,-0.0109,-1.184
6052.00,9.266436,25.01709,-0.000283,23.541224,-0.0109,-1.185
6054.00,9.266448,25.01575,-0.000283,23.540679,-0.0109,-1.185
6056.00,9.266831,25.01592,-0.000283,23.540770,-0.0109,-1.184
6058.00,9.266645,25.01630,-0.000283,23.540208,-0.0109,-1.184
6060.00,9.266807,25.01720,-0.000284,23.540447,-0.0109,-1.185
6062.00,9.266830,25.01769,-0.000283,23.540613,-0.0109,-1.184
@21,8.0000,16.0
6064.00,9.267657,25.01714,-0.000283,23.540958,-0.0109,-1.185
6066.00,9.266565,25.01672,-0.000283,23.541012,-0.0109,-1.184
6068.00,9.259797,25.01636,-0.000282,23.541025,-0.0109,-1.183
6070.00,9.246717,25.01677,-0.000283,23.541166,-0.0109,-1.183
6072.00,9.230146,25.01676,-0.000282,23.541428,-0.0109,-1.183
6074.00,9.211125,25.01656,-0.000285,23.541270,-0.0109,-1.184
6076.00,9.191242,25.01753,-0.000285,23.541044,-0.0109,-1.185
6078.00,9.172017,25.01706,-0.000285,23.540689,-0.0109,-1.186
6080.00,9.152755,25.01641,-0.000285,23.540826,-0.0109,-1.186
6082.00,9.137126,25.01660,-0.000286,23.540700,-0.0109,-1.185
6084.00,9.129715,25.01642,-0.000285,23.540785,-0.0109,-1.186
6086.00,9.128811,25.01732,-0.000285,23.540876,-0.0109,-1.186
6088.00,9.130471,25.01751,-0.000286,23.540419,-0.0109,-1.185
6090.00,9.135866,25.01754,-0.000286,23.541166,-0.0109,-1.185
6092.00,9.142888,25.01779,-0.000285,23.540336,-0.0109,-1.185
6094.00,9.153472,25.01851,-0.000284,23.540863,-0.0109,-1.185
6096.00,9.163681,25.01810,-0.000285,23.541168,-0.0109,-1.185
6098.00,9.173228,25.01839,-0.000285,23.540607,-0.0109,-1.184
6100.00,9.183826,25.01789,-0.000285,23.541456,-0.0109,-1.185
6102.00,9.194121,25.01769,-0.000285,23.541298,-0.0108,-1.185
6104.00,9.202941,25.01736,-0.000285,23.540899,-0.0109,-1.185
6106.00,9.209071,25.01730,-0.000284,23.541261,-0.0109,-1.185
6108.00,9.215022,25.01780,-0.000285,23.540637,-0.0109,-1.185
6110.00,9.220655,25.01810,-0.000284,23.540492,-0.0109,-1.185
6112.00,9.225970,25.01784,-0.000283,23.540798,-0.0109,-1.185
6114.00,9.231163,25.01779,-0.000283,23.541192,-0.0109,-1.184
6116.00,9.235616,25.01741,-0.000283,23.541324,-0.0109,-1.184
6118.00,9.239102,25.01779,-0.000282,23.541398,-0.0109,-1.185
6120.00,9.242218,25.01835,-0.000282,23.541084,-0.0109,-1.185
6122.00,9.245342,25.01821,-0.000282,23.540531,-0.0109,-1.184
6124.00,9.247275,25.01780,-0.000282,23.540115,-0.0109,-1.186
6126.00,9.248649,25.01800,-0.000283,23.540964,-0.0109,-1.186
6128.00,9.250445,25.01860,-0.000283,23.541385,-0.0109,-1.185
6130.00,9.252974,25.01786,-0.000283,23.541514,-0.0109,-1.185
6132.00,9.255218,25.01781,-0.000282,23.541521,-0.0109,-1.185
6134.00,9.256813,25.01824,-0.000282,23.541309,-0.0109,-1.184
6136.00,9.258487,25.01840,-0.000281,23.541402,-0.0109,-1.185
6138.00,9.259581,25.01854,-0.000282,23.540873,-0.0109,-1.185
6140.00,9.259953,25.01790,-0.000282,23.542143,-0.0109,-1.185
6142.00,9.260356,25.01779,-0.000282,23.541638,-0.0109,-1.185
6144.00,9.260982,25.01829,-0.000282,23.541157,-0.0109,-1.185
6146.00,9.260511,25.01799,-0.000282,23.541140,-0.0109,-1.185
6148.00,9.260970,25.01831,-0.000282,23.540993,-0.0109,-1.186
6150.00,9.261778,25.01785,-0.000282,23.540882,-0.0109,-1.185
6152.00,9.262100,25.01779,-0.000282,23.541084,-0.0109,-1.185
6154.00,9.262592,25.01855,-0.000282,23.540919,-0.0108,-1.184
6156.00,9.263743,25.01860,-0.000283,23.540813,-0.0109,-1.185
6158.00,9.263135,25.01814,-0.000283,23.540845,-0.0109,-1.185
6160.00,9.263330,25.01827,-0.000282,23.541350,-0.0109,-1.185
6162.00,9.263511,25.01796,-0.000282,23.540978,-0.0109,-1.186
6164.00,9.263786,25.01757,-0.000282,23.541777,-0.0109,-1.185
6166.00,9.264895,25.01697,-0.000283,23.541346,-0.0109,-1.185
6168.00,9.264885,25.01732,-0.000282,23.540826,-0.0108,-1.184
6170.00,9.265756,25.01687,-0.000282,23.541638,-0.0109,-1.185
6172.00,9.266063,25.01656,-0.000282,23.541356,-0.0109,-1.185
6174.00,9.265781,25.01683,-0.000282,23.540977,-0.0109,-1.185
6176.00,9.265551,25.01730,-0.000283,23.541064,-0.0109,-1.186
6178.00,9.265974,25.01765,-0.000282,23.540743,-0.0109,-1.185
6180.00,9.265377,25.01705,-0.000282,23.540533,-0.0109,-1.185
6182.00,9.265087,25.01705,-0.000282,23.540802,-0.0109,-1.185
6184.00,9.265458,25.01722,-0.000282,23.541218,-0.0109,-1.186
6186.00,9.266288,25.01676,-0.000282,23.541632,-0.0109,-1.184
6188.00,9.266224,25.01713,-0.000281,23.540878,-0.0109,-1.185
6190.00,9.266210,25.01805,-0.000282,23.540663,-0.0109,-1.185
6192.00,9.265935,25.01837,-0.000282,23.541352,-0.0109,-1.185
6194.00,9.265648,25.01781,-0.000282,23.541003,-0.0109,-1.184
6196.00,9.266283,25.01775,-0.000282,23.541359,-0.0109,-1.186
6198.00,9.266473,25.01704,-0.000282,23.541335,-0.0109,-1.186
6200.00,9.267424,25.01716,-0.000282,23.540739,-0.0109,-1.186
6202.00,9.268915,25.01774,-0.000282,23.540982,-0.0109,-1.185
6204.00,9.269023,25.01825,-0.000282,23.541157,-0.0109,-1.185
6206.00,9.269174,25.01749,-0.000283,23.541018,-0.0109,-1.185
6208.00,9.269630,25.01783,-0.000282,23.541352,-0.0109,-1.185
6210.00,9.268869,25.01762,-0.000283,23.540553,-0.0109,-1.186
6212.00,9.268127,25.01757,-0.000284,23.540689,-0.0109,-1.186
6214.00,9.268769,25.01782,-0.000283,23.540993,-0.0109,-1.185
6216.00,9.269161,25.01860,-0.000282,23.541519,-0.0109,-1.185
6218.00,9.268432,25.01852,-0.000282,23.541305,-0.0109,-1.185
6220.00,9.269663,25.01863,-0.000281,23.541777,-0.0109,-1.186
6222.00,9.269021,25.01856,-0.000282,23.541616,-0.0109,-1.186
6224.00,9.267387,25.01894,-0.000282,23.541162,-0.0108,-1.185
6226.00,9.267201,25.01845,-0.000283,23.541517,-0.0109,-1.186
6228.00,9.267589,25.01784,-0.000281,23.540404,-0.0109,-1.185
6230.00,9.267560,25.01824,-0.000282,23.540700,-0.0109,-1.186
6232.00,9.267189,25.01836,-0.000282,23.540715,-0.0109,-1.185
6234.00,9.267402,25.01809,-0.000283,23.541174,-0.0109,-1.186
6236.00,9.268473,25.01839,-0.000283,23.540328,-0.0109,-1.186
6238.00,9.267889,25.01811,-0.000282,23.540297,-0.0109,-1.185
6240.00,9.266823,25.01759,-0.000283,23.540090,-0.0109,-1.185
6242.00,9.265923,25.01746,-0.000282,23.541036,-0.0109,-1.186
6244.00,9.265795,25.01779,-0.000283,23.541144,-0.0109,-1.186
6246.00,9.265295,25.01832,-0.000282,23.541116,-0.0109,-1.184
6248.00,9.265849,25.01789,-0.000282,23.540965,-0.0109,-1.185
6250.00,9.265758,25.01840,-0.000282,23.541357,-0.0109,-1.186
6252.00,9.266396,25.01784,-0.000281,23.541465,-0.0109,-1.186
6254.00,9.267138,25.01819,-0.000282,23.541679,-0.0109,-1.186
6256.00,9.266926,25.01795,-0.000281,23.540737,-0.0109,-1.185
6258.00,9.266570,25.01806,-0.000282,23.541428,-0.0109,-1.186
6260.00,9.266028,25.01666,-0.000284,23.541209,-0.0109,-1.186
6262.00,9.265992,25.01703,-0.000283,23.540939,-0.0109,-1.185
6264.00,9.264904,25.01774,-0.000281,23.541298,-0.0109,-1.185
6266.00,9.264561,25.01742,-0.000282,23.541452,-0.0109,-1.186
6268.00,9.264687,25.01731,-0.000281,23.540915,-0.0109,-1.185
6270.00,9.264992,25.01814,-0.000281,23.540284,-0.0109,-1.186
6272.00,9.266243,25.01814,-0.000281,23.541086,-0.0109,-1.186
6274.00,9.267380,25.01711,-0.000283,23.540906,-0.0109,-1.186
6276.00,9.268449,25.01742,-0.000284,23.541298,-0.0109,-1.186
6278.00,9.269071,25.01778,-0.000282,23.541131,-0.0109,-1.185
6280.00,9.268758,25.01793,-0.000282,23.541305,-0.0109,-1.185
6282.00,9.268359,25.01771,-0.000282,23.541681,-0.0109,-1.185
6284.00,9.268926,25.01771,-0.000282,23.541203,-0.0109,-1.186
6286.00,9.269707,25.01800,-0.000281,23.540817,-0.0109,-1.185
6288.00,9.269451,25.01897,-0.000282,23.540954,-0.0109,-1.186
6290.00,9.269376,25.01871,-0.000282,23.541203,-0.0109,-1.186
6292.00,9.268701,25.01895,-0.000282,23.541151,-0.0109,-1.186
6294.00,9.268450,25.01859,-0.000283,23.540925,-0.0109,-1.186
6296.00,9.268062,25.01860,-0.000282,23.541058,-0.0109,-1.185
6298.00,9.267734,25.01878,-0.000282,23.541772,-0.0109,-1.186
6300.00,9.267851,25.01816,-0.000283,23.541493,-0.0109,-1.186
6302.00,9.268008,25.01822,-0.000282,23.541025,-0.0109,-1.186
6304.00,9.267102,25.01881,-0.000283,23.541172,-0.0109,-1.186
6306.00,9.266480,25.01843,-0.000282,23.541463,-0.0109,-1.185
6308.00,9.266895,25.01895,-0.000281,23.541720,-0.0109,-1.186
6310.00,9.267339,25.01934,-0.000283,23.540910,-0.0109,-1.186
6312.00,9.267686,25.01869,-0.000281,23.540566,-0.0109,-1.186
6314.00,9.267069,25.01835,-0.000282,23.540752,-0.0109,-1.187
6316.00,9.265904,25.01832,-0.000282,23.541320,-0.0109,-1.185
6318.00,9.265889,25.01852,-0.000283,23.541367,-0.0109,-1.186
6320.00,9.265207,25.01834,-0.000283,23.540930,-0.0109,-1.186
6322.00,9.265369,25.01821,-0.000283,23.540769,-0.0109,-1.186
6324.00,9.265991,25.01794,-0.000283,23.540874,-0.0108,-1.186
6326.00,9.266644,25.01912,-0.000283,23.540759,-0.0109,-1.185
6328.00,9.267257,25.01781,-0.000282,23.540965,-0.0109,-1.185
6330.00,9.267654,25.01809,-0.000282,23.541443,-0.0109,-1.186
6332.00,9.267684,25.01858,-0.000282,23.541658,-0.0109,-1.186
6334.00,9.267611,25.01885,-0.000282,23.541406,-0.0109,-1.186
6336.00,9.267640,25.01869,-0.000283,23.540861,-0.0109,-1.186
6338.00,9.267071,25.01817,-0.000283,23.541380,-0.0109,-1.186
6340.00,9.267684,25.01825,-0.000284,23.541172,-0.0109,-1.186
6342.00,9.268141,25.01865,-0.000283,23.540587,-0.0109,-1.186
6344.00,9.267981,25.01878,-0.000283,23.540702,-0.0109,-1.186
6346.00,9.268893,25.01772,-0.000283,23.541042,-0.0109,-1.185
6348.00,9.269117,25.01822,-0.000282,23.540650,-0.0109,-1.185
6350.00,9.269357,25.01845,-0.000282,23.541005,-0.0109,-1.186
6352.00,9.269765,25.01879,-0.000283,23.540547,-0.0109,-1.186
6354.00,9.269863,25.01909,-0.000282,23.540873,-0.0109,-1.186
6356.00,9.270415,25.01897,-0.000282,23.541109,-0.0108,-1.185
6358.00,9.270220,25.01916,-0.000281,23.541018,-0.0109,-1.186
6360.00,9.270237,25.01883,-0.000281,23.540847,-0.0109,-1.185
6362.00,9.268535,25.01862,-0.000283,23.540713,-0.0109,-1.186
@22,8.0000,16.0
6364.00,9.267043,25.01879,-0.000284,23.541305,-0.0109,-1.186
6366.00,9.265358,25.01884,-0.000283,23.541021,-0.0109,-1.186
6368.00,9.258754,25.01890,-0.000282,23.540938,-0.0109,-1.185
6370.00,9.244839,25.01955,-0.000281,23.540665,-0.0108,-1.184
6372.00,9.228508,25.01876,-0.000280,23.541188,-0.0109,-1.184
6374.00,9.212945,25.01887,-0.000282,23.541064,-0.0109,-1.185
6376.00,9.195787,25.01911,-0.000284,23.541040,-0.0109,-1.186
6378.00,9.178050,25.01978,-0.000284,23.541066,-0.0109,-1.186
6380.00,9.160787,25.01923,-0.000284,23.540273,-0.0109,-1.186
6382.00,9.146534,25.01946,-0.000284,23.540971,-0.0109,-1.186
6384.00,9.139919,25.01886,-0.000284,23.541363,-0.0108,-1.187
6386.00,9.140603,25.01903,-0.000285,23.540785,-0.0109,-1.188
6388.00,9.143840,25.01921,-0.000287,23.540360,-0.0109,-1.187
6390.00,9.148820,25.01936,-0.000287,23.541554,-0.0109,-1.187
6392.00,9.155184,25.01949,-0.000286,23.540486,-0.0109,-1.187
6394.00,9.163931,25.01985,-0.000285,23.540339,-0.0109,-1.186
6396.00,9.173701,25.01937,-0.000283,23.541369,-0.0109,-1.186
6398.00,9.183729,25.01945,-0.000283,23.541318,-0.0109,-1.186
6400.00,9.194180,25.01850,-0.000283,23.540652,-0.0109,-1.186
6402.00,9.202691,25.01940,-0.000283,23.540832,-0.0109,-1.186
6404.00,9.209377,25.01931,-0.000284,23.540640,-0.0109,-1.186
6406.00,9.214733,25.01876,-0.000285,23.540882,-0.0109,-1.186
6408.00,9.222015,25.01850,-0.000282,23.541021,-0.0109,-1.185
6410.00,9.228699,25.01810,-0.000282,23.541536,-0.0109,-1.185
6412.00,9.233839,25.01849,-0.000281,23.541645,-0.0109,-1.185
6414.00,9.236799,25.01876,-0.000281,23.541508,-0.0109,-1.185
6416.00,9.239720,25.01872,-0.000282,23.540702,-0.0109,-1.186
6418.00,9.242689,25.01979,-0.000282,23.540743,-0.0109,-1.185
6420.00,9.245852,25.01958,-0.000283,23.540276,-0.0109,-1.186
6422.00,9.247823,25.01969,-0.000282,23.540887,-0.0109,-1.186
6424.00,9.248217,25.01943,-0.000283,23.541252,-0.0110,-1.186
6426.00,9.249737,25.01903,-0.000282,23.541233,-0.0109,-1.185
6428.00,9.250972,25.01951,-0.000283,23.541136,-0.0109,-1.186
6430.00,9.252849,25.01964,-0.000282,23.540678,-0.0109,-1.185
6432.00,9.253237,25.01977,-0.000282,23.541380,-0.0109,-1.185
6434.00,9.254742,25.01978,-0.000281,23.541049,-0.0109,-1.186
6436.00,9.256358,25.01910,-0.000282,23.541608,-0.0109,-1.186
6438.00,9.258308,25.01938,-0.000281,23.541462,-0.0109,-1.185
6440.00,9.258955,25.01943,-0.000281,23.540616,-0.0109,-1.186
6442.00,9.259485,25.01887,-0.000281,23.541876,-0.0109,-1.186
6444.00,9.260125,25.01905,-0.000282,23.540620,-0.0108,-1.186
6446.00,9.260883,25.01906,-0.000283,23.540720,-0.0109,-1.185
6448.00,9.260988,25.01852,-0.000283,23.540653,-0.0109,-1.186
6450.00,9.261817,25.01812,-0.000282,23.540952,-0.0109,-1.185
6452.00,9.263272,25.01870,-0.000283,23.541311,-0.0109,-1.186
6454.00,9.263417,25.01902,-0.000283,23.540614,-0.0109,-1.185
6456.00,9.263263,25.01843,-0.000281,23.541541,-0.0109,-1.185
6458.00,9.262835,25.01860,-0.000281,23.540557,-0.0109,-1.186
6460.00,9.264239,25.01819,-0.000282,23.540919,-0.0109,-1.186
6462.00,9.265309,25.01833,-0.000282,23.540945,-0.0109,-1.186
6464.00,9.265179,25.01807,-0.000282,23.540691,-0.0108,-1.186
6466.00,9.264305,25.01803,-0.000283,23.541712,-0.0109,-1.186
6468.00,9.263948,25.01826,-0.000283,23.540328,-0.0109,-1.186
6470.00,9.264050,25.01870,-0.000283,23.540215,-0.0109,-1.186
6472.00,9.264452,25.01852,-0.000282,23.540248,-0.0109,-1.185
6474.00,9.264351,25.01809,-0.000282,23.540938,-0.0109,-1.185
6476.00,9.264514,25.01905,-0.000282,23.540102,-0.0109,-1.186
6478.00,9.265988,25.01867,-0.000282,23.541079,-0.0109,-1.186
6480.00,9.265564,25.01887,-0.000282,23.540999,-0.0109,-1.185
6482.00,9.265540,25.01906,-0.000282,23.540475,-0.0109,-1.185
6484.00,9.265389,25.01903,-0.000282,23.540743,-0.0109,-1.186
6486.00,9.266388,25.01883,-0.000283,23.541201,-0.0109,-1.186
6488.00,9.266824,25.01935,-0.000283,23.540754,-0.0109,-1.186
6490.00,9.266751,25.01912,-0.000283,23.540553,-0.0109,-1.185
6492.00,9.266779,25.01938,-0.000281,23.540527,-0.0109,-1.187
6494.00,9.266657,25.01880,-0.000283,23.541159,-0.0109,-1.186
6496.00,9.265750,25.01896,-0.000283,23.541034,-0.0109,-1.185
6498.00,9.265935,25.01901,-0.000283,23.540874,-0.0109,-1.186
6500.00,9.265367,25.01964,-0.000283,23.540967,-0.0109,-1.186
6502.00,9.264811,25.01843,-0.000283,23.540561,-0.0109,-1.186
6504.00,9.265690,25.01917,-0.000282,23.541287,-0.0109,-1.186
6506.00,9.266622,25.01884,-0.000283,23.541144,-0.0109,-1.186
6508.00,9.267051,25.01871,-0.000281,23.540793,-0.0109,-1.185
6510.00,9.266537,25.01832,-0.000282,23.540456,-0.0109,-1.186
6512.00,9.266771,25.01838,-0.000283,23.540546,-0.0109,-1.186
6514.00,9.266176,25.01823,-0.000283,23.539931,-0.0109,-1.186
6516.00,9.265437,25.01869,-0.000283,23.541666,-0.0109,-1.186
6518.00,9.265529,25.01900,-0.000282,23.540978,-0.0109,-1.185
6520.00,9.267034,25.01873,-0.000281,23.540938,-0.0109,-1.186
6522.00,9.267518,25.01843,-0.000282,23.540899,-0.0109,-1.186
6524.00,9.267109,25.01816,-0.000282,23.540559,-0.0108,-1.187
6526.00,9.267039,25.01884,-0.000283,23.540802,-0.0109,-1.186
6528.00,9.267414,25.01866,-0.000282,23.541421,-0.0109,-1.185
6530.00,9.266656,25.01910,-0.000281,23.540991,-0.0109,-1.186
6532.00,9.266657,25.01926,-0.000282,23.541292,-0.0109,-1.186
6534.00,9.266824,25.01855,-0.000283,23.541224,-0.0109,-1.185
6536.00,9.267144,25.01883,-0.000282,23.540564,-0.0109,-1.186
6538.00,9.266455,25.01899,-0.000283,23.540512,-0.0109,-1.186
6540.00,9.266724,25.01878,-0.000283,23.541491,-0.0109,-1.186
6542.00,9.266878,25.01861,-0.000282,23.540828,-0.0109,-1.185
6544.00,9.266106,25.01792,-0.000283,23.540241,-0.0109,-1.186
6546.00,9.265717,25.01936,-0.000282,23.540837,-0.0109,-1.186
6548.00,9.264074,25.01997,-0.000281,23.540874,-0.0109,-1.186
6550.00,9.264351,25.01957,-0.000283,23.540720,-0.0109,-1.186
6552.00,9.264962,25.01987,-0.000282,23.540999,-0.0109,-1.186
6554.00,9.266166,25.02004,-0.000283,23.541053,-0.0109,-1.186
6556.00,9.267843,25.01971,-0.000283,23.541196,-0.0109,-1.186
6558.00,9.267910,25.01968,-0.000282,23.541003,-0.0109,-1.186
6560.00,9.268123,25.01938,-0.000283,23.541068,-0.0109,-1.186
6562.00,9.268075,25.01935,-0.000283,23.540475,-0.0109,-1.186
6564.00,9.267581,25.01919,-0.000283,23.541081,-0.0109,-1.186
6566.00,9.267443,25.01914,-0.000283,23.540352,-0.0110,-1.186
6568.00,9.267980,25.01846,-0.000284,23.540813,-0.0109,-1.186
6570.00,9.269719,25.01934,-0.000283,23.540988,-0.0109,-1.186
6572.00,9.269924,25.01955,-0.000283,23.541213,-0.0109,-1.186
6574.00,9.269415,25.01878,-0.000283,23.540743,-0.0109,-1.187
6576.00,9.269146,25.01939,-0.000283,23.541045,-0.0109,-1.186
6578.00,9.268223,25.01984,-0.000283,23.541621,-0.0109,-1.186
6580.00,9.268440,25.01950,-0.000283,23.540419,-0.0109,-1.186
6582.00,9.268465,25.01980,-0.000282,23.540323,-0.0109,-1.185
6584.00,9.268308,25.01921,-0.000282,23.540631,-0.0109,-1.186
6586.00,9.267878,25.01923,-0.000282,23.540873,-0.0109,-1.186
6588.00,9.268118,25.01950,-0.000282,23.540566,-0.0109,-1.187
6590.00,9.268143,25.01963,-0.000283,23.541356,-0.0109,-1.186
6592.00,9.267450,25.01972,-0.000283,23.541218,-0.0109,-1.186
6594.00,9.267390,25.01977,-0.000283,23.541153,-0.0109,-1.186
6596.00,9.267584,25.01937,-0.000281,23.540921,-0.0109,-1.185
6598.00,9.267043,25.01943,-0.000282,23.540938,-0.0109,-1.187
6600.00,9.266972,25.01997,-0.000283,23.540611,-0.0109,-1.186
6602.00,9.267020,25.01958,-0.000281,23.540735,-0.0109,-1.186
6604.00,9.267841,25.01958,-0.000282,23.540808,-0.0109,-1.185
6606.00,9.267724,25.01932,-0.000282,23.541014,-0.0109,-1.186
6608.00,9.267495,25.01950,-0.000282,23.541218,-0.0109,-1.186
6610.00,9.267654,25.01969,-0.000283,23.541283,-0.0109,-1.187
6612.00,9.268129,25.01967,-0.000283,23.541348,-0.0109,-1.186
6614.00,9.267883,25.01927,-0.000282,23.540349,-0.0109,-1.186
6616.00,9.266310,25.01967,-0.000282,23.540954,-0.0109,-1.185
6618.00,9.265850,25.02015,-0.000282,23.540518,-0.0109,-1.186
6620.00,9.266174,25.02013,-0.000282,23.541294,-0.0109,-1.186
6622.00,9.266278,25.02040,-0.000283,23.540561,-0.0109,-1.187
6624.00,9.266380,25.01953,-0.000283,23.540661,-0.0109,-1.186
6626.00,9.267003,25.01988,-0.000283,23.541066,-0.0109,-1.186
6628.00,9.266666,25.01982,-0.000283,23.541042,-0.0109,-1.186
6630.00,9.265274,25.01986,-0.000282,23.540917,-0.0109,-1.186
6632.00,9.264665,25.01943,-0.000284,23.540226,-0.0109,-1.187
6634.00,9.264795,25.01998,-0.000283,23.540999,-0.0109,-1.186
6636.00,9.266175,25.02011,-0.000282,23.540852,-0.0110,-1.186
6638.00,9.266972,25.01961,-0.000283,23.541554,-0.0109,-1.186
6640.00,9.265565,25.02054,-0.000283,23.541344,-0.0109,-1.186
6642.00,9.266174,25.01961,-0.000282,23.540549,-0.0109,-1.186
6644.00,9.266998,25.01886,-0.000282,23.541133,-0.0109,-1.186
6646.00,9.267031,25.01990,-0.000281,23.541573,-0.0109,-1.186
6648.00,9.266480,25.02036,-0.000282,23.541519,-0.0109,-1.186
6650.00,9.266872,25.01957,-0.000282,23.541432,-0.0109,-1.185
6652.00,9.267113,25.01969,-0.000281,23.541133,-0.0109,-1.187
6654.00,9.267207,25.01974,-0.000282,23.540492,-0.0109,-1.186
6656.00,9.267404,25.01987,-0.000283,23.541025,-0.0109,-1.186
6658.00,9.267987,25.02004,-0.000283,23.541762,-0.0109,-1.186
6660.00,9.267403,25.01981,-0.000282,23.541367,-0.0109,-1.186
6662.00,9.266366,25.01992,-0.000281,23.540964,-0.0109,-1.186
@23,8.0000,16.0
6664.00,9.266248,25.02046,-0.000281,23.541289,-0.0109,-1.186
6666.00,9.264855,25.01961,-0.000282,23.541110,-0.0109,-1.186
6668.00,9.259099,25.01965,-0.000281,23.541343,-0.0109,-1.185
6670.00,9.248107,25.01963,-0.000281,23.541218,-0.0109,-1.185
6672.00,9.232727,25.01905,-0.000281,23.540778,-0.0109,-1.185
6674.00,9.217551,25.01935,-0.000284,23.541242,-0.0109,-1.186
6676.00,9.201702,25.02006,-0.000285,23.541055,-0.0109,-1.186
6678.00,9.186226,25.02019,-0.000284,23.541619,-0.0109,-1.187
6680.00,9.170840,25.01943,-0.000284,23.541229,-0.0109,-1.186
6682.00,9.159702,25.01917,-0.000284,23.541040,-0.0109,-1.186
6684.00,9.153993,25.01967,-0.000285,23.540923,-0.0109,-1.187
6686.00,9.154809,25.01969,-0.000287,23.540157,-0.0109,-1.188
6688.00,9.158200,25.01939,-0.000287,23.540469,-0.0109,-1.187
6690.00,9.162661,25.01932,-0.000286,23.541374,-0.0109,-1.186
6692.00,9.169979,25.02006,-0.000284,23.540964,-0.0109,-1.187
6694.00,9.177835,25.01912,-0.000284,23.540900,-0.0109,-1.186
6696.00,9.184856,25.01988,-0.000284,23.541239,-0.0109,-1.186
6698.00,9.192152,25.01982,-0.000283,23.540594,-0.0109,-1.186
6700.00,9.199484,25.01965,-0.000284,23.540510,-0.0109,-1.186
6702.00,9.205578,25.01905,-0.000285,23.540436,-0.0109,-1.186
6704.00,9.211396,25.01907,-0.000284,23.540650,-0.0109,-1.186
6706.00,9.218268,25.02039,-0.000285,23.539834,-0.0109,-1.186
6708.00,9.224364,25.02020,-0.000282,23.540492,-0.0109,-1.185
6710.00,9.229715,25.01964,-0.000283,23.540822,-0.0110,-1.186
6712.00,9.233047,25.01901,-0.000283,23.540763,-0.0110,-1.186
6714.00,9.237319,25.01952,-0.000283,23.540988,-0.0109,-1.186
6716.00,9.241777,25.01954,-0.000282,23.541324,-0.0109,-1.185
6718.00,9.244801,25.01954,-0.000283,23.540538,-0.0109,-1.186
6720.00,9.246312,25.01974,-0.000283,23.540566,-0.0109,-1.186
6722.00,9.247558,25.01876,-0.000282,23.540897,-0.0109,-1.185
6724.00,9.248798,25.01910,-0.000282,23.539743,-0.0109,-1.186
6726.00,9.250578,25.01954,-0.000284,23.540395,-0.0109,-1.186
6728.00,9.251783,25.01985,-0.000284,23.540730,-0.0109,-1.187
6730.00,9.252541,25.01967,-0.000284,23.540321,-0.0109,-1.186
6732.00,9.254490,25.01924,-0.000283,23.540297,-0.0109,-1.186
6734.00,9.255737,25.01917,-0.000283,23.540479,-0.0109,-1.186
6736.00,9.256378,25.01981,-0.000284,23.541162,-0.0109,-1.187
6738.00,9.257168,25.01891,-0.000284,23.540958,-0.0109,-1.186
6740.00,9.258687,25.01931,-0.000282,23.540774,-0.0109,-1.185
6742.00,9.259991,25.01968,-0.000281,23.540523,-0.0109,-1.185
6744.00,9.259721,25.01950,-0.000283,23.540536,-0.0109,-1.185
6746.00,9.260855,25.01931,-0.000282,23.540256,-0.0109,-1.186
6748.00,9.261946,25.01985,-0.000281,23.540769,-0.0109,-1.186
6750.00,9.262151,25.02006,-0.000282,23.540852,-0.0109,-1.186
6752.00,9.263638,25.01924,-0.000284,23.541118,-0.0109,-1.186
6754.00,9.263620,25.01914,-0.000283,23.541155,-0.0109,-1.186
6756.00,9.263095,25.01935,-0.000283,23.540592,-0.0109,-1.187
6758.00,9.263441,25.01946,-0.000283,23.540949,-0.0109,-1.186
6760.00,9.263978,25.01920,-0.000282,23.540800,-0.0109,-1.185
6762.00,9.263978,25.01924,-0.000282,23.540287,-0.0109,-1.186
6764.00,9.263161,25.01872,-0.000282,23.540525,-0.0109,-1.186
6766.00,9.263040,25.01903,-0.000283,23.540748,-0.0109,-1.185
6768.00,9.263983,25.01911,-0.000283,23.540442,-0.0109,-1.186
6770.00,9.264966,25.01871,-0.000283,23.540765,-0.0109,-1.186
6772.00,9.264294,25.01890,-0.000282,23.540609,-0.0109,-1.186
6774.00,9.264288,25.01878,-0.000281,23.540369,-0.0109,-1.185
6776.00,9.263646,25.01956,-0.000281,23.541047,-0.0109,-1.186
6778.00,9.264601,25.01982,-0.000281,23.540460,-0.0109,-1.186
6780.00,9.264983,25.01896,-0.000283,23.540692,-0.0109,-1.186
6782.00,9.266145,25.01884,-0.000282,23.541123,-0.0110,-1.186
6784.00,9.266454,25.01876,-0.000282,23.541415,-0.0110,-1.186
6786.00,9.266338,25.01870,-0.000283,23.540672,-0.0109,-1.186
6788.00,9.266953,25.01923,-0.000282,23.541517,-0.0109,-1.186
6790.00,9.267567,25.01972,-0.000283,23.540748,-0.0109,-1.185
6792.00,9.266945,25.01891,-0.000282,23.540501,-0.0109,-1.185
6794.00,9.266457,25.01867,-0.000283,23.540724,-0.0109,-1.186
6796.00,9.265535,25.01864,-0.000282,23.541207,-0.0109,-1.186
6798.00,9.266274,25.01836,-0.000283,23.540557,-0.0109,-1.186
6800.00,9.266351,25.01820,-0.000284,23.540672,-0.0109,-1.186
6802.00,9.266008,25.01846,-0.000283,23.541172,-0.0109,-1.186
6804.00,9.266104,25.01800,-0.000283,23.540661,-0.0109,-1.186
6806.00,9.266176,25.01723,-0.000284,23.540390,-0.0109,-1.186
6808.00,9.265492,25.01711,-0.000283,23.539888,-0.0110,-1.186
6810.00,9.265338,25.01796,-0.000283,23.540170,-0.0109,-1.186
6812.00,9.265511,25.01787,-0.000283,23.540492,-0.0109,-1.185
6814.00,9.265381,25.01843,-0.000284,23.541213,-0.0109,-1.186
6816.00,9.265310,25.01856,-0.000283,23.540917,-0.0109,-1.186
6818.00,9.265955,25.01879,-0.000283,23.540609,-0.0109,-1.185
6820.00,9.266131,25.01786,-0.000284,23.540312,-0.0109,-1.186
6822.00,9.267445,25.01763,-0.000284,23.540471,-0.0110,-1.186
6824.00,9.267470,25.01802,-0.000284,23.540124,-0.0109,-1.186
6826.00,9.267831,25.01820,-0.000282,23.541196,-0.0109,-1.185
6828.00,9.267421,25.01848,-0.000282,23.540477,-0.0109,-1.185
6830.00,9.266899,25.01835,-0.000282,23.540694,-0.0109,-1.186
6832.00,9.265869,25.01830,-0.000282,23.540913,-0.0109,-1.186
6834.00,9.265766,25.01858,-0.000282,23.541136,-0.0109,-1.186
6836.00,9.265151,25.01816,-0.000283,23.541090,-0.0109,-1.185
6838.00,9.265812,25.01826,-0.000284,23.541010,-0.0109,-1.186
6840.00,9.267076,25.01912,-0.000284,23.540072,-0.0109,-1.185
6842.00,9.267611,25.01850,-0.000285,23.540031,-0.0109,-1.186
6844.00,9.267292,25.01769,-0.000283,23.539964,-0.0110,-1.185
6846.00,9.267691,25.01776,-0.000284,23.540031,-0.0109,-1.186
6848.00,9.267650,25.01895,-0.000283,23.540430,-0.0109,-1.186
6850.00,9.267581,25.01870,-0.000284,23.540486,-0.0109,-1.185
6852.00,9.267437,25.01851,-0.000283,23.540098,-0.0109,-1.185
6854.00,9.267473,25.01839,-0.000281,23.540551,-0.0109,-1.185
6856.00,9.267760,25.01875,-0.000283,23.540945,-0.0109,-1.186
6858.00,9.268877,25.01786,-0.000283,23.541081,-0.0109,-1.185
6860.00,9.268423,25.01838,-0.000283,23.540143,-0.0109,-1.185
6862.00,9.268289,25.01837,-0.000283,23.540364,-0.0109,-1.185
6864.00,9.268066,25.01880,-0.000282,23.540497,-0.0109,-1.185
6866.00,9.266355,25.01852,-0.000284,23.540707,-0.0109,-1.185
6868.00,9.264457,25.01930,-0.000282,23.540783,-0.0109,-1.186
6870.00,9.264914,25.01816,-0.000283,23.539996,-0.0110,-1.185
6872.00,9.265080,25.01831,-0.000283,23.540646,-0.0109,-1.186
6874.00,9.265637,25.01812,-0.000283,23.540430,-0.0109,-1.186
6876.00,9.265779,25.01795,-0.000283,23.540208,-0.0109,-1.185
6878.00,9.265611,25.01823,-0.000283,23.540429,-0.0109,-1.186
6880.00,9.265188,25.01796,-0.000282,23.540685,-0.0109,-1.185
6882.00,9.264649,25.01889,-0.000282,23.540731,-0.0109,-1.185
6884.00,9.264439,25.01907,-0.000283,23.540988,-0.0109,-1.185
6886.00,9.265942,25.01866,-0.000282,23.541094,-0.0109,-1.186
6888.00,9.266545,25.01893,-0.000283,23.541296,-0.0109,-1.186
6890.00,9.266754,25.01926,-0.000281,23.541389,-0.0109,-1.185
6892.00,9.266358,25.01972,-0.000281,23.541863,-0.0109,-1.186
6894.00,9.267063,25.01974,-0.000283,23.541753,-0.0109,-1.185
6896.00,9.267905,25.01887,-0.000281,23.540434,-0.0109,-1.185
6898.00,9.267751,25.01854,-0.000281,23.540795,-0.0109,-1.184
6900.00,9.268287,25.01862,-0.000281,23.540696,-0.0109,-1.186
6902.00,9.268907,25.01866,-0.000283,23.541201,-0.0109,-1.186
6904.00,9.269212,25.01912,-0.000283,23.540430,-0.0109,-1.185
6906.00,9.269004,25.01827,-0.000282,23.540581,-0.0109,-1.185
6908.00,9.268792,25.01832,-0.000282,23.540585,-0.0109,-1.186
6910.00,9.268092,25.01910,-0.000282,23.540644,-0.0109,-1.185
6912.00,9.267203,25.01952,-0.000282,23.541662,-0.0109,-1.185
6914.00,9.266667,25.01896,-0.000282,23.541216,-0.0109,-1.185
6916.00,9.266498,25.01836,-0.000282,23.540466,-0.0109,-1.185
6918.00,9.266423,25.01832,-0.000281,23.540384,-0.0109,-1.185
6920.00,9.266800,25.01869,-0.000283,23.540752,-0.0109,-1.185
6922.00,9.266531,25.01866,-0.000282,23.540722,-0.0109,-1.185
6924.00,9.267196,25.01889,-0.000281,23.540761,-0.0109,-1.185
6926.00,9.268171,25.01881,-0.000283,23.540326,-0.0109,-1.186
6928.00,9.268706,25.01823,-0.000283,23.541127,-0.0109,-1.185
6930.00,9.269674,25.01807,-0.000282,23.541794,-0.0109,-1.185
6932.00,9.269589,25.01869,-0.000283,23.540713,-0.0109,-1.185
6934.00,9.269690,25.01822,-0.000282,23.540469,-0.0109,-1.185
6936.00,9.269030,25.01815,-0.000282,23.540529,-0.0109,-1.186
6938.00,9.267669,25.01878,-0.000282,23.540928,-0.0109,-1.186
6940.00,9.266589,25.01875,-0.000281,23.540445,-0.0109,-1.185
6942.00,9.266354,25.01830,-0.000282,23.540503,-0.0109,-1.185
6944.00,9.267314,25.01872,-0.000282,23.542021,-0.0109,-1.186
6946.00,9.267563,25.01911,-0.000283,23.540642,-0.0108,-1.185
6948.00,9.266779,25.01960,-0.000282,23.540778,-0.0108,-1.185
6950.00,9.266203,25.01909,-0.000281,23.541114,-0.0109,-1.185
6952.00,9.266093,25.01922,-0.000280,23.541110,-0.0109,-1.185
6954.00,9.266451,25.01892,-0.000282,23.540891,-0.0109,-1.185
6956.00,9.266158,25.01835,-0.000282,23.541376,-0.0109,-1.186
6958.00,9.265097,25.01879,-0.000282,23.540969,-0.0109,-1.185
6960.00,9.264516,25.01864,-0.000281,23.540694,-0.0109,-1.185
6962.00,9.264711,25.01871,-0.000282,23.540336,-0.0109,-1.185
@24,8.0000,16.0
6964.00,9.265512,25.01807,-0.000282,23.540847,-0.0109,-1.185
6966.00,9.265872,25.01874,-0.000283,23.540971,-0.0109,-1.186
6968.00,9.261059,25.01890,-0.000282,23.540917,-0.0109,-1.184
6970.00,9.250789,25.01913,-0.000282,23.540347,-0.0109,-1.184
6972.00,9.239731,25.01877,-0.000281,23.541517,-0.0109,-1.184
6974.00,9.226985,25.01923,-0.000280,23.541168,-0.0109,-1.185
6976.00,9.211277,25.01923,-0.000283,23.540952,-0.0109,-1.185
6978.00,9.194033,25.01812,-0.000283,23.540761,-0.0109,-1.185
6980.00,9.179238,25.01782,-0.000284,23.541045,-0.0109,-1.186
6982.00,9.167984,25.01800,-0.000285,23.540650,-0.0108,-1.186
6984.00,9.162013,25.01808,-0.000285,23.540770,-0.0109,-1.187
6986.00,9.163125,25.01913,-0.000286,23.540464,-0.0109,-1.187
6988.00,9.166434,25.01873,-0.000286,23.540785,-0.0109,-1.187
6990.00,9.170855,25.01852,-0.000285,23.540141,-0.0109,-1.185
6992.00,9.176832,25.01892,-0.000285,23.540603,-0.0109,-1.186
6994.00,9.184591,25.01869,-0.000286,23.540791,-0.0109,-1.186
6996.00,9.193252,25.01845,-0.000284,23.540295,-0.0109,-1.185
6998.00,9.200336,25.01857,-0.000283,23.541645,-0.0109,-1.186
7000.00,9.207455,25.01912,-0.000284,23.540936,-0.0109,-1.185
7002.00,9.213681,25.01913,-0.000283,23.541250,-0.0109,-1.185
7004.00,9.219092,25.01886,-0.000283,23.541649,-0.0109,-1.185
7006.00,9.224757,25.01926,-0.000281,23.541629,-0.0109,-1.185
7008.00,9.230625,25.01932,-0.000282,23.541116,-0.0109,-1.185
7010.00,9.235769,25.01953,-0.000283,23.541047,-0.0109,-1.186
7012.00,9.240131,25.01931,-0.000282,23.541255,-0.0109,-1.185
7014.00,9.243361,25.01925,-0.000281,23.540787,-0.0109,-1.185
7016.00,9.246447,25.01908,-0.000281,23.541001,-0.0109,-1.185
7018.00,9.248698,25.01955,-0.000283,23.540854,-0.0109,-1.185
7020.00,9.251371,25.01924,-0.000282,23.540800,-0.0109,-1.186
7022.00,9.254371,25.01842,-0.000282,23.540620,-0.0109,-1.185
7024.00,9.254660,25.01852,-0.000283,23.540685,-0.0109,-1.186
7026.00,9.255231,25.01843,-0.000282,23.541190,-0.0110,-1.185
7028.00,9.256446,25.01927,-0.000283,23.540590,-0.0109,-1.186
7030.00,9.257353,25.01952,-0.000282,23.540304,-0.0109,-1.185
7032.00,9.257280,25.01911,-0.000282,23.540752,-0.0109,-1.185
7034.00,9.258337,25.01921,-0.000281,23.540603,-0.0109,-1.185
7036.00,9.258647,25.01901,-0.000282,23.540815,-0.0109,-1.185
7038.00,9.260538,25.01867,-0.000282,23.541313,-0.0109,-1.185
7040.00,9.261446,25.01900,-0.000282,23.540590,-0.0108,-1.186
7042.00,9.261819,25.01920,-0.000283,23.540850,-0.0109,-1.186
7044.00,9.261128,25.01915,-0.000283,23.540640,-0.0109,-1.186
7046.00,9.261066,25.01900,-0.000283,23.540704,-0.0109,-1.185
7048.00,9.261944,25.01873,-0.000282,23.541092,-0.0109,-1.184
7050.00,9.262652,25.01887,-0.000283,23.540986,-0.0110,-1.185
7052.00,9.263052,25.01882,-0.000284,23.540369,-0.0109,-1.186
7054.00,9.263222,25.01919,-0.000283,23.540861,-0.0109,-1.186
7056.00,9.263412,25.01934,-0.000281,23.540369,-0.0109,-1.185
7058.00,9.262768,25.01927,-0.000281,23.540769,-0.0109,-1.185
7060.00,9.262995,25.01916,-0.000283,23.540356,-0.0109,-1.186
7062.00,9.263592,25.01921,-0.000282,23.541064,-0.0109,-1.186
7064.00,9.264028,25.01883,-0.000283,23.541465,-0.0109,-1.185
7066.00,9.264331,25.01893,-0.000281,23.541045,-0.0109,-1.185
7068.00,9.265270,25.01995,-0.000282,23.540514,-0.0109,-1.186
7070.00,9.267046,25.01953,-0.000282,23.540713,-0.0109,-1.186
7072.00,9.267307,25.01969,-0.000282,23.540648,-0.0109,-1.185
7074.00,9.266719,25.01976,-0.000282,23.540964,-0.0109,-1.186
7076.00,9.266592,25.01973,-0.000282,23.541545,-0.0109,-1.186
7078.00,9.267303,25.01981,-0.000283,23.540874,-0.0109,-1.185
7080.00,9.268702,25.01931,-0.000283,23.540867,-0.0109,-1.186
7082.00,9.268897,25.01996,-0.000282,23.541207,-0.0109,-1.185
7084.00,9.268622,25.01956,-0.000281,23.541257,-0.0109,-1.185
7086.00,9.267719,25.01930,-0.000282,23.541209,-0.0109,-1.185
7088.00,9.266875,25.01953,-0.000282,23.541027,-0.0109,-1.186
7090.00,9.266622,25.01972,-0.000281,23.540605,-0.0109,-1.185
7092.00,9.266529,25.01941,-0.000281,23.540982,-0.0109,-1.186
7094.00,9.266845,25.02046,-0.000281,23.540661,-0.0109,-1.186
7096.00,9.267150,25.02067,-0.000283,23.540482,-0.0109,-1.186
7098.00,9.266462,25.02095,-0.000282,23.540430,-0.0109,-1.186
7100.00,9.265925,25.02006,-0.000282,23.540852,-0.0109,-1.185
7102.00,9.265898,25.02046,-0.000282,23.541244,-0.0109,-1.186
7104.00,9.266909,25.02134,-0.000281,23.541131,-0.0109,-1.186
7106.00,9.267519,25.02081,-0.000282,23.540520,-0.0109,-1.185
7108.00,9.268330,25.02043,-0.000282,23.541398,-0.0109,-1.185
7110.00,9.268473,25.02113,-0.000283,23.541506,-0.0109,-1.186
7112.00,9.270508,25.02139,-0.000282,23.540698,-0.0109,-1.185
7114.00,9.271973,25.02105,-0.000282,23.540601,-0.0109,-1.186
7116.00,9.271791,25.02179,-0.000283,23.541209,-0.0109,-1.186
7118.00,9.271192,25.02168,-0.000282,23.540887,-0.0109,-1.186
7120.00,9.269178,25.02158,-0.000283,23.541224,-0.0109,-1.185
7122.00,9.268052,25.02138,-0.000283,23.541361,-0.0109,-1.187
7124.00,9.266852,25.02157,-0.000283,23.542008,-0.0109,-1.186
7126.00,9.265126,25.02226,-0.000282,23.540765,-0.0109,-1.186
7128.00,9.264415,25.02189,-0.000283,23.540546,-0.0109,-1.186
7130.00,9.263854,25.02250,-0.000282,23.541116,-0.0109,-1.186
7132.00,9.264304,25.02158,-0.000282,23.541025,-0.0109,-1.185
7134.00,9.264024,25.02108,-0.000281,23.540486,-0.0109,-1.186
7136.00,9.263495,25.02122,-0.000281,23.541476,-0.0109,-1.186
7138.00,9.264430,25.02107,-0.000283,23.541252,-0.0109,-1.187
7140.00,9.265615,25.02200,-0.000283,23.541588,-0.0109,-1.186
7142.00,9.265418,25.02232,-0.000282,23.540269,-0.0108,-1.186
7144.00,9.265369,25.02154,-0.000283,23.540401,-0.0109,-1.186
7146.00,9.265980,25.02178,-0.000282,23.540964,-0.0109,-1.185
7148.00,9.266057,25.02150,-0.000282,23.541032,-0.0109,-1.186
7150.00,9.266430,25.02150,-0.000283,23.541287,-0.0109,-1.187
7152.00,9.267336,25.02089,-0.000281,23.541493,-0.0109,-1.186
7154.00,9.269010,25.02105,-0.000281,23.541302,-0.0109,-1.186
7156.00,9.269111,25.02089,-0.000282,23.541631,-0.0109,-1.185
7158.00,9.268807,25.02182,-0.000282,23.541055,-0.0109,-1.186
7160.00,9.268592,25.02216,-0.000283,23.540332,-0.0109,-1.186
7162.00,9.267823,25.02168,-0.000282,23.540930,-0.0109,-1.186
7164.00,9.265828,25.02182,-0.000281,23.540971,-0.0109,-1.187
7166.00,9.264887,25.02207,-0.000282,23.541278,-0.0109,-1.186
7168.00,9.264688,25.02222,-0.000282,23.541259,-0.0109,-1.185
7170.00,9.265230,25.02200,-0.000281,23.541341,-0.0109,-1.185
7172.00,9.267007,25.02172,-0.000281,23.540445,-0.0109,-1.186
7174.00,9.267119,25.02210,-0.000282,23.540793,-0.0109,-1.187
7176.00,9.268127,25.02197,-0.000282,23.540456,-0.0109,-1.186
7178.00,9.268546,25.02190,-0.000282,23.540479,-0.0109,-1.186
7180.00,9.270131,25.02250,-0.000281,23.541463,-0.0109,-1.186
7182.00,9.270989,25.02321,-0.000281,23.541131,-0.0109,-1.186
7184.00,9.268936,25.02267,-0.000282,23.540672,-0.0109,-1.186
7186.00,9.267863,25.02240,-0.000283,23.540592,-0.0109,-1.186
7188.00,9.267915,25.02184,-0.000280,23.540969,-0.0108,-1.186
7190.00,9.267173,25.02216,-0.000281,23.541029,-0.0109,-1.185
7192.00,9.267472,25.02276,-0.000280,23.541514,-0.0109,-1.186
7194.00,9.267172,25.02244,-0.000281,23.541177,-0.0109,-1.186
7196.00,9.266887,25.02250,-0.000280,23.541452,-0.0109,-1.186
7198.00,9.266675,25.02283,-0.000281,23.541677,-0.0109,-1.187
7200.00,9.266185,25.02278,-0.000281,23.541697,-0.0109,-1.186
7202.00,9.265859,25.02256,-0.000281,23.541008,-0.0109,-1.186
7204.00,9.264876,25.02200,-0.000282,23.540518,-0.0109,-1.186
7206.00,9.265231,25.02201,-0.000283,23.540694,-0.0109,-1.186
7208.00,9.264894,25.02220,-0.000282,23.541790,-0.0109,-1.186
7210.00,9.264145,25.02234,-0.000281,23.541250,-0.0109,-1.186
7212.00,9.263984,25.02113,-0.000281,23.541086,-0.0109,-1.186
7214.00,9.265537,25.02200,-0.000282,23.541166,-0.0109,-1.187
7216.00,9.265538,25.02323,-0.000281,23.541287,-0.0109,-1.186
7218.00,9.266052,25.02304,-0.000280,23.540993,-0.0109,-1.186
7220.00,9.265795,25.02261,-0.000280,23.540629,-0.0108,-1.186
7222.00,9.265579,25.02206,-0.000281,23.541417,-0.0109,-1.186
7224.00,9.265266,25.02245,-0.000281,23.541645,-0.0109,-1.186
7226.00,9.264406,25.02240,-0.000282,23.541105,-0.0109,-1.187
7228.00,9.263856,25.02225,-0.000281,23.541502,-0.0109,-1.186
7230.00,9.264888,25.02194,-0.000282,23.540949,-0.0109,-1.186
7232.00,9.265957,25.02167,-0.000281,23.541491,-0.0109,-1.186
7234.00,9.267330,25.02189,-0.000281,23.541592,-0.0109,-1.186
7236.00,9.267857,25.02191,-0.000281,23.541057,-0.0109,-1.186
7238.00,9.267644,25.02260,-0.000281,23.541300,-0.0109,-1.187
7240.00,9.267906,25.02195,-0.000282,23.540715,-0.0109,-1.186
7242.00,9.268516,25.02126,-0.000283,23.541363,-0.0109,-1.186
7244.00,9.268070,25.02149,-0.000283,23.540897,-0.0109,-1.187
7246.00,9.267426,25.02113,-0.000282,23.540728,-0.0109,-1.186
7248.00,9.267157,25.02191,-0.000282,23.540508,-0.0109,-1.186
7250.00,9.266847,25.02210,-0.000281,23.540666,-0.0109,-1.186
7252.00,9.265895,25.02207,-0.000281,23.540783,-0.0109,-1.186
7254.00,9.265845,25.02199,-0.000282,23.540841,-0.0109,-1.186
7256.00,9.265907,25.02182,-0.000282,23.541527,-0.0109,-1.186
7258.00,9.265316,25.02121,-0.000282,23.541465,-0.0109,-1.186
7260.00,9.266044,25.02120,-0.000282,23.540947,-0.0109,-1.186
7262.00,9.266117,25.02083,-0.000282,23.541445,-0.0109,-1.187
@25,8.0000,16.0
7264.00,9.265416,25.02154,-0.000282,23.540339,-0.0109,-1.186
7266.00,9.264641,25.02134,-0.000281,23.540514,-0.0109,-1.186
7268.00,9.260280,25.02181,-0.000282,23.540417,-0.0109,-1.186
7270.00,9.250709,25.02151,-0.000281,23.540691,-0.0109,-1.185
7272.00,9.239307,25.02097,-0.000281,23.541097,-0.0109,-1.185
7274.00,9.227282,25.02149,-0.000281,23.541044,-0.0109,-1.186
7276.00,9.214262,25.02158,-0.000284,23.540670,-0.0109,-1.186
7278.00,9.200368,25.02092,-0.000283,23.540230,-0.0109,-1.187
7280.00,9.187559,25.02095,-0.000284,23.541068,-0.0108,-1.186
7282.00,9.177745,25.02111,-0.000284,23.540468,-0.0109,-1.187
7284.00,9.172844,25.02141,-0.000284,23.541450,-0.0109,-1.188
7286.00,9.172867,25.02148,-0.000285,23.540271,-0.0109,-1.188
7288.00,9.173233,25.02183,-0.000284,23.540529,-0.0109,-1.187
7290.00,9.176937,25.02093,-0.000283,23.541116,-0.0109,-1.187
7292.00,9.182856,25.02200,-0.000283,23.541309,-0.0109,-1.188
7294.00,9.189023,25.02181,-0.000283,23.541716,-0.0109,-1.187
7296.00,9.196764,25.02158,-0.000283,23.541409,-0.0109,-1.186
7298.00,9.204462,25.02162,-0.000284,23.541450,-0.0109,-1.186
7300.00,9.210983,25.02247,-0.000283,23.540932,-0.0109,-1.186
7302.00,9.217187,25.02180,-0.000283,23.541668,-0.0109,-1.186
7304.00,9.222271,25.02129,-0.000282,23.542097,-0.0108,-1.186
7306.00,9.228329,25.02116,-0.000280,23.541129,-0.0109,-1.186
7308.00,9.232974,25.02157,-0.000281,23.541519,-0.0109,-1.187
7310.00,9.236947,25.02160,-0.000282,23.540856,-0.0109,-1.186
7312.00,9.240285,25.02127,-0.000281,23.541335,-0.0109,-1.186
7314.00,9.242296,25.02139,-0.000280,23.540789,-0.0109,-1.186
7316.00,9.245167,25.02120,-0.000280,23.541369,-0.0109,-1.186
7318.00,9.247353,25.02154,-0.000281,23.540984,-0.0108,-1.187
7320.00,9.249583,25.02091,-0.000282,23.541430,-0.0109,-1.187
7322.00,9.250889,25.02123,-0.000283,23.540915,-0.0109,-1.186
7324.00,9.253273,25.02160,-0.000281,23.540345,-0.0109,-1.186
7326.00,9.254795,25.02102,-0.000282,23.541315,-0.0109,-1.186
7328.00,9.254812,25.02167,-0.000281,23.541463,-0.0109,-1.186
7330.00,9.255592,25.02058,-0.000282,23.541023,-0.0109,-1.186
7332.00,9.257412,25.02027,-0.000283,23.540763,-0.0109,-1.187
7334.00,9.257482,25.02069,-0.000282,23.540704,-0.0109,-1.186
7336.00,9.258055,25.02131,-0.000281,23.540884,-0.0109,-1.186
7338.00,9.258459,25.02089,-0.000282,23.541878,-0.0109,-1.187
7340.00,9.259044,25.02130,-0.000282,23.541179,-0.0109,-1.186
7342.00,9.259675,25.02121,-0.000281,23.540689,-0.0109,-1.186
7344.00,9.260320,25.02064,-0.000281,23.540416,-0.0109,-1.186
7346.00,9.262189,25.02172,-0.000282,23.540603,-0.0109,-1.186
7348.00,9.262899,25.02188,-0.000282,23.540570,-0.0109,-1.186
7350.00,9.262404,25.02157,-0.000281,23.540895,-0.0109,-1.186
7352.00,9.262161,25.02186,-0.000282,23.541107,-0.0109,-1.187
7354.00,9.262508,25.02201,-0.000282,23.540711,-0.0109,-1.187
7356.00,9.262635,25.02196,-0.000282,23.540443,-0.0109,-1.186
7358.00,9.262541,25.02111,-0.000281,23.540932,-0.0108,-1.187
7360.00,9.262480,25.02111,-0.000281,23.540458,-0.0109,-1.186
7362.00,9.262937,25.02127,-0.000281,23.540562,-0.0109,-1.186
7364.00,9.263715,25.02084,-0.000281,23.540668,-0.0109,-1.186
7366.00,9.264817,25.02090,-0.000281,23.540657,-0.0109,-1.186
7368.00,9.265601,25.02114,-0.000283,23.540795,-0.0109,-1.187
7370.00,9.266356,25.02036,-0.000282,23.541263,-0.0109,-1.186
7372.00,9.267066,25.02100,-0.000283,23.540841,-0.0109,-1.186
7374.00,9.266281,25.02057,-0.000283,23.540482,-0.0109,-1.186
7376.00,9.265482,25.02147,-0.000282,23.540835,-0.0110,-1.186
7378.00,9.264789,25.02166,-0.000283,23.540731,-0.0109,-1.186
7380.00,9.264969,25.02121,-0.000283,23.540583,-0.0109,-1.187
7382.00,9.265178,25.02179,-0.000284,23.540390,-0.0109,-1.187
7384.00,9.264541,25.02287,-0.000283,23.540226,-0.0109,-1.186
7386.00,9.263960,25.02240,-0.000282,23.540808,-0.0109,-1.186
7388.00,9.263635,25.02254,-0.000282,23.540895,-0.0109,-1.186
7390.00,9.263484,25.02212,-0.000281,23.539858,-0.0109,-1.186
7392.00,9.263459,25.02196,-0.000282,23.539656,-0.0109,-1.186
7394.00,9.264037,25.02244,-0.000283,23.540430,-0.0109,-1.187
7396.00,9.263699,25.02271,-0.000283,23.540783,-0.0110,-1.187
7398.00,9.262406,25.02289,-0.000283,23.540871,-0.0109,-1.186
7400.00,9.262185,25.02182,-0.000283,23.540464,-0.0109,-1.186
7402.00,9.261982,25.02193,-0.000284,23.540689,-0.0110,-1.187
7404.00,9.262466,25.02154,-0.000283,23.540596,-0.0110,-1.186
7406.00,9.262305,25.02220,-0.000282,23.540882,-0.0109,-1.186
7408.00,9.261139,25.02265,-0.000282,23.540806,-0.0109,-1.186
7410.00,9.261077,25.02266,-0.000282,23.540663,-0.0109,-1.186
7412.00,9.263225,25.02172,-0.000283,23.540046,-0.0109,-1.186
7414.00,9.263638,25.02187,-0.000281,23.540769,-0.0109,-1.187
7416.00,9.262790,25.02281,-0.000281,23.540427,-0.0109,-1.187
7418.00,9.262690,25.02211,-0.000282,23.540475,-0.0109,-1.186
7420.00,9.262582,25.02147,-0.000282,23.540603,-0.0109,-1.186
7422.00,9.262711,25.02241,-0.000282,23.540079,-0.0109,-1.186
7424.00,9.262688,25.02215,-0.000282,23.540159,-0.0109,-1.186
7426.00,9.262786,25.02213,-0.000283,23.540815,-0.0109,-1.187
7428.00,9.262430,25.02229,-0.000284,23.540386,-0.0109,-1.186
7430.00,9.262924,25.02193,-0.000283,23.540460,-0.0109,-1.186
7432.00,9.263111,25.02212,-0.000282,23.540520,-0.0109,-1.186
7434.00,9.263586,25.02228,-0.000282,23.540941,-0.0109,-1.186
7436.00,9.264576,25.02148,-0.000284,23.540696,-0.0109,-1.187
7438.00,9.264031,25.02104,-0.000282,23.540821,-0.0109,-1.186
7440.00,9.264672,25.02135,-0.000282,23.541099,-0.0109,-1.186
7442.00,9.264738,25.02131,-0.000282,23.541190,-0.0110,-1.186
7444.00,9.265893,25.02151,-0.000283,23.540748,-0.0109,-1.186
7446.00,9.266564,25.02207,-0.000282,23.541298,-0.0109,-1.186
7448.00,9.265685,25.02190,-0.000282,23.540280,-0.0109,-1.186
7450.00,9.264579,25.02154,-0.000283,23.540341,-0.0109,-1.187
7452.00,9.264076,25.02116,-0.000282,23.540263,-0.0109,-1.186
7454.00,9.263376,25.02089,-0.000283,23.540442,-0.0109,-1.186
7456.00,9.262796,25.02162,-0.000281,23.540507,-0.0109,-1.186
7458.00,9.261168,25.02203,-0.000282,23.540260,-0.0109,-1.186
7460.00,9.260187,25.02163,-0.000283,23.540206,-0.0109,-1.187
7462.00,9.260967,25.02177,-0.000283,23.540458,-0.0110,-1.187
7464.00,9.261591,25.02155,-0.000281,23.540720,-0.0110,-1.186
7466.00,9.262163,25.02216,-0.000281,23.540718,-0.0109,-1.186
7468.00,9.262665,25.02172,-0.000282,23.540691,-0.0109,-1.186
7470.00,9.262915,25.02217,-0.000281,23.540769,-0.0109,-1.186
7472.00,9.261746,25.02240,-0.000281,23.541032,-0.0109,-1.186
7474.00,9.261672,25.02273,-0.000281,23.540800,-0.0109,-1.187
7476.00,9.260848,25.02221,-0.000282,23.540997,-0.0109,-1.186
7478.00,9.260658,25.02273,-0.000282,23.540430,-0.0109,-1.186
7480.00,9.260813,25.02257,-0.000281,23.540211,-0.0109,-1.186
7482.00,9.261486,25.02235,-0.000282,23.541057,-0.0109,-1.186
7484.00,9.261995,25.02247,-0.000282,23.541564,-0.0109,-1.186
7486.00,9.262277,25.02266,-0.000283,23.540947,-0.0109,-1.186
7488.00,9.261765,25.02134,-0.000282,23.540661,-0.0109,-1.187
7490.00,9.262007,25.02180,-0.000282,23.541419,-0.0109,-1.186
7492.00,9.261552,25.02170,-0.000282,23.540436,-0.0109,-1.187
7494.00,9.262108,25.02178,-0.000283,23.540280,-0.0109,-1.186
7496.00,9.262998,25.02244,-0.000283,23.540772,-0.0109,-1.186
7498.00,9.262676,25.02201,-0.000281,23.541003,-0.0109,-1.186
7500.00,9.263674,25.02140,-0.000282,23.541027,-0.0109,-1.186
7502.00,9.264972,25.02150,-0.000282,23.541265,-0.0109,-1.187
7504.00,9.265112,25.02216,-0.000282,23.541003,-0.0109,-1.187
7506.00,9.264932,25.02222,-0.000282,23.541034,-0.0109,-1.186
7508.00,9.264650,25.02120,-0.000282,23.540826,-0.0109,-1.186
7510.00,9.264366,25.02158,-0.000281,23.540430,-0.0109,-1.187
7512.00,9.264262,25.02152,-0.000282,23.541276,-0.0109,-1.186
7514.00,9.264795,25.02178,-0.000282,23.540672,-0.0109,-1.186
7516.00,9.264656,25.02188,-0.000283,23.540038,-0.0109,-1.186
7518.00,9.263798,25.02194,-0.000283,23.540605,-0.0109,-1.186
7520.00,9.262995,25.02089,-0.000282,23.540455,-0.0109,-1.186
7522.00,9.263831,25.02143,-0.000282,23.541188,-0.0109,-1.186
7524.00,9.264584,25.02193,-0.000283,23.540772,-0.0109,-1.187
7526.00,9.264456,25.02210,-0.000284,23.541164,-0.0109,-1.186
7528.00,9.264657,25.02203,-0.000283,23.540873,-0.0109,-1.186
7530.00,9.264982,25.02198,-0.000282,23.541213,-0.0109,-1.187
7532.00,9.263981,25.02172,-0.000283,23.541040,-0.0109,-1.186
7534.00,9.263172,25.02111,-0.000282,23.541536,-0.0109,-1.186
7536.00,9.262578,25.02096,-0.000281,23.541296,-0.0109,-1.186
7538.00,9.262769,25.02160,-0.000282,23.540990,-0.0109,-1.186
7540.00,9.262400,25.02131,-0.000282,23.540629,-0.0109,-1.186
7542.00,9.261913,25.02150,-0.000282,23.539825,-0.0109,-1.186
7544.00,9.261817,25.02171,-0.000282,23.540544,-0.0108,-1.185
7546.00,9.262214,25.02121,-0.000282,23.540590,-0.0109,-1.186
7548.00,9.262361,25.02200,-0.000281,23.540092,-0.0109,-1.186
7550.00,9.262608,25.02137,-0.000282,23.540475,-0.0109,-1.186
7552.00,9.262465,25.02159,-0.000281,23.541476,-0.0109,-1.187
7554.00,9.262208,25.02129,-0.000280,23.541103,-0.0109,-1.187
7556.00,9.263005,25.02111,-0.000283,23.541270,-0.0109,-1.186
7558.00,9.263960,25.02163,-0.000282,23.541317,-0.0109,-1.186
7560.00,9.263322,25.02264,-0.000282,23.540715,-0.0109,-1.186
7562.00,9.263860,25.02257,-0.000281,23.540204,-0.0109,-1.186
@26,8.0000,16.0
7564.00,9.264898,25.02227,-0.000282,23.540715,-0.0109,-1.186
7566.00,9.264762,25.02208,-0.000282,23.541107,-0.0109,-1.186
7568.00,9.260391,25.02208,-0.000282,23.540869,-0.0109,-1.187
7570.00,9.249635,25.02215,-0.000281,23.541109,-0.0109,-1.185
7572.00,9.238827,25.02327,-0.000280,23.541671,-0.0109,-1.185
7574.00,9.228045,25.02262,-0.000280,23.541764,-0.0109,-1.186
7576.00,9.216718,25.02180,-0.000284,23.540848,-0.0109,-1.186
7578.00,9.204411,25.02178,-0.000283,23.540718,-0.0109,-1.187
7580.00,9.191331,25.02191,-0.000284,23.541302,-0.0109,-1.187
7582.00,9.180777,25.02193,-0.000283,23.541027,-0.0109,-1.187
7584.00,9.177192,25.02125,-0.000284,23.541201,-0.0109,-1.187
7586.00,9.178805,25.02193,-0.000285,23.541226,-0.0109,-1.188
7588.00,9.181028,25.02225,-0.000285,23.541344,-0.0109,-1.188
7590.00,9.184076,25.02203,-0.000285,23.540902,-0.0109,-1.187
7592.00,9.190087,25.02182,-0.000285,23.540839,-0.0109,-1.187
7594.00,9.195759,25.02209,-0.000285,23.540603,-0.0109,-1.186
7596.00,9.201918,25.02107,-0.000284,23.540990,-0.0109,-1.186
7598.00,9.210089,25.02131,-0.000284,23.540860,-0.0110,-1.186
7600.00,9.216187,25.02148,-0.000285,23.539986,-0.0109,-1.187
7602.00,9.220905,25.02094,-0.000284,23.540169,-0.0109,-1.186
7604.00,9.227069,25.02187,-0.000282,23.540639,-0.0109,-1.186
7606.00,9.231469,25.02184,-0.000283,23.540529,-0.0109,-1.186
7608.00,9.235029,25.02160,-0.000282,23.540196,-0.0109,-1.186
7610.00,9.238585,25.02146,-0.000282,23.540092,-0.0109,-1.187
7612.00,9.241911,25.02071,-0.000282,23.540352,-0.0109,-1.186
7614.00,9.244523,25.02093,-0.000281,23.540583,-0.0109,-1.186
7616.00,9.246219,25.02180,-0.000280,23.540436,-0.0109,-1.186
7618.00,9.248932,25.02202,-0.000280,23.541504,-0.0109,-1.186
7620.00,9.251084,25.02161,-0.000282,23.541070,-0.0109,-1.186
7622.00,9.251947,25.02210,-0.000282,23.540674,-0.0109,-1.186
7624.00,9.252607,25.02261,-0.000282,23.540899,-0.0109,-1.186
7626.00,9.253560,25.02151,-0.000282,23.540373,-0.0109,-1.186
7628.00,9.254578,25.02155,-0.000283,23.540581,-0.0109,-1.186
7630.00,9.255472,25.02171,-0.000283,23.541125,-0.0109,-1.186
7632.00,9.257301,25.02172,-0.000281,23.540921,-0.0109,-1.186
7634.00,9.258100,25.02174,-0.000282,23.540666,-0.0109,-1.186
7636.00,9.259523,25.02095,-0.000282,23.540772,-0.0109,-1.186
7638.00,9.261245,25.02193,-0.000281,23.541077,-0.0109,-1.186
7640.00,9.261693,25.02114,-0.000282,23.540507,-0.0109,-1.186
7642.00,9.262547,25.02097,-0.000282,23.540434,-0.0109,-1.187
7644.00,9.262700,25.02198,-0.000282,23.541019,-0.0109,-1.186
7646.00,9.262303,25.02235,-0.000281,23.540672,-0.0109,-1.186
7648.00,9.262669,25.02099,-0.000282,23.540505,-0.0109,-1.186
7650.00,9.262540,25.02083,-0.000281,23.540404,-0.0109,-1.187
7652.00,9.262895,25.02075,-0.000282,23.540445,-0.0109,-1.186
7654.00,9.263593,25.02182,-0.000282,23.540865,-0.0109,-1.186
7656.00,9.263714,25.02171,-0.000282,23.541865,-0.0109,-1.186
7658.00,9.263289,25.02147,-0.000282,23.540737,-0.0109,-1.186
7660.00,9.263619,25.02151,-0.000282,23.540696,-0.0109,-1.187
7662.00,9.263584,25.02108,-0.000281,23.541370,-0.0109,-1.186
7664.00,9.265025,25.02161,-0.000282,23.541162,-0.0109,-1.186
7666.00,9.265789,25.02217,-0.000282,23.540724,-0.0109,-1.186
7668.00,9.265792,25.02255,-0.000283,23.541177,-0.0109,-1.186
7670.00,9.265653,25.02205,-0.000283,23.541053,-0.0109,-1.186
7672.00,9.265139,25.02247,-0.000282,23.540178,-0.0109,-1.187
7674.00,9.264995,25.02195,-0.000281,23.540317,-0.0109,-1.186
7676.00,9.264305,25.02191,-0.000281,23.540442,-0.0109,-1.186
7678.00,9.265153,25.02190,-0.000282,23.540839,-0.0109,-1.186
7680.00,9.266091,25.02198,-0.000281,23.540447,-0.0109,-1.187
7682.00,9.265971,25.02174,-0.000281,23.540808,-0.0109,-1.186
7684.00,9.264440,25.02171,-0.000281,23.540897,-0.0109,-1.186
7686.00,9.264152,25.02081,-0.000281,23.541070,-0.0109,-1.186
7688.00,9.264778,25.02150,-0.000283,23.541025,-0.0109,-1.187
7690.00,9.265423,25.02091,-0.000282,23.540770,-0.0109,-1.186
7692.00,9.266494,25.02096,-0.000282,23.540681,-0.0109,-1.186
7694.00,9.266749,25.02141,-0.000282,23.540952,-0.0109,-1.186
7696.00,9.265443,25.02127,-0.000282,23.540819,-0.0109,-1.186
7698.00,9.263677,25.02081,-0.000281,23.540336,-0.0109,-1.186
7700.00,9.263139,25.02107,-0.000281,23.540895,-0.0109,-1.186
7702.00,9.262579,25.02093,-0.000282,23.541138,-0.0109,-1.186
7704.00,9.261450,25.02178,-0.000282,23.540993,-0.0109,-1.186
7706.00,9.260887,25.02143,-0.000284,23.540863,-0.0109,-1.187
7708.00,9.260322,25.02122,-0.000283,23.540351,-0.0109,-1.186
7710.00,9.260410,25.02098,-0.000282,23.540514,-0.0109,-1.186
7712.00,9.261180,25.02074,-0.000282,23.540960,-0.0109,-1.186
7714.00,9.261148,25.02158,-0.000283,23.540261,-0.0109,-1.186
7716.00,9.261010,25.02164,-0.000281,23.540800,-0.0110,-1.186
7718.00,9.261618,25.02197,-0.000282,23.540861,-0.0109,-1.186
7720.00,9.262806,25.02221,-0.000281,23.540925,-0.0109,-1.186
7722.00,9.263084,25.02217,-0.000282,23.541179,-0.0109,-1.186
7724.00,9.262397,25.02189,-0.000282,23.541584,-0.0109,-1.186
7726.00,9.262663,25.02191,-0.000281,23.540458,-0.0109,-1.186
7728.00,9.262786,25.02240,-0.000281,23.540978,-0.0109,-1.186
7730.00,9.263852,25.02153,-0.000282,23.540352,-0.0109,-1.186
7732.00,9.264348,25.02098,-0.000282,23.540878,-0.0109,-1.186
7734.00,9.264796,25.02147,-0.000281,23.541519,-0.0109,-1.186
7736.00,9.265109,25.02140,-0.000283,23.540908,-0.0109,-1.187
7738.00,9.264573,25.02086,-0.000283,23.541612,-0.0109,-1.186
7740.00,9.263842,25.02130,-0.000283,23.541107,-0.0109,-1.186
7742.00,9.264412,25.02211,-0.000282,23.540609,-0.0109,-1.186
7744.00,9.264485,25.02214,-0.000282,23.540633,-0.0109,-1.186
7746.00,9.264348,25.02138,-0.000281,23.540137,-0.0109,-1.186
7748.00,9.265885,25.02199,-0.000282,23.540700,-0.0109,-1.186
7750.00,9.264900,25.02144,-0.000282,23.540943,-0.0109,-1.187
7752.00,9.263930,25.02120,-0.000282,23.540902,-0.0109,-1.186
7754.00,9.263405,25.02203,-0.000282,23.540878,-0.0109,-1.187
7756.00,9.264026,25.02173,-0.000283,23.540143,-0.0109,-1.186
7758.00,9.263418,25.02134,-0.000283,23.541814,-0.0109,-1.186
7760.00,9.263244,25.02173,-0.000282,23.541034,-0.0109,-1.186
7762.00,9.263613,25.02281,-0.000283,23.541287,-0.0109,-1.186
7764.00,9.264559,25.02222,-0.000281,23.541478,-0.0108,-1.186
7766.00,9.264080,25.02172,-0.000282,23.541175,-0.0109,-1.186
7768.00,9.263817,25.02197,-0.000282,23.540980,-0.0109,-1.186
7770.00,9.264613,25.02169,-0.000280,23.540561,-0.0109,-1.186
7772.00,9.265259,25.02126,-0.000282,23.541105,-0.0109,-1.186
7774.00,9.265061,25.02130,-0.000282,23.541809,-0.0109,-1.186
7776.00,9.265910,25.02072,-0.000283,23.541278,-0.0109,-1.186
7778.00,9.265483,25.02151,-0.000282,23.541142,-0.0109,-1.187
7780.00,9.264966,25.02250,-0.000283,23.540988,-0.0109,-1.187
7782.00,9.265560,25.02253,-0.000283,23.541372,-0.0109,-1.186
7784.00,9.267211,25.02227,-0.000281,23.540808,-0.0109,-1.186
7786.00,9.266804,25.02237,-0.000281,23.541096,-0.0109,-1.186
7788.00,9.266216,25.02136,-0.000281,23.541081,-0.0109,-1.186
7790.00,9.266249,25.02225,-0.000281,23.540902,-0.0109,-1.185
7792.00,9.266430,25.02281,-0.000282,23.541040,-0.0109,-1.186
7794.00,9.266714,25.02247,-0.000282,23.541042,-0.0109,-1.186
7796.00,9.267063,25.02293,-0.000281,23.541709,-0.0109,-1.187
7798.00,9.267383,25.02268,-0.000283,23.541214,-0.0109,-1.186
7800.00,9.267232,25.02263,-0.000283,23.540674,-0.0109,-1.186
7802.00,9.266294,25.02288,-0.000282,23.540902,-0.0109,-1.186
7804.00,9.264757,25.02371,-0.000282,23.541252,-0.0109,-1.187
7806.00,9.264819,25.02328,-0.000281,23.540488,-0.0109,-1.187
7808.00,9.265591,25.02302,-0.000280,23.541131,-0.0109,-1.186
7810.00,9.265718,25.02299,-0.000281,23.540709,-0.0109,-1.186
7812.00,9.265803,25.02269,-0.000282,23.540925,-0.0109,-1.187
7814.00,9.265694,25.02330,-0.000280,23.541263,-0.0109,-1.187
7816.00,9.265838,25.02331,-0.000283,23.540964,-0.0109,-1.187
7818.00,9.266006,25.02326,-0.000282,23.540416,-0.0109,-1.186
7820.00,9.265669,25.02318,-0.000281,23.540544,-0.0108,-1.186
7822.00,9.264922,25.02341,-0.000282,23.540247,-0.0109,-1.187
7824.00,9.263926,25.02291,-0.000282,23.540796,-0.0109,-1.186
7826.00,9.263825,25.02291,-0.000281,23.541398,-0.0109,-1.186
7828.00,9.263982,25.02365,-0.000280,23.540954,-0.0109,-1.187
7830.00,9.263254,25.02383,-0.000281,23.540588,-0.0109,-1.186
7832.00,9.263503,25.02437,-0.000281,23.540713,-0.0109,-1.186
7834.00,9.263734,25.02385,-0.000282,23.541216,-0.0109,-1.187
7836.00,9.263489,25.02372,-0.000282,23.541601,-0.0109,-1.187
7838.00,9.264363,25.02358,-0.000282,23.540557,-0.0109,-1.187
7840.00,9.265068,25.02420,-0.000282,23.540887,-0.0109,-1.186
7842.00,9.265978,25.02359,-0.000281,23.540834,-0.0109,-1.187
7844.00,9.266890,25.02337,-0.000283,23.541281,-0.0109,-1.187
7846.00,9.268114,25.02343,-0.000282,23.540826,-0.0109,-1.187
7848.00,9.267592,25.02374,-0.000282,23.541257,-0.0109,-1.187
7850.00,9.266621,25.02380,-0.000282,23.540809,-0.0109,-1.187
7852.00,9.265360,25.02438,-0.000282,23.540965,-0.0109,-1.187
7854.00,9.264721,25.02524,-0.000281,23.540960,-0.0109,-1.187
7856.00,9.263368,25.02562,-0.000282,23.541322,-0.0109,-1.186
7858.00,9.263323,25.02522,-0.000281,23.540965,-0.0109,-1.187
7860.00,9.262831,25.02507,-0.000281,23.541092,-0.0109,-1.187
7862.00,9.262159,25.02456,-0.000281,23.540978,-0.0110,-1.187
7864.00,9.262853,25.02461,-0.000283,23.540650,-0.0109,-1.187
@27,8.0000,16.0
7866.00,9.263515,25.02497,-0.000282,23.539619,-0.0109,-1.186
7868.00,9.258958,25.02492,-0.000280,23.541042,-0.0109,-1.187
7870.00,9.250402,25.02485,-0.000282,23.541083,-0.0109,-1.186
7872.00,9.239183,25.02480,-0.000282,23.540388,-0.0109,-1.185
7874.00,9.230096,25.02400,-0.000281,23.540598,-0.0109,-1.186
7876.00,9.219910,25.02444,-0.000282,23.540429,-0.0109,-1.187
7878.00,9.208813,25.02462,-0.000284,23.541010,-0.0109,-1.188
7880.00,9.198323,25.02458,-0.000284,23.541406,-0.0109,-1.187
7882.00,9.189569,25.02530,-0.000283,23.541777,-0.0109,-1.188
7884.00,9.186103,25.02439,-0.000285,23.540973,-0.0109,-1.189
7886.00,9.187659,25.02427,-0.000285,23.541060,-0.0109,-1.189
7888.00,9.191554,25.02512,-0.000285,23.540743,-0.0108,-1.189
7890.00,9.195165,25.02468,-0.000285,23.541122,-0.0109,-1.188
7892.00,9.199094,25.02483,-0.000285,23.540652,-0.0109,-1.187
7894.00,9.202863,25.02545,-0.000284,23.540694,-0.0109,-1.187
7896.00,9.208975,25.02503,-0.000283,23.540921,-0.0109,-1.187
7898.00,9.214723,25.02448,-0.000284,23.540691,-0.0109,-1.187
7900.00,9.220272,25.02427,-0.000283,23.541159,-0.0109,-1.187
7902.00,9.225061,25.02534,-0.000282,23.541157,-0.0109,-1.187
7904.00,9.229297,25.02454,-0.000280,23.541768,-0.0109,-1.187
7906.00,9.233306,25.02360,-0.000279,23.541263,-0.0109,-1.187
7908.00,9.237313,25.02462,-0.000281,23.541218,-0.0109,-1.188
7910.00,9.240325,25.02425,-0.000281,23.540728,-0.0109,-1.187
7912.00,9.243228,25.02504,-0.000281,23.540880,-0.0109,-1.186
7914.00,9.246101,25.02484,-0.000281,23.541400,-0.0108,-1.187
7916.00,9.247370,25.02400,-0.000282,23.540954,-0.0109,-1.188
7918.00,9.249145,25.02397,-0.000282,23.540882,-0.0109,-1.187
7920.00,9.250711,25.02430,-0.000282,23.540224,-0.0109,-1.187
7922.00,9.253813,25.02379,-0.000282,23.540704,-0.0109,-1.187
7924.00,9.255664,25.02435,-0.000283,23.540681,-0.0109,-1.187
7926.00,9.257212,25.02432,-0.000282,23.540728,-0.0109,-1.187
7928.00,9.257953,25.02393,-0.000281,23.541471,-0.0109,-1.187
7930.00,9.257543,25.02411,-0.000282,23.541068,-0.0109,-1.187
7932.00,9.257900,25.02446,-0.000281,23.540746,-0.0109,-1.187
7934.00,9.258802,25.02506,-0.000281,23.540427,-0.0109,-1.187
7936.00,9.258855,25.02429,-0.000282,23.540035,-0.0109,-1.187
7938.00,9.259582,25.02482,-0.000283,23.540884,-0.0109,-1.187
7940.00,9.259923,25.02454,-0.000283,23.540850,-0.0109,-1.187
7942.00,9.259028,25.02483,-0.000282,23.541075,-0.0109,-1.187
7944.00,9.259159,25.02506,-0.000282,23.540850,-0.0109,-1.187
7946.00,9.259516,25.02488,-0.000282,23.541261,-0.0109,-1.187
7948.00,9.261090,25.02456,-0.000281,23.541322,-0.0109,-1.187
7950.00,9.261942,25.02466,-0.000281,23.541848,-0.0109,-1.187
7952.00,9.262028,25.02488,-0.000280,23.541413,-0.0109,-1.187
7954.00,9.261974,25.02481,-0.000282,23.541359,-0.0109,-1.187
7956.00,9.261156,25.02490,-0.000281,23.541577,-0.0109,-1.187
7958.00,9.260625,25.02574,-0.000280,23.541099,-0.0109,-1.187
7960.00,9.260763,25.02565,-0.000281,23.540824,-0.0109,-1.187
7962.00,9.260753,25.02542,-0.000281,23.540486,-0.0109,-1.187
7964.00,9.260085,25.02586,-0.000281,23.540341,-0.0109,-1.187
7966.00,9.260310,25.02651,-0.000281,23.541352,-0.0109,-1.187
7968.00,9.261446,25.02558,-0.000283,23.540455,-0.0109,-1.188
7970.00,9.263119,25.02563,-0.000282,23.540587,-0.0109,-1.188
7972.00,9.264274,25.02533,-0.000282,23.541118,-0.0109,-1.187
7974.00,9.263811,25.02524,-0.000282,23.541049,-0.0109,-1.187
7976.00,9.263196,25.02481,-0.000282,23.541757,-0.0109,-1.187
7978.00,9.263445,25.02574,-0.000281,23.540772,-0.0109,-1.188
7980.00,9.264045,25.02577,-0.000282,23.541499,-0.0109,-1.187
7982.00,9.265264,25.02545,-0.000282,23.540806,-0.0109,-1.186
7984.00,9.264963,25.02566,-0.000281,23.540419,-0.0110,-1.187
7986.00,9.264241,25.02585,-0.000282,23.540718,-0.0109,-1.188
7988.00,9.263175,25.02584,-0.000284,23.540756,-0.0109,-1.187
7990.00,9.261725,25.02590,-0.000282,23.540453,-0.0109,-1.187
7992.00,9.261897,25.02614,-0.000281,23.541038,-0.0109,-1.187
7994.00,9.263557,25.02521,-0.000281,23.541398,-0.0109,-1.187
7996.00,9.263951,25.02499,-0.000282,23.540679,-0.0109,-1.188
7998.00,9.263713,25.02514,-0.000281,23.541372,-0.0109,-1.186
8000.00,9.263084,25.02576,-0.000280,23.541016,-0.0109,-1.186
8002.00,9.262557,25.02610,-0.000281,23.540735,-0.0109,-1.187
8004.00,9.262598,25.02602,-0.000282,23.540824,-0.0109,-1.188
8006.00,9.261813,25.02648,-0.000282,23.541003,-0.0109,-1.188
8008.00,9.261702,25.02598,-0.000282,23.540980,-0.0109,-1.187
8010.00,9.261850,25.02618,-0.000282,23.541062,-0.0109,-1.188
8012.00,9.261962,25.02622,-0.000283,23.541467,-0.0109,-1.187
8014.00,9.262033,25.02574,-0.000282,23.540782,-0.0109,-1.187
8016.00,9.263041,25.02589,-0.000282,23.541283,-0.0109,-1.187
8018.00,9.263131,25.02609,-0.000282,23.540759,-0.0109,-1.187
8020.00,9.263060,25.02567,-0.000282,23.540980,-0.0109,-1.187
8022.00,9.263185,25.02600,-0.000281,23.540891,-0.0109,-1.187
8024.00,9.262493,25.02590,-0.000281,23.540464,-0.0109,-1.186
8026.00,9.261777,25.02643,-0.000282,23.540605,-0.0109,-1.187
8028.00,9.262190,25.02571,-0.000282,23.540377,-0.0109,-1.187
8030.00,9.262222,25.02663,-0.000282,23.540678,-0.0109,-1.188
8032.00,9.262284,25.02622,-0.000283,23.540561,-0.0109,-1.188
8034.00,9.261589,25.02624,-0.000281,23.540219,-0.0109,-1.187
8036.00,9.260462,25.02591,-0.000283,23.540769,-0.0109,-1.187
8038.00,9.259475,25.02609,-0.000282,23.541337,-0.0109,-1.186
8040.00,9.258947,25.02667,-0.000281,23.540925,-0.0109,-1.187
8042.00,9.257900,25.02562,-0.000282,23.541686,-0.0109,-1.188
8044.00,9.257868,25.02590,-0.000282,23.541534,-0.0109,-1.188
8046.00,9.258534,25.02626,-0.000283,23.541025,-0.0109,-1.187
8048.00,9.258614,25.02658,-0.000282,23.541068,-0.0109,-1.187
8050.00,9.258337,25.02593,-0.000282,23.541129,-0.0109,-1.187
8052.00,9.257897,25.02635,-0.000282,23.541376,-0.0110,-1.186
8054.00,9.257345,25.02644,-0.000283,23.540711,-0.0109,-1.187
8056.00,9.256969,25.02636,-0.000282,23.540588,-0.0109,-1.187
8058.00,9.256212,25.02616,-0.000282,23.541749,-0.0109,-1.187
8060.00,9.254772,25.02575,-0.000281,23.541044,-0.0109,-1.187
8062.00,9.254427,25.02563,-0.000281,23.540600,-0.0109,-1.187
8064.00,9.255092,25.02614,-0.000282,23.541339,-0.0109,-1.188
8066.00,9.254076,25.02553,-0.000283,23.540286,-0.0109,-1.187
8068.00,9.253519,25.02553,-0.000283,23.541148,-0.0109,-1.187
8070.00,9.253320,25.02595,-0.000282,23.541161,-0.0109,-1.187
8072.00,9.253077,25.02638,-0.000282,23.540926,-0.0109,-1.186
8074.00,9.254307,25.02551,-0.000281,23.541521,-0.0109,-1.187
8076.00,9.254104,25.02594,-0.000282,23.541144,-0.0110,-1.187
8078.00,9.254004,25.02597,-0.000282,23.540906,-0.0109,-1.187
8080.00,9.255094,25.02566,-0.000282,23.540585,-0.0109,-1.187
8082.00,9.256334,25.02618,-0.000281,23.541385,-0.0109,-1.187
8084.00,9.256300,25.02597,-0.000282,23.541339,-0.0109,-1.187
8086.00,9.255746,25.02616,-0.000283,23.541183,-0.0109,-1.187
8088.00,9.256617,25.02662,-0.000282,23.541279,-0.0109,-1.187
8090.00,9.257131,25.02585,-0.000281,23.540930,-0.0109,-1.187
8092.00,9.256665,25.02630,-0.000282,23.541242,-0.0109,-1.186
8094.00,9.257306,25.02659,-0.000282,23.540700,-0.0109,-1.187
8096.00,9.257502,25.02648,-0.000281,23.540650,-0.0109,-1.186
8098.00,9.258433,25.02618,-0.000280,23.541144,-0.0108,-1.187
8100.00,9.258211,25.02617,-0.000281,23.540791,-0.0109,-1.186
8102.00,9.257837,25.02588,-0.000282,23.540726,-0.0109,-1.187
8104.00,9.256958,25.02609,-0.000282,23.541538,-0.0109,-1.187
8106.00,9.256425,25.02662,-0.000282,23.540977,-0.0109,-1.187
8108.00,9.256410,25.02575,-0.000282,23.540832,-0.0109,-1.186
8110.00,9.256917,25.02632,-0.000283,23.540302,-0.0109,-1.187
8112.00,9.256691,25.02621,-0.000283,23.540334,-0.0109,-1.187
8114.00,9.257615,25.02634,-0.000281,23.541211,-0.0109,-1.186
8116.00,9.259065,25.02658,-0.000282,23.540206,-0.0109,-1.187
8118.00,9.258870,25.02638,-0.000283,23.540462,-0.0109,-1.187
8120.00,9.258619,25.02679,-0.000282,23.541411,-0.0109,-1.187
8122.00,9.258807,25.02638,-0.000282,23.540527,-0.0109,-1.187
8124.00,9.260795,25.02600,-0.000282,23.540824,-0.0109,-1.187
8126.00,9.261460,25.02649,-0.000282,23.540822,-0.0109,-1.187
8128.00,9.260743,25.02660,-0.000283,23.541053,-0.0110,-1.187
8130.00,9.260927,25.02617,-0.000282,23.540882,-0.0109,-1.188
8132.00,9.261350,25.02609,-0.000281,23.541073,-0.0109,-1.187
8134.00,9.261889,25.02661,-0.000282,23.541510,-0.0109,-1.187
8136.00,9.262050,25.02675,-0.000282,23.540460,-0.0109,-1.187
8138.00,9.260874,25.02601,-0.000282,23.541110,-0.0109,-1.188
8140.00,9.259519,25.02599,-0.000283,23.540785,-0.0109,-1.187
8142.00,9.259478,25.02562,-0.000282,23.540871,-0.0109,-1.187
8144.00,9.260488,25.02602,-0.000280,23.540789,-0.0109,-1.187
8146.00,9.260424,25.02624,-0.000280,23.541008,-0.0109,-1.188
8148.00,9.260463,25.02579,-0.000281,23.540971,-0.0109,-1.188
8150.00,9.261369,25.02571,-0.000281,23.540195,-0.0109,-1.186
8152.00,9.262535,25.02546,-0.000282,23.541051,-0.0109,-1.187
8154.00,9.261636,25.02632,-0.000283,23.540787,-0.0109,-1.187
8156.00,9.258506,25.02634,-0.000283,23.540817,-0.0109,-1.187
8158.00,9.256322,25.02629,-0.000282,23.539656,-0.0109,-1.187
8160.00,9.255434,25.02615,-0.000284,23.540349,-0.0109,-1.187
8162.00,9.255428,25.02579,-0.000284,23.541032,-0.0109,-1.188
8164.00,9.255738,25.02544,-0.000282,23.540698,-0.0109,-1.187
@28,8.0000,16.0
8166.00,9.254724,25.02567,-0.000283,23.540445,-0.0109,-1.187
8168.00,9.249491,25.02591,-0.000283,23.540988,-0.0109,-1.186
8170.00,9.238801,25.02585,-0.000282,23.540631,-0.0109,-1.186
8172.00,9.227490,25.02549,-0.000283,23.540172,-0.0110,-1.186
8174.00,9.217119,25.02572,-0.000284,23.541408,-0.0109,-1.187
8176.00,9.204481,25.02560,-0.000284,23.540776,-0.0109,-1.187
8178.00,9.192970,25.02600,-0.000285,23.541279,-0.0109,-1.187
8180.00,9.182519,25.02586,-0.000284,23.541122,-0.0109,-1.187
8182.00,9.174553,25.02607,-0.000284,23.540430,-0.0109,-1.188
8184.00,9.170185,25.02530,-0.000285,23.540117,-0.0109,-1.189
8186.00,9.171176,25.02597,-0.000286,23.541291,-0.0109,-1.190
8188.00,9.173392,25.02553,-0.000285,23.540659,-0.0109,-1.189
8190.00,9.176502,25.02610,-0.000285,23.541263,-0.0109,-1.188
8192.00,9.181276,25.02551,-0.000284,23.540882,-0.0109,-1.188
8194.00,9.188072,25.02489,-0.000283,23.540458,-0.0109,-1.187
8196.00,9.195066,25.02583,-0.000285,23.541118,-0.0109,-1.188
8198.00,9.200620,25.02542,-0.000285,23.540819,-0.0109,-1.187
8200.00,9.207213,25.02530,-0.000282,23.540291,-0.0109,-1.187
8202.00,9.212492,25.02581,-0.000284,23.540458,-0.0110,-1.188
8204.00,9.216914,25.02549,-0.000284,23.540386,-0.0109,-1.188
8206.00,9.220878,25.02529,-0.000284,23.540260,-0.0109,-1.187
8208.00,9.223998,25.02590,-0.000282,23.541012,-0.0109,-1.188
8210.00,9.227591,25.02597,-0.000281,23.541651,-0.0109,-1.188
8212.00,9.230713,25.02598,-0.000282,23.540861,-0.0109,-1.187
8214.00,9.233709,25.02619,-0.000281,23.540624,-0.0109,-1.188
8216.00,9.236886,25.02611,-0.000283,23.540787,-0.0109,-1.188
8218.00,9.239499,25.02574,-0.000283,23.540646,-0.0109,-1.188
8220.00,9.242824,25.02577,-0.000281,23.540795,-0.0109,-1.187
8222.00,9.245378,25.02580,-0.000281,23.541395,-0.0109,-1.187
8224.00,9.245506,25.02633,-0.000280,23.541333,-0.0109,-1.187
8226.00,9.245417,25.02637,-0.000282,23.541527,-0.0109,-1.188
8228.00,9.244862,25.02567,-0.000283,23.541359,-0.0109,-1.188
8230.00,9.243773,25.02593,-0.000283,23.541350,-0.0109,-1.188
8232.00,9.243822,25.02530,-0.000281,23.541183,-0.0109,-1.187
8234.00,9.245596,25.02530,-0.000280,23.540876,-0.0109,-1.187
8236.00,9.246690,25.02591,-0.000281,23.540540,-0.0109,-1.188
8238.00,9.246839,25.02564,-0.000282,23.541070,-0.0109,-1.188
8240.00,9.246308,25.02634,-0.000282,23.540804,-0.0109,-1.187
8242.00,9.247051,25.02705,-0.000281,23.540670,-0.0109,-1.187
8244.00,9.245981,25.02630,-0.000283,23.540843,-0.0109,-1.188
8246.00,9.245386,25.02633,-0.000282,23.540687,-0.0109,-1.188
8248.00,9.244997,25.02650,-0.000282,23.540863,-0.0110,-1.187
8250.00,9.244858,25.02662,-0.000281,23.541281,-0.0109,-1.187
8252.00,9.245302,25.02619,-0.000282,23.540525,-0.0109,-1.187
8254.00,9.245418,25.02652,-0.000282,23.540895,-0.0109,-1.189
8256.00,9.245656,25.02680,-0.000282,23.541292,-0.0109,-1.187
8258.00,9.247105,25.02697,-0.000281,23.540640,-0.0109,-1.188
8260.00,9.248846,25.02695,-0.000282,23.540848,-0.0109,-1.188
8262.00,9.250640,25.02655,-0.000283,23.540276,-0.0109,-1.188
8264.00,9.251193,25.02616,-0.000283,23.540949,-0.0109,-1.188
8266.00,9.251435,25.02662,-0.000283,23.541239,-0.0109,-1.188
8268.00,9.252270,25.02667,-0.000283,23.541097,-0.0109,-1.188
8270.00,9.252809,25.02608,-0.000284,23.540111,-0.0109,-1.187
8272.00,9.254141,25.02608,-0.000283,23.540804,-0.0109,-1.187
8274.00,9.255873,25.02733,-0.000282,23.540245,-0.0109,-1.188
8276.00,9.258054,25.02690,-0.000281,23.541001,-0.0109,-1.188
8278.00,9.259090,25.02648,-0.000281,23.541445,-0.0109,-1.188
8280.00,9.259504,25.02640,-0.000282,23.540861,-0.0109,-1.188
8282.00,9.258858,25.02691,-0.000282,23.540653,-0.0109,-1.188
8284.00,9.258476,25.02728,-0.000281,23.541434,-0.0109,-1.187
8286.00,9.258199,25.02707,-0.000281,23.540928,-0.0109,-1.188
8288.00,9.257329,25.02713,-0.000281,23.540939,-0.0109,-1.187
8290.00,9.255427,25.02698,-0.000282,23.539944,-0.0109,-1.187
8292.00,9.253897,25.02660,-0.000283,23.539868,-0.0109,-1.188
8294.00,9.253276,25.02623,-0.000281,23.541486,-0.0109,-1.188
8296.00,9.253531,25.02607,-0.000282,23.540399,-0.0109,-1.187
8298.00,9.253295,25.02670,-0.000283,23.540692,-0.0109,-1.187
8300.00,9.254382,25.02577,-0.000282,23.540622,-0.0109,-1.187
8302.00,9.255431,25.02576,-0.000281,23.540681,-0.0109,-1.187
8304.00,9.256207,25.02580,-0.000282,23.540501,-0.0109,-1.187
8306.00,9.256582,25.02590,-0.000283,23.540397,-0.0109,-1.188
8308.00,9.256097,25.02636,-0.000282,23.540505,-0.0109,-1.187
8310.00,9.255488,25.02642,-0.000281,23.541109,-0.0109,-1.187
8312.00,9.254271,25.02583,-0.000284,23.540676,-0.0109,-1.188
8314.00,9.254320,25.02707,-0.000282,23.540464,-0.0109,-1.188
8316.00,9.253417,25.02617,-0.000283,23.541040,-0.0109,-1.187
8318.00,9.251826,25.02618,-0.000281,23.541153,-0.0109,-1.188
8320.00,9.251230,25.02612,-0.000282,23.540726,-0.0109,-1.187
8322.00,9.249733,25.02653,-0.000282,23.540051,-0.0109,-1.187
8324.00,9.247887,25.02619,-0.000281,23.540806,-0.0109,-1.187
8326.00,9.245243,25.02601,-0.000281,23.540865,-0.0109,-1.188
8328.00,9.244184,25.02609,-0.000281,23.540622,-0.0109,-1.187
8330.00,9.245213,25.02572,-0.000281,23.541110,-0.0109,-1.188
8332.00,9.245029,25.02580,-0.000282,23.541514,-0.0109,-1.187
8334.00,9.245294,25.02621,-0.000282,23.540154,-0.0109,-1.188
8336.00,9.245001,25.02573,-0.000281,23.540618,-0.0109,-1.187
8338.00,9.244413,25.02542,-0.000282,23.540429,-0.0110,-1.188
8340.00,9.244626,25.02593,-0.000283,23.541185,-0.0109,-1.187
8342.00,9.243979,25.02608,-0.000282,23.541172,-0.0110,-1.187
8344.00,9.242878,25.02570,-0.000282,23.540347,-0.0109,-1.189
8346.00,9.243199,25.02557,-0.000283,23.540508,-0.0109,-1.187
8348.00,9.243907,25.02568,-0.000282,23.540263,-0.0109,-1.188
8350.00,9.244808,25.02517,-0.000283,23.540945,-0.0109,-1.189
8352.00,9.246360,25.02569,-0.000283,23.540323,-0.0109,-1.188
8354.00,9.245853,25.02588,-0.000283,23.540744,-0.0109,-1.187
8356.00,9.245643,25.02572,-0.000283,23.540965,-0.0109,-1.188
8358.00,9.246422,25.02599,-0.000282,23.540347,-0.0109,-1.187
8360.00,9.247258,25.02551,-0.000283,23.540572,-0.0109,-1.188
8362.00,9.246886,25.02572,-0.000284,23.540395,-0.0110,-1.187
8364.00,9.247732,25.02585,-0.000283,23.540644,-0.0110,-1.188
8366.00,9.249533,25.02605,-0.000281,23.540341,-0.0109,-1.187
8368.00,9.251130,25.02606,-0.000283,23.540438,-0.0109,-1.187
8370.00,9.251738,25.02541,-0.000282,23.540893,-0.0109,-1.188
8372.00,9.252112,25.02514,-0.000282,23.540655,-0.0110,-1.187
8374.00,9.251948,25.02556,-0.000283,23.540713,-0.0110,-1.188
8376.00,9.250387,25.02543,-0.000283,23.540683,-0.0109,-1.187
8378.00,9.247858,25.02599,-0.000283,23.540440,-0.0109,-1.187
8380.00,9.244679,25.02533,-0.000283,23.539951,-0.0109,-1.188
8382.00,9.242634,25.02448,-0.000282,23.540828,-0.0109,-1.187
8384.00,9.242772,25.02503,-0.000282,23.540629,-0.0109,-1.186
8386.00,9.243199,25.02514,-0.000282,23.540919,-0.0109,-1.188
8388.00,9.245104,25.02474,-0.000282,23.541075,-0.0110,-1.188
8390.00,9.247672,25.02492,-0.000282,23.540939,-0.0110,-1.187
8392.00,9.249931,25.02477,-0.000282,23.541018,-0.0109,-1.187
8394.00,9.250865,25.02531,-0.000281,23.541382,-0.0109,-1.187
8396.00,9.251631,25.02574,-0.000283,23.541047,-0.0109,-1.188
8398.00,9.253371,25.02528,-0.000283,23.540939,-0.0109,-1.188
8400.00,9.255715,25.02590,-0.000282,23.541036,-0.0109,-1.188
8402.00,9.256052,25.02501,-0.000282,23.540782,-0.0109,-1.188
8404.00,9.255284,25.02510,-0.000283,23.540828,-0.0109,-1.188
8406.00,9.254823,25.02616,-0.000283,23.541489,-0.0109,-1.188
8408.00,9.252914,25.02609,-0.000283,23.541131,-0.0109,-1.187
8410.00,9.251813,25.02592,-0.000283,23.540815,-0.0110,-1.188
8412.00,9.249953,25.02531,-0.000283,23.540473,-0.0109,-1.187
8414.00,9.248094,25.02605,-0.000282,23.540345,-0.0109,-1.188
8416.00,9.248205,25.02633,-0.000283,23.540380,-0.0110,-1.188
8418.00,9.248026,25.02568,-0.000281,23.540980,-0.0109,-1.187
8420.00,9.247024,25.02594,-0.000281,23.541447,-0.0109,-1.187
8422.00,9.244644,25.02586,-0.000282,23.540642,-0.0109,-1.187
8424.00,9.241891,25.02534,-0.000282,23.540130,-0.0110,-1.188
8426.00,9.241615,25.02541,-0.000282,23.540235,-0.0110,-1.188
8428.00,9.242042,25.02512,-0.000283,23.540490,-0.0110,-1.188
8430.00,9.242189,25.02507,-0.000283,23.540087,-0.0110,-1.188
8432.00,9.240400,25.02579,-0.000283,23.540482,-0.0109,-1.188
8434.00,9.238640,25.02558,-0.000283,23.540074,-0.0109,-1.187
8436.00,9.237743,25.02545,-0.000283,23.540050,-0.0109,-1.187
8438.00,9.236769,25.02560,-0.000283,23.540432,-0.0109,-1.187
8440.00,9.236755,25.02580,-0.000282,23.540737,-0.0109,-1.187
8442.00,9.238692,25.02551,-0.000283,23.539797,-0.0109,-1.187
8444.00,9.241163,25.02559,-0.000283,23.540408,-0.0109,-1.188
8446.00,9.241919,25.02580,-0.000282,23.540854,-0.0109,-1.188
8448.00,9.242516,25.02542,-0.000282,23.540878,-0.0109,-1.187
8450.00,9.243470,25.02564,-0.000282,23.540258,-0.0109,-1.186
8452.00,9.243675,25.02612,-0.000282,23.540757,-0.0109,-1.188
8454.00,9.242631,25.02563,-0.000281,23.540681,-0.0109,-1.186
8456.00,9.239381,25.02515,-0.000281,23.540731,-0.0109,-1.187
8458.00,9.236760,25.02583,-0.000281,23.541070,-0.0109,-1.187
8460.00,9.232448,25.02572,-0.000281,23.541168,-0.0109,-1.187
8462.00,9.228033,25.02589,-0.000282,23.540678,-0.0109,-1.188
8464.00,9.224136,25.02586,-0.000282,23.540856,-0.0110,-1.188
@29,8.0000,16.0
8466.00,9.221146,25.02508,-0.000284,23.540741,-0.0109,-1.187
8468.00,9.214416,25.02480,-0.000285,23.540490,-0.0109,-1.187
8470.00,9.203103,25.02497,-0.000284,23.540884,-0.0109,-1.186
8472.00,9.191953,25.02550,-0.000283,23.540234,-0.0109,-1.186
8474.00,9.181971,25.02541,-0.000283,23.541341,-0.0109,-1.187
8476.00,9.174243,25.02576,-0.000283,23.540170,-0.0109,-1.187
8478.00,9.168170,25.02489,-0.000284,23.540456,-0.0110,-1.188
8480.00,9.163094,25.02496,-0.000285,23.540521,-0.0109,-1.188
8482.00,9.157950,25.02535,-0.000285,23.540096,-0.0109,-1.189
8484.00,9.156692,25.02519,-0.000285,23.540404,-0.0109,-1.189
8486.00,9.162581,25.02533,-0.000286,23.540627,-0.0109,-1.190
8488.00,9.168517,25.02623,-0.000287,23.540124,-0.0110,-1.190
8490.00,9.172641,25.02575,-0.000286,23.540442,-0.0110,-1.188
8492.00,9.175849,25.02555,-0.000284,23.541621,-0.0109,-1.188
8494.00,9.177312,25.02613,-0.000284,23.540308,-0.0109,-1.187
8496.00,9.178976,25.02635,-0.000284,23.540252,-0.0109,-1.187
8498.00,9.181242,25.02634,-0.000283,23.540722,-0.0109,-1.187
8500.00,9.183374,25.02579,-0.000284,23.540769,-0.0109,-1.188
8502.00,9.188094,25.02651,-0.000284,23.540938,-0.0109,-1.189
8504.00,9.196244,25.02691,-0.000283,23.540055,-0.0109,-1.187
8506.00,9.203825,25.02639,-0.000284,23.541001,-0.0109,-1.187
8508.00,9.209058,25.02637,-0.000284,23.540354,-0.0109,-1.188
8510.00,9.214164,25.02580,-0.000284,23.540068,-0.0109,-1.188
8512.00,9.218247,25.02585,-0.000285,23.540730,-0.0109,-1.188
8514.00,9.221817,25.02633,-0.000283,23.540830,-0.0109,-1.187
8516.00,9.226196,25.02676,-0.000282,23.540590,-0.0109,-1.188
8518.00,9.230769,25.02685,-0.000282,23.540880,-0.0109,-1.188
8520.00,9.233915,25.02687,-0.000282,23.540475,-0.0109,-1.188
8522.00,9.235598,25.02677,-0.000284,23.540928,-0.0109,-1.189
8524.00,9.236476,25.02655,-0.000283,23.541179,-0.0109,-1.188
8526.00,9.239360,25.02645,-0.000283,23.540763,-0.0109,-1.188
8528.00,9.242479,25.02618,-0.000282,23.540847,-0.0110,-1.188
8530.00,9.243829,25.02651,-0.000283,23.540050,-0.0109,-1.188
8532.00,9.245385,25.02627,-0.000283,23.540421,-0.0110,-1.189
8534.00,9.246410,25.02506,-0.000283,23.540865,-0.0109,-1.188
8536.00,9.245904,25.02523,-0.000282,23.540479,-0.0109,-1.187
8538.00,9.243544,25.02627,-0.000281,23.540360,-0.0109,-1.187
8540.00,9.239853,25.02598,-0.000282,23.541032,-0.0109,-1.188
8542.00,9.236579,25.02559,-0.000284,23.540728,-0.0109,-1.188
8544.00,9.235388,25.02532,-0.000282,23.540245,-0.0109,-1.187
8546.00,9.234232,25.02573,-0.000281,23.541177,-0.0109,-1.188
8548.00,9.233821,25.02532,-0.000282,23.540808,-0.0110,-1.188
8550.00,9.235005,25.02510,-0.000282,23.540841,-0.0109,-1.188
8552.00,9.236685,25.02571,-0.000282,23.541283,-0.0109,-1.188
8554.00,9.238215,25.02507,-0.000283,23.540826,-0.0109,-1.188
8556.00,9.240544,25.02575,-0.000282,23.540278,-0.0109,-1.188
8558.00,9.242749,25.02579,-0.000281,23.539723,-0.0109,-1.187
8560.00,9.242507,25.02436,-0.000282,23.540328,-0.0109,-1.187
8562.00,9.242173,25.02541,-0.000282,23.540824,-0.0110,-1.188
8564.00,9.244209,25.02545,-0.000283,23.540230,-0.0110,-1.188
8566.00,9.245935,25.02520,-0.000283,23.540990,-0.0109,-1.188
8568.00,9.247933,25.02535,-0.000283,23.539962,-0.0109,-1.188
8570.00,9.248326,25.02535,-0.000283,23.540796,-0.0109,-1.189
8572.00,9.248308,25.02562,-0.000283,23.539715,-0.0110,-1.188
8574.00,9.246610,25.02630,-0.000283,23.540397,-0.0110,-1.188
8576.00,9.245182,25.02586,-0.000282,23.539957,-0.0109,-1.187
8578.00,9.243619,25.02538,-0.000282,23.540588,-0.0109,-1.187
8580.00,9.243319,25.02598,-0.000282,23.540482,-0.0109,-1.188
8582.00,9.242020,25.02581,-0.000282,23.540187,-0.0109,-1.188
8584.00,9.241960,25.02577,-0.000282,23.540733,-0.0109,-1.188
8586.00,9.242170,25.02600,-0.000283,23.540466,-0.0110,-1.188
8588.00,9.241742,25.02501,-0.000284,23.540183,-0.0109,-1.187
8590.00,9.241648,25.02493,-0.000283,23.540360,-0.0109,-1.188
8592.00,9.242506,25.02493,-0.000283,23.540607,-0.0109,-1.188
8594.00,9.242680,25.02518,-0.000281,23.540189,-0.0109,-1.187
8596.00,9.243780,25.02602,-0.000282,23.539687,-0.0109,-1.188
8598.00,9.247383,25.02610,-0.000282,23.540328,-0.0109,-1.188
8600.00,9.250342,25.02597,-0.000283,23.539888,-0.0109,-1.188
8602.00,9.252080,25.02577,-0.000283,23.541038,-0.0110,-1.188
8604.00,9.253054,25.02561,-0.000282,23.540512,-0.0109,-1.189
8606.00,9.253928,25.02595,-0.000283,23.540618,-0.0109,-1.188
8608.00,9.252868,25.02543,-0.000282,23.540828,-0.0109,-1.188
8610.00,9.253118,25.02628,-0.000283,23.540527,-0.0109,-1.188
8612.00,9.254743,25.02605,-0.000282,23.540414,-0.0109,-1.188
8614.00,9.255136,25.02637,-0.000283,23.540481,-0.0110,-1.188
8616.00,9.255376,25.02571,-0.000283,23.540475,-0.0109,-1.188
8618.00,9.255722,25.02513,-0.000284,23.540538,-0.0109,-1.188
8620.00,9.256505,25.02530,-0.000284,23.540605,-0.0109,-1.188
8622.00,9.256500,25.02500,-0.000283,23.540598,-0.0109,-1.188
8624.00,9.255618,25.02489,-0.000282,23.540596,-0.0109,-1.187
8626.00,9.256408,25.02637,-0.000282,23.540977,-0.0109,-1.188
8628.00,9.257083,25.02608,-0.000282,23.540787,-0.0109,-1.188
8630.00,9.254366,25.02607,-0.000281,23.541107,-0.0109,-1.188
8632.00,9.250118,25.02652,-0.000281,23.540404,-0.0109,-1.188
8634.00,9.247598,25.02664,-0.000281,23.540852,-0.0109,-1.187
8636.00,9.244311,25.02624,-0.000281,23.540882,-0.0109,-1.188
8638.00,9.240970,25.02610,-0.000282,23.539910,-0.0109,-1.188
8640.00,9.237471,25.02599,-0.000283,23.540908,-0.0109,-1.188
8642.00,9.235272,25.02632,-0.000282,23.540837,-0.0109,-1.187
8644.00,9.235950,25.02647,-0.000281,23.541175,-0.0109,-1.187
8646.00,9.237264,25.02653,-0.000282,23.541265,-0.0109,-1.187
8648.00,9.238014,25.02662,-0.000281,23.540705,-0.0109,-1.188
8650.00,9.239245,25.02603,-0.000282,23.540549,-0.0109,-1.187
8652.00,9.240520,25.02692,-0.000282,23.540772,-0.0109,-1.188
8654.00,9.241218,25.02704,-0.000282,23.540884,-0.0109,-1.188
8656.00,9.241429,25.02595,-0.000283,23.540952,-0.0109,-1.188
8658.00,9.242473,25.02652,-0.000282,23.540819,-0.0109,-1.187
8660.00,9.242136,25.02618,-0.000280,23.540889,-0.0109,-1.187
8662.00,9.241481,25.02659,-0.000281,23.541073,-0.0109,-1.188
8664.00,9.240036,25.02612,-0.000282,23.540629,-0.0109,-1.188
8666.00,9.237837,25.02654,-0.000282,23.541073,-0.0110,-1.187
8668.00,9.236120,25.02723,-0.000282,23.541116,-0.0109,-1.188
8670.00,9.233689,25.02626,-0.000282,23.541045,-0.0109,-1.188
8672.00,9.232951,25.02556,-0.000282,23.541129,-0.0109,-1.187
8674.00,9.233777,25.02634,-0.000282,23.540429,-0.0109,-1.189
8676.00,9.235175,25.02593,-0.000283,23.540683,-0.0109,-1.188
8678.00,9.236327,25.02582,-0.000284,23.540321,-0.0109,-1.188
8680.00,9.236273,25.02652,-0.000282,23.540540,-0.0109,-1.188
8682.00,9.235815,25.02611,-0.000282,23.540562,-0.0109,-1.187
8684.00,9.235877,25.02658,-0.000282,23.540678,-0.0109,-1.187
8686.00,9.235948,25.02629,-0.000281,23.540596,-0.0109,-1.187
8688.00,9.237322,25.02636,-0.000279,23.540412,-0.0109,-1.188
8690.00,9.238589,25.02597,-0.000281,23.541428,-0.0109,-1.187
8692.00,9.239024,25.02674,-0.000282,23.540510,-0.0109,-1.187
8694.00,9.239229,25.02714,-0.000281,23.541194,-0.0109,-1.187
8696.00,9.238182,25.02685,-0.000280,23.540739,-0.0109,-1.187
8698.00,9.237133,25.02630,-0.000281,23.540891,-0.0109,-1.188
8700.00,9.236394,25.02641,-0.000281,23.541203,-0.0109,-1.187
8702.00,9.236349,25.02632,-0.000280,23.541265,-0.0109,-1.187
8704.00,9.237964,25.02581,-0.000281,23.540869,-0.0109,-1.187
8706.00,9.240072,25.02646,-0.000281,23.541324,-0.0109,-1.188
8708.00,9.241648,25.02633,-0.000282,23.540852,-0.0109,-1.188
8710.00,9.242859,25.02659,-0.000282,23.540414,-0.0109,-1.188
8712.00,9.243099,25.02692,-0.000282,23.540644,-0.0109,-1.187
8714.00,9.244782,25.02698,-0.000282,23.540737,-0.0109,-1.188
8716.00,9.246582,25.02618,-0.000283,23.541109,-0.0109,-1.189
8718.00,9.247541,25.02621,-0.000283,23.540802,-0.0109,-1.187
8720.00,9.249162,25.02603,-0.000282,23.541122,-0.0109,-1.188
8722.00,9.250472,25.02666,-0.000282,23.540648,-0.0109,-1.188
8724.00,9.250381,25.02646,-0.000282,23.540620,-0.0109,-1.187
8726.00,9.250936,25.02647,-0.000282,23.541090,-0.0109,-1.189
8728.00,9.252786,25.02680,-0.000282,23.541177,-0.0109,-1.188
8730.00,9.253821,25.02677,-0.000282,23.540200,-0.0109,-1.188
8732.00,9.254249,25.02673,-0.000282,23.539738,-0.0109,-1.187
8734.00,9.254417,25.02646,-0.000281,23.540436,-0.0109,-1.187
8736.00,9.254500,25.02727,-0.000281,23.541239,-0.0109,-1.188
8738.00,9.254888,25.02623,-0.000281,23.540427,-0.0109,-1.188
8740.00,9.255063,25.02674,-0.000283,23.540746,-0.0109,-1.188
8742.00,9.255523,25.02644,-0.000282,23.540536,-0.0109,-1.188
8744.00,9.255692,25.02628,-0.000281,23.541042,-0.0109,-1.188
8746.00,9.254543,25.02611,-0.000281,23.541365,-0.0109,-1.188
8748.00,9.253354,25.02628,-0.000282,23.540074,-0.0109,-1.188
8750.00,9.252367,25.02626,-0.000282,23.540276,-0.0109,-1.188
8752.00,9.251262,25.02688,-0.000282,23.540941,-0.0109,-1.187
8754.00,9.250223,25.02712,-0.000281,23.541226,-0.0109,-1.188
8756.00,9.249852,25.02664,-0.000282,23.541852,-0.0109,-1.188
8758.00,9.249996,25.02637,-0.000282,23.541170,-0.0109,-1.188
8760.00,9.249651,25.02618,-0.000281,23.541248,-0.0109,-1.188
8762.00,9.247977,25.02661,-0.000282,23.541194,-0.0109,-1.188
8764.00,9.246537,25.02641,-0.000282,23.540475,-0.0109,-1.188
@30,8.0000,16.0
8766.00,9.246593,25.02671,-0.000282,23.540848,-0.0109,-1.188
8768.00,9.244051,25.02589,-0.000281,23.541075,-0.0109,-1.188
8770.00,9.235674,25.02621,-0.000281,23.541450,-0.0109,-1.187
8772.00,9.226421,25.02637,-0.000281,23.540449,-0.0109,-1.187
8774.00,9.219751,25.02668,-0.000284,23.540122,-0.0109,-1.188
8776.00,9.212940,25.02638,-0.000284,23.540613,-0.0109,-1.188
8778.00,9.205989,25.02604,-0.000284,23.540798,-0.0109,-1.189
8780.00,9.197098,25.02691,-0.000286,23.541196,-0.0109,-1.189
8782.00,9.188262,25.02621,-0.000285,23.540555,-0.0109,-1.188
8784.00,9.184705,25.02670,-0.000283,23.540516,-0.0109,-1.189
8786.00,9.184778,25.02684,-0.000285,23.540848,-0.0110,-1.191
8788.00,9.187700,25.02618,-0.000287,23.541114,-0.0109,-1.191
8790.00,9.192359,25.02695,-0.000284,23.540917,-0.0109,-1.189
8792.00,9.197587,25.02665,-0.000284,23.540373,-0.0109,-1.188
8794.00,9.203830,25.02690,-0.000284,23.540477,-0.0109,-1.189
8796.00,9.209400,25.02629,-0.000283,23.540741,-0.0109,-1.189
8798.00,9.214175,25.02601,-0.000284,23.540821,-0.0109,-1.188
8800.00,9.219892,25.02686,-0.000284,23.540709,-0.0109,-1.188
8802.00,9.224693,25.02679,-0.000282,23.540605,-0.0109,-1.188
8804.00,9.228447,25.02638,-0.000281,23.540579,-0.0109,-1.189
8806.00,9.231076,25.02534,-0.000281,23.540624,-0.0109,-1.188
8808.00,9.233133,25.02615,-0.000281,23.540596,-0.0109,-1.188
8810.00,9.233341,25.02640,-0.000281,23.541123,-0.0109,-1.188
8812.00,9.235131,25.02590,-0.000281,23.540672,-0.0109,-1.188
8814.00,9.236529,25.02597,-0.000281,23.540923,-0.0109,-1.188
8816.00,9.237583,25.02647,-0.000282,23.540986,-0.0109,-1.188
8818.00,9.239146,25.02691,-0.000281,23.540531,-0.0109,-1.189
8820.00,9.239272,25.02680,-0.000282,23.540252,-0.0109,-1.188
8822.00,9.238360,25.02631,-0.000282,23.540926,-0.0109,-1.188
8824.00,9.238501,25.02621,-0.000281,23.541482,-0.0109,-1.187
8826.00,9.239867,25.02669,-0.000281,23.541326,-0.0109,-1.189
8828.00,9.240509,25.02648,-0.000282,23.540899,-0.0109,-1.189
8830.00,9.242778,25.02508,-0.000281,23.540728,-0.0109,-1.188
8832.00,9.245900,25.02611,-0.000282,23.540215,-0.0109,-1.188
8834.00,9.247641,25.02638,-0.000282,23.540952,-0.0109,-1.189
8836.00,9.247833,25.02467,-0.000282,23.540848,-0.0109,-1.189
8838.00,9.247217,25.02477,-0.000282,23.540538,-0.0109,-1.188
8840.00,9.246715,25.02575,-0.000282,23.541352,-0.0109,-1.188
8842.00,9.248345,25.02589,-0.000282,23.540997,-0.0109,-1.189
8844.00,9.249223,25.02592,-0.000282,23.540722,-0.0109,-1.188
8846.00,9.247742,25.02574,-0.000282,23.540640,-0.0109,-1.189
8848.00,9.246261,25.02564,-0.000281,23.540146,-0.0109,-1.188
8850.00,9.245394,25.02596,-0.000281,23.541148,-0.0109,-1.188
8852.00,9.243846,25.02550,-0.000282,23.541216,-0.0109,-1.188
8854.00,9.241741,25.02596,-0.000281,23.540884,-0.0109,-1.188
8856.00,9.241296,25.02604,-0.000281,23.541051,-0.0109,-1.188
8858.00,9.242489,25.02599,-0.000281,23.540967,-0.0109,-1.188
8860.00,9.243306,25.02563,-0.000281,23.540791,-0.0109,-1.189
8862.00,9.243112,25.02606,-0.000283,23.540696,-0.0109,-1.189
8864.00,9.242796,25.02525,-0.000283,23.540915,-0.0109,-1.189
8866.00,9.243618,25.02534,-0.000282,23.540427,-0.0109,-1.188
8868.00,9.245212,25.02543,-0.000281,23.540737,-0.0109,-1.188
8870.00,9.245781,25.02601,-0.000281,23.540579,-0.0109,-1.189
8872.00,9.246644,25.02556,-0.000282,23.540858,-0.0109,-1.189
8874.00,9.247896,25.02488,-0.000282,23.541005,-0.0109,-1.189
8876.00,9.250628,25.02499,-0.000281,23.540629,-0.0109,-1.188
8878.00,9.252705,25.02476,-0.000281,23.541168,-0.0109,-1.188
8880.00,9.253944,25.02541,-0.000282,23.541463,-0.0109,-1.189
8882.00,9.256443,25.02521,-0.000282,23.541283,-0.0109,-1.189
8884.00,9.257598,25.02559,-0.000282,23.540198,-0.0109,-1.189
8886.00,9.257598,25.02515,-0.000283,23.540889,-0.0109,-1.188
8888.00,9.257123,25.02531,-0.000282,23.540169,-0.0109,-1.188
8890.00,9.257250,25.02528,-0.000282,23.540497,-0.0109,-1.189
8892.00,9.257511,25.02550,-0.000282,23.540460,-0.0109,-1.189
8894.00,9.258331,25.02613,-0.000281,23.540720,-0.0109,-1.188
8896.00,9.258674,25.02594,-0.000281,23.541122,-0.0109,-1.189
8898.00,9.257884,25.02595,-0.000281,23.541803,-0.0109,-1.189
8900.00,9.258281,25.02572,-0.000282,23.542264,-0.0109,-1.189
8902.00,9.260027,25.02592,-0.000281,23.541593,-0.0109,-1.188
8904.00,9.259820,25.02592,-0.000280,23.540652,-0.0109,-1.188
8906.00,9.260981,25.02495,-0.000281,23.540871,-0.0109,-1.188
8908.00,9.261682,25.02487,-0.000281,23.540494,-0.0109,-1.188
8910.00,9.261689,25.02569,-0.000281,23.540984,-0.0109,-1.189
8912.00,9.260296,25.02604,-0.000281,23.540395,-0.0109,-1.189
8914.00,9.260775,25.02545,-0.000282,23.540941,-0.0109,-1.189
8916.00,9.261764,25.02556,-0.000282,23.541337,-0.0109,-1.189
8918.00,9.261571,25.02609,-0.000281,23.541456,-0.0109,-1.188
8920.00,9.262432,25.02509,-0.000280,23.541038,-0.0109,-1.189
8922.00,9.263228,25.02486,-0.000281,23.540639,-0.0109,-1.189
8924.00,9.262594,25.02497,-0.000281,23.540247,-0.0109,-1.189
8926.00,9.262395,25.02518,-0.000281,23.540969,-0.0109,-1.189
8928.00,9.262178,25.02505,-0.000281,23.540835,-0.0109,-1.189
8930.00,9.261493,25.02543,-0.000281,23.541723,-0.0109,-1.188
8932.00,9.261045,25.02574,-0.000281,23.540618,-0.0109,-1.188
8934.00,9.261008,25.02512,-0.000282,23.540174,-0.0109,-1.189
8936.00,9.262110,25.02522,-0.000282,23.540752,-0.0109,-1.189
8938.00,9.262582,25.02536,-0.000280,23.541162,-0.0108,-1.188
8940.00,9.262272,25.02566,-0.000281,23.541759,-0.0109,-1.189
8942.00,9.261683,25.02583,-0.000280,23.540406,-0.0109,-1.188
8944.00,9.260682,25.02578,-0.000280,23.540196,-0.0109,-1.188
8946.00,9.260839,25.02550,-0.000282,23.541333,-0.0109,-1.188
8948.00,9.261467,25.02607,-0.000281,23.541350,-0.0109,-1.188
8950.00,9.261454,25.02510,-0.000281,23.540913,-0.0109,-1.189
8952.00,9.260371,25.02558,-0.000281,23.541025,-0.0109,-1.189
8954.00,9.259736,25.02584,-0.000281,23.540960,-0.0109,-1.188
8956.00,9.259950,25.02551,-0.000281,23.541673,-0.0109,-1.188
8958.00,9.260449,25.02526,-0.000281,23.541671,-0.0109,-1.189
8960.00,9.261175,25.02518,-0.000281,23.541896,-0.0109,-1.189
8962.00,9.260677,25.02539,-0.000281,23.540975,-0.0109,-1.188
8964.00,9.259929,25.02445,-0.000282,23.541155,-0.0109,-1.189
8966.00,9.258676,25.02599,-0.000281,23.541638,-0.0108,-1.188
8968.00,9.259699,25.02560,-0.000280,23.541328,-0.0109,-1.189
8970.00,9.260568,25.02542,-0.000282,23.541383,-0.0109,-1.189
8972.00,9.261620,25.02512,-0.000282,23.541051,-0.0109,-1.189
8974.00,9.261919,25.02570,-0.000281,23.540772,-0.0109,-1.188
8976.00,9.262008,25.02461,-0.000280,23.541194,-0.0108,-1.188
8978.00,9.261940,25.02569,-0.000281,23.541350,-0.0109,-1.189
8980.00,9.260862,25.02508,-0.000281,23.541289,-0.0109,-1.189
8982.00,9.261549,25.02525,-0.000281,23.541287,-0.0109,-1.188
8984.00,9.261939,25.02439,-0.000281,23.541118,-0.0109,-1.188
8986.00,9.261587,25.02408,-0.000280,23.541415,-0.0109,-1.188
8988.00,9.260215,25.02461,-0.000280,23.541318,-0.0109,-1.189
8990.00,9.258363,25.02484,-0.000282,23.541278,-0.0109,-1.188
8992.00,9.258782,25.02451,-0.000282,23.540639,-0.0109,-1.188
8994.00,9.257483,25.02399,-0.000281,23.540399,-0.0109,-1.188
8996.00,9.256117,25.02419,-0.000281,23.540936,-0.0109,-1.189
8998.00,9.255060,25.02520,-0.000281,23.540685,-0.0109,-1.188
9000.00,9.252984,25.02486,-0.000281,23.541109,-0.0109,-1.188
9002.00,9.252703,25.02400,-0.000282,23.541274,-0.0109,-1.189
9004.00,9.253197,25.02499,-0.000282,23.540880,-0.0109,-1.189
9006.00,9.253197,25.02509,-0.000281,23.540843,-0.0109,-1.188
9008.00,9.253360,25.02559,-0.000281,23.541057,-0.0109,-1.189
9010.00,9.253785,25.02542,-0.000280,23.540462,-0.0109,-1.188
9012.00,9.253118,25.02528,-0.000281,23.540358,-0.0109,-1.189
9014.00,9.251849,25.02441,-0.000282,23.540581,-0.0109,-1.188
9016.00,9.251798,25.02483,-0.000283,23.540102,-0.0109,-1.188
9018.00,9.253080,25.02482,-0.000282,23.540243,-0.0109,-1.189
9020.00,9.254344,25.02459,-0.000283,23.540180,-0.0109,-1.189
9022.00,9.255454,25.02442,-0.000283,23.540512,-0.0109,-1.188
9024.00,9.257122,25.02524,-0.000283,23.540828,-0.0109,-1.188
9026.00,9.258017,25.02518,-0.000281,23.540865,-0.0109,-1.189
9028.00,9.258018,25.02545,-0.000282,23.541205,-0.0109,-1.189
9030.00,9.257100,25.02524,-0.000282,23.541027,-0.0109,-1.188
9032.00,9.255805,25.02571,-0.000281,23.540631,-0.0110,-1.188
9034.00,9.256194,25.02501,-0.000280,23.540731,-0.0109,-1.188
9036.00,9.255458,25.02482,-0.000282,23.540369,-0.0109,-1.188
9038.00,9.253485,25.02525,-0.000283,23.540912,-0.0109,-1.188
9040.00,9.253587,25.02447,-0.000282,23.540899,-0.0109,-1.189
9042.00,9.253802,25.02555,-0.000282,23.540822,-0.0109,-1.188
9044.00,9.253257,25.02524,-0.000281,23.540939,-0.0109,-1.188
9046.00,9.253689,25.02506,-0.000282,23.540397,-0.0109,-1.188
9048.00,9.255129,25.02553,-0.000282,23.540724,-0.0109,-1.189
9050.00,9.255836,25.02548,-0.000283,23.540263,-0.0109,-1.189
9052.00,9.256649,25.02528,-0.000283,23.539546,-0.0110,-1.188
9054.00,9.257948,25.02536,-0.000282,23.540787,-0.0109,-1.188
9056.00,9.258267,25.02464,-0.000281,23.540536,-0.0110,-1.188
9058.00,9.256822,25.02511,-0.000282,23.538980,-0.0109,-1.189
9060.00,9.256395,25.02598,-0.000282,23.540276,-0.0109,-1.189
9062.00,9.255081,25.02535,-0.000283,23.540024,-0.0109,-1.189
9064.00,9.254808,25.02493,-0.000283,23.541116,-0.0109,-1.188
@31,8.0000,16.0
9066.00,9.255465,25.02519,-0.000282,23.540646,-0.0109,-1.188
9068.00,9.252582,25.02494,-0.000282,23.540791,-0.0109,-1.188
9070.00,9.245460,25.02533,-0.000282,23.540510,-0.0109,-1.187
9072.00,9.237626,25.02521,-0.000281,23.540481,-0.0109,-1.187
9074.00,9.229943,25.02500,-0.000281,23.540332,-0.0109,-1.187
9076.00,9.222194,25.02524,-0.000282,23.540603,-0.0109,-1.188
9078.00,9.214694,25.02493,-0.000285,23.540640,-0.0109,-1.189
9080.00,9.206973,25.02453,-0.000283,23.540653,-0.0109,-1.189
9082.00,9.200046,25.02472,-0.000284,23.540399,-0.0109,-1.189
9084.00,9.196380,25.02458,-0.000284,23.540761,-0.0109,-1.189
9086.00,9.197786,25.02481,-0.000286,23.540860,-0.0109,-1.190
9088.00,9.200214,25.02440,-0.000286,23.541149,-0.0109,-1.190
9090.00,9.202924,25.02371,-0.000285,23.540564,-0.0110,-1.189
9092.00,9.206126,25.02463,-0.000284,23.539886,-0.0109,-1.189
9094.00,9.208708,25.02436,-0.000284,23.540453,-0.0109,-1.189
9096.00,9.211660,25.02450,-0.000283,23.540328,-0.0109,-1.188
9098.00,9.214662,25.02457,-0.000282,23.540417,-0.0109,-1.188
9100.00,9.217394,25.02531,-0.000282,23.539849,-0.0110,-1.188
9102.00,9.220691,25.02484,-0.000282,23.540765,-0.0109,-1.188
9104.00,9.223542,25.02566,-0.000282,23.540739,-0.0109,-1.187
9106.00,9.227330,25.02475,-0.000281,23.540581,-0.0109,-1.188
9108.00,9.230317,25.02428,-0.000281,23.540889,-0.0109,-1.189
9110.00,9.233886,25.02447,-0.000282,23.541237,-0.0109,-1.188
9112.00,9.237055,25.02431,-0.000282,23.540850,-0.0109,-1.188
9114.00,9.240383,25.02458,-0.000282,23.541218,-0.0109,-1.188
9116.00,9.243037,25.02457,-0.000281,23.540765,-0.0109,-1.189
9118.00,9.245049,25.02442,-0.000282,23.541478,-0.0109,-1.188
9120.00,9.246355,25.02422,-0.000282,23.541194,-0.0109,-1.189
9122.00,9.247065,25.02502,-0.000282,23.541263,-0.0108,-1.187
9124.00,9.247337,25.02522,-0.000280,23.541240,-0.0109,-1.188
9126.00,9.248468,25.02536,-0.000280,23.541363,-0.0109,-1.188
9128.00,9.249797,25.02528,-0.000282,23.540553,-0.0109,-1.189
9130.00,9.250232,25.02496,-0.000282,23.540746,-0.0109,-1.189
9132.00,9.251052,25.02499,-0.000281,23.540429,-0.0109,-1.188
9134.00,9.251151,25.02503,-0.000281,23.540384,-0.0109,-1.187
9136.00,9.252053,25.02432,-0.000281,23.540828,-0.0109,-1.188
9138.00,9.253551,25.02446,-0.000282,23.540512,-0.0109,-1.188
9140.00,9.254615,25.02423,-0.000282,23.540891,-0.0109,-1.188
9142.00,9.255776,25.02469,-0.000282,23.541049,-0.0109,-1.189
9144.00,9.255765,25.02458,-0.000283,23.540546,-0.0109,-1.188
9146.00,9.257388,25.02589,-0.000281,23.540163,-0.0109,-1.188
9148.00,9.258286,25.02564,-0.000280,23.540575,-0.0109,-1.188
9150.00,9.259172,25.02451,-0.000281,23.541517,-0.0109,-1.189
9152.00,9.258671,25.02494,-0.000281,23.540934,-0.0109,-1.189
9154.00,9.258013,25.02480,-0.000281,23.541170,-0.0109,-1.188
9156.00,9.257877,25.02421,-0.000280,23.541493,-0.0109,-1.188
9158.00,9.258961,25.02443,-0.000281,23.541404,-0.0109,-1.189
9160.00,9.259961,25.02457,-0.000282,23.541222,-0.0109,-1.189
9162.00,9.259502,25.02478,-0.000280,23.541135,-0.0109,-1.188
9164.00,9.259358,25.02538,-0.000281,23.540674,-0.0109,-1.188
9166.00,9.259256,25.02480,-0.000281,23.540473,-0.0109,-1.188
9168.00,9.258001,25.02509,-0.000280,23.540804,-0.0109,-1.188
9170.00,9.257286,25.02514,-0.000281,23.541239,-0.0109,-1.189
9172.00,9.257827,25.02470,-0.000282,23.540767,-0.0109,-1.189
9174.00,9.257776,25.02493,-0.000282,23.541044,-0.0109,-1.188
9176.00,9.258888,25.02512,-0.000281,23.540856,-0.0109,-1.187
9178.00,9.259256,25.02473,-0.000281,23.541307,-0.0109,-1.188
9180.00,9.258357,25.02439,-0.000281,23.541261,-0.0109,-1.188
9182.00,9.258315,25.02506,-0.000281,23.540343,-0.0109,-1.189
9184.00,9.257895,25.02485,-0.000282,23.541070,-0.0109,-1.188
9186.00,9.257653,25.02473,-0.000282,23.540616,-0.0108,-1.189
9188.00,9.257433,25.02451,-0.000283,23.540804,-0.0109,-1.188
9190.00,9.257032,25.02433,-0.000281,23.540520,-0.0109,-1.188
9192.00,9.256818,25.02461,-0.000281,23.540579,-0.0109,-1.189
9194.00,9.257433,25.02466,-0.000281,23.540520,-0.0109,-1.188
9196.00,9.258517,25.02522,-0.000281,23.541071,-0.0109,-1.189
9198.00,9.259860,25.02461,-0.000281,23.541118,-0.0109,-1.189
9200.00,9.260607,25.02465,-0.000281,23.541450,-0.0109,-1.188
9202.00,9.261107,25.02466,-0.000280,23.540685,-0.0109,-1.189
9204.00,9.262612,25.02481,-0.000283,23.541057,-0.0109,-1.188
9206.00,9.262454,25.02484,-0.000281,23.540596,-0.0109,-1.188
9208.00,9.262422,25.02535,-0.000282,23.540908,-0.0109,-1.189
9210.00,9.261887,25.02537,-0.000283,23.541188,-0.0109,-1.189
9212.00,9.261839,25.02532,-0.000281,23.541343,-0.0108,-1.188
9214.00,9.262620,25.02531,-0.000280,23.541458,-0.0109,-1.188
9216.00,9.261722,25.02563,-0.000281,23.540397,-0.0109,-1.189
9218.00,9.260660,25.02519,-0.000282,23.540390,-0.0109,-1.188
9220.00,9.260561,25.02516,-0.000281,23.541003,-0.0109,-1.188
9222.00,9.260046,25.02552,-0.000281,23.540733,-0.0109,-1.189
9224.00,9.259322,25.02562,-0.000281,23.540475,-0.0109,-1.189
9226.00,9.259470,25.02533,-0.000281,23.540380,-0.0109,-1.188
9228.00,9.260519,25.02562,-0.000281,23.541161,-0.0109,-1.188
9230.00,9.262501,25.02491,-0.000281,23.541582,-0.0109,-1.189
9232.00,9.263815,25.02469,-0.000281,23.541484,-0.0109,-1.189
9234.00,9.264458,25.02576,-0.000282,23.540886,-0.0109,-1.189
9236.00,9.264794,25.02547,-0.000281,23.541070,-0.0109,-1.188
9238.00,9.264156,25.02527,-0.000282,23.541146,-0.0109,-1.189
9240.00,9.262769,25.02427,-0.000281,23.540785,-0.0109,-1.188
9242.00,9.262472,25.02488,-0.000281,23.540590,-0.0109,-1.188
9244.00,9.262609,25.02434,-0.000281,23.540694,-0.0109,-1.189
9246.00,9.262280,25.02446,-0.000281,23.541084,-0.0109,-1.188
9248.00,9.260717,25.02468,-0.000281,23.540835,-0.0109,-1.189
9250.00,9.259372,25.02526,-0.000282,23.540756,-0.0109,-1.188
9252.00,9.259133,25.02527,-0.000281,23.540516,-0.0109,-1.189
9254.00,9.259567,25.02543,-0.000281,23.540286,-0.0109,-1.189
9256.00,9.259537,25.02559,-0.000282,23.540906,-0.0109,-1.188
9258.00,9.259321,25.02591,-0.000281,23.541239,-0.0109,-1.188
9260.00,9.259069,25.02537,-0.000281,23.540730,-0.0109,-1.188
9262.00,9.259304,25.02561,-0.000282,23.540661,-0.0109,-1.189
9264.00,9.259832,25.02598,-0.000281,23.541205,-0.0109,-1.189
9266.00,9.258397,25.02556,-0.000282,23.541103,-0.0109,-1.189
9268.00,9.257905,25.02600,-0.000282,23.540919,-0.0109,-1.189
9270.00,9.256932,25.02588,-0.000281,23.540705,-0.0109,-1.188
9272.00,9.257245,25.02523,-0.000282,23.541177,-0.0109,-1.189
9274.00,9.257344,25.02541,-0.000283,23.540315,-0.0109,-1.190
9276.00,9.257193,25.02517,-0.000281,23.540271,-0.0109,-1.189
9278.00,9.255899,25.02594,-0.000281,23.540769,-0.0109,-1.188
9280.00,9.255979,25.02557,-0.000280,23.540421,-0.0109,-1.187
9282.00,9.257473,25.02570,-0.000281,23.541168,-0.0109,-1.190
9284.00,9.258525,25.02519,-0.000282,23.540975,-0.0109,-1.190
9286.00,9.258414,25.02481,-0.000283,23.540945,-0.0109,-1.189
9288.00,9.259403,25.02526,-0.000283,23.540789,-0.0109,-1.189
9290.00,9.258542,25.02521,-0.000282,23.540711,-0.0109,-1.190
9292.00,9.258124,25.02531,-0.000281,23.541278,-0.0109,-1.189
9294.00,9.258697,25.02541,-0.000280,23.540809,-0.0109,-1.189
9296.00,9.259872,25.02573,-0.000281,23.541203,-0.0109,-1.189
9298.00,9.259870,25.02583,-0.000279,23.540804,-0.0109,-1.188
9300.00,9.260357,25.02653,-0.000280,23.541984,-0.0109,-1.189
9302.00,9.259636,25.02666,-0.000280,23.541666,-0.0109,-1.189
9304.00,9.259526,25.02576,-0.000280,23.541270,-0.0109,-1.188
9306.00,9.260214,25.02597,-0.000280,23.541250,-0.0109,-1.188
9308.00,9.261094,25.02540,-0.000279,23.542167,-0.0109,-1.189
9310.00,9.261848,25.02519,-0.000281,23.541946,-0.0109,-1.189
9312.00,9.262227,25.02473,-0.000281,23.541489,-0.0109,-1.189
9314.00,9.262859,25.02540,-0.000281,23.541203,-0.0109,-1.188
9316.00,9.264378,25.02584,-0.000281,23.541174,-0.0109,-1.189
9318.00,9.264898,25.02626,-0.000281,23.540644,-0.0109,-1.189
9320.00,9.264874,25.02591,-0.000281,23.540737,-0.0109,-1.189
9322.00,9.263860,25.02579,-0.000280,23.541218,-0.0109,-1.188
9324.00,9.262724,25.02598,-0.000281,23.541840,-0.0109,-1.189
9326.00,9.260941,25.02609,-0.000280,23.541218,-0.0109,-1.189
9328.00,9.261145,25.02596,-0.000280,23.541044,-0.0109,-1.189
9330.00,9.261081,25.02619,-0.000281,23.541216,-0.0109,-1.188
9332.00,9.260440,25.02593,-0.000281,23.541315,-0.0109,-1.188
9334.00,9.260581,25.02576,-0.000280,23.541597,-0.0109,-1.188
9336.00,9.260540,25.02637,-0.000280,23.541941,-0.0109,-1.189
9338.00,9.259533,25.02683,-0.000281,23.541441,-0.0108,-1.189
9340.00,9.258172,25.02577,-0.000281,23.540904,-0.0108,-1.189
9342.00,9.257583,25.02542,-0.000282,23.541051,-0.0108,-1.189
9344.00,9.257211,25.02595,-0.000281,23.540663,-0.0109,-1.188
9346.00,9.257545,25.02534,-0.000281,23.541185,-0.0108,-1.189
9348.00,9.258195,25.02563,-0.000281,23.540692,-0.0109,-1.189
9350.00,9.258648,25.02543,-0.000280,23.540986,-0.0108,-1.189
9352.00,9.258492,25.02486,-0.000281,23.541322,-0.0109,-1.188
9354.00,9.257154,25.02492,-0.000281,23.540529,-0.0109,-1.188
9356.00,9.257520,25.02542,-0.000281,23.540709,-0.0109,-1.189
9358.00,9.258008,25.02548,-0.000280,23.541436,-0.0109,-1.189
9360.00,9.257384,25.02541,-0.000282,23.540847,-0.0109,-1.189
9362.00,9.257422,25.02553,-0.000281,23.540453,-0.0109,-1.189
9364.00,9.257830,25.02601,-0.000280,23.540737,-0.0109,-1.189
@32,8.0000,16.0
9366.00,9.257741,25.02497,-0.000281,23.541618,-0.0109,-1.188
9368.00,9.254889,25.02565,-0.000280,23.541655,-0.0109,-1.188
9370.00,9.247830,25.02498,-0.000282,23.540889,-0.0109,-1.188
9372.00,9.239180,25.02538,-0.000281,23.541311,-0.0109,-1.187
9374.00,9.232118,25.02571,-0.000281,23.541906,-0.0109,-1.188
9376.00,9.226234,25.02609,-0.000280,23.541044,-0.0109,-1.188
9378.00,9.219720,25.02574,-0.000281,23.541404,-0.0109,-1.188
9380.00,9.213401,25.02614,-0.000283,23.540665,-0.0109,-1.190
9382.00,9.208090,25.02639,-0.000284,23.541151,-0.0109,-1.189
9384.00,9.205005,25.02593,-0.000284,23.541333,-0.0108,-1.190
9386.00,9.206676,25.02527,-0.000284,23.540984,-0.0109,-1.190
9388.00,9.210606,25.02561,-0.000285,23.540202,-0.0109,-1.189
9390.00,9.213824,25.02563,-0.000284,23.540607,-0.0109,-1.190
9392.00,9.216536,25.02598,-0.000285,23.540362,-0.0109,-1.189
9394.00,9.219179,25.02573,-0.000284,23.540421,-0.0109,-1.189
9396.00,9.223763,25.02634,-0.000282,23.541276,-0.0109,-1.189
9398.00,9.229001,25.02581,-0.000281,23.541292,-0.0109,-1.188
9400.00,9.232309,25.02563,-0.000280,23.541172,-0.0109,-1.189
9402.00,9.234984,25.02600,-0.000281,23.541003,-0.0109,-1.189
9404.00,9.236064,25.02574,-0.000281,23.541287,-0.0109,-1.188
9406.00,9.236759,25.02576,-0.000281,23.540603,-0.0109,-1.189
9408.00,9.237078,25.02656,-0.000279,23.541148,-0.0109,-1.189
9410.00,9.238223,25.02628,-0.000281,23.541148,-0.0109,-1.189
9412.00,9.240038,25.02600,-0.000280,23.540926,-0.0109,-1.188
9414.00,9.242117,25.02639,-0.000281,23.541369,-0.0109,-1.189
9416.00,9.243213,25.02663,-0.000280,23.540874,-0.0108,-1.188
9418.00,9.242480,25.02625,-0.000280,23.540811,-0.0108,-1.189
9420.00,9.241136,25.02647,-0.000280,23.541497,-0.0109,-1.189
9422.00,9.240794,25.02653,-0.000280,23.541907,-0.0109,-1.189
9424.00,9.241834,25.02639,-0.000280,23.541907,-0.0108,-1.189
9426.00,9.242487,25.02704,-0.000281,23.542127,-0.0108,-1.189
9428.00,9.242327,25.02714,-0.000280,23.541729,-0.0109,-1.188
9430.00,9.242458,25.02687,-0.000279,23.541018,-0.0109,-1.188
9432.00,9.242485,25.02651,-0.000280,23.541257,-0.0109,-1.189
9434.00,9.243014,25.02721,-0.000281,23.540967,-0.0109,-1.188
9436.00,9.245271,25.02725,-0.000280,23.541346,-0.0109,-1.188
9438.00,9.247664,25.02725,-0.000280,23.541504,-0.0108,-1.189
9440.00,9.249867,25.02704,-0.000281,23.540453,-0.0108,-1.190
9442.00,9.252655,25.02678,-0.000281,23.540715,-0.0109,-1.189
9444.00,9.253800,25.02719,-0.000282,23.541266,-0.0109,-1.189
9446.00,9.254679,25.02597,-0.000282,23.540718,-0.0109,-1.189
9448.00,9.255163,25.02621,-0.000282,23.540267,-0.0109,-1.188
9450.00,9.255654,25.02694,-0.000280,23.541422,-0.0109,-1.188
9452.00,9.256779,25.02754,-0.000280,23.540575,-0.0109,-1.189
9454.00,9.257754,25.02712,-0.000280,23.541146,-0.0109,-1.188
9456.00,9.257729,25.02735,-0.000280,23.540860,-0.0108,-1.188
9458.00,9.256828,25.02724,-0.000281,23.540759,-0.0109,-1.187
9460.00,9.256495,25.02722,-0.000282,23.540951,-0.0109,-1.189
9462.00,9.257312,25.02651,-0.000281,23.541246,-0.0109,-1.189
9464.00,9.258544,25.02691,-0.000280,23.541125,-0.0109,-1.188
9466.00,9.257479,25.02685,-0.000281,23.540639,-0.0109,-1.189
9468.00,9.256327,25.02700,-0.000280,23.540410,-0.0109,-1.188
9470.00,9.256991,25.02697,-0.000281,23.540828,-0.0109,-1.188
9472.00,9.257080,25.02728,-0.000281,23.541372,-0.0110,-1.188
9474.00,9.257058,25.02753,-0.000280,23.540860,-0.0109,-1.188
9476.00,9.257344,25.02790,-0.000281,23.540735,-0.0109,-1.188
9478.00,9.257426,25.02770,-0.000281,23.540557,-0.0109,-1.188
9480.00,9.257380,25.02774,-0.000282,23.539903,-0.0109,-1.188
9482.00,9.257180,25.02791,-0.000281,23.541036,-0.0109,-1.189
9484.00,9.256737,25.02751,-0.000282,23.541881,-0.0109,-1.188
9486.00,9.256240,25.02787,-0.000281,23.541383,-0.0109,-1.189
9488.00,9.255812,25.02767,-0.000281,23.540921,-0.0109,-1.188
9490.00,9.255975,25.02784,-0.000282,23.541634,-0.0109,-1.190
9492.00,9.256056,25.02870,-0.000282,23.540938,-0.0109,-1.189
9494.00,9.255757,25.02781,-0.000281,23.541257,-0.0109,-1.189
9496.00,9.254983,25.02796,-0.000281,23.540960,-0.0109,-1.189
9498.00,9.256377,25.02799,-0.000281,23.541170,-0.0109,-1.189
9500.00,9.256721,25.02792,-0.000282,23.540904,-0.0109,-1.189
9502.00,9.256739,25.02833,-0.000281,23.541504,-0.0109,-1.189
9504.00,9.255634,25.02923,-0.000282,23.541785,-0.0109,-1.190
9506.00,9.254310,25.02981,-0.000282,23.541298,-0.0109,-1.189
9508.00,9.252935,25.02854,-0.000282,23.540544,-0.0109,-1.189
9510.00,9.253426,25.02839,-0.000282,23.540915,-0.0109,-1.189
9512.00,9.254035,25.02849,-0.000281,23.541404,-0.0109,-1.188
9514.00,9.253932,25.02911,-0.000282,23.540627,-0.0109,-1.189
9516.00,9.254001,25.02978,-0.000282,23.541521,-0.0109,-1.188
9518.00,9.254690,25.02835,-0.000282,23.540406,-0.0109,-1.189
9520.00,9.255251,25.02832,-0.000281,23.541012,-0.0109,-1.189
9522.00,9.255841,25.02861,-0.000282,23.540486,-0.0109,-1.189
9524.00,9.255958,25.02884,-0.000282,23.540817,-0.0109,-1.188
9526.00,9.256272,25.02810,-0.000281,23.540861,-0.0109,-1.189
9528.00,9.255510,25.02891,-0.000282,23.540438,-0.0109,-1.188
9530.00,9.255088,25.02893,-0.000280,23.541148,-0.0109,-1.188
9532.00,9.255602,25.02829,-0.000280,23.540650,-0.0109,-1.189
9534.00,9.256246,25.02850,-0.000281,23.540546,-0.0109,-1.190
9536.00,9.255928,25.02812,-0.000282,23.540796,-0.0109,-1.189
9538.00,9.254260,25.02876,-0.000283,23.541166,-0.0109,-1.189
9540.00,9.253114,25.02818,-0.000282,23.541304,-0.0109,-1.189
9542.00,9.251264,25.02828,-0.000282,23.540774,-0.0109,-1.190
9544.00,9.249887,25.02783,-0.000282,23.540611,-0.0109,-1.189
9546.00,9.250203,25.02917,-0.000281,23.540930,-0.0109,-1.188
9548.00,9.250220,25.02927,-0.000281,23.540594,-0.0110,-1.188
9550.00,9.249353,25.02795,-0.000282,23.541001,-0.0109,-1.188
9552.00,9.248627,25.02810,-0.000282,23.540889,-0.0109,-1.189
9554.00,9.248978,25.02864,-0.000281,23.540122,-0.0109,-1.189
9556.00,9.249045,25.02847,-0.000282,23.540685,-0.0109,-1.188
9558.00,9.249275,25.02841,-0.000281,23.540644,-0.0109,-1.188
9560.00,9.251192,25.02804,-0.000282,23.540778,-0.0109,-1.189
9562.00,9.252179,25.02811,-0.000283,23.540274,-0.0110,-1.189
9564.00,9.252532,25.02904,-0.000282,23.539897,-0.0109,-1.189
9566.00,9.252302,25.02846,-0.000282,23.540273,-0.0109,-1.188
9568.00,9.251138,25.02799,-0.000283,23.540923,-0.0109,-1.188
9570.00,9.250557,25.02812,-0.000283,23.540083,-0.0109,-1.188
9572.00,9.249576,25.02753,-0.000282,23.541181,-0.0109,-1.188
9574.00,9.248615,25.02717,-0.000281,23.541246,-0.0109,-1.189
9576.00,9.248627,25.02805,-0.000282,23.540921,-0.0109,-1.189
9578.00,9.249514,25.02838,-0.000282,23.541070,-0.0109,-1.189
9580.00,9.251466,25.02843,-0.000283,23.539972,-0.0109,-1.189
9582.00,9.252318,25.02835,-0.000282,23.540319,-0.0109,-1.188
9584.00,9.252544,25.02734,-0.000283,23.540206,-0.0109,-1.189
9586.00,9.253604,25.02784,-0.000283,23.539715,-0.0109,-1.189
9588.00,9.253891,25.02814,-0.000282,23.539998,-0.0109,-1.188
9590.00,9.252129,25.02765,-0.000283,23.540458,-0.0110,-1.188
9592.00,9.251006,25.02777,-0.000282,23.540243,-0.0109,-1.188
9594.00,9.249991,25.02746,-0.000281,23.540425,-0.0109,-1.188
9596.00,9.249520,25.02813,-0.000281,23.540904,-0.0109,-1.189
9598.00,9.249620,25.02837,-0.000282,23.540356,-0.0109,-1.188
9600.00,9.249634,25.02816,-0.000281,23.540549,-0.0109,-1.189
9602.00,9.251661,25.02862,-0.000283,23.540148,-0.0109,-1.189
9604.00,9.252618,25.02812,-0.000283,23.540447,-0.0109,-1.189
9606.00,9.252566,25.02808,-0.000281,23.540962,-0.0109,-1.189
9608.00,9.252360,25.02861,-0.000282,23.540564,-0.0109,-1.189
9610.00,9.253504,25.02818,-0.000281,23.540546,-0.0109,-1.189
9612.00,9.252364,25.02788,-0.000281,23.540564,-0.0109,-1.188
9614.00,9.251866,25.02763,-0.000282,23.540700,-0.0109,-1.189
9616.00,9.251762,25.02782,-0.000282,23.540637,-0.0109,-1.189
9618.00,9.250776,25.02800,-0.000281,23.540889,-0.0109,-1.188
9620.00,9.249633,25.02822,-0.000281,23.540912,-0.0109,-1.188
9622.00,9.248813,25.02855,-0.000282,23.540436,-0.0109,-1.189
9624.00,9.247519,25.02792,-0.000282,23.540518,-0.0109,-1.189
9626.00,9.246481,25.02826,-0.000281,23.540529,-0.0109,-1.189
9628.00,9.246485,25.02848,-0.000281,23.541378,-0.0109,-1.188
9630.00,9.245749,25.02779,-0.000282,23.540743,-0.0109,-1.189
9632.00,9.244379,25.02839,-0.000281,23.541385,-0.0109,-1.188
9634.00,9.243377,25.02900,-0.000280,23.540860,-0.0109,-1.188
9636.00,9.243576,25.02895,-0.000281,23.541075,-0.0109,-1.189
9638.00,9.244185,25.02850,-0.000282,23.540717,-0.0109,-1.189
9640.00,9.244623,25.02903,-0.000281,23.540150,-0.0109,-1.189
9642.00,9.244576,25.02860,-0.000282,23.540037,-0.0109,-1.188
9644.00,9.245606,25.02859,-0.000281,23.540847,-0.0109,-1.188
9646.00,9.247328,25.02868,-0.000281,23.540377,-0.0109,-1.189
9648.00,9.248223,25.02886,-0.000282,23.540685,-0.0109,-1.189
9650.00,9.248997,25.02880,-0.000282,23.542294,-0.0109,-1.189
9652.00,9.249644,25.02858,-0.000282,23.540923,-0.0109,-1.189
9654.00,9.249476,25.02819,-0.000282,23.540274,-0.0109,-1.190
9656.00,9.249242,25.02734,-0.000282,23.541187,-0.0109,-1.189
9658.00,9.249859,25.02834,-0.000280,23.541200,-0.0109,-1.188
9660.00,9.249714,25.02813,-0.000280,23.540913,-0.0109,-1.189
9662.00,9.248418,25.02863,-0.000282,23.540793,-0.0109,-1.189
9664.00,9.247444,25.02886,-0.000281,23.541032,-0.0109,-1.188
@33,8.0000,16.0
9666.00,9.245324,25.02797,-0.000281,23.541168,-0.0109,-1.188
9668.00,9.240163,25.02782,-0.000279,23.541395,-0.0109,-1.188
9670.00,9.231890,25.02843,-0.000280,23.541959,-0.0109,-1.188
9672.00,9.223266,25.02832,-0.000281,23.541755,-0.0109,-1.188
9674.00,9.214747,25.02827,-0.000283,23.541357,-0.0109,-1.188
9676.00,9.206703,25.02771,-0.000282,23.540776,-0.0109,-1.188
9678.00,9.199821,25.02740,-0.000282,23.541510,-0.0109,-1.189
9680.00,9.193402,25.02742,-0.000283,23.541229,-0.0109,-1.190
9682.00,9.187297,25.02776,-0.000284,23.541517,-0.0109,-1.189
9684.00,9.184492,25.02754,-0.000285,23.541073,-0.0109,-1.191
9686.00,9.187740,25.02792,-0.000285,23.541187,-0.0109,-1.191
9688.00,9.192457,25.02842,-0.000285,23.541027,-0.0109,-1.191
9690.00,9.195344,25.02859,-0.000284,23.541092,-0.0109,-1.190
9692.00,9.197756,25.02767,-0.000284,23.541354,-0.0109,-1.190
9694.00,9.201731,25.02785,-0.000284,23.541005,-0.0109,-1.190
9696.00,9.206766,25.02777,-0.000282,23.541109,-0.0109,-1.189
9698.00,9.210128,25.02725,-0.000282,23.541057,-0.0109,-1.189
9700.00,9.214437,25.02654,-0.000282,23.541675,-0.0109,-1.189
9702.00,9.218781,25.02683,-0.000283,23.541543,-0.0109,-1.190
9704.00,9.222063,25.02733,-0.000281,23.540774,-0.0109,-1.189
9706.00,9.224416,25.02718,-0.000281,23.540761,-0.0109,-1.188
9708.00,9.226091,25.02644,-0.000281,23.540624,-0.0109,-1.189
9710.00,9.227916,25.02733,-0.000281,23.540999,-0.0108,-1.189
9712.00,9.230045,25.02798,-0.000280,23.540639,-0.0109,-1.189
9714.00,9.230823,25.02659,-0.000281,23.541183,-0.0109,-1.189
9716.00,9.233344,25.02684,-0.000282,23.540640,-0.0109,-1.189
9718.00,9.235920,25.02664,-0.000282,23.540566,-0.0109,-1.190
9720.00,9.237572,25.02655,-0.000282,23.540856,-0.0109,-1.190
9722.00,9.239506,25.02671,-0.000281,23.541374,-0.0109,-1.188
9724.00,9.241317,25.02671,-0.000280,23.540629,-0.0109,-1.189
9726.00,9.242327,25.02703,-0.000281,23.541298,-0.0109,-1.189
9728.00,9.241942,25.02690,-0.000281,23.540847,-0.0109,-1.189
9730.00,9.242349,25.02710,-0.000281,23.540655,-0.0109,-1.190
9732.00,9.243826,25.02735,-0.000281,23.541328,-0.0109,-1.188
9734.00,9.244113,25.02776,-0.000281,23.540425,-0.0109,-1.189
9736.00,9.242576,25.02793,-0.000281,23.540752,-0.0109,-1.189
9738.00,9.242031,25.02730,-0.000281,23.541675,-0.0109,-1.189
9740.00,9.241399,25.02801,-0.000280,23.541220,-0.0109,-1.189
9742.00,9.240256,25.02813,-0.000279,23.540906,-0.0109,-1.188
9744.00,9.237680,25.02785,-0.000280,23.540878,-0.0109,-1.189
9746.00,9.235238,25.02725,-0.000281,23.540730,-0.0109,-1.189
9748.00,9.232461,25.02795,-0.000282,23.540776,-0.0109,-1.188
9750.00,9.231937,25.02835,-0.000282,23.541240,-0.0110,-1.188
9752.00,9.232235,25.02776,-0.000282,23.539790,-0.0109,-1.189
9754.00,9.231409,25.02723,-0.000281,23.540466,-0.0109,-1.188
9756.00,9.231921,25.02743,-0.000280,23.540475,-0.0109,-1.188
9758.00,9.232745,25.02746,-0.000281,23.540555,-0.0109,-1.189
9760.00,9.233858,25.02713,-0.000281,23.540174,-0.0109,-1.189
9762.00,9.234712,25.02704,-0.000280,23.540588,-0.0109,-1.188
9764.00,9.234515,25.02717,-0.000281,23.541010,-0.0109,-1.188
9766.00,9.233641,25.02674,-0.000281,23.540964,-0.0109,-1.189
9768.00,9.233755,25.02715,-0.000282,23.541200,-0.0109,-1.189
9770.00,9.234548,25.02813,-0.000281,23.541214,-0.0109,-1.189
9772.00,9.235863,25.02707,-0.000282,23.541803,-0.0109,-1.189
9774.00,9.237325,25.02703,-0.000281,23.541658,-0.0109,-1.188
9776.00,9.239202,25.02718,-0.000282,23.540858,-0.0109,-1.189
9778.00,9.239783,25.02803,-0.000282,23.540542,-0.0109,-1.189
9780.00,9.240831,25.02924,-0.000282,23.541166,-0.0109,-1.189
9782.00,9.241245,25.02880,-0.000280,23.540447,-0.0109,-1.189
9784.00,9.240822,25.02835,-0.000280,23.541116,-0.0109,-1.190
9786.00,9.241765,25.02760,-0.000282,23.541136,-0.0109,-1.189
9788.00,9.243162,25.02760,-0.000281,23.541010,-0.0109,-1.189
9790.00,9.245164,25.02743,-0.000282,23.540988,-0.0109,-1.189
9792.00,9.246028,25.02718,-0.000281,23.541220,-0.0109,-1.189
9794.00,9.246628,25.02660,-0.000282,23.540590,-0.0109,-1.189
9796.00,9.248320,25.02781,-0.000282,23.541008,-0.0109,-1.189
9798.00,9.249891,25.02756,-0.000281,23.541296,-0.0109,-1.190
9800.00,9.250862,25.02793,-0.000282,23.541084,-0.0109,-1.190
9802.00,9.251117,25.02738,-0.000282,23.540503,-0.0109,-1.189
9804.00,9.250733,25.02683,-0.000281,23.541005,-0.0109,-1.188
9806.00,9.252075,25.02818,-0.000281,23.540789,-0.0109,-1.189
9808.00,9.253691,25.02778,-0.000281,23.540529,-0.0109,-1.189
9810.00,9.255112,25.02813,-0.000281,23.540692,-0.0109,-1.190
9812.00,9.257217,25.02836,-0.000281,23.540795,-0.0109,-1.190
9814.00,9.257792,25.02837,-0.000281,23.541110,-0.0109,-1.189
9816.00,9.257455,25.02846,-0.000282,23.539925,-0.0109,-1.188
9818.00,9.256923,25.02757,-0.000282,23.540215,-0.0109,-1.189
9820.00,9.256267,25.02782,-0.000280,23.541190,-0.0109,-1.189
9822.00,9.254275,25.02770,-0.000282,23.540614,-0.0109,-1.189
9824.00,9.251676,25.02808,-0.000281,23.540616,-0.0109,-1.189
9826.00,9.249827,25.02808,-0.000281,23.541107,-0.0109,-1.189
9828.00,9.250431,25.02790,-0.000280,23.540752,-0.0109,-1.189
9830.00,9.250483,25.02768,-0.000281,23.541012,-0.0109,-1.189
9832.00,9.249231,25.02771,-0.000281,23.540848,-0.0109,-1.189
9834.00,9.246476,25.02824,-0.000280,23.540936,-0.0109,-1.189
9836.00,9.244502,25.02762,-0.000279,23.542193,-0.0109,-1.188
9838.00,9.244029,25.02734,-0.000279,23.541170,-0.0109,-1.189
9840.00,9.243437,25.02768,-0.000281,23.540382,-0.0109,-1.189
9842.00,9.241906,25.02826,-0.000281,23.540689,-0.0109,-1.189
9844.00,9.241497,25.02850,-0.000281,23.541409,-0.0109,-1.188
9846.00,9.242362,25.02783,-0.000280,23.540646,-0.0109,-1.189
9848.00,9.241144,25.02741,-0.000281,23.541131,-0.0108,-1.189
9850.00,9.239932,25.02749,-0.000281,23.541380,-0.0108,-1.190
9852.00,9.239118,25.02728,-0.000283,23.540835,-0.0109,-1.189
9854.00,9.238919,25.02684,-0.000283,23.540952,-0.0109,-1.189
9856.00,9.240247,25.02648,-0.000282,23.540746,-0.0109,-1.189
9858.00,9.240542,25.02652,-0.000282,23.540659,-0.0109,-1.190
9860.00,9.240789,25.02720,-0.000282,23.540728,-0.0109,-1.189
9862.00,9.241434,25.02687,-0.000283,23.540752,-0.0109,-1.189
9864.00,9.242306,25.02737,-0.000281,23.540170,-0.0109,-1.189
9866.00,9.243316,25.02677,-0.000281,23.541263,-0.0109,-1.188
9868.00,9.243829,25.02698,-0.000281,23.541196,-0.0109,-1.189
9870.00,9.244236,25.02626,-0.000280,23.540094,-0.0109,-1.189
9872.00,9.246021,25.02661,-0.000281,23.541032,-0.0109,-1.189
9874.00,9.246216,25.02683,-0.000282,23.541058,-0.0109,-1.188
9876.00,9.245465,25.02681,-0.000281,23.541298,-0.0109,-1.189
9878.00,9.246113,25.02641,-0.000281,23.541083,-0.0109,-1.189
9880.00,9.245432,25.02668,-0.000281,23.540533,-0.0109,-1.189
9882.00,9.245106,25.02650,-0.000281,23.540403,-0.0109,-1.189
9884.00,9.245023,25.02680,-0.000281,23.540967,-0.0109,-1.188
9886.00,9.245006,25.02632,-0.000281,23.541088,-0.0109,-1.189
9888.00,9.246032,25.02616,-0.000282,23.540793,-0.0109,-1.189
9890.00,9.246701,25.02637,-0.000283,23.540795,-0.0109,-1.190
9892.00,9.247408,25.02617,-0.000282,23.540219,-0.0109,-1.189
9894.00,9.246755,25.02600,-0.000281,23.540626,-0.0109,-1.188
9896.00,9.245717,25.02664,-0.000281,23.540759,-0.0109,-1.189
9898.00,9.244891,25.02674,-0.000281,23.541149,-0.0109,-1.189
9900.00,9.245911,25.02681,-0.000282,23.540622,-0.0109,-1.189
9902.00,9.246096,25.02694,-0.000282,23.540826,-0.0109,-1.189
9904.00,9.247394,25.02621,-0.000282,23.540698,-0.0109,-1.189
9906.00,9.248852,25.02594,-0.000282,23.541389,-0.0110,-1.189
9908.00,9.248790,25.02638,-0.000282,23.540715,-0.0109,-1.188
9910.00,9.248493,25.02652,-0.000282,23.541057,-0.0109,-1.189
9912.00,9.249430,25.02670,-0.000283,23.540806,-0.0109,-1.189
9914.00,9.249969,25.02649,-0.000282,23.540639,-0.0109,-1.188
9916.00,9.249218,25.02645,-0.000282,23.540678,-0.0109,-1.190
9918.00,9.248741,25.02680,-0.000283,23.540025,-0.0109,-1.190
9920.00,9.249027,25.02671,-0.000282,23.540878,-0.0109,-1.189
9922.00,9.250409,25.02594,-0.000282,23.541142,-0.0109,-1.189
9924.00,9.250931,25.02636,-0.000282,23.540319,-0.0109,-1.189
9926.00,9.252200,25.02623,-0.000283,23.540596,-0.0110,-1.190
9928.00,9.253272,25.02618,-0.000282,23.540135,-0.0109,-1.189
9930.00,9.253257,25.02594,-0.000281,23.540728,-0.0109,-1.189
9932.00,9.253543,25.02628,-0.000281,23.541164,-0.0110,-1.189
9934.00,9.254317,25.02702,-0.000283,23.539650,-0.0109,-1.188
9936.00,9.255004,25.02591,-0.000283,23.540154,-0.0109,-1.189
9938.00,9.254281,25.02606,-0.000285,23.540670,-0.0109,-1.189
9940.00,9.252543,25.02597,-0.000283,23.540605,-0.0109,-1.188
9942.00,9.250546,25.02679,-0.000282,23.540694,-0.0109,-1.189
9944.00,9.248463,25.02652,-0.000283,23.540626,-0.0109,-1.190
9946.00,9.246555,25.02587,-0.000282,23.540847,-0.0110,-1.189
9948.00,9.245585,25.02580,-0.000282,23.540473,-0.0110,-1.188
9950.00,9.244062,25.02585,-0.000281,23.541029,-0.0109,-1.188
9952.00,9.241770,25.02652,-0.000282,23.540404,-0.0109,-1.189
9954.00,9.239877,25.02614,-0.000282,23.539881,-0.0110,-1.189
9956.00,9.238233,25.02606,-0.000282,23.540674,-0.0109,-1.189
9958.00,9.237403,25.02522,-0.000281,23.540221,-0.0109,-1.189
9960.00,9.235973,25.02513,-0.000283,23.540674,-0.0109,-1.189
9962.00,9.235623,25.02571,-0.000281,23.540419,-0.0109,-1.189
9964.00,9.236266,25.02581,-0.000282,23.540564,-0.0109,-1.189
@34,8.0000,16.0
9966.00,9.236435,25.02573,-0.000282,23.540373,-0.0109,-1.189
9968.00,9.233441,25.02591,-0.000283,23.540869,-0.0109,-1.189
9970.00,9.227327,25.02541,-0.000282,23.540761,-0.0109,-1.188
9972.00,9.218744,25.02518,-0.000282,23.540005,-0.0109,-1.187
9974.00,9.209835,25.02491,-0.000282,23.540159,-0.0110,-1.188
9976.00,9.202617,25.02501,-0.000285,23.540588,-0.0109,-1.189
9978.00,9.196466,25.02639,-0.000284,23.539645,-0.0110,-1.189
9980.00,9.190411,25.02604,-0.000284,23.540492,-0.0109,-1.190
9982.00,9.185104,25.02588,-0.000285,23.540613,-0.0109,-1.190
9984.00,9.182586,25.02598,-0.000285,23.540642,-0.0110,-1.190
9986.00,9.185877,25.02650,-0.000284,23.540618,-0.0109,-1.191
9988.00,9.190672,25.02610,-0.000285,23.540579,-0.0109,-1.191
9990.00,9.195283,25.02623,-0.000285,23.540295,-0.0109,-1.191
9992.00,9.199567,25.02651,-0.000285,23.540427,-0.0109,-1.189
9994.00,9.204334,25.02619,-0.000285,23.540146,-0.0110,-1.190
9996.00,9.208706,25.02583,-0.000285,23.540300,-0.0110,-1.190
9998.00,9.214043,25.02658,-0.000285,23.540700,-0.0109,-1.190
10000.00,9.219526,25.02575,-0.000283,23.540339,-0.0109,-1.189
10002.00,9.224046,25.02644,-0.000282,23.540057,-0.0109,-1.188
10004.00,9.228053,25.02639,-0.000282,23.539771,-0.0109,-1.188
10006.00,9.231641,25.02641,-0.000281,23.540527,-0.0109,-1.189
10008.00,9.234881,25.02594,-0.000281,23.540533,-0.0109,-1.189
10010.00,9.238120,25.02631,-0.000281,23.539986,-0.0109,-1.189
10012.00,9.241354,25.02641,-0.000282,23.540668,-0.0109,-1.190
10014.00,9.243435,25.02708,-0.000281,23.540185,-0.0109,-1.188
10016.00,9.244430,25.02641,-0.000282,23.540722,-0.0109,-1.189
10018.00,9.245540,25.02574,-0.000281,23.540414,-0.0109,-1.189
10020.00,9.246697,25.02612,-0.000282,23.540310,-0.0109,-1.189
10022.00,9.248993,25.02633,-0.000282,23.540313,-0.0109,-1.189
10024.00,9.250794,25.02587,-0.000283,23.540198,-0.0109,-1.188
10026.00,9.251535,25.02651,-0.000283,23.540254,-0.0110,-1.188
10028.00,9.250934,25.02616,-0.000283,23.540676,-0.0109,-1.189
10030.00,9.248961,25.02540,-0.000281,23.539933,-0.0109,-1.188
10032.00,9.248390,25.02622,-0.000282,23.540869,-0.0109,-1.188
10034.00,9.247206,25.02510,-0.000282,23.540735,-0.0110,-1.189
10036.00,9.246852,25.02498,-0.000282,23.540445,-0.0110,-1.188
10038.00,9.247130,25.02541,-0.000281,23.539821,-0.0109,-1.189
10040.00,9.246824,25.02577,-0.000282,23.540778,-0.0109,-1.189
10042.00,9.247024,25.02589,-0.000283,23.541162,-0.0110,-1.189
10044.00,9.247129,25.02580,-0.000283,23.540178,-0.0110,-1.189
10046.00,9.247883,25.02580,-0.000282,23.540213,-0.0109,-1.188
10048.00,9.248034,25.02619,-0.000280,23.540137,-0.0109,-1.188
10050.00,9.250028,25.02588,-0.000281,23.540312,-0.0109,-1.188
10052.00,9.252011,25.02636,-0.000282,23.540468,-0.0109,-1.188
10054.00,9.251672,25.02676,-0.000282,23.540835,-0.0109,-1.188
10056.00,9.250380,25.02593,-0.000282,23.540512,-0.0110,-1.188
10058.00,9.249300,25.02619,-0.000282,23.541112,-0.0109,-1.188
10060.00,9.247162,25.02583,-0.000282,23.539528,-0.0109,-1.189
10062.00,9.244853,25.02624,-0.000283,23.540133,-0.0109,-1.189
10064.00,9.242561,25.02694,-0.000284,23.540726,-0.0109,-1.189
10066.00,9.240473,25.02611,-0.000283,23.539981,-0.0109,-1.189
10068.00,9.240010,25.02626,-0.000282,23.540583,-0.0110,-1.189
10070.00,9.239231,25.02603,-0.000282,23.540676,-0.0109,-1.189
10072.00,9.239781,25.02563,-0.000283,23.539710,-0.0109,-1.190
10074.00,9.240618,25.02634,-0.000282,23.540536,-0.0110,-1.189
10076.00,9.242677,25.02678,-0.000282,23.541049,-0.0109,-1.189
10078.00,9.244482,25.02633,-0.000282,23.540639,-0.0109,-1.188
10080.00,9.245264,25.02622,-0.000281,23.540952,-0.0109,-1.189
10082.00,9.245780,25.02658,-0.000281,23.540988,-0.0110,-1.189
10084.00,9.245311,25.02638,-0.000282,23.541110,-0.0109,-1.189
10086.00,9.244464,25.02583,-0.000282,23.539864,-0.0109,-1.188
10088.00,9.243880,25.02648,-0.000281,23.540650,-0.0109,-1.189
10090.00,9.243297,25.02633,-0.000281,23.540585,-0.0109,-1.190
10092.00,9.242616,25.02612,-0.000281,23.539908,-0.0109,-1.188
10094.00,9.242746,25.02604,-0.000282,23.539821,-0.0109,-1.189
10096.00,9.241729,25.02609,-0.000282,23.540453,-0.0109,-1.189
10098.00,9.240885,25.02672,-0.000281,23.540934,-0.0109,-1.189
10100.00,9.241941,25.02650,-0.000281,23.541014,-0.0109,-1.189
10102.00,9.242470,25.02731,-0.000282,23.540696,-0.0109,-1.190
10104.00,9.243305,25.02692,-0.000282,23.539379,-0.0109,-1.188
10106.00,9.243680,25.02680,-0.000281,23.540743,-0.0109,-1.188
10108.00,9.244193,25.02625,-0.000281,23.540438,-0.0109,-1.189
10110.00,9.244732,25.02684,-0.000282,23.540130,-0.0109,-1.190
10112.00,9.245964,25.02643,-0.000281,23.540516,-0.0109,-1.189
10114.00,9.246685,25.02611,-0.000281,23.540709,-0.0109,-1.189
10116.00,9.248817,25.02625,-0.000282,23.540744,-0.0109,-1.188
10118.00,9.252778,25.02596,-0.000282,23.540752,-0.0109,-1.188
10120.00,9.254238,25.02606,-0.000282,23.541255,-0.0109,-1.189
10122.00,9.254422,25.02671,-0.000282,23.540728,-0.0109,-1.189
10124.00,9.254600,25.02676,-0.000283,23.541012,-0.0109,-1.189
10126.00,9.254436,25.02774,-0.000281,23.541422,-0.0109,-1.188
10128.00,9.253471,25.02627,-0.000281,23.541045,-0.0109,-1.189
10130.00,9.252587,25.02621,-0.000282,23.541298,-0.0109,-1.188
10132.00,9.251242,25.02689,-0.000281,23.540722,-0.0109,-1.188
10134.00,9.250264,25.02694,-0.000281,23.540234,-0.0109,-1.188
10136.00,9.248779,25.02676,-0.000281,23.540590,-0.0109,-1.188
10138.00,9.247363,25.02667,-0.000281,23.541075,-0.0109,-1.188
10140.00,9.245878,25.02608,-0.000281,23.541304,-0.0109,-1.188
10142.00,9.245185,25.02673,-0.000281,23.540921,-0.0109,-1.188
10144.00,9.242722,25.02752,-0.000280,23.541218,-0.0109,-1.189
10146.00,9.239198,25.02696,-0.000280,23.541458,-0.0108,-1.189
10148.00,9.235908,25.02706,-0.000282,23.540854,-0.0109,-1.189
10150.00,9.232904,25.02601,-0.000282,23.540902,-0.0109,-1.189
10152.00,9.232228,25.02633,-0.000280,23.541486,-0.0109,-1.189
10154.00,9.232922,25.02675,-0.000281,23.541558,-0.0109,-1.189
10156.00,9.235661,25.02636,-0.000282,23.541090,-0.0109,-1.189
10158.00,9.238179,25.02667,-0.000282,23.540596,-0.0109,-1.189
10160.00,9.240919,25.02693,-0.000281,23.540384,-0.0109,-1.188
10162.00,9.242335,25.02675,-0.000281,23.540839,-0.0109,-1.188
10164.00,9.242882,25.02672,-0.000281,23.541062,-0.0109,-1.188
10166.00,9.244321,25.02735,-0.000282,23.540607,-0.0109,-1.188
10168.00,9.246691,25.02666,-0.000281,23.540700,-0.0109,-1.188
10170.00,9.247659,25.02714,-0.000280,23.540494,-0.0109,-1.188
10172.00,9.246773,25.02677,-0.000281,23.541359,-0.0109,-1.189
10174.00,9.241262,25.02722,-0.000282,23.540386,-0.0108,-1.189
10176.00,9.234517,25.02687,-0.000281,23.540700,-0.0109,-1.189
10178.00,9.232466,25.02651,-0.000281,23.541240,-0.0109,-1.189
10180.00,9.229906,25.02676,-0.000282,23.540412,-0.0109,-1.189
10182.00,9.228998,25.02725,-0.000282,23.540507,-0.0109,-1.188
10184.00,9.229604,25.02746,-0.000282,23.541023,-0.0110,-1.189
10186.00,9.230500,25.02742,-0.000282,23.540828,-0.0109,-1.188
10188.00,9.231615,25.02685,-0.000282,23.540594,-0.0109,-1.188
10190.00,9.231163,25.02732,-0.000281,23.541346,-0.0109,-1.189
10192.00,9.231327,25.02707,-0.000282,23.540698,-0.0109,-1.188
10194.00,9.232974,25.02764,-0.000281,23.540895,-0.0110,-1.187
10196.00,9.233814,25.02686,-0.000280,23.540505,-0.0109,-1.188
10198.00,9.235633,25.02751,-0.000281,23.540256,-0.0109,-1.188
10200.00,9.237853,25.02818,-0.000282,23.540306,-0.0109,-1.189
10202.00,9.239755,25.02729,-0.000281,23.540492,-0.0109,-1.189
10204.00,9.240080,25.02702,-0.000281,23.541378,-0.0109,-1.190
10206.00,9.240559,25.02749,-0.000282,23.541313,-0.0109,-1.190
10208.00,9.241508,25.02762,-0.000282,23.541497,-0.0109,-1.190
10210.00,9.242939,25.02790,-0.000283,23.540551,-0.0109,-1.190
10212.00,9.243951,25.02844,-0.000284,23.540107,-0.0109,-1.191
10214.00,9.245612,25.02767,-0.000283,23.540007,-0.0109,-1.189
10216.00,9.247247,25.02726,-0.000282,23.540962,-0.0109,-1.189
10218.00,9.248970,25.02755,-0.000282,23.541530,-0.0109,-1.189
10220.00,9.250287,25.02788,-0.000281,23.540362,-0.0109,-1.189
10222.00,9.252053,25.02723,-0.000282,23.540468,-0.0109,-1.189
10224.00,9.252895,25.02717,-0.000282,23.540382,-0.0109,-1.189
10226.00,9.252410,25.02754,-0.000282,23.540566,-0.0110,-1.190
10228.00,9.250261,25.02779,-0.000282,23.540397,-0.0109,-1.188
10230.00,9.247957,25.02738,-0.000281,23.540813,-0.0109,-1.188
10232.00,9.247633,25.02726,-0.000281,23.540925,-0.0109,-1.189
10234.00,9.247441,25.02747,-0.000281,23.540497,-0.0109,-1.189
10236.00,9.247563,25.02788,-0.000281,23.540278,-0.0109,-1.189
10238.00,9.248058,25.02764,-0.000282,23.540232,-0.0109,-1.189
10240.00,9.247339,25.02778,-0.000281,23.540921,-0.0109,-1.189
10242.00,9.246276,25.02796,-0.000281,23.540912,-0.0109,-1.190
10244.00,9.245493,25.02831,-0.000281,23.541463,-0.0109,-1.188
10246.00,9.244864,25.02847,-0.000280,23.540977,-0.0109,-1.189
10248.00,9.244726,25.02831,-0.000281,23.540748,-0.0109,-1.189
10250.00,9.244407,25.02774,-0.000281,23.541335,-0.0109,-1.190
10252.00,9.244331,25.02759,-0.000281,23.541205,-0.0109,-1.189
10254.00,9.244959,25.02847,-0.000281,23.541198,-0.0109,-1.189
10256.00,9.245938,25.02815,-0.000282,23.541192,-0.0109,-1.189
10258.00,9.246063,25.02811,-0.000283,23.540421,-0.0109,-1.190
10260.00,9.246776,25.02876,-0.000282,23.540921,-0.0109,-1.190
10262.00,9.246668,25.02856,-0.000282,23.540090,-0.0109,-1.189
10264.00,9.245586,25.02841,-0.000282,23.540152,-0.0109,-1.188
@35,8.0000,16.0
10266.00,9.244662,25.02784,-0.000281,23.540224,-0.0109,-1.188
10268.00,9.240892,25.02772,-0.000281,23.541112,-0.0109,-1.188
10270.00,9.233012,25.02804,-0.000281,23.540393,-0.0109,-1.187
10272.00,9.223182,25.02777,-0.000281,23.540317,-0.0110,-1.188
10274.00,9.213766,25.02765,-0.000284,23.540561,-0.0109,-1.188
10276.00,9.204410,25.02760,-0.000284,23.540237,-0.0109,-1.188
10278.00,9.196186,25.02721,-0.000284,23.540308,-0.0109,-1.189
10280.00,9.190618,25.02825,-0.000284,23.540737,-0.0109,-1.189
10282.00,9.186909,25.02899,-0.000285,23.540678,-0.0110,-1.189
10284.00,9.185156,25.02815,-0.000286,23.539567,-0.0110,-1.190
10286.00,9.188494,25.02761,-0.000286,23.540382,-0.0109,-1.191
10288.00,9.193082,25.02756,-0.000284,23.540774,-0.0109,-1.191
10290.00,9.196740,25.02766,-0.000286,23.540442,-0.0109,-1.191
10292.00,9.199674,25.02833,-0.000285,23.540339,-0.0109,-1.190
10294.00,9.203586,25.02781,-0.000285,23.540899,-0.0109,-1.190
10296.00,9.207732,25.02720,-0.000284,23.540198,-0.0109,-1.189
10298.00,9.211596,25.02771,-0.000285,23.540917,-0.0109,-1.189
10300.00,9.213957,25.02790,-0.000283,23.540230,-0.0109,-1.189
10302.00,9.217888,25.02749,-0.000284,23.540304,-0.0109,-1.188
10304.00,9.220414,25.02776,-0.000283,23.540798,-0.0109,-1.189
10306.00,9.222134,25.02805,-0.000281,23.540624,-0.0109,-1.189
10308.00,9.224376,25.02829,-0.000280,23.540516,-0.0109,-1.188
10310.00,9.227455,25.02808,-0.000280,23.541075,-0.0109,-1.189
10312.00,9.229008,25.02794,-0.000281,23.540490,-0.0109,-1.189
10314.00,9.230611,25.02779,-0.000282,23.540750,-0.0109,-1.189
10316.00,9.232244,25.02745,-0.000281,23.541166,-0.0109,-1.189
10318.00,9.233947,25.02735,-0.000281,23.540230,-0.0110,-1.189
10320.00,9.236519,25.02705,-0.000282,23.540189,-0.0110,-1.189
10322.00,9.237212,25.02705,-0.000281,23.540531,-0.0109,-1.188
10324.00,9.239020,25.02747,-0.000282,23.541135,-0.0109,-1.189
10326.00,9.242500,25.02720,-0.000282,23.540163,-0.0109,-1.189
10328.00,9.244051,25.02754,-0.000282,23.540542,-0.0109,-1.189
10330.00,9.244080,25.02746,-0.000282,23.540726,-0.0109,-1.189
10332.00,9.242941,25.02709,-0.000282,23.540367,-0.0109,-1.188
10334.00,9.242168,25.02791,-0.000282,23.539758,-0.0109,-1.188
10336.00,9.241063,25.02755,-0.000282,23.541027,-0.0109,-1.189
10338.00,9.240200,25.02747,-0.000283,23.540247,-0.0109,-1.189
10340.00,9.240007,25.02796,-0.000283,23.539745,-0.0109,-1.190
10342.00,9.240471,25.02769,-0.000284,23.540193,-0.0109,-1.190
10344.00,9.242029,25.02712,-0.000283,23.539840,-0.0110,-1.189
10346.00,9.243935,25.02699,-0.000283,23.539934,-0.0110,-1.189
10348.00,9.246055,25.02710,-0.000283,23.540620,-0.0110,-1.189
10350.00,9.248079,25.02739,-0.000284,23.539793,-0.0110,-1.189
10352.00,9.249434,25.02750,-0.000283,23.540317,-0.0110,-1.189
10354.00,9.249434,25.02762,-0.000283,23.539336,-0.0109,-1.189
10356.00,9.250299,25.02738,-0.000282,23.540241,-0.0110,-1.189
10358.00,9.251425,25.02757,-0.000283,23.539780,-0.0110,-1.189
10360.00,9.252759,25.02737,-0.000283,23.540540,-0.0110,-1.190
10362.00,9.253528,25.02787,-0.000283,23.540900,-0.0109,-1.191
10364.00,9.253013,25.02793,-0.000283,23.540722,-0.0109,-1.189
10366.00,9.253430,25.02767,-0.000283,23.540967,-0.0109,-1.189
10368.00,9.254413,25.02738,-0.000283,23.540109,-0.0110,-1.190
10370.00,9.254415,25.02748,-0.000283,23.540620,-0.0109,-1.189
10372.00,9.254896,25.02747,-0.000282,23.540531,-0.0109,-1.190
10374.00,9.254683,25.02706,-0.000283,23.540596,-0.0109,-1.190
10376.00,9.255592,25.02721,-0.000284,23.540282,-0.0110,-1.190
10378.00,9.256127,25.02718,-0.000282,23.540999,-0.0109,-1.190
10380.00,9.256902,25.02748,-0.000282,23.540834,-0.0109,-1.190
10382.00,9.256695,25.02731,-0.000282,23.540514,-0.0109,-1.190
10384.00,9.258168,25.02808,-0.000282,23.540503,-0.0109,-1.190
10386.00,9.258828,25.02822,-0.000282,23.540412,-0.0109,-1.190
10388.00,9.259825,25.02825,-0.000282,23.540403,-0.0109,-1.189
10390.00,9.261016,25.02849,-0.000282,23.540551,-0.0109,-1.189
10392.00,9.261206,25.02830,-0.000279,23.540772,-0.0109,-1.189
10394.00,9.258547,25.02785,-0.000281,23.540932,-0.0109,-1.189
10396.00,9.255664,25.02729,-0.000281,23.540744,-0.0109,-1.189
10398.00,9.252527,25.02794,-0.000281,23.540782,-0.0109,-1.189
10400.00,9.251464,25.02782,-0.000281,23.540206,-0.0109,-1.188
10402.00,9.251470,25.02781,-0.000281,23.540371,-0.0109,-1.189
10404.00,9.250732,25.02713,-0.000281,23.540592,-0.0109,-1.189
10406.00,9.250713,25.02804,-0.000280,23.540687,-0.0109,-1.188
10408.00,9.251015,25.02794,-0.000281,23.540808,-0.0109,-1.189
10410.00,9.251076,25.02760,-0.000282,23.540585,-0.0109,-1.189
10412.00,9.251117,25.02835,-0.000282,23.540440,-0.0109,-1.190
10414.00,9.250904,25.02838,-0.000283,23.540512,-0.0110,-1.189
10416.00,9.249882,25.02796,-0.000282,23.541240,-0.0110,-1.190
10418.00,9.250333,25.02738,-0.000282,23.540525,-0.0110,-1.189
10420.00,9.251520,25.02805,-0.000282,23.540250,-0.0109,-1.189
10422.00,9.251491,25.02829,-0.000282,23.540141,-0.0109,-1.189
10424.00,9.250744,25.02831,-0.000282,23.540245,-0.0109,-1.189
10426.00,9.249801,25.02788,-0.000281,23.540057,-0.0109,-1.189
10428.00,9.249744,25.02785,-0.000281,23.540438,-0.0109,-1.189
10430.00,9.250270,25.02761,-0.000282,23.540763,-0.0109,-1.190
10432.00,9.249910,25.02754,-0.000282,23.540778,-0.0109,-1.190
10434.00,9.248381,25.02831,-0.000283,23.540258,-0.0109,-1.190
10436.00,9.247528,25.02791,-0.000283,23.540533,-0.0109,-1.189
10438.00,9.246043,25.02853,-0.000282,23.540339,-0.0109,-1.189
10440.00,9.245360,25.02891,-0.000282,23.540094,-0.0109,-1.189
10442.00,9.243747,25.02858,-0.000282,23.540358,-0.0109,-1.189
10444.00,9.241534,25.02885,-0.000281,23.540408,-0.0110,-1.189
10446.00,9.241864,25.02835,-0.000281,23.540889,-0.0109,-1.189
10448.00,9.243418,25.02872,-0.000282,23.540646,-0.0109,-1.189
10450.00,9.243719,25.02789,-0.000281,23.540351,-0.0109,-1.188
10452.00,9.245073,25.02763,-0.000282,23.540328,-0.0109,-1.189
10454.00,9.246286,25.02818,-0.000282,23.540469,-0.0109,-1.189
10456.00,9.246936,25.02776,-0.000281,23.540258,-0.0109,-1.189
10458.00,9.247353,25.02857,-0.000282,23.540533,-0.0109,-1.189
10460.00,9.248093,25.02780,-0.000282,23.540538,-0.0109,-1.189
10462.00,9.250018,25.02833,-0.000282,23.540299,-0.0109,-1.189
10464.00,9.252254,25.02835,-0.000281,23.540910,-0.0110,-1.189
10466.00,9.253411,25.02845,-0.000281,23.540354,-0.0110,-1.189
10468.00,9.254957,25.02855,-0.000282,23.539892,-0.0109,-1.188
10470.00,9.254411,25.02818,-0.000281,23.540691,-0.0109,-1.189
10472.00,9.252085,25.02884,-0.000282,23.540427,-0.0109,-1.189
10474.00,9.249093,25.02861,-0.000282,23.540271,-0.0110,-1.189
10476.00,9.247746,25.02922,-0.000282,23.540232,-0.0109,-1.189
10478.00,9.246506,25.02831,-0.000282,23.539669,-0.0109,-1.189
10480.00,9.246854,25.02847,-0.000282,23.540375,-0.0109,-1.189
10482.00,9.246391,25.02826,-0.000281,23.541495,-0.0110,-1.188
10484.00,9.245757,25.02839,-0.000282,23.540956,-0.0110,-1.189
10486.00,9.244846,25.02778,-0.000283,23.540835,-0.0109,-1.189
10488.00,9.244577,25.02843,-0.000283,23.540434,-0.0109,-1.189
10490.00,9.245007,25.02781,-0.000283,23.540051,-0.0109,-1.189
10492.00,9.245796,25.02879,-0.000282,23.540352,-0.0109,-1.188
10494.00,9.246658,25.02916,-0.000282,23.541374,-0.0109,-1.189
10496.00,9.247799,25.02887,-0.000282,23.541055,-0.0109,-1.190
10498.00,9.248489,25.02918,-0.000282,23.541018,-0.0109,-1.190
10500.00,9.249431,25.02880,-0.000282,23.541159,-0.0109,-1.189
10502.00,9.250394,25.02854,-0.000282,23.540427,-0.0109,-1.190
10504.00,9.249890,25.02923,-0.000283,23.540544,-0.0109,-1.190
10506.00,9.249556,25.02909,-0.000283,23.540691,-0.0109,-1.190
10508.00,9.248580,25.02938,-0.000283,23.540750,-0.0109,-1.190
10510.00,9.249205,25.02944,-0.000283,23.540696,-0.0110,-1.190
10512.00,9.250025,25.02979,-0.000281,23.541047,-0.0109,-1.189
10514.00,9.249749,25.02921,-0.000282,23.540856,-0.0109,-1.190
10516.00,9.249648,25.02927,-0.000282,23.540215,-0.0109,-1.190
10518.00,9.249398,25.02972,-0.000281,23.540447,-0.0109,-1.189
10520.00,9.249155,25.02927,-0.000281,23.540367,-0.0109,-1.189
10522.00,9.249937,25.02912,-0.000281,23.540769,-0.0109,-1.188
10524.00,9.252698,25.02931,-0.000281,23.540525,-0.0109,-1.189
10526.00,9.256292,25.02909,-0.000280,23.540990,-0.0109,-1.189
10528.00,9.258196,25.02924,-0.000280,23.540787,-0.0109,-1.189
10530.00,9.259395,25.02908,-0.000281,23.540601,-0.0109,-1.190
10532.00,9.259631,25.02956,-0.000281,23.540059,-0.0109,-1.189
10534.00,9.259223,25.02896,-0.000282,23.540592,-0.0109,-1.190
10536.00,9.257226,25.02922,-0.000283,23.541057,-0.0109,-1.190
10538.00,9.255926,25.03002,-0.000282,23.540718,-0.0109,-1.189
10540.00,9.255906,25.03106,-0.000282,23.540211,-0.0109,-1.189
10542.00,9.256671,25.02944,-0.000282,23.541077,-0.0109,-1.189
10544.00,9.257549,25.02933,-0.000281,23.540445,-0.0110,-1.189
10546.00,9.258435,25.02936,-0.000281,23.541109,-0.0110,-1.189
10548.00,9.257978,25.02909,-0.000282,23.540588,-0.0110,-1.190
10550.00,9.257575,25.02928,-0.000281,23.540341,-0.0109,-1.190
10552.00,9.256937,25.02878,-0.000282,23.540471,-0.0109,-1.190
10554.00,9.255319,25.02881,-0.000283,23.540050,-0.0110,-1.190
10556.00,9.254480,25.02921,-0.000282,23.541010,-0.0109,-1.188
10558.00,9.254230,25.03001,-0.000282,23.540531,-0.0109,-1.190
10560.00,9.254437,25.03030,-0.000283,23.540308,-0.0109,-1.190
10562.00,9.254512,25.02928,-0.000282,23.540286,-0.0109,-1.190
10564.00,9.254481,25.02955,-0.000282,23.541123,-0.0109,-1.190
