# Supplementary material for: Dimerization of ADAR1 modulates site-specificity of RNA editing
Source: Nat Commun. 2024 Nov 21;15:10051. doi: 10.1038/s41467-024-53777-2 (PMC11582362; doi:10.1038/s41467-024-53777-2)
Supplement: Supplementary file 4 — Source data [file 41467_2024_53777_MOESM4_ESM.zip › Source-Data/FigureS9/Interface-mutant-ADAR1-dsRBD3-dsRNA.itc]

$ITC
$ 35 
$NOT
$ 25 
$ 60 
$ 307 
$ 10 
$ 2 
$ADCGainCode:  3 
$False,True,False
$ 2.0005 , 4.001 , 300 , 2 
$ 8 , 16 , 300 , 2 
$ 8 , 16 , 300 , 2 
$ 8 , 16 , 300 , 2 
$ 8 , 16 , 300 , 2 
$ 8 , 16 , 300 , 2 
$ 8 , 16 , 300 , 2 
$ 8 , 16 , 300 , 2 
$ 8 , 16 , 300 , 2 
$ 8 , 16 , 300 , 2 
$ 8 , 16 , 300 , 2 
$ 8 , 16 , 300 , 2 
$ 8 , 16 , 300 , 2 
$ 8 , 16 , 300 , 2 
$ 8 , 16 , 300 , 2 
$ 8 , 16 , 300 , 2 
$ 8 , 16 , 300 , 2 
$ 8 , 16 , 300 , 2 
$ 8 , 16 , 300 , 2 
$ 8 , 16 , 300 , 2 
$ 8 , 16 , 300 , 2 
$ 8 , 16 , 300 , 2 
$ 8 , 16 , 300 , 2 
$ 8 , 16 , 300 , 2 
$ 8 , 16 , 300 , 2 
$ 8 , 16 , 300 , 2 
$ 8 , 16 , 300 , 2 
$ 8 , 16 , 300 , 2 
$ 8 , 16 , 300 , 2 
$ 8 , 16 , 300 , 2 
$ 8 , 16 , 300 , 2 
$ 8 , 16 , 300 , 2 
$ 8 , 16 , 300 , 2 
$ 8 , 16 , 300 , 2 
$ 8 , 16 , 300 , 2 
# 0 
# 0.08 
# 0.02 
# 1.4177 
# 25 
# 29.3698 
# 16.15 
?
% VPITC02.04.554
% 1.4177 
% 29.3698 
%-0.209669 , 98.8651 
%-0.136464 , 98.164894 
% 0.2232 
% 124.05 , 123.38 
% 1 , 80 
%-0.134412 , 0.059567 
% 0 , 8 
% 0 , 18 
% 104422       318278 
% 101.8 
% 250 , 290 , 440 , 510 
% 0.084173265743 ,-0.003114966986 , 9.292560735542E-06 , 4.367736196216E-08 , 7.644034741539E-10 
% VPViewer2000 Ver: 1.30.0
@0
2.00,9.420624,25.00529,-0.000284,23.537369,-0.0111,-1.189
4.00,9.420450,25.00494,-0.000285,23.537003,-0.0111,-1.190
6.00,9.420345,25.00533,-0.000284,23.537716,-0.0111,-1.190
8.00,9.420313,25.00580,-0.000284,23.537057,-0.0111,-1.190
10.00,9.420115,25.00560,-0.000283,23.538012,-0.0111,-1.189
12.00,9.421031,25.00549,-0.000283,23.537919,-0.0111,-1.189
14.00,9.420799,25.00562,-0.000284,23.537891,-0.0111,-1.190
16.00,9.420015,25.00557,-0.000283,23.537337,-0.0110,-1.190
18.00,9.420599,25.00594,-0.000283,23.537241,-0.0110,-1.190
20.00,9.420776,25.00533,-0.000283,23.537861,-0.0110,-1.190
22.00,9.420028,25.00531,-0.000284,23.537218,-0.0111,-1.190
24.00,9.420042,25.00518,-0.000283,23.537947,-0.0110,-1.189
26.00,9.420142,25.00487,-0.000284,23.537042,-0.0111,-1.189
28.00,9.420151,25.00509,-0.000284,23.537419,-0.0111,-1.190
30.00,9.420723,25.00550,-0.000285,23.537802,-0.0111,-1.190
32.00,9.420509,25.00592,-0.000284,23.537915,-0.0111,-1.190
34.00,9.421241,25.00577,-0.000284,23.537129,-0.0111,-1.189
36.00,9.420670,25.00585,-0.000284,23.537127,-0.0111,-1.189
38.00,9.420666,25.00556,-0.000283,23.537666,-0.0111,-1.190
40.00,9.420024,25.00562,-0.000284,23.537256,-0.0111,-1.190
42.00,9.419486,25.00533,-0.000284,23.537269,-0.0111,-1.190
44.00,9.418726,25.00577,-0.000283,23.538103,-0.0111,-1.190
46.00,9.419130,25.00672,-0.000284,23.537542,-0.0111,-1.190
48.00,9.419679,25.00638,-0.000285,23.537035,-0.0111,-1.190
50.00,9.418860,25.00620,-0.000285,23.537683,-0.0111,-1.189
52.00,9.418221,25.00621,-0.000285,23.536217,-0.0111,-1.189
54.00,9.418884,25.00612,-0.000284,23.536988,-0.0111,-1.188
56.00,9.418939,25.00614,-0.000285,23.537400,-0.0111,-1.189
58.00,9.419016,25.00644,-0.000285,23.537629,-0.0111,-1.190
60.00,9.418413,25.00621,-0.000285,23.537473,-0.0111,-1.190
@1,2.0005,4.0
62.00,9.417644,25.00620,-0.000283,23.537544,-0.0111,-1.189
64.00,9.417066,25.00637,-0.000284,23.537168,-0.0111,-1.190
66.00,9.414939,25.00643,-0.000284,23.537902,-0.0111,-1.189
68.00,9.412581,25.00735,-0.000284,23.537727,-0.0111,-1.189
70.00,9.412282,25.00665,-0.000283,23.537852,-0.0111,-1.189
72.00,9.413245,25.00636,-0.000284,23.538394,-0.0111,-1.189
74.00,9.412978,25.00688,-0.000284,23.538532,-0.0111,-1.190
76.00,9.412319,25.00752,-0.000284,23.536635,-0.0111,-1.190
78.00,9.411047,25.00728,-0.000285,23.537571,-0.0111,-1.190
80.00,9.409530,25.00759,-0.000284,23.538489,-0.0111,-1.189
82.00,9.406903,25.00743,-0.000284,23.537417,-0.0111,-1.189
84.00,9.406081,25.00751,-0.000284,23.537531,-0.0111,-1.190
86.00,9.405616,25.00641,-0.000284,23.538515,-0.0111,-1.190
88.00,9.404804,25.00664,-0.000285,23.538095,-0.0110,-1.190
90.00,9.403195,25.00689,-0.000284,23.537215,-0.0111,-1.190
92.00,9.401675,25.00775,-0.000284,23.537850,-0.0110,-1.190
94.00,9.401115,25.00785,-0.000285,23.537306,-0.0110,-1.190
96.00,9.401331,25.00766,-0.000285,23.536951,-0.0111,-1.189
98.00,9.401371,25.00725,-0.000286,23.537302,-0.0111,-1.190
100.00,9.401053,25.00685,-0.000285,23.537932,-0.0111,-1.189
102.00,9.400887,25.00693,-0.000285,23.537607,-0.0111,-1.190
104.00,9.401419,25.00780,-0.000285,23.537111,-0.0111,-1.190
106.00,9.400185,25.00796,-0.000284,23.536776,-0.0111,-1.189
108.00,9.400267,25.00795,-0.000285,23.537293,-0.0111,-1.190
110.00,9.400012,25.00759,-0.000285,23.537876,-0.0110,-1.190
112.00,9.399017,25.00735,-0.000284,23.537726,-0.0111,-1.190
114.00,9.399400,25.00769,-0.000284,23.537313,-0.0111,-1.190
116.00,9.399388,25.00697,-0.000285,23.538294,-0.0111,-1.190
118.00,9.398707,25.00808,-0.000285,23.537720,-0.0111,-1.190
120.00,9.398187,25.00834,-0.000285,23.537698,-0.0111,-1.190
122.00,9.398889,25.00779,-0.000285,23.537439,-0.0111,-1.190
124.00,9.400353,25.00778,-0.000286,23.537059,-0.0111,-1.190
126.00,9.399655,25.00803,-0.000286,23.537627,-0.0111,-1.190
128.00,9.399715,25.00781,-0.000286,23.537527,-0.0111,-1.189
130.00,9.398653,25.00802,-0.000287,23.537651,-0.0111,-1.190
132.00,9.399346,25.00751,-0.000285,23.537395,-0.0111,-1.190
134.00,9.400170,25.00795,-0.000283,23.537428,-0.0111,-1.190
136.00,9.399440,25.00795,-0.000285,23.537361,-0.0111,-1.189
138.00,9.398637,25.00839,-0.000285,23.537601,-0.0111,-1.189
140.00,9.397947,25.00784,-0.000284,23.537235,-0.0111,-1.190
142.00,9.398091,25.00780,-0.000285,23.537259,-0.0110,-1.191
144.00,9.397791,25.00843,-0.000285,23.537566,-0.0111,-1.191
146.00,9.398715,25.00932,-0.000285,23.537726,-0.0111,-1.190
148.00,9.399279,25.00893,-0.000285,23.538355,-0.0111,-1.189
150.00,9.398864,25.00929,-0.000284,23.538157,-0.0111,-1.190
152.00,9.397816,25.00889,-0.000284,23.537722,-0.0110,-1.190
154.00,9.398047,25.00873,-0.000285,23.537354,-0.0111,-1.190
156.00,9.398629,25.00862,-0.000286,23.537051,-0.0111,-1.191
158.00,9.398822,25.00913,-0.000285,23.537575,-0.0111,-1.190
160.00,9.398069,25.00917,-0.000285,23.537179,-0.0111,-1.191
162.00,9.397622,25.00935,-0.000285,23.538036,-0.0110,-1.191
164.00,9.397436,25.00959,-0.000284,23.536880,-0.0110,-1.190
166.00,9.397176,25.00888,-0.000284,23.537031,-0.0110,-1.189
168.00,9.396126,25.00848,-0.000284,23.537876,-0.0110,-1.190
170.00,9.396723,25.00863,-0.000285,23.537354,-0.0111,-1.190
172.00,9.397314,25.00896,-0.000284,23.537126,-0.0111,-1.190
174.00,9.396799,25.00833,-0.000285,23.537330,-0.0111,-1.191
176.00,9.396959,25.00905,-0.000286,23.537936,-0.0111,-1.190
178.00,9.397227,25.00970,-0.000285,23.537272,-0.0111,-1.190
180.00,9.396709,25.00922,-0.000285,23.537417,-0.0111,-1.191
182.00,9.396691,25.00911,-0.000285,23.537399,-0.0111,-1.190
184.00,9.397593,25.00966,-0.000285,23.536927,-0.0111,-1.190
186.00,9.396850,25.00884,-0.000284,23.537597,-0.0111,-1.190
188.00,9.395488,25.00833,-0.000284,23.537713,-0.0111,-1.191
190.00,9.395006,25.00847,-0.000284,23.537733,-0.0111,-1.191
192.00,9.395073,25.00860,-0.000285,23.537772,-0.0111,-1.191
194.00,9.395089,25.00862,-0.000284,23.536429,-0.0111,-1.190
196.00,9.394700,25.00850,-0.000285,23.536832,-0.0111,-1.190
198.00,9.394634,25.00883,-0.000284,23.537553,-0.0111,-1.190
200.00,9.394401,25.00856,-0.000286,23.536975,-0.0111,-1.190
202.00,9.394537,25.00820,-0.000284,23.537635,-0.0111,-1.190
204.00,9.394568,25.00841,-0.000285,23.536878,-0.0111,-1.190
206.00,9.394457,25.00859,-0.000286,23.537256,-0.0111,-1.191
208.00,9.394943,25.00866,-0.000286,23.537345,-0.0111,-1.191
210.00,9.395210,25.00856,-0.000284,23.537436,-0.0111,-1.190
212.00,9.395049,25.00848,-0.000283,23.537304,-0.0111,-1.191
214.00,9.395038,25.00805,-0.000285,23.537380,-0.0111,-1.191
216.00,9.395200,25.00915,-0.000285,23.537542,-0.0111,-1.190
218.00,9.395519,25.00934,-0.000286,23.537800,-0.0111,-1.190
220.00,9.395249,25.00880,-0.000285,23.538051,-0.0111,-1.190
222.00,9.394741,25.00857,-0.000285,23.537321,-0.0111,-1.191
224.00,9.394684,25.00834,-0.000285,23.537293,-0.0111,-1.190
226.00,9.394773,25.00839,-0.000285,23.536795,-0.0111,-1.191
228.00,9.394811,25.00806,-0.000284,23.537224,-0.0110,-1.190
230.00,9.394408,25.00825,-0.000284,23.537828,-0.0111,-1.190
232.00,9.394055,25.00856,-0.000284,23.537597,-0.0110,-1.191
234.00,9.394499,25.00856,-0.000284,23.536795,-0.0111,-1.191
236.00,9.394533,25.00789,-0.000286,23.536657,-0.0111,-1.191
238.00,9.394814,25.00865,-0.000285,23.538105,-0.0110,-1.191
240.00,9.394156,25.00831,-0.000285,23.537943,-0.0111,-1.191
242.00,9.392828,25.00812,-0.000285,23.537077,-0.0111,-1.190
244.00,9.392538,25.00800,-0.000283,23.537313,-0.0111,-1.190
246.00,9.393323,25.00820,-0.000283,23.536760,-0.0111,-1.191
248.00,9.393723,25.00829,-0.000285,23.536669,-0.0110,-1.191
250.00,9.393445,25.00854,-0.000285,23.537558,-0.0110,-1.191
252.00,9.393446,25.00883,-0.000284,23.537696,-0.0110,-1.190
254.00,9.393639,25.00830,-0.000285,23.537701,-0.0111,-1.191
256.00,9.394130,25.00763,-0.000284,23.537434,-0.0111,-1.190
258.00,9.394282,25.00827,-0.000284,23.538032,-0.0111,-1.191
260.00,9.393437,25.00809,-0.000284,23.537551,-0.0111,-1.191
262.00,9.393121,25.00830,-0.000284,23.538329,-0.0111,-1.190
264.00,9.393197,25.00866,-0.000283,23.537921,-0.0111,-1.191
266.00,9.391316,25.00922,-0.000283,23.537984,-0.0111,-1.191
268.00,9.392088,25.00892,-0.000284,23.537603,-0.0110,-1.190
270.00,9.391934,25.00892,-0.000284,23.537395,-0.0111,-1.191
272.00,9.391978,25.00883,-0.000283,23.537659,-0.0111,-1.191
274.00,9.392448,25.00900,-0.000282,23.537434,-0.0110,-1.190
276.00,9.392539,25.00763,-0.000283,23.537623,-0.0110,-1.190
278.00,9.392540,25.00766,-0.000283,23.537835,-0.0111,-1.191
280.00,9.392687,25.00823,-0.000283,23.537153,-0.0111,-1.190
282.00,9.391719,25.00898,-0.000284,23.537356,-0.0111,-1.191
284.00,9.391613,25.00877,-0.000285,23.537412,-0.0111,-1.191
286.00,9.391809,25.00877,-0.000284,23.538017,-0.0110,-1.191
288.00,9.392258,25.00826,-0.000284,23.537557,-0.0111,-1.191
290.00,9.390684,25.00841,-0.000283,23.537625,-0.0111,-1.190
292.00,9.390244,25.00843,-0.000284,23.537501,-0.0111,-1.190
294.00,9.391167,25.00848,-0.000284,23.537165,-0.0111,-1.191
296.00,9.390965,25.00862,-0.000284,23.537376,-0.0111,-1.191
298.00,9.390909,25.00817,-0.000285,23.537237,-0.0111,-1.191
300.00,9.392350,25.00936,-0.000286,23.537048,-0.0111,-1.190
302.00,9.391811,25.00861,-0.000285,23.537557,-0.0111,-1.190
304.00,9.391280,25.00893,-0.000284,23.538209,-0.0111,-1.190
306.00,9.391335,25.00870,-0.000284,23.536793,-0.0111,-1.191
308.00,9.390904,25.00986,-0.000284,23.537659,-0.0111,-1.191
310.00,9.389718,25.00773,-0.000284,23.537657,-0.0111,-1.191
312.00,9.389652,25.00809,-0.000285,23.536137,-0.0111,-1.190
314.00,9.389437,25.00840,-0.000284,23.537278,-0.0111,-1.190
316.00,9.389790,25.00831,-0.000285,23.537804,-0.0111,-1.190
318.00,9.389863,25.00864,-0.000285,23.537241,-0.0111,-1.191
320.00,9.389466,25.00830,-0.000284,23.537551,-0.0111,-1.191
322.00,9.389897,25.00837,-0.000285,23.538387,-0.0111,-1.190
324.00,9.390189,25.00819,-0.000285,23.537757,-0.0111,-1.190
326.00,9.389859,25.00756,-0.000285,23.537287,-0.0111,-1.191
328.00,9.390473,25.00747,-0.000285,23.537714,-0.0110,-1.191
330.00,9.390867,25.00852,-0.000285,23.537913,-0.0111,-1.191
332.00,9.390233,25.00775,-0.000284,23.537391,-0.0111,-1.190
334.00,9.389736,25.00811,-0.000283,23.537382,-0.0111,-1.190
336.00,9.390186,25.00808,-0.000285,23.538056,-0.0111,-1.191
338.00,9.390926,25.00823,-0.000286,23.537443,-0.0111,-1.191
340.00,9.390374,25.00753,-0.000285,23.537454,-0.0111,-1.191
342.00,9.390135,25.00760,-0.000284,23.537908,-0.0111,-1.190
344.00,9.390863,25.00751,-0.000284,23.537549,-0.0111,-1.191
346.00,9.390428,25.00743,-0.000284,23.537848,-0.0111,-1.190
348.00,9.390059,25.00736,-0.000284,23.537590,-0.0111,-1.189
350.00,9.390123,25.00781,-0.000285,23.537692,-0.0111,-1.191
352.00,9.389912,25.00762,-0.000285,23.537536,-0.0111,-1.191
354.00,9.389828,25.00641,-0.000286,23.537722,-0.0111,-1.190
356.00,9.390372,25.00700,-0.000285,23.537625,-0.0111,-1.190
358.00,9.390595,25.00701,-0.000285,23.536955,-0.0111,-1.191
360.00,9.389712,25.00745,-0.000285,23.536994,-0.0111,-1.191
@2,8.0000,16.0
362.00,9.388237,25.00761,-0.000285,23.536875,-0.0110,-1.191
364.00,9.385432,25.00692,-0.000284,23.537189,-0.0111,-1.190
366.00,9.372320,25.00757,-0.000283,23.538058,-0.0111,-1.189
368.00,9.327208,25.00775,-0.000285,23.536663,-0.0111,-1.189
370.00,9.257923,25.00787,-0.000285,23.537088,-0.0111,-1.190
372.00,9.179589,25.00813,-0.000286,23.537059,-0.0111,-1.190
374.00,9.095407,25.00772,-0.000287,23.536438,-0.0111,-1.191
376.00,9.011949,25.00780,-0.000287,23.536622,-0.0111,-1.191
378.00,8.933576,25.00800,-0.000288,23.536867,-0.0111,-1.191
380.00,8.867188,25.00743,-0.000288,23.536819,-0.0111,-1.191
382.00,8.838758,25.00733,-0.000289,23.536444,-0.0111,-1.192
384.00,8.845400,25.00798,-0.000288,23.536979,-0.0111,-1.192
386.00,8.865767,25.00810,-0.000289,23.538023,-0.0111,-1.192
388.00,8.899216,25.00743,-0.000288,23.537256,-0.0111,-1.192
390.00,8.940247,25.00675,-0.000288,23.537709,-0.0111,-1.191
392.00,8.984367,25.00794,-0.000288,23.537335,-0.0110,-1.191
394.00,9.028035,25.00803,-0.000287,23.537217,-0.0111,-1.191
396.00,9.069276,25.00771,-0.000288,23.537103,-0.0111,-1.191
398.00,9.107261,25.00685,-0.000287,23.537109,-0.0111,-1.191
400.00,9.142573,25.00731,-0.000287,23.536839,-0.0111,-1.191
402.00,9.172946,25.00801,-0.000287,23.537831,-0.0111,-1.191
404.00,9.200418,25.00803,-0.000287,23.537254,-0.0111,-1.191
406.00,9.223546,25.00787,-0.000285,23.537766,-0.0111,-1.190
408.00,9.245319,25.00844,-0.000284,23.537551,-0.0110,-1.190
410.00,9.263498,25.00882,-0.000286,23.537945,-0.0111,-1.191
412.00,9.279447,25.00833,-0.000285,23.537419,-0.0111,-1.191
414.00,9.292552,25.00878,-0.000285,23.537707,-0.0111,-1.190
416.00,9.303073,25.00918,-0.000284,23.536873,-0.0110,-1.191
418.00,9.313723,25.00968,-0.000285,23.537256,-0.0111,-1.190
420.00,9.322847,25.00957,-0.000285,23.537765,-0.0111,-1.190
422.00,9.329951,25.00979,-0.000285,23.537146,-0.0111,-1.190
424.00,9.337062,25.00965,-0.000284,23.537857,-0.0111,-1.191
426.00,9.344392,25.01016,-0.000284,23.537462,-0.0111,-1.191
428.00,9.349089,25.00944,-0.000283,23.537789,-0.0110,-1.191
430.00,9.352747,25.01056,-0.000284,23.536877,-0.0111,-1.190
432.00,9.356434,25.01026,-0.000284,23.537335,-0.0110,-1.190
434.00,9.358078,25.01038,-0.000284,23.536945,-0.0111,-1.191
436.00,9.361437,25.01077,-0.000286,23.537222,-0.0111,-1.191
438.00,9.364167,25.01041,-0.000285,23.537636,-0.0111,-1.190
440.00,9.366375,25.01053,-0.000285,23.537048,-0.0111,-1.191
442.00,9.368224,25.01043,-0.000285,23.537716,-0.0111,-1.190
444.00,9.370638,25.01009,-0.000285,23.537772,-0.0111,-1.190
446.00,9.372380,25.00966,-0.000285,23.537183,-0.0111,-1.190
448.00,9.374041,25.00980,-0.000285,23.537057,-0.0111,-1.191
450.00,9.375604,25.01017,-0.000284,23.537389,-0.0111,-1.191
452.00,9.376926,25.01105,-0.000285,23.538166,-0.0111,-1.190
454.00,9.378526,25.01057,-0.000286,23.537256,-0.0111,-1.191
456.00,9.378596,25.00982,-0.000285,23.537291,-0.0110,-1.191
458.00,9.379046,25.00972,-0.000286,23.537155,-0.0110,-1.191
460.00,9.379824,25.00995,-0.000285,23.537549,-0.0111,-1.190
462.00,9.379955,25.00977,-0.000285,23.538004,-0.0111,-1.190
464.00,9.380291,25.01084,-0.000285,23.537454,-0.0111,-1.191
466.00,9.380809,25.01044,-0.000285,23.537584,-0.0111,-1.191
468.00,9.381543,25.01021,-0.000286,23.537282,-0.0111,-1.191
470.00,9.382487,25.01105,-0.000285,23.537807,-0.0111,-1.191
472.00,9.382987,25.01082,-0.000285,23.537391,-0.0111,-1.190
474.00,9.384070,25.01073,-0.000284,23.537027,-0.0111,-1.190
476.00,9.383581,25.01075,-0.000284,23.537625,-0.0111,-1.191
478.00,9.382967,25.01050,-0.000284,23.537278,-0.0111,-1.190
480.00,9.383674,25.01096,-0.000283,23.537521,-0.0111,-1.190
482.00,9.383951,25.01067,-0.000284,23.536994,-0.0110,-1.191
484.00,9.383191,25.01049,-0.000285,23.537300,-0.0111,-1.190
486.00,9.382647,25.01144,-0.000285,23.538272,-0.0111,-1.190
488.00,9.383263,25.01167,-0.000283,23.537116,-0.0111,-1.191
490.00,9.383483,25.01186,-0.000283,23.538121,-0.0111,-1.191
492.00,9.383775,25.01117,-0.000283,23.537781,-0.0111,-1.190
494.00,9.384649,25.01122,-0.000283,23.537727,-0.0111,-1.191
496.00,9.383733,25.01097,-0.000283,23.537300,-0.0110,-1.191
498.00,9.383340,25.01115,-0.000285,23.536995,-0.0111,-1.191
500.00,9.382922,25.01122,-0.000285,23.537538,-0.0110,-1.190
502.00,9.382865,25.01112,-0.000283,23.536427,-0.0111,-1.190
504.00,9.384016,25.01152,-0.000282,23.536579,-0.0111,-1.190
506.00,9.384409,25.01100,-0.000283,23.537176,-0.0111,-1.191
508.00,9.385044,25.01085,-0.000285,23.536949,-0.0111,-1.191
510.00,9.384904,25.01131,-0.000284,23.537670,-0.0111,-1.192
512.00,9.385239,25.01149,-0.000285,23.537456,-0.0110,-1.191
514.00,9.384142,25.01170,-0.000284,23.536583,-0.0111,-1.190
516.00,9.384515,25.01037,-0.000284,23.536778,-0.0111,-1.190
518.00,9.385292,25.01047,-0.000284,23.538183,-0.0111,-1.191
520.00,9.384931,25.01000,-0.000285,23.537789,-0.0111,-1.191
522.00,9.384811,25.01009,-0.000285,23.537361,-0.0111,-1.190
524.00,9.385203,25.01085,-0.000284,23.537335,-0.0111,-1.190
526.00,9.385556,25.01103,-0.000284,23.537293,-0.0111,-1.190
528.00,9.386079,25.01013,-0.000284,23.537687,-0.0111,-1.191
530.00,9.385027,25.01069,-0.000285,23.537514,-0.0111,-1.191
532.00,9.384313,25.01039,-0.000285,23.537282,-0.0111,-1.190
534.00,9.383698,25.01025,-0.000285,23.537382,-0.0111,-1.191
536.00,9.383276,25.01046,-0.000285,23.538071,-0.0110,-1.191
538.00,9.383452,25.01157,-0.000285,23.537841,-0.0111,-1.190
540.00,9.384420,25.01145,-0.000285,23.537324,-0.0111,-1.192
542.00,9.383971,25.01083,-0.000284,23.537817,-0.0110,-1.191
544.00,9.383396,25.01104,-0.000285,23.537337,-0.0111,-1.191
546.00,9.383301,25.01119,-0.000284,23.537025,-0.0111,-1.191
548.00,9.382823,25.01111,-0.000284,23.537090,-0.0111,-1.191
550.00,9.382276,25.01066,-0.000284,23.537064,-0.0111,-1.190
552.00,9.382599,25.01110,-0.000283,23.537228,-0.0110,-1.191
554.00,9.382526,25.01149,-0.000284,23.537523,-0.0111,-1.191
556.00,9.381412,25.01103,-0.000284,23.537657,-0.0111,-1.190
558.00,9.380463,25.01081,-0.000283,23.537363,-0.0110,-1.191
560.00,9.380336,25.01156,-0.000285,23.537688,-0.0111,-1.191
562.00,9.380540,25.01111,-0.000284,23.537690,-0.0111,-1.191
564.00,9.380878,25.01143,-0.000285,23.537891,-0.0111,-1.191
566.00,9.381172,25.01097,-0.000285,23.537209,-0.0111,-1.191
568.00,9.380991,25.01169,-0.000286,23.538014,-0.0111,-1.191
570.00,9.381640,25.01117,-0.000286,23.536678,-0.0111,-1.191
572.00,9.381788,25.01104,-0.000285,23.537399,-0.0111,-1.191
574.00,9.382071,25.01197,-0.000284,23.538244,-0.0111,-1.191
576.00,9.382142,25.01200,-0.000285,23.537746,-0.0111,-1.191
578.00,9.382470,25.01226,-0.000285,23.537040,-0.0110,-1.191
580.00,9.383099,25.01191,-0.000285,23.536994,-0.0111,-1.190
582.00,9.382964,25.01089,-0.000283,23.538043,-0.0110,-1.191
584.00,9.382407,25.01097,-0.000285,23.537328,-0.0111,-1.192
586.00,9.382602,25.01109,-0.000284,23.538064,-0.0111,-1.191
588.00,9.382242,25.01183,-0.000284,23.537685,-0.0111,-1.190
590.00,9.382034,25.01227,-0.000284,23.537387,-0.0111,-1.191
592.00,9.381816,25.01188,-0.000286,23.537347,-0.0111,-1.192
594.00,9.382474,25.01186,-0.000284,23.537514,-0.0110,-1.191
596.00,9.382829,25.01156,-0.000284,23.537270,-0.0111,-1.190
598.00,9.382628,25.01222,-0.000285,23.538001,-0.0111,-1.191
600.00,9.381965,25.01231,-0.000285,23.537510,-0.0110,-1.192
602.00,9.381623,25.01258,-0.000285,23.537122,-0.0110,-1.191
604.00,9.380978,25.01147,-0.000284,23.536984,-0.0111,-1.191
606.00,9.380626,25.01205,-0.000284,23.537622,-0.0110,-1.191
608.00,9.379900,25.01204,-0.000284,23.537527,-0.0110,-1.191
610.00,9.379753,25.01199,-0.000284,23.537908,-0.0111,-1.191
612.00,9.381113,25.01146,-0.000284,23.537588,-0.0110,-1.191
614.00,9.381477,25.01169,-0.000283,23.537532,-0.0110,-1.190
616.00,9.380834,25.01168,-0.000283,23.537672,-0.0111,-1.191
618.00,9.380186,25.01133,-0.000284,23.537662,-0.0111,-1.191
620.00,9.380420,25.01061,-0.000284,23.537954,-0.0111,-1.192
622.00,9.380182,25.01086,-0.000285,23.537510,-0.0111,-1.191
624.00,9.379825,25.01118,-0.000284,23.537330,-0.0111,-1.191
626.00,9.380049,25.01096,-0.000284,23.537571,-0.0111,-1.191
628.00,9.379333,25.01097,-0.000284,23.537865,-0.0111,-1.191
630.00,9.379658,25.01079,-0.000284,23.537497,-0.0111,-1.191
632.00,9.380595,25.01117,-0.000283,23.537313,-0.0110,-1.191
634.00,9.381200,25.01102,-0.000284,23.537913,-0.0111,-1.191
636.00,9.380792,25.01048,-0.000283,23.537934,-0.0111,-1.191
638.00,9.380746,25.01060,-0.000284,23.537857,-0.0111,-1.191
640.00,9.380100,25.00995,-0.000284,23.538294,-0.0111,-1.191
642.00,9.379274,25.01008,-0.000284,23.538134,-0.0111,-1.191
644.00,9.378867,25.00972,-0.000284,23.538316,-0.0111,-1.191
646.00,9.379355,25.01013,-0.000284,23.537698,-0.0111,-1.191
648.00,9.379479,25.00978,-0.000284,23.538045,-0.0111,-1.191
650.00,9.379132,25.01070,-0.000284,23.537395,-0.0111,-1.191
652.00,9.378739,25.01046,-0.000283,23.537648,-0.0111,-1.191
654.00,9.377700,25.01006,-0.000284,23.537980,-0.0111,-1.192
656.00,9.378003,25.01029,-0.000285,23.537971,-0.0110,-1.192
658.00,9.378834,25.00998,-0.000284,23.537874,-0.0110,-1.190
660.00,9.379156,25.01077,-0.000284,23.537371,-0.0111,-1.191
@3,8.0000,16.0
662.00,9.378774,25.01028,-0.000283,23.537761,-0.0111,-1.191
664.00,9.375356,25.01049,-0.000283,23.537789,-0.0111,-1.191
666.00,9.349653,25.01121,-0.000284,23.537519,-0.0111,-1.190
668.00,9.284569,25.01132,-0.000282,23.537506,-0.0111,-1.190
670.00,9.207625,25.01120,-0.000283,23.537815,-0.0111,-1.190
672.00,9.124915,25.01046,-0.000285,23.537492,-0.0110,-1.190
674.00,9.040306,25.01061,-0.000285,23.537896,-0.0110,-1.192
676.00,8.959410,25.01031,-0.000287,23.537681,-0.0111,-1.192
678.00,8.885192,25.01033,-0.000288,23.537651,-0.0111,-1.192
680.00,8.821980,25.01094,-0.000287,23.538002,-0.0111,-1.192
682.00,8.795572,25.01075,-0.000287,23.537924,-0.0110,-1.192
684.00,8.806116,25.01083,-0.000288,23.537807,-0.0110,-1.194
686.00,8.830562,25.01064,-0.000288,23.537536,-0.0111,-1.193
688.00,8.866297,25.01076,-0.000287,23.537495,-0.0111,-1.192
690.00,8.907825,25.01069,-0.000287,23.537765,-0.0111,-1.191
692.00,8.953402,25.00987,-0.000286,23.538296,-0.0111,-1.192
694.00,8.998247,25.00982,-0.000287,23.538287,-0.0111,-1.192
696.00,9.041513,25.00976,-0.000286,23.537451,-0.0111,-1.191
698.00,9.082210,25.01036,-0.000285,23.537924,-0.0110,-1.192
700.00,9.119040,25.01073,-0.000286,23.537761,-0.0110,-1.192
702.00,9.152238,25.01064,-0.000288,23.538116,-0.0111,-1.192
704.00,9.179665,25.01022,-0.000287,23.538506,-0.0110,-1.192
706.00,9.204440,25.01109,-0.000287,23.537696,-0.0110,-1.191
708.00,9.226126,25.01041,-0.000285,23.537042,-0.0110,-1.191
710.00,9.245342,25.01120,-0.000284,23.537516,-0.0111,-1.191
712.00,9.262693,25.01129,-0.000284,23.537831,-0.0111,-1.191
714.00,9.276598,25.01049,-0.000284,23.537445,-0.0110,-1.191
716.00,9.288103,25.01031,-0.000284,23.538140,-0.0111,-1.192
718.00,9.297572,25.01068,-0.000285,23.536617,-0.0111,-1.191
720.00,9.307014,25.01046,-0.000285,23.536943,-0.0111,-1.192
722.00,9.314840,25.01068,-0.000286,23.537053,-0.0111,-1.191
724.00,9.321619,25.01100,-0.000284,23.537358,-0.0111,-1.191
726.00,9.328122,25.01117,-0.000284,23.536702,-0.0111,-1.191
728.00,9.333840,25.01076,-0.000286,23.537107,-0.0111,-1.192
730.00,9.338592,25.01106,-0.000285,23.537779,-0.0111,-1.192
732.00,9.342586,25.01094,-0.000285,23.537492,-0.0111,-1.192
734.00,9.346007,25.01109,-0.000286,23.537083,-0.0111,-1.192
736.00,9.349588,25.01052,-0.000285,23.537531,-0.0111,-1.191
738.00,9.351781,25.01103,-0.000285,23.537246,-0.0111,-1.191
740.00,9.353708,25.01132,-0.000285,23.537772,-0.0111,-1.191
742.00,9.355715,25.01131,-0.000284,23.537334,-0.0111,-1.191
744.00,9.358464,25.01079,-0.000284,23.537861,-0.0111,-1.192
746.00,9.360836,25.01134,-0.000285,23.537105,-0.0111,-1.192
748.00,9.361600,25.01140,-0.000285,23.537915,-0.0111,-1.192
750.00,9.362755,25.01143,-0.000284,23.538900,-0.0111,-1.191
752.00,9.363761,25.01108,-0.000283,23.537692,-0.0111,-1.191
754.00,9.364778,25.01158,-0.000285,23.536330,-0.0111,-1.192
756.00,9.366848,25.01170,-0.000284,23.537038,-0.0111,-1.192
758.00,9.368011,25.01116,-0.000284,23.537915,-0.0110,-1.191
760.00,9.367993,25.01119,-0.000284,23.537850,-0.0110,-1.191
762.00,9.368130,25.01241,-0.000284,23.537518,-0.0110,-1.192
764.00,9.368822,25.01207,-0.000285,23.537412,-0.0110,-1.192
766.00,9.369834,25.01173,-0.000284,23.536676,-0.0111,-1.191
768.00,9.369895,25.01273,-0.000284,23.537319,-0.0111,-1.191
770.00,9.371034,25.01282,-0.000284,23.537107,-0.0110,-1.191
772.00,9.371519,25.01267,-0.000283,23.537241,-0.0111,-1.191
774.00,9.371699,25.01219,-0.000283,23.537354,-0.0111,-1.192
776.00,9.372532,25.01195,-0.000285,23.537633,-0.0111,-1.192
778.00,9.373351,25.01143,-0.000284,23.537330,-0.0111,-1.192
780.00,9.373308,25.01228,-0.000284,23.537581,-0.0111,-1.191
782.00,9.373444,25.01189,-0.000285,23.537309,-0.0111,-1.191
784.00,9.373925,25.01243,-0.000285,23.536851,-0.0111,-1.192
786.00,9.374492,25.01175,-0.000284,23.537202,-0.0111,-1.191
788.00,9.374059,25.01162,-0.000285,23.536813,-0.0111,-1.192
790.00,9.374009,25.01169,-0.000285,23.537295,-0.0111,-1.192
792.00,9.373991,25.01227,-0.000285,23.537746,-0.0111,-1.191
794.00,9.373212,25.01277,-0.000285,23.537317,-0.0111,-1.191
796.00,9.372779,25.01217,-0.000284,23.537703,-0.0111,-1.191
798.00,9.374164,25.01291,-0.000284,23.537692,-0.0111,-1.191
800.00,9.374562,25.01332,-0.000284,23.537205,-0.0111,-1.192
802.00,9.374687,25.01378,-0.000284,23.537354,-0.0111,-1.191
804.00,9.374611,25.01387,-0.000284,23.538259,-0.0111,-1.192
806.00,9.374202,25.01390,-0.000283,23.538552,-0.0111,-1.191
808.00,9.374041,25.01390,-0.000283,23.537369,-0.0111,-1.192
810.00,9.373884,25.01455,-0.000284,23.537230,-0.0110,-1.192
812.00,9.373819,25.01412,-0.000283,23.537371,-0.0110,-1.191
814.00,9.374166,25.01448,-0.000284,23.536969,-0.0111,-1.191
816.00,9.374499,25.01420,-0.000284,23.537452,-0.0111,-1.192
818.00,9.373082,25.01365,-0.000285,23.537163,-0.0111,-1.192
820.00,9.373006,25.01344,-0.000286,23.537466,-0.0111,-1.192
822.00,9.373722,25.01365,-0.000284,23.536592,-0.0111,-1.191
824.00,9.374767,25.01418,-0.000284,23.537612,-0.0111,-1.192
826.00,9.374772,25.01490,-0.000284,23.537532,-0.0111,-1.192
828.00,9.375368,25.01477,-0.000284,23.538170,-0.0111,-1.192
830.00,9.375529,25.01513,-0.000286,23.537425,-0.0111,-1.192
832.00,9.375412,25.01494,-0.000286,23.536368,-0.0111,-1.191
834.00,9.374452,25.01487,-0.000284,23.537124,-0.0110,-1.191
836.00,9.374017,25.01495,-0.000284,23.537345,-0.0111,-1.192
838.00,9.374033,25.01499,-0.000284,23.536689,-0.0111,-1.191
840.00,9.373599,25.01516,-0.000284,23.537811,-0.0111,-1.191
842.00,9.373626,25.01454,-0.000286,23.536241,-0.0111,-1.192
844.00,9.374148,25.01500,-0.000285,23.537296,-0.0111,-1.192
846.00,9.374087,25.01524,-0.000285,23.537029,-0.0111,-1.191
848.00,9.374082,25.01532,-0.000285,23.536841,-0.0111,-1.191
850.00,9.374205,25.01473,-0.000286,23.537601,-0.0111,-1.191
852.00,9.375312,25.01472,-0.000285,23.537146,-0.0111,-1.192
854.00,9.375792,25.01515,-0.000286,23.537101,-0.0111,-1.192
856.00,9.375911,25.01429,-0.000284,23.537111,-0.0111,-1.192
858.00,9.375026,25.01460,-0.000284,23.537451,-0.0111,-1.192
860.00,9.374158,25.01451,-0.000285,23.537207,-0.0111,-1.192
862.00,9.374448,25.01542,-0.000285,23.537923,-0.0111,-1.192
864.00,9.374864,25.01570,-0.000285,23.537657,-0.0111,-1.192
866.00,9.374707,25.01560,-0.000285,23.537449,-0.0111,-1.191
868.00,9.374673,25.01602,-0.000285,23.537523,-0.0111,-1.192
870.00,9.374887,25.01544,-0.000285,23.537529,-0.0111,-1.192
872.00,9.374981,25.01499,-0.000283,23.536756,-0.0111,-1.192
874.00,9.374644,25.01537,-0.000285,23.537464,-0.0111,-1.192
876.00,9.374747,25.01475,-0.000285,23.536964,-0.0111,-1.192
878.00,9.374454,25.01522,-0.000285,23.538017,-0.0111,-1.192
880.00,9.374502,25.01551,-0.000284,23.537222,-0.0111,-1.191
882.00,9.374524,25.01570,-0.000284,23.537228,-0.0111,-1.192
884.00,9.374683,25.01520,-0.000283,23.537166,-0.0111,-1.192
886.00,9.374944,25.01515,-0.000284,23.537250,-0.0111,-1.192
888.00,9.374855,25.01489,-0.000285,23.537261,-0.0111,-1.191
890.00,9.375293,25.01441,-0.000283,23.536810,-0.0111,-1.192
892.00,9.375468,25.01464,-0.000284,23.537462,-0.0111,-1.192
894.00,9.374674,25.01581,-0.000285,23.537915,-0.0111,-1.192
896.00,9.374249,25.01570,-0.000285,23.537976,-0.0110,-1.193
898.00,9.373854,25.01612,-0.000284,23.536849,-0.0111,-1.191
900.00,9.374337,25.01560,-0.000283,23.537560,-0.0111,-1.191
902.00,9.374000,25.01641,-0.000284,23.537936,-0.0111,-1.193
904.00,9.374555,25.01687,-0.000283,23.537737,-0.0110,-1.192
906.00,9.374134,25.01583,-0.000282,23.537638,-0.0110,-1.191
908.00,9.374271,25.01668,-0.000283,23.537339,-0.0111,-1.192
910.00,9.374432,25.01639,-0.000283,23.537644,-0.0111,-1.193
912.00,9.374226,25.01611,-0.000285,23.538614,-0.0111,-1.193
914.00,9.374736,25.01542,-0.000285,23.538333,-0.0110,-1.192
916.00,9.374166,25.01541,-0.000285,23.537252,-0.0110,-1.192
918.00,9.374661,25.01512,-0.000284,23.537536,-0.0111,-1.192
920.00,9.374981,25.01543,-0.000283,23.537648,-0.0111,-1.192
922.00,9.374715,25.01544,-0.000284,23.537382,-0.0111,-1.192
924.00,9.373499,25.01549,-0.000284,23.537452,-0.0111,-1.191
926.00,9.373290,25.01550,-0.000283,23.537713,-0.0111,-1.192
928.00,9.373082,25.01601,-0.000285,23.538158,-0.0111,-1.192
930.00,9.372954,25.01610,-0.000284,23.538236,-0.0111,-1.192
932.00,9.373307,25.01550,-0.000283,23.536992,-0.0111,-1.192
934.00,9.373251,25.01617,-0.000284,23.536577,-0.0111,-1.192
936.00,9.373400,25.01609,-0.000285,23.537466,-0.0111,-1.193
938.00,9.372514,25.01590,-0.000285,23.538519,-0.0111,-1.192
940.00,9.372523,25.01628,-0.000283,23.537295,-0.0111,-1.192
942.00,9.373361,25.01715,-0.000283,23.538062,-0.0110,-1.192
944.00,9.373143,25.01725,-0.000283,23.538179,-0.0111,-1.192
946.00,9.372906,25.01735,-0.000283,23.537714,-0.0110,-1.192
948.00,9.372605,25.01621,-0.000283,23.537633,-0.0111,-1.193
950.00,9.372868,25.01638,-0.000283,23.537923,-0.0111,-1.192
952.00,9.372728,25.01685,-0.000284,23.537419,-0.0110,-1.192
954.00,9.372906,25.01618,-0.000284,23.537287,-0.0111,-1.192
956.00,9.372651,25.01652,-0.000282,23.537971,-0.0110,-1.192
958.00,9.371711,25.01669,-0.000284,23.537978,-0.0111,-1.192
960.00,9.372030,25.01741,-0.000283,23.537538,-0.0111,-1.192
@4,8.0000,16.0
962.00,9.372193,25.01700,-0.000284,23.537605,-0.0111,-1.192
964.00,9.370127,25.01633,-0.000283,23.537776,-0.0111,-1.192
966.00,9.348615,25.01694,-0.000283,23.537770,-0.0110,-1.190
968.00,9.287759,25.01732,-0.000283,23.537986,-0.0110,-1.191
970.00,9.212021,25.01801,-0.000284,23.537991,-0.0110,-1.191
972.00,9.130296,25.01707,-0.000285,23.538400,-0.0111,-1.192
974.00,9.046919,25.01698,-0.000286,23.537317,-0.0111,-1.193
976.00,8.966499,25.01674,-0.000286,23.537599,-0.0111,-1.193
978.00,8.891433,25.01681,-0.000286,23.537841,-0.0110,-1.192
980.00,8.827408,25.01620,-0.000286,23.538261,-0.0111,-1.193
982.00,8.796098,25.01674,-0.000286,23.537365,-0.0110,-1.195
984.00,8.800591,25.01704,-0.000287,23.538004,-0.0110,-1.195
986.00,8.819872,25.01699,-0.000286,23.537618,-0.0111,-1.193
988.00,8.853169,25.01636,-0.000288,23.538105,-0.0111,-1.193
990.00,8.895459,25.01608,-0.000287,23.537789,-0.0111,-1.193
992.00,8.940268,25.01577,-0.000286,23.538303,-0.0110,-1.192
994.00,8.985785,25.01664,-0.000286,23.537844,-0.0110,-1.192
996.00,9.029256,25.01716,-0.000285,23.537575,-0.0110,-1.193
998.00,9.069544,25.01626,-0.000287,23.537919,-0.0111,-1.193
1000.00,9.104768,25.01619,-0.000286,23.537872,-0.0110,-1.192
1002.00,9.137212,25.01640,-0.000285,23.537007,-0.0110,-1.193
1004.00,9.165018,25.01685,-0.000285,23.537809,-0.0111,-1.193
1006.00,9.189619,25.01662,-0.000286,23.538248,-0.0111,-1.192
1008.00,9.212383,25.01650,-0.000285,23.537540,-0.0110,-1.192
1010.00,9.231916,25.01677,-0.000284,23.538028,-0.0110,-1.193
1012.00,9.249016,25.01684,-0.000285,23.538500,-0.0110,-1.193
1014.00,9.264009,25.01695,-0.000284,23.538359,-0.0111,-1.193
1016.00,9.277078,25.01674,-0.000284,23.537714,-0.0111,-1.193
1018.00,9.288344,25.01723,-0.000285,23.537750,-0.0110,-1.193
1020.00,9.297828,25.01744,-0.000283,23.537300,-0.0110,-1.192
1022.00,9.305601,25.01666,-0.000284,23.537124,-0.0110,-1.193
1024.00,9.312426,25.01552,-0.000284,23.537789,-0.0110,-1.193
1026.00,9.318524,25.01631,-0.000285,23.537308,-0.0111,-1.192
1028.00,9.324579,25.01590,-0.000285,23.536858,-0.0111,-1.193
1030.00,9.329143,25.01568,-0.000284,23.537111,-0.0111,-1.193
1032.00,9.333631,25.01688,-0.000283,23.536856,-0.0111,-1.193
1034.00,9.337502,25.01613,-0.000284,23.537215,-0.0110,-1.193
1036.00,9.341243,25.01615,-0.000285,23.537570,-0.0110,-1.193
1038.00,9.343521,25.01561,-0.000284,23.537597,-0.0111,-1.193
1040.00,9.345940,25.01587,-0.000284,23.537610,-0.0111,-1.193
1042.00,9.348383,25.01625,-0.000284,23.537380,-0.0111,-1.193
1044.00,9.349359,25.01678,-0.000285,23.536856,-0.0110,-1.193
1046.00,9.351454,25.01689,-0.000285,23.537415,-0.0111,-1.192
1048.00,9.353658,25.01651,-0.000284,23.537586,-0.0111,-1.193
1050.00,9.355366,25.01665,-0.000284,23.537893,-0.0111,-1.192
1052.00,9.356741,25.01693,-0.000285,23.537421,-0.0111,-1.193
1054.00,9.357192,25.01679,-0.000284,23.537449,-0.0111,-1.193
1056.00,9.358271,25.01685,-0.000285,23.537220,-0.0111,-1.193
1058.00,9.359889,25.01710,-0.000285,23.537657,-0.0111,-1.192
1060.00,9.360296,25.01730,-0.000286,23.538114,-0.0111,-1.192
1062.00,9.362280,25.01773,-0.000286,23.537805,-0.0110,-1.192
1064.00,9.362051,25.01772,-0.000285,23.538171,-0.0111,-1.193
1066.00,9.362885,25.01753,-0.000285,23.537332,-0.0111,-1.193
1068.00,9.363841,25.01762,-0.000286,23.536747,-0.0111,-1.192
1070.00,9.363974,25.01744,-0.000285,23.537616,-0.0111,-1.193
1072.00,9.364573,25.01757,-0.000285,23.537376,-0.0111,-1.193
1074.00,9.365059,25.01804,-0.000285,23.536583,-0.0111,-1.192
1076.00,9.365560,25.01854,-0.000285,23.537328,-0.0110,-1.193
1078.00,9.366187,25.01804,-0.000285,23.537174,-0.0111,-1.193
1080.00,9.366595,25.01758,-0.000285,23.537051,-0.0111,-1.193
1082.00,9.367412,25.01778,-0.000284,23.537828,-0.0111,-1.193
1084.00,9.366959,25.01819,-0.000286,23.537590,-0.0111,-1.193
1086.00,9.367429,25.01766,-0.000284,23.537553,-0.0111,-1.193
1088.00,9.367896,25.01846,-0.000284,23.537525,-0.0111,-1.192
1090.00,9.367036,25.01799,-0.000285,23.537376,-0.0111,-1.193
1092.00,9.368238,25.01822,-0.000283,23.537018,-0.0111,-1.193
1094.00,9.368026,25.01811,-0.000283,23.537932,-0.0111,-1.193
1096.00,9.367169,25.01824,-0.000283,23.536940,-0.0111,-1.193
1098.00,9.367605,25.01851,-0.000283,23.538589,-0.0110,-1.193
1100.00,9.367826,25.01859,-0.000285,23.537831,-0.0111,-1.193
1102.00,9.369006,25.01816,-0.000284,23.538019,-0.0111,-1.193
1104.00,9.369114,25.01788,-0.000284,23.537726,-0.0111,-1.193
1106.00,9.369043,25.01928,-0.000284,23.537155,-0.0111,-1.193
1108.00,9.369574,25.01934,-0.000283,23.536594,-0.0111,-1.193
1110.00,9.369044,25.01786,-0.000284,23.537802,-0.0110,-1.193
1112.00,9.368752,25.01743,-0.000283,23.537950,-0.0111,-1.193
1114.00,9.369040,25.01779,-0.000283,23.537256,-0.0111,-1.193
1116.00,9.368910,25.01733,-0.000284,23.538019,-0.0111,-1.193
1118.00,9.369126,25.01758,-0.000283,23.537958,-0.0111,-1.193
1120.00,9.370143,25.01703,-0.000284,23.537257,-0.0111,-1.193
1122.00,9.369556,25.01741,-0.000284,23.537471,-0.0111,-1.193
1124.00,9.369087,25.01737,-0.000283,23.537064,-0.0111,-1.192
1126.00,9.369478,25.01727,-0.000284,23.537497,-0.0111,-1.193
1128.00,9.368915,25.01668,-0.000284,23.537165,-0.0111,-1.193
1130.00,9.368770,25.01679,-0.000283,23.537785,-0.0110,-1.193
1132.00,9.369058,25.01708,-0.000284,23.538041,-0.0111,-1.193
1134.00,9.368623,25.01756,-0.000284,23.537618,-0.0111,-1.193
1136.00,9.368623,25.01790,-0.000285,23.537787,-0.0110,-1.193
1138.00,9.368516,25.01698,-0.000285,23.537460,-0.0111,-1.193
1140.00,9.368338,25.01748,-0.000283,23.537406,-0.0111,-1.193
1142.00,9.368632,25.01760,-0.000284,23.537843,-0.0110,-1.193
1144.00,9.369205,25.01771,-0.000283,23.537698,-0.0111,-1.193
1146.00,9.369173,25.01817,-0.000284,23.537477,-0.0111,-1.194
1148.00,9.370114,25.01745,-0.000283,23.537672,-0.0111,-1.193
1150.00,9.369949,25.01760,-0.000284,23.537126,-0.0110,-1.193
1152.00,9.369277,25.01770,-0.000282,23.537159,-0.0111,-1.193
1154.00,9.369214,25.01811,-0.000284,23.537244,-0.0111,-1.194
1156.00,9.369605,25.01830,-0.000285,23.536589,-0.0111,-1.193
1158.00,9.369410,25.01776,-0.000283,23.537399,-0.0111,-1.192
1160.00,9.369146,25.01816,-0.000283,23.537196,-0.0111,-1.191
1162.00,9.368704,25.01882,-0.000283,23.537395,-0.0111,-1.193
1164.00,9.370077,25.01801,-0.000285,23.537339,-0.0111,-1.194
1166.00,9.369548,25.01820,-0.000285,23.537963,-0.0110,-1.194
1168.00,9.369650,25.01832,-0.000284,23.538197,-0.0110,-1.194
1170.00,9.369612,25.01816,-0.000284,23.537766,-0.0111,-1.192
1172.00,9.368899,25.01831,-0.000283,23.537670,-0.0111,-1.193
1174.00,9.367997,25.01807,-0.000283,23.537348,-0.0110,-1.193
1176.00,9.368210,25.01775,-0.000283,23.537820,-0.0110,-1.193
1178.00,9.368415,25.01802,-0.000283,23.537934,-0.0111,-1.193
1180.00,9.368665,25.01753,-0.000284,23.537374,-0.0110,-1.193
1182.00,9.369117,25.01812,-0.000285,23.537432,-0.0110,-1.194
1184.00,9.369365,25.01826,-0.000283,23.537402,-0.0111,-1.193
1186.00,9.369100,25.01751,-0.000284,23.537885,-0.0111,-1.194
1188.00,9.369323,25.01715,-0.000284,23.537326,-0.0111,-1.193
1190.00,9.369047,25.01698,-0.000285,23.536379,-0.0111,-1.192
1192.00,9.368946,25.01707,-0.000285,23.538101,-0.0111,-1.193
1194.00,9.368983,25.01721,-0.000285,23.537757,-0.0111,-1.193
1196.00,9.369992,25.01783,-0.000285,23.537568,-0.0111,-1.193
1198.00,9.369489,25.01729,-0.000283,23.537452,-0.0111,-1.193
1200.00,9.369190,25.01775,-0.000284,23.536929,-0.0111,-1.194
1202.00,9.368782,25.01762,-0.000284,23.537752,-0.0111,-1.193
1204.00,9.367793,25.01810,-0.000283,23.537895,-0.0111,-1.193
1206.00,9.367388,25.01759,-0.000284,23.537876,-0.0110,-1.193
1208.00,9.367674,25.01720,-0.000284,23.537921,-0.0110,-1.193
1210.00,9.368557,25.01708,-0.000284,23.538456,-0.0110,-1.193
1212.00,9.369243,25.01805,-0.000284,23.537722,-0.0110,-1.193
1214.00,9.369345,25.01866,-0.000282,23.537763,-0.0110,-1.193
1216.00,9.368144,25.01741,-0.000283,23.537768,-0.0110,-1.194
1218.00,9.367386,25.01817,-0.000283,23.537820,-0.0110,-1.193
1220.00,9.366765,25.01779,-0.000283,23.537259,-0.0111,-1.193
1222.00,9.366322,25.01788,-0.000282,23.537863,-0.0111,-1.193
1224.00,9.367216,25.01820,-0.000282,23.538348,-0.0110,-1.193
1226.00,9.368617,25.01820,-0.000284,23.537085,-0.0110,-1.193
1228.00,9.368333,25.01768,-0.000282,23.537057,-0.0110,-1.193
1230.00,9.368118,25.01830,-0.000283,23.537200,-0.0111,-1.193
1232.00,9.367399,25.01791,-0.000284,23.538043,-0.0111,-1.193
1234.00,9.366820,25.01858,-0.000284,23.537748,-0.0111,-1.193
1236.00,9.367765,25.01837,-0.000283,23.537083,-0.0111,-1.193
1238.00,9.367277,25.01785,-0.000284,23.537934,-0.0111,-1.193
1240.00,9.367161,25.01780,-0.000284,23.538023,-0.0111,-1.193
1242.00,9.367891,25.01826,-0.000284,23.538038,-0.0111,-1.194
1244.00,9.368036,25.01796,-0.000284,23.537685,-0.0111,-1.194
1246.00,9.367334,25.01679,-0.000283,23.537768,-0.0111,-1.193
1248.00,9.367701,25.01698,-0.000282,23.537625,-0.0111,-1.193
1250.00,9.367280,25.01759,-0.000283,23.537211,-0.0111,-1.193
1252.00,9.366772,25.01753,-0.000284,23.537672,-0.0111,-1.193
1254.00,9.366019,25.01769,-0.000285,23.537296,-0.0110,-1.193
1256.00,9.367140,25.01724,-0.000283,23.537765,-0.0110,-1.193
1258.00,9.366442,25.01672,-0.000283,23.537891,-0.0111,-1.193
1260.00,9.366588,25.01785,-0.000283,23.537542,-0.0110,-1.193
@5,8.0000,16.0
1262.00,9.367134,25.01787,-0.000283,23.537215,-0.0110,-1.193
1264.00,9.365558,25.01725,-0.000282,23.537924,-0.0111,-1.193
1266.00,9.344983,25.01646,-0.000283,23.538010,-0.0110,-1.193
1268.00,9.285703,25.01787,-0.000282,23.537306,-0.0110,-1.191
1270.00,9.212927,25.01714,-0.000284,23.537166,-0.0110,-1.192
1272.00,9.134703,25.01651,-0.000285,23.537137,-0.0111,-1.193
1274.00,9.053350,25.01644,-0.000285,23.537989,-0.0111,-1.193
1276.00,8.973805,25.01640,-0.000286,23.538223,-0.0111,-1.194
1278.00,8.899888,25.01676,-0.000286,23.538207,-0.0111,-1.194
1280.00,8.835431,25.01716,-0.000285,23.538184,-0.0110,-1.195
1282.00,8.801744,25.01738,-0.000287,23.537963,-0.0110,-1.195
1284.00,8.804086,25.01717,-0.000287,23.538067,-0.0110,-1.195
1286.00,8.821798,25.01688,-0.000287,23.537997,-0.0110,-1.195
1288.00,8.852246,25.01691,-0.000287,23.538476,-0.0111,-1.194
1290.00,8.891324,25.01657,-0.000288,23.537664,-0.0111,-1.194
1292.00,8.933838,25.01600,-0.000287,23.537495,-0.0111,-1.193
1294.00,8.977301,25.01651,-0.000287,23.537354,-0.0111,-1.194
1296.00,9.019479,25.01669,-0.000287,23.536878,-0.0111,-1.193
1298.00,9.058358,25.01627,-0.000285,23.537753,-0.0111,-1.194
1300.00,9.094034,25.01608,-0.000286,23.538047,-0.0110,-1.193
1302.00,9.126132,25.01579,-0.000287,23.537885,-0.0110,-1.193
1304.00,9.155903,25.01572,-0.000286,23.537473,-0.0110,-1.193
1306.00,9.181285,25.01552,-0.000286,23.537239,-0.0111,-1.194
1308.00,9.202693,25.01621,-0.000287,23.536875,-0.0110,-1.194
1310.00,9.221402,25.01591,-0.000287,23.537157,-0.0111,-1.194
1312.00,9.238575,25.01596,-0.000284,23.537991,-0.0110,-1.193
1314.00,9.254418,25.01564,-0.000285,23.538071,-0.0110,-1.193
1316.00,9.267495,25.01554,-0.000284,23.538177,-0.0111,-1.193
1318.00,9.277519,25.01552,-0.000285,23.537984,-0.0111,-1.193
1320.00,9.286858,25.01557,-0.000284,23.537960,-0.0111,-1.193
1322.00,9.295009,25.01575,-0.000284,23.537597,-0.0111,-1.193
1324.00,9.303393,25.01589,-0.000285,23.537278,-0.0111,-1.193
1326.00,9.310705,25.01607,-0.000283,23.537796,-0.0111,-1.193
1328.00,9.317547,25.01602,-0.000284,23.537321,-0.0111,-1.194
1330.00,9.322331,25.01614,-0.000285,23.537114,-0.0110,-1.193
1332.00,9.325727,25.01458,-0.000285,23.537792,-0.0111,-1.193
1334.00,9.329239,25.01517,-0.000284,23.537646,-0.0111,-1.193
1336.00,9.332630,25.01477,-0.000283,23.538394,-0.0110,-1.193
1338.00,9.335607,25.01495,-0.000285,23.538448,-0.0111,-1.193
1340.00,9.338130,25.01523,-0.000285,23.537742,-0.0111,-1.193
1342.00,9.339950,25.01607,-0.000284,23.537142,-0.0111,-1.193
1344.00,9.341695,25.01588,-0.000285,23.537425,-0.0111,-1.193
1346.00,9.343422,25.01504,-0.000286,23.537558,-0.0111,-1.194
1348.00,9.345605,25.01528,-0.000285,23.537655,-0.0111,-1.193
1350.00,9.347812,25.01533,-0.000286,23.536908,-0.0111,-1.192
1352.00,9.349255,25.01575,-0.000285,23.537324,-0.0110,-1.192
1354.00,9.350291,25.01610,-0.000285,23.537651,-0.0111,-1.193
1356.00,9.351357,25.01554,-0.000285,23.538471,-0.0111,-1.194
1358.00,9.352412,25.01566,-0.000284,23.537714,-0.0111,-1.192
1360.00,9.353884,25.01562,-0.000285,23.537915,-0.0111,-1.193
1362.00,9.354862,25.01574,-0.000284,23.537792,-0.0111,-1.193
1364.00,9.354475,25.01514,-0.000284,23.537601,-0.0111,-1.194
1366.00,9.355419,25.01481,-0.000284,23.537467,-0.0111,-1.194
1368.00,9.357382,25.01476,-0.000284,23.537100,-0.0111,-1.193
1370.00,9.357646,25.01516,-0.000286,23.537289,-0.0111,-1.193
1372.00,9.358914,25.01509,-0.000285,23.536750,-0.0111,-1.193
1374.00,9.359812,25.01519,-0.000284,23.537044,-0.0111,-1.193
1376.00,9.360100,25.01484,-0.000283,23.537588,-0.0111,-1.193
1378.00,9.360532,25.01524,-0.000284,23.538513,-0.0111,-1.193
1380.00,9.360079,25.01521,-0.000286,23.537490,-0.0111,-1.193
1382.00,9.361289,25.01576,-0.000285,23.536817,-0.0111,-1.193
1384.00,9.361153,25.01622,-0.000286,23.537118,-0.0111,-1.193
1386.00,9.360227,25.01537,-0.000285,23.537516,-0.0111,-1.193
1388.00,9.361269,25.01542,-0.000285,23.538318,-0.0111,-1.193
1390.00,9.362617,25.01518,-0.000285,23.537373,-0.0111,-1.192
1392.00,9.363463,25.01531,-0.000285,23.537623,-0.0111,-1.193
1394.00,9.364132,25.01485,-0.000284,23.537395,-0.0110,-1.193
1396.00,9.363156,25.01537,-0.000284,23.537157,-0.0111,-1.193
1398.00,9.363006,25.01604,-0.000285,23.538136,-0.0110,-1.193
1400.00,9.363043,25.01574,-0.000285,23.537707,-0.0111,-1.193
1402.00,9.363587,25.01478,-0.000284,23.537560,-0.0111,-1.192
1404.00,9.363060,25.01504,-0.000285,23.537705,-0.0111,-1.193
1406.00,9.364001,25.01560,-0.000284,23.537521,-0.0111,-1.193
1408.00,9.364005,25.01506,-0.000284,23.537813,-0.0111,-1.192
1410.00,9.363189,25.01521,-0.000283,23.538298,-0.0111,-1.192
1412.00,9.363584,25.01544,-0.000285,23.538015,-0.0111,-1.194
1414.00,9.362876,25.01554,-0.000285,23.537449,-0.0111,-1.193
1416.00,9.362341,25.01472,-0.000285,23.537369,-0.0110,-1.193
1418.00,9.362089,25.01472,-0.000286,23.537523,-0.0110,-1.192
1420.00,9.363213,25.01518,-0.000284,23.537135,-0.0110,-1.192
1422.00,9.364589,25.01460,-0.000284,23.537374,-0.0111,-1.193
1424.00,9.363722,25.01439,-0.000283,23.537352,-0.0110,-1.193
1426.00,9.364149,25.01428,-0.000285,23.537882,-0.0111,-1.193
1428.00,9.363910,25.01432,-0.000284,23.537854,-0.0111,-1.193
1430.00,9.364109,25.01412,-0.000284,23.538056,-0.0110,-1.193
1432.00,9.363815,25.01431,-0.000282,23.537898,-0.0110,-1.191
1434.00,9.364188,25.01426,-0.000283,23.538714,-0.0111,-1.192
1436.00,9.364555,25.01466,-0.000284,23.538955,-0.0111,-1.193
1438.00,9.364144,25.01430,-0.000284,23.538773,-0.0110,-1.193
1440.00,9.364080,25.01471,-0.000286,23.538028,-0.0111,-1.193
1442.00,9.364153,25.01475,-0.000283,23.538142,-0.0110,-1.192
1444.00,9.364901,25.01552,-0.000283,23.537763,-0.0110,-1.193
1446.00,9.365264,25.01494,-0.000283,23.537287,-0.0110,-1.194
1448.00,9.364608,25.01486,-0.000285,23.537714,-0.0111,-1.192
1450.00,9.364587,25.01482,-0.000285,23.537445,-0.0110,-1.193
1452.00,9.364603,25.01485,-0.000284,23.537885,-0.0110,-1.193
1454.00,9.364455,25.01486,-0.000283,23.538153,-0.0111,-1.192
1456.00,9.364161,25.01457,-0.000282,23.538361,-0.0110,-1.193
1458.00,9.364339,25.01452,-0.000283,23.537529,-0.0110,-1.192
1460.00,9.364182,25.01462,-0.000284,23.537324,-0.0111,-1.193
1462.00,9.363318,25.01455,-0.000284,23.538506,-0.0110,-1.193
1464.00,9.363672,25.01460,-0.000284,23.537252,-0.0110,-1.193
1466.00,9.363710,25.01503,-0.000284,23.538134,-0.0111,-1.193
1468.00,9.363270,25.01471,-0.000285,23.537311,-0.0110,-1.192
1470.00,9.363768,25.01519,-0.000283,23.538329,-0.0110,-1.193
1472.00,9.364145,25.01524,-0.000282,23.538441,-0.0110,-1.192
1474.00,9.365632,25.01496,-0.000283,23.538435,-0.0110,-1.193
1476.00,9.364906,25.01576,-0.000284,23.537328,-0.0110,-1.192
1478.00,9.365111,25.01557,-0.000284,23.538296,-0.0111,-1.193
1480.00,9.364756,25.01549,-0.000283,23.538090,-0.0110,-1.193
1482.00,9.363773,25.01593,-0.000284,23.537482,-0.0111,-1.193
1484.00,9.362848,25.01582,-0.000284,23.537915,-0.0110,-1.192
1486.00,9.363115,25.01537,-0.000285,23.537711,-0.0111,-1.193
1488.00,9.363255,25.01457,-0.000284,23.538309,-0.0110,-1.193
1490.00,9.363471,25.01443,-0.000284,23.537603,-0.0111,-1.193
1492.00,9.363782,25.01465,-0.000285,23.537382,-0.0110,-1.193
1494.00,9.362803,25.01497,-0.000283,23.538032,-0.0110,-1.192
1496.00,9.362551,25.01569,-0.000284,23.538242,-0.0110,-1.192
1498.00,9.362718,25.01517,-0.000284,23.538092,-0.0110,-1.192
1500.00,9.362137,25.01533,-0.000284,23.538201,-0.0111,-1.193
1502.00,9.362340,25.01515,-0.000285,23.537930,-0.0110,-1.193
1504.00,9.363002,25.01491,-0.000285,23.538040,-0.0111,-1.193
1506.00,9.363050,25.01649,-0.000285,23.538062,-0.0111,-1.193
1508.00,9.362609,25.01634,-0.000284,23.538571,-0.0111,-1.193
1510.00,9.362840,25.01582,-0.000285,23.538216,-0.0111,-1.192
1512.00,9.363330,25.01571,-0.000284,23.537666,-0.0110,-1.192
1514.00,9.363939,25.01612,-0.000282,23.538471,-0.0110,-1.192
1516.00,9.364449,25.01602,-0.000283,23.538398,-0.0110,-1.193
1518.00,9.363925,25.01511,-0.000283,23.538004,-0.0110,-1.193
1520.00,9.363318,25.01537,-0.000283,23.537813,-0.0110,-1.193
1522.00,9.364068,25.01561,-0.000284,23.536932,-0.0111,-1.193
1524.00,9.363979,25.01592,-0.000284,23.538300,-0.0111,-1.192
1526.00,9.363874,25.01631,-0.000285,23.538064,-0.0111,-1.193
1528.00,9.364496,25.01585,-0.000284,23.538118,-0.0111,-1.193
1530.00,9.364891,25.01544,-0.000285,23.537291,-0.0111,-1.193
1532.00,9.364430,25.01607,-0.000285,23.537627,-0.0111,-1.192
1534.00,9.364174,25.01588,-0.000286,23.537166,-0.0111,-1.193
1536.00,9.364325,25.01606,-0.000284,23.537479,-0.0110,-1.193
1538.00,9.363491,25.01613,-0.000285,23.537148,-0.0111,-1.193
1540.00,9.363080,25.01636,-0.000285,23.537038,-0.0111,-1.193
1542.00,9.363148,25.01627,-0.000285,23.537889,-0.0111,-1.193
1544.00,9.363635,25.01598,-0.000285,23.538171,-0.0110,-1.193
1546.00,9.364217,25.01579,-0.000285,23.537976,-0.0110,-1.193
1548.00,9.363430,25.01642,-0.000284,23.538580,-0.0110,-1.193
1550.00,9.362798,25.01633,-0.000284,23.538352,-0.0110,-1.193
1552.00,9.363482,25.01620,-0.000284,23.537205,-0.0111,-1.192
1554.00,9.363856,25.01561,-0.000284,23.537512,-0.0110,-1.193
1556.00,9.363429,25.01534,-0.000285,23.536735,-0.0111,-1.194
1558.00,9.362952,25.01608,-0.000285,23.537792,-0.0110,-1.192
1560.00,9.362397,25.01692,-0.000284,23.537891,-0.0110,-1.192
@6,8.0000,16.0
1562.00,9.362071,25.01539,-0.000284,23.537718,-0.0110,-1.192
1564.00,9.360789,25.01642,-0.000284,23.537088,-0.0111,-1.193
1566.00,9.343631,25.01789,-0.000284,23.536732,-0.0111,-1.192
1568.00,9.289698,25.01678,-0.000283,23.537685,-0.0110,-1.192
1570.00,9.219295,25.01643,-0.000284,23.538021,-0.0111,-1.192
1572.00,9.143581,25.01744,-0.000285,23.537302,-0.0110,-1.193
1574.00,9.064127,25.01672,-0.000285,23.536903,-0.0110,-1.193
1576.00,8.985811,25.01705,-0.000285,23.538142,-0.0110,-1.193
1578.00,8.912235,25.01777,-0.000287,23.537542,-0.0111,-1.194
1580.00,8.846396,25.01728,-0.000288,23.536955,-0.0110,-1.195
1582.00,8.809299,25.01695,-0.000287,23.537798,-0.0110,-1.195
1584.00,8.809749,25.01709,-0.000287,23.538008,-0.0110,-1.194
1586.00,8.825820,25.01648,-0.000287,23.537707,-0.0110,-1.193
1588.00,8.854315,25.01711,-0.000287,23.537949,-0.0110,-1.194
1590.00,8.889730,25.01769,-0.000286,23.537770,-0.0110,-1.193
1592.00,8.929455,25.01700,-0.000285,23.537904,-0.0110,-1.193
1594.00,8.971987,25.01754,-0.000285,23.537503,-0.0110,-1.193
1596.00,9.012894,25.01738,-0.000287,23.537659,-0.0111,-1.194
1598.00,9.050781,25.01848,-0.000286,23.537636,-0.0111,-1.193
1600.00,9.085993,25.01839,-0.000287,23.537516,-0.0111,-1.193
1602.00,9.118191,25.01819,-0.000286,23.537711,-0.0111,-1.193
1604.00,9.147140,25.01761,-0.000286,23.538019,-0.0111,-1.194
1606.00,9.172469,25.01633,-0.000287,23.538077,-0.0111,-1.194
1608.00,9.194049,25.01732,-0.000287,23.538106,-0.0110,-1.193
1610.00,9.214205,25.01786,-0.000285,23.537612,-0.0110,-1.193
1612.00,9.230751,25.01771,-0.000285,23.537516,-0.0110,-1.193
1614.00,9.245523,25.01763,-0.000284,23.538446,-0.0110,-1.194
1616.00,9.259935,25.01772,-0.000284,23.538294,-0.0110,-1.194
1618.00,9.271795,25.01841,-0.000285,23.538171,-0.0111,-1.193
1620.00,9.282409,25.01780,-0.000284,23.538370,-0.0111,-1.193
1622.00,9.290556,25.01729,-0.000283,23.537570,-0.0111,-1.193
1624.00,9.297678,25.01744,-0.000284,23.537142,-0.0110,-1.194
1626.00,9.303284,25.01716,-0.000284,23.537636,-0.0111,-1.193
1628.00,9.308923,25.01671,-0.000284,23.537910,-0.0110,-1.193
1630.00,9.313790,25.01669,-0.000284,23.537898,-0.0110,-1.193
1632.00,9.317988,25.01633,-0.000284,23.538014,-0.0111,-1.194
1634.00,9.321889,25.01691,-0.000283,23.537584,-0.0111,-1.193
1636.00,9.325997,25.01734,-0.000285,23.538203,-0.0111,-1.193
1638.00,9.329096,25.01757,-0.000285,23.537571,-0.0111,-1.193
1640.00,9.332043,25.01685,-0.000285,23.537854,-0.0111,-1.193
1642.00,9.334255,25.01680,-0.000285,23.537146,-0.0111,-1.194
1644.00,9.336857,25.01651,-0.000285,23.537176,-0.0111,-1.194
1646.00,9.339697,25.01651,-0.000284,23.538125,-0.0111,-1.193
1648.00,9.342994,25.01579,-0.000285,23.537913,-0.0111,-1.193
1650.00,9.345061,25.01638,-0.000284,23.537672,-0.0111,-1.193
1652.00,9.346192,25.01610,-0.000285,23.538067,-0.0111,-1.194
1654.00,9.347933,25.01514,-0.000286,23.538246,-0.0111,-1.193
1656.00,9.348312,25.01537,-0.000285,23.537408,-0.0111,-1.194
1658.00,9.347996,25.01617,-0.000285,23.537153,-0.0111,-1.194
1660.00,9.349043,25.01615,-0.000284,23.537493,-0.0111,-1.193
1662.00,9.350799,25.01571,-0.000284,23.537772,-0.0111,-1.193
1664.00,9.352019,25.01588,-0.000284,23.537466,-0.0110,-1.193
1666.00,9.352686,25.01600,-0.000284,23.537800,-0.0111,-1.194
1668.00,9.352991,25.01538,-0.000284,23.537596,-0.0111,-1.193
1670.00,9.352625,25.01631,-0.000284,23.537244,-0.0110,-1.193
1672.00,9.353750,25.01657,-0.000284,23.537295,-0.0111,-1.193
1674.00,9.355319,25.01586,-0.000285,23.537295,-0.0111,-1.193
1676.00,9.356390,25.01665,-0.000285,23.537250,-0.0111,-1.194
1678.00,9.355493,25.01572,-0.000285,23.537571,-0.0111,-1.193
1680.00,9.356341,25.01539,-0.000286,23.537192,-0.0111,-1.194
1682.00,9.356471,25.01629,-0.000284,23.538045,-0.0111,-1.194
1684.00,9.356302,25.01634,-0.000283,23.538118,-0.0111,-1.193
1686.00,9.356686,25.01614,-0.000285,23.537709,-0.0111,-1.194
1688.00,9.357049,25.01678,-0.000285,23.536747,-0.0111,-1.193
1690.00,9.357991,25.01681,-0.000285,23.538190,-0.0111,-1.193
1692.00,9.357527,25.01665,-0.000285,23.538158,-0.0110,-1.193
1694.00,9.358416,25.01718,-0.000285,23.536670,-0.0111,-1.194
1696.00,9.358709,25.01685,-0.000285,23.537521,-0.0111,-1.193
1698.00,9.358386,25.01682,-0.000286,23.537291,-0.0111,-1.194
1700.00,9.358138,25.01677,-0.000285,23.537088,-0.0111,-1.194
1702.00,9.358448,25.01756,-0.000284,23.537157,-0.0111,-1.193
1704.00,9.357700,25.01747,-0.000284,23.537843,-0.0111,-1.193
1706.00,9.359478,25.01606,-0.000285,23.538131,-0.0110,-1.194
1708.00,9.360666,25.01664,-0.000286,23.538030,-0.0111,-1.194
1710.00,9.360840,25.01739,-0.000285,23.537802,-0.0111,-1.193
1712.00,9.360983,25.01712,-0.000284,23.537792,-0.0111,-1.194
1714.00,9.360499,25.01741,-0.000285,23.538114,-0.0111,-1.194
1716.00,9.361178,25.01677,-0.000284,23.537995,-0.0111,-1.193
1718.00,9.360805,25.01734,-0.000284,23.538324,-0.0111,-1.193
1720.00,9.360673,25.01691,-0.000284,23.538352,-0.0110,-1.193
1722.00,9.360867,25.01681,-0.000284,23.537488,-0.0111,-1.193
1724.00,9.360115,25.01689,-0.000284,23.537189,-0.0111,-1.194
1726.00,9.359551,25.01745,-0.000285,23.537518,-0.0111,-1.194
1728.00,9.360531,25.01757,-0.000285,23.538261,-0.0111,-1.193
1730.00,9.360812,25.01701,-0.000285,23.537616,-0.0111,-1.193
1732.00,9.360701,25.01682,-0.000285,23.538374,-0.0111,-1.194
1734.00,9.360862,25.01716,-0.000284,23.538125,-0.0110,-1.194
1736.00,9.361267,25.01799,-0.000283,23.538439,-0.0110,-1.194
1738.00,9.360954,25.01798,-0.000283,23.538523,-0.0110,-1.193
1740.00,9.360536,25.01765,-0.000285,23.538433,-0.0111,-1.194
1742.00,9.360669,25.01755,-0.000285,23.538099,-0.0111,-1.193
1744.00,9.360716,25.01720,-0.000285,23.538108,-0.0111,-1.194
1746.00,9.360422,25.01687,-0.000284,23.537739,-0.0111,-1.193
1748.00,9.360357,25.01701,-0.000286,23.538184,-0.0111,-1.194
1750.00,9.360824,25.01771,-0.000286,23.537757,-0.0110,-1.193
1752.00,9.361699,25.01657,-0.000285,23.537551,-0.0111,-1.193
1754.00,9.361466,25.01604,-0.000285,23.537482,-0.0111,-1.193
1756.00,9.361916,25.01547,-0.000285,23.537952,-0.0111,-1.193
1758.00,9.361200,25.01648,-0.000285,23.537445,-0.0110,-1.193
1760.00,9.361708,25.01682,-0.000284,23.537445,-0.0111,-1.194
1762.00,9.362031,25.01753,-0.000285,23.537553,-0.0111,-1.195
1764.00,9.361706,25.01692,-0.000286,23.538095,-0.0111,-1.193
1766.00,9.361284,25.01652,-0.000285,23.537534,-0.0111,-1.193
1768.00,9.361859,25.01659,-0.000285,23.537863,-0.0111,-1.193
1770.00,9.362549,25.01659,-0.000284,23.538339,-0.0110,-1.193
1772.00,9.362294,25.01647,-0.000285,23.536930,-0.0111,-1.194
1774.00,9.360825,25.01656,-0.000284,23.537244,-0.0111,-1.193
1776.00,9.359478,25.01703,-0.000285,23.537005,-0.0110,-1.194
1778.00,9.359204,25.01703,-0.000285,23.537354,-0.0110,-1.194
1780.00,9.358908,25.01655,-0.000283,23.537324,-0.0110,-1.194
1782.00,9.357783,25.01741,-0.000284,23.536708,-0.0110,-1.194
1784.00,9.357556,25.01682,-0.000285,23.537640,-0.0111,-1.193
1786.00,9.358103,25.01580,-0.000284,23.537508,-0.0110,-1.193
1788.00,9.359100,25.01567,-0.000285,23.537300,-0.0111,-1.194
1790.00,9.358843,25.01623,-0.000285,23.537246,-0.0111,-1.193
1792.00,9.358622,25.01714,-0.000284,23.538145,-0.0111,-1.194
1794.00,9.358544,25.01607,-0.000284,23.537692,-0.0111,-1.193
1796.00,9.358525,25.01641,-0.000285,23.537454,-0.0111,-1.194
1798.00,9.358762,25.01600,-0.000284,23.537211,-0.0111,-1.193
1800.00,9.357774,25.01702,-0.000284,23.537479,-0.0111,-1.193
1802.00,9.357478,25.01654,-0.000286,23.537926,-0.0111,-1.193
1804.00,9.358173,25.01720,-0.000285,23.537228,-0.0110,-1.194
1806.00,9.359060,25.01656,-0.000284,23.537315,-0.0111,-1.193
1808.00,9.358018,25.01658,-0.000285,23.537609,-0.0110,-1.194
1810.00,9.357362,25.01648,-0.000284,23.538380,-0.0111,-1.193
1812.00,9.356261,25.01615,-0.000284,23.537475,-0.0111,-1.193
1814.00,9.357003,25.01648,-0.000285,23.537360,-0.0111,-1.193
1816.00,9.356464,25.01639,-0.000285,23.537387,-0.0110,-1.193
1818.00,9.356654,25.01665,-0.000284,23.537648,-0.0111,-1.194
1820.00,9.356754,25.01626,-0.000285,23.536652,-0.0110,-1.194
1822.00,9.357167,25.01622,-0.000284,23.537473,-0.0110,-1.193
1824.00,9.356745,25.01594,-0.000284,23.538151,-0.0111,-1.193
1826.00,9.356279,25.01672,-0.000284,23.537984,-0.0111,-1.193
1828.00,9.356581,25.01715,-0.000283,23.537599,-0.0110,-1.193
1830.00,9.356256,25.01630,-0.000284,23.536839,-0.0110,-1.194
1832.00,9.356607,25.01635,-0.000283,23.537540,-0.0111,-1.192
1834.00,9.356918,25.01667,-0.000283,23.538002,-0.0111,-1.193
1836.00,9.356580,25.01676,-0.000284,23.538025,-0.0110,-1.193
1838.00,9.356479,25.01608,-0.000285,23.538110,-0.0110,-1.193
1840.00,9.356802,25.01675,-0.000284,23.538448,-0.0111,-1.193
1842.00,9.356427,25.01634,-0.000284,23.538175,-0.0111,-1.193
1844.00,9.356819,25.01632,-0.000286,23.538719,-0.0111,-1.194
1846.00,9.357019,25.01604,-0.000285,23.537737,-0.0111,-1.193
1848.00,9.357784,25.01619,-0.000285,23.537766,-0.0111,-1.193
1850.00,9.357711,25.01668,-0.000284,23.537426,-0.0110,-1.193
1852.00,9.357316,25.01660,-0.000285,23.537947,-0.0110,-1.193
1854.00,9.357081,25.01716,-0.000283,23.537722,-0.0111,-1.193
1856.00,9.357594,25.01633,-0.000283,23.537817,-0.0111,-1.194
1858.00,9.357681,25.01650,-0.000284,23.537588,-0.0110,-1.194
1860.00,9.357887,25.01594,-0.000284,23.537337,-0.0111,-1.193
@7,8.0000,16.0
1862.00,9.357186,25.01668,-0.000284,23.538062,-0.0111,-1.193
1864.00,9.354980,25.01676,-0.000285,23.538110,-0.0111,-1.193
1866.00,9.339083,25.01677,-0.000283,23.538144,-0.0111,-1.192
1868.00,9.288914,25.01604,-0.000283,23.537874,-0.0111,-1.192
1870.00,9.222359,25.01637,-0.000284,23.537876,-0.0110,-1.192
1872.00,9.148977,25.01648,-0.000285,23.537908,-0.0111,-1.193
1874.00,9.071831,25.01640,-0.000285,23.537421,-0.0111,-1.194
1876.00,8.995427,25.01632,-0.000286,23.537822,-0.0110,-1.194
1878.00,8.922255,25.01675,-0.000285,23.538062,-0.0110,-1.193
1880.00,8.857642,25.01732,-0.000285,23.538043,-0.0111,-1.194
1882.00,8.818605,25.01693,-0.000286,23.538006,-0.0110,-1.195
1884.00,8.814195,25.01682,-0.000286,23.537854,-0.0110,-1.195
1886.00,8.828115,25.01692,-0.000288,23.537826,-0.0111,-1.195
1888.00,8.855669,25.01656,-0.000287,23.537664,-0.0111,-1.194
1890.00,8.890943,25.01666,-0.000287,23.537703,-0.0110,-1.193
1892.00,8.928714,25.01607,-0.000287,23.537962,-0.0110,-1.193
1894.00,8.967051,25.01612,-0.000284,23.538285,-0.0110,-1.193
1896.00,9.004450,25.01691,-0.000286,23.537456,-0.0111,-1.194
1898.00,9.041385,25.01698,-0.000287,23.537490,-0.0110,-1.193
1900.00,9.075022,25.01779,-0.000285,23.537012,-0.0110,-1.194
1902.00,9.106149,25.01783,-0.000286,23.537900,-0.0111,-1.194
1904.00,9.134228,25.01735,-0.000287,23.538197,-0.0111,-1.194
1906.00,9.160214,25.01725,-0.000286,23.537698,-0.0110,-1.193
1908.00,9.182267,25.01621,-0.000287,23.537876,-0.0110,-1.193
1910.00,9.201742,25.01667,-0.000286,23.538627,-0.0111,-1.193
1912.00,9.218706,25.01698,-0.000286,23.537479,-0.0111,-1.194
1914.00,9.234240,25.01701,-0.000283,23.537348,-0.0111,-1.194
1916.00,9.248579,25.01693,-0.000284,23.537610,-0.0111,-1.193
1918.00,9.260503,25.01695,-0.000284,23.537488,-0.0111,-1.193
1920.00,9.269623,25.01694,-0.000284,23.537534,-0.0111,-1.194
1922.00,9.278549,25.01709,-0.000284,23.538264,-0.0110,-1.193
1924.00,9.287096,25.01718,-0.000284,23.538116,-0.0111,-1.192
1926.00,9.294223,25.01698,-0.000283,23.537101,-0.0111,-1.193
1928.00,9.299836,25.01701,-0.000284,23.538092,-0.0111,-1.193
1930.00,9.304660,25.01787,-0.000283,23.537443,-0.0111,-1.194
1932.00,9.308996,25.01750,-0.000283,23.538175,-0.0111,-1.193
1934.00,9.312875,25.01780,-0.000283,23.537870,-0.0110,-1.193
1936.00,9.316869,25.01768,-0.000284,23.537930,-0.0110,-1.194
1938.00,9.320173,25.01732,-0.000284,23.537490,-0.0110,-1.193
1940.00,9.323242,25.01774,-0.000284,23.537597,-0.0111,-1.193
1942.00,9.326140,25.01795,-0.000284,23.538677,-0.0111,-1.193
1944.00,9.329289,25.01716,-0.000285,23.537831,-0.0111,-1.194
1946.00,9.331718,25.01737,-0.000285,23.537393,-0.0110,-1.193
1948.00,9.333831,25.01736,-0.000284,23.537536,-0.0110,-1.194
1950.00,9.335471,25.01812,-0.000284,23.538218,-0.0111,-1.193
1952.00,9.336170,25.01816,-0.000284,23.538283,-0.0110,-1.193
1954.00,9.337416,25.01754,-0.000285,23.538092,-0.0111,-1.193
1956.00,9.339500,25.01829,-0.000285,23.537133,-0.0111,-1.193
1958.00,9.340745,25.01825,-0.000284,23.537557,-0.0111,-1.193
1960.00,9.341479,25.01805,-0.000283,23.538157,-0.0111,-1.193
1962.00,9.343351,25.01730,-0.000285,23.538296,-0.0111,-1.193
1964.00,9.344327,25.01730,-0.000285,23.537783,-0.0111,-1.193
1966.00,9.344530,25.01797,-0.000285,23.538134,-0.0111,-1.193
1968.00,9.345470,25.01798,-0.000286,23.537791,-0.0111,-1.194
1970.00,9.346692,25.01827,-0.000287,23.536830,-0.0111,-1.194
1972.00,9.347425,25.01821,-0.000285,23.536988,-0.0111,-1.193
1974.00,9.348294,25.01822,-0.000284,23.537932,-0.0110,-1.193
1976.00,9.349620,25.01817,-0.000284,23.537791,-0.0111,-1.193
1978.00,9.351139,25.01754,-0.000284,23.537350,-0.0111,-1.193
1980.00,9.350755,25.01762,-0.000284,23.537776,-0.0111,-1.193
1982.00,9.350099,25.01863,-0.000284,23.537640,-0.0111,-1.194
1984.00,9.349576,25.01815,-0.000284,23.537590,-0.0110,-1.194
1986.00,9.349630,25.01846,-0.000284,23.537527,-0.0111,-1.193
1988.00,9.350950,25.01910,-0.000285,23.537415,-0.0111,-1.193
1990.00,9.352006,25.01917,-0.000284,23.537895,-0.0111,-1.193
1992.00,9.352181,25.01890,-0.000285,23.536483,-0.0111,-1.194
1994.00,9.351674,25.01837,-0.000286,23.537263,-0.0111,-1.194
1996.00,9.351451,25.01863,-0.000284,23.538777,-0.0111,-1.193
1998.00,9.352650,25.01909,-0.000284,23.537722,-0.0111,-1.193
2000.00,9.352897,25.01909,-0.000284,23.538086,-0.0111,-1.193
2002.00,9.352966,25.01944,-0.000283,23.538381,-0.0110,-1.194
2004.00,9.353071,25.01919,-0.000284,23.536917,-0.0111,-1.194
2006.00,9.352330,25.01907,-0.000285,23.537101,-0.0111,-1.193
2008.00,9.353056,25.01924,-0.000284,23.537601,-0.0110,-1.193
2010.00,9.353422,25.01855,-0.000284,23.537917,-0.0111,-1.193
2012.00,9.353973,25.01826,-0.000284,23.537048,-0.0111,-1.194
2014.00,9.353738,25.01883,-0.000284,23.537703,-0.0111,-1.193
2016.00,9.353299,25.01905,-0.000284,23.536882,-0.0110,-1.194
2018.00,9.353724,25.01908,-0.000286,23.537891,-0.0110,-1.193
2020.00,9.354082,25.01915,-0.000285,23.537508,-0.0111,-1.194
2022.00,9.354619,25.01771,-0.000285,23.537088,-0.0111,-1.194
2024.00,9.354453,25.01806,-0.000284,23.537486,-0.0111,-1.193
2026.00,9.354654,25.01875,-0.000284,23.537434,-0.0111,-1.194
2028.00,9.354556,25.01909,-0.000285,23.537161,-0.0111,-1.194
2030.00,9.354095,25.01902,-0.000285,23.537651,-0.0111,-1.193
2032.00,9.354132,25.01924,-0.000286,23.537231,-0.0111,-1.193
2034.00,9.353995,25.01895,-0.000285,23.536981,-0.0111,-1.194
2036.00,9.354812,25.01851,-0.000284,23.537189,-0.0111,-1.194
2038.00,9.354678,25.01830,-0.000283,23.537564,-0.0111,-1.193
2040.00,9.354760,25.01835,-0.000282,23.537308,-0.0111,-1.193
2042.00,9.354745,25.01865,-0.000284,23.537753,-0.0110,-1.194
2044.00,9.354387,25.01768,-0.000285,23.537560,-0.0111,-1.194
2046.00,9.355170,25.01796,-0.000285,23.537042,-0.0111,-1.193
2048.00,9.355998,25.01852,-0.000284,23.537817,-0.0111,-1.193
2050.00,9.355668,25.01861,-0.000285,23.537629,-0.0111,-1.194
2052.00,9.355424,25.01835,-0.000285,23.538209,-0.0111,-1.194
2054.00,9.354929,25.01833,-0.000286,23.537313,-0.0111,-1.194
2056.00,9.354750,25.01852,-0.000284,23.537828,-0.0110,-1.194
2058.00,9.355026,25.01870,-0.000285,23.537298,-0.0110,-1.193
2060.00,9.355922,25.01897,-0.000285,23.537330,-0.0110,-1.194
2062.00,9.355653,25.01847,-0.000284,23.536795,-0.0111,-1.193
2064.00,9.355367,25.01873,-0.000284,23.537341,-0.0111,-1.193
2066.00,9.355091,25.01850,-0.000284,23.537636,-0.0111,-1.193
2068.00,9.354759,25.01853,-0.000285,23.537300,-0.0111,-1.194
2070.00,9.354050,25.01887,-0.000285,23.537594,-0.0111,-1.193
2072.00,9.354673,25.01803,-0.000284,23.537610,-0.0111,-1.193
2074.00,9.354604,25.01849,-0.000284,23.537458,-0.0111,-1.194
2076.00,9.354100,25.01867,-0.000283,23.537711,-0.0111,-1.194
2078.00,9.354936,25.01831,-0.000284,23.537861,-0.0111,-1.194
2080.00,9.355163,25.01822,-0.000285,23.536932,-0.0111,-1.193
2082.00,9.354384,25.01854,-0.000285,23.537882,-0.0111,-1.193
2084.00,9.354563,25.01843,-0.000285,23.536999,-0.0111,-1.194
2086.00,9.355372,25.01776,-0.000285,23.537075,-0.0111,-1.193
2088.00,9.355132,25.01802,-0.000285,23.537865,-0.0111,-1.194
2090.00,9.355161,25.01860,-0.000285,23.537384,-0.0111,-1.194
2092.00,9.355330,25.01944,-0.000284,23.537191,-0.0110,-1.193
2094.00,9.354686,25.01853,-0.000283,23.537256,-0.0111,-1.194
2096.00,9.354011,25.01935,-0.000284,23.537421,-0.0111,-1.194
2098.00,9.354987,25.01876,-0.000285,23.537358,-0.0110,-1.193
2100.00,9.356071,25.01784,-0.000283,23.537514,-0.0110,-1.193
2102.00,9.355360,25.01851,-0.000283,23.537939,-0.0111,-1.193
2104.00,9.354847,25.01889,-0.000283,23.537837,-0.0111,-1.194
2106.00,9.355450,25.01898,-0.000283,23.537003,-0.0110,-1.193
2108.00,9.356036,25.01855,-0.000284,23.537722,-0.0111,-1.194
2110.00,9.356109,25.01870,-0.000283,23.537189,-0.0111,-1.194
2112.00,9.356493,25.01845,-0.000285,23.537666,-0.0111,-1.193
2114.00,9.355878,25.01895,-0.000285,23.538391,-0.0111,-1.193
2116.00,9.355539,25.02006,-0.000283,23.537791,-0.0111,-1.193
2118.00,9.355268,25.01944,-0.000284,23.537179,-0.0110,-1.194
2120.00,9.355076,25.01959,-0.000284,23.538441,-0.0111,-1.194
2122.00,9.355404,25.01962,-0.000283,23.537644,-0.0111,-1.194
2124.00,9.355884,25.01994,-0.000284,23.537640,-0.0111,-1.193
2126.00,9.355249,25.01908,-0.000284,23.538825,-0.0111,-1.194
2128.00,9.354639,25.01947,-0.000284,23.538054,-0.0110,-1.194
2130.00,9.355530,25.02045,-0.000284,23.538619,-0.0110,-1.193
2132.00,9.356206,25.02008,-0.000284,23.538313,-0.0110,-1.194
2134.00,9.355947,25.02053,-0.000284,23.538077,-0.0111,-1.194
2136.00,9.356294,25.02070,-0.000283,23.538497,-0.0110,-1.194
2138.00,9.356312,25.02035,-0.000283,23.538127,-0.0110,-1.193
2140.00,9.355604,25.02059,-0.000284,23.537694,-0.0110,-1.193
2142.00,9.356222,25.02054,-0.000283,23.537096,-0.0111,-1.193
2144.00,9.356534,25.02019,-0.000283,23.538387,-0.0111,-1.194
2146.00,9.355773,25.02041,-0.000284,23.537178,-0.0111,-1.194
2148.00,9.355862,25.02074,-0.000285,23.538006,-0.0111,-1.193
2150.00,9.355668,25.02015,-0.000284,23.537605,-0.0110,-1.194
2152.00,9.354964,25.02051,-0.000284,23.537285,-0.0111,-1.193
2154.00,9.354737,25.02147,-0.000285,23.536964,-0.0110,-1.194
2156.00,9.355014,25.02184,-0.000284,23.537339,-0.0111,-1.194
2158.00,9.355460,25.02130,-0.000285,23.537622,-0.0111,-1.194
2160.00,9.355163,25.02097,-0.000285,23.538316,-0.0111,-1.194
@8,8.0000,16.0
2162.00,9.355863,25.02118,-0.000285,23.537148,-0.0111,-1.193
2164.00,9.355217,25.02075,-0.000285,23.537365,-0.0111,-1.193
2166.00,9.342710,25.02153,-0.000284,23.537204,-0.0111,-1.193
2168.00,9.298185,25.02105,-0.000283,23.537670,-0.0111,-1.192
2170.00,9.235507,25.02111,-0.000283,23.538012,-0.0110,-1.192
2172.00,9.165057,25.02020,-0.000286,23.537962,-0.0110,-1.194
2174.00,9.090984,25.02044,-0.000285,23.537189,-0.0110,-1.194
2176.00,9.015453,25.02114,-0.000285,23.537380,-0.0111,-1.194
2178.00,8.943487,25.02141,-0.000287,23.538118,-0.0111,-1.195
2180.00,8.879920,25.02128,-0.000287,23.538045,-0.0111,-1.195
2182.00,8.836588,25.02041,-0.000286,23.537781,-0.0110,-1.195
2184.00,8.826559,25.02128,-0.000286,23.537701,-0.0110,-1.196
2186.00,8.835154,25.02098,-0.000288,23.538090,-0.0110,-1.195
2188.00,8.858580,25.02095,-0.000287,23.537980,-0.0111,-1.195
2190.00,8.890662,25.02125,-0.000287,23.537516,-0.0111,-1.194
2192.00,8.926956,25.02176,-0.000286,23.537614,-0.0111,-1.195
2194.00,8.964549,25.02179,-0.000286,23.538134,-0.0111,-1.194
2196.00,9.001798,25.02182,-0.000285,23.537874,-0.0111,-1.194
2198.00,9.037302,25.02066,-0.000286,23.537594,-0.0110,-1.194
2200.00,9.071026,25.02145,-0.000287,23.538073,-0.0111,-1.194
2202.00,9.101530,25.02188,-0.000287,23.537165,-0.0111,-1.194
2204.00,9.129489,25.02174,-0.000287,23.538114,-0.0110,-1.195
2206.00,9.154493,25.02255,-0.000286,23.538344,-0.0111,-1.195
2208.00,9.177840,25.02198,-0.000285,23.537417,-0.0110,-1.194
2210.00,9.197678,25.02170,-0.000285,23.537727,-0.0110,-1.194
2212.00,9.214563,25.02131,-0.000286,23.538346,-0.0111,-1.194
2214.00,9.230143,25.02171,-0.000284,23.537480,-0.0110,-1.194
2216.00,9.243731,25.02154,-0.000283,23.537988,-0.0110,-1.194
2218.00,9.255366,25.02150,-0.000284,23.537367,-0.0110,-1.194
2220.00,9.264766,25.02121,-0.000284,23.537317,-0.0111,-1.194
2222.00,9.274097,25.02142,-0.000284,23.537419,-0.0110,-1.194
2224.00,9.282158,25.02127,-0.000284,23.537282,-0.0110,-1.194
2226.00,9.289290,25.02115,-0.000284,23.538168,-0.0111,-1.194
2228.00,9.295419,25.02103,-0.000285,23.537179,-0.0111,-1.194
2230.00,9.300493,25.02030,-0.000283,23.537750,-0.0110,-1.194
2232.00,9.305629,25.02170,-0.000284,23.538147,-0.0110,-1.194
2234.00,9.311195,25.02127,-0.000285,23.538017,-0.0111,-1.194
2236.00,9.315488,25.02162,-0.000283,23.537861,-0.0110,-1.194
2238.00,9.318005,25.02034,-0.000284,23.537616,-0.0111,-1.194
2240.00,9.320489,25.02023,-0.000284,23.537960,-0.0110,-1.194
2242.00,9.323776,25.02092,-0.000283,23.537700,-0.0110,-1.194
2244.00,9.325676,25.02100,-0.000282,23.538419,-0.0110,-1.194
2246.00,9.326205,25.02040,-0.000283,23.538415,-0.0111,-1.194
2248.00,9.328852,25.02007,-0.000285,23.537889,-0.0111,-1.195
2250.00,9.331112,25.02082,-0.000284,23.537330,-0.0110,-1.194
2252.00,9.332305,25.02085,-0.000284,23.537313,-0.0110,-1.194
2254.00,9.333079,25.02072,-0.000284,23.537744,-0.0111,-1.195
2256.00,9.334997,25.02081,-0.000284,23.537118,-0.0110,-1.194
2258.00,9.336636,25.02050,-0.000283,23.537958,-0.0111,-1.194
2260.00,9.338386,25.02079,-0.000284,23.537503,-0.0111,-1.194
2262.00,9.339301,25.02077,-0.000285,23.537194,-0.0111,-1.194
2264.00,9.340254,25.02028,-0.000283,23.537562,-0.0110,-1.195
2266.00,9.342014,25.01995,-0.000284,23.537980,-0.0111,-1.194
2268.00,9.342598,25.01958,-0.000283,23.538047,-0.0110,-1.194
2270.00,9.343811,25.02056,-0.000282,23.537638,-0.0111,-1.194
2272.00,9.344816,25.01956,-0.000284,23.538088,-0.0111,-1.194
2274.00,9.345135,25.02018,-0.000284,23.538402,-0.0110,-1.195
2276.00,9.345324,25.01945,-0.000283,23.538186,-0.0111,-1.193
2278.00,9.345210,25.01987,-0.000284,23.538285,-0.0111,-1.195
2280.00,9.346113,25.02031,-0.000284,23.537661,-0.0110,-1.195
2282.00,9.347194,25.02045,-0.000283,23.538164,-0.0111,-1.194
2284.00,9.347932,25.02031,-0.000283,23.537477,-0.0111,-1.194
2286.00,9.348790,25.02070,-0.000283,23.537690,-0.0111,-1.194
2288.00,9.349224,25.02094,-0.000283,23.537852,-0.0110,-1.195
2290.00,9.349491,25.02092,-0.000284,23.537817,-0.0110,-1.194
2292.00,9.350403,25.02077,-0.000285,23.537965,-0.0110,-1.194
2294.00,9.349744,25.02031,-0.000284,23.537609,-0.0110,-1.194
2296.00,9.348635,25.02004,-0.000284,23.537339,-0.0111,-1.194
2298.00,9.348888,25.02059,-0.000283,23.537614,-0.0111,-1.194
2300.00,9.349975,25.02030,-0.000284,23.537276,-0.0111,-1.194
2302.00,9.351312,25.02073,-0.000284,23.537100,-0.0111,-1.194
2304.00,9.351214,25.02166,-0.000283,23.537412,-0.0111,-1.194
2306.00,9.351564,25.02047,-0.000283,23.537298,-0.0110,-1.194
2308.00,9.351394,25.02055,-0.000284,23.537603,-0.0110,-1.194
2310.00,9.351146,25.02107,-0.000284,23.538131,-0.0110,-1.194
2312.00,9.351555,25.02052,-0.000284,23.537683,-0.0110,-1.195
2314.00,9.351434,25.02038,-0.000283,23.537772,-0.0111,-1.194
2316.00,9.352280,25.02013,-0.000283,23.537687,-0.0110,-1.194
2318.00,9.352293,25.02072,-0.000284,23.538099,-0.0110,-1.195
2320.00,9.352538,25.02011,-0.000283,23.538125,-0.0110,-1.194
2322.00,9.353730,25.02023,-0.000284,23.537742,-0.0110,-1.194
2324.00,9.353472,25.02033,-0.000284,23.538303,-0.0110,-1.194
2326.00,9.352497,25.02126,-0.000284,23.538359,-0.0111,-1.194
2328.00,9.352958,25.02003,-0.000284,23.538049,-0.0111,-1.195
2330.00,9.353452,25.02012,-0.000284,23.537887,-0.0110,-1.194
2332.00,9.353228,25.02059,-0.000283,23.538032,-0.0111,-1.194
2334.00,9.352991,25.02071,-0.000283,23.536728,-0.0110,-1.194
2336.00,9.353038,25.02056,-0.000284,23.538710,-0.0110,-1.195
2338.00,9.352879,25.02045,-0.000284,23.538079,-0.0111,-1.195
2340.00,9.353705,25.02132,-0.000285,23.537571,-0.0111,-1.194
2342.00,9.353476,25.02165,-0.000283,23.538446,-0.0111,-1.194
2344.00,9.353551,25.02072,-0.000283,23.538028,-0.0110,-1.194
2346.00,9.353272,25.02086,-0.000285,23.538186,-0.0110,-1.194
2348.00,9.352593,25.02127,-0.000284,23.537270,-0.0110,-1.194
2350.00,9.352864,25.02087,-0.000284,23.537822,-0.0111,-1.194
2352.00,9.353287,25.02160,-0.000283,23.537596,-0.0111,-1.195
2354.00,9.352872,25.02098,-0.000284,23.537466,-0.0110,-1.194
2356.00,9.352594,25.02133,-0.000284,23.537178,-0.0110,-1.195
2358.00,9.352315,25.02116,-0.000284,23.538658,-0.0111,-1.194
2360.00,9.352454,25.02077,-0.000283,23.538160,-0.0111,-1.195
2362.00,9.353337,25.02178,-0.000284,23.537265,-0.0110,-1.194
2364.00,9.354109,25.02091,-0.000284,23.537870,-0.0110,-1.194
2366.00,9.354721,25.02167,-0.000284,23.538207,-0.0110,-1.194
2368.00,9.354332,25.02148,-0.000283,23.537462,-0.0110,-1.194
2370.00,9.353205,25.02141,-0.000283,23.537872,-0.0110,-1.195
2372.00,9.353503,25.02105,-0.000283,23.538047,-0.0110,-1.195
2374.00,9.353878,25.02126,-0.000283,23.538084,-0.0110,-1.194
2376.00,9.353643,25.02180,-0.000284,23.537622,-0.0110,-1.195
2378.00,9.353699,25.02191,-0.000284,23.538132,-0.0111,-1.194
2380.00,9.354225,25.02115,-0.000284,23.537417,-0.0110,-1.195
2382.00,9.354646,25.02095,-0.000284,23.537544,-0.0110,-1.194
2384.00,9.354567,25.02142,-0.000283,23.537538,-0.0111,-1.194
2386.00,9.354019,25.02089,-0.000283,23.537270,-0.0111,-1.195
2388.00,9.353595,25.02090,-0.000283,23.537683,-0.0110,-1.195
2390.00,9.353281,25.02091,-0.000285,23.538023,-0.0110,-1.195
2392.00,9.353493,25.02123,-0.000284,23.538385,-0.0110,-1.194
2394.00,9.354152,25.02069,-0.000283,23.537558,-0.0110,-1.194
2396.00,9.355061,25.02088,-0.000284,23.536826,-0.0110,-1.195
2398.00,9.354509,25.02053,-0.000284,23.537328,-0.0111,-1.194
2400.00,9.353895,25.02086,-0.000283,23.537818,-0.0110,-1.194
2402.00,9.353874,25.02174,-0.000284,23.537811,-0.0111,-1.195
2404.00,9.355054,25.02149,-0.000284,23.537742,-0.0111,-1.195
2406.00,9.354815,25.02224,-0.000285,23.537830,-0.0111,-1.195
2408.00,9.354095,25.02227,-0.000284,23.537962,-0.0111,-1.194
2410.00,9.353416,25.02204,-0.000285,23.538303,-0.0111,-1.195
2412.00,9.353746,25.02223,-0.000284,23.537883,-0.0111,-1.195
2414.00,9.354288,25.02152,-0.000283,23.537497,-0.0110,-1.194
2416.00,9.353285,25.02176,-0.000283,23.537770,-0.0111,-1.195
2418.00,9.352909,25.02235,-0.000284,23.537220,-0.0111,-1.194
2420.00,9.353852,25.02207,-0.000285,23.537421,-0.0111,-1.194
2422.00,9.354864,25.02206,-0.000285,23.537818,-0.0111,-1.195
2424.00,9.355255,25.02065,-0.000283,23.537661,-0.0110,-1.195
2426.00,9.354012,25.02088,-0.000283,23.537984,-0.0111,-1.195
2428.00,9.354707,25.02107,-0.000284,23.538588,-0.0110,-1.194
2430.00,9.355184,25.02155,-0.000284,23.537087,-0.0110,-1.194
2432.00,9.354629,25.02117,-0.000284,23.537757,-0.0110,-1.195
2434.00,9.354506,25.02136,-0.000285,23.537900,-0.0111,-1.195
2436.00,9.354864,25.02090,-0.000283,23.538119,-0.0110,-1.194
2438.00,9.354763,25.02109,-0.000284,23.537088,-0.0110,-1.195
2440.00,9.353639,25.02087,-0.000285,23.536706,-0.0111,-1.195
2442.00,9.353346,25.02098,-0.000285,23.536854,-0.0111,-1.194
2444.00,9.354243,25.02028,-0.000285,23.537222,-0.0111,-1.195
2446.00,9.354735,25.02005,-0.000285,23.537243,-0.0111,-1.195
2448.00,9.355132,25.02032,-0.000283,23.537666,-0.0110,-1.195
2450.00,9.355975,25.02048,-0.000283,23.537348,-0.0111,-1.194
2452.00,9.356459,25.02077,-0.000284,23.537423,-0.0110,-1.195
2454.00,9.356231,25.02048,-0.000285,23.537230,-0.0111,-1.195
2456.00,9.356398,25.02060,-0.000287,23.537018,-0.0111,-1.195
2458.00,9.356274,25.02018,-0.000287,23.538051,-0.0111,-1.196
2460.00,9.355900,25.02029,-0.000286,23.537804,-0.0111,-1.195
@9,8.0000,16.0
2462.00,9.355631,25.02099,-0.000284,23.538047,-0.0110,-1.194
2464.00,9.353646,25.02076,-0.000284,23.537241,-0.0111,-1.194
2466.00,9.343317,25.02140,-0.000283,23.537165,-0.0111,-1.194
2468.00,9.302495,25.02131,-0.000283,23.538062,-0.0110,-1.194
2470.00,9.242549,25.02074,-0.000283,23.538563,-0.0111,-1.195
2472.00,9.176251,25.02092,-0.000285,23.537594,-0.0111,-1.195
2474.00,9.104671,25.02134,-0.000284,23.537610,-0.0110,-1.195
2476.00,9.033303,25.02113,-0.000285,23.537601,-0.0110,-1.195
2478.00,8.964294,25.02087,-0.000287,23.537163,-0.0111,-1.195
2480.00,8.900695,25.02134,-0.000286,23.537705,-0.0111,-1.196
2482.00,8.855859,25.02141,-0.000286,23.537755,-0.0111,-1.197
2484.00,8.844053,25.02217,-0.000288,23.537701,-0.0111,-1.197
2486.00,8.849045,25.02242,-0.000288,23.538183,-0.0111,-1.197
2488.00,8.867789,25.02226,-0.000287,23.537410,-0.0111,-1.196
2490.00,8.897112,25.02214,-0.000288,23.537077,-0.0111,-1.196
2492.00,8.931656,25.02218,-0.000286,23.538038,-0.0111,-1.195
2494.00,8.966758,25.02183,-0.000287,23.537581,-0.0111,-1.196
2496.00,9.001967,25.02081,-0.000285,23.537913,-0.0111,-1.195
2498.00,9.036621,25.02049,-0.000286,23.538285,-0.0110,-1.195
2500.00,9.068118,25.02141,-0.000286,23.537805,-0.0110,-1.195
2502.00,9.097201,25.02096,-0.000288,23.537735,-0.0111,-1.196
2504.00,9.124272,25.02121,-0.000286,23.537549,-0.0110,-1.196
2506.00,9.148138,25.02094,-0.000286,23.537898,-0.0110,-1.195
2508.00,9.169770,25.02167,-0.000288,23.537371,-0.0111,-1.195
2510.00,9.189162,25.02129,-0.000286,23.536858,-0.0111,-1.194
2512.00,9.205546,25.02175,-0.000287,23.537991,-0.0111,-1.195
2514.00,9.220812,25.02158,-0.000285,23.537348,-0.0111,-1.195
2516.00,9.234669,25.02150,-0.000286,23.537700,-0.0111,-1.196
2518.00,9.246617,25.02161,-0.000285,23.537205,-0.0110,-1.196
2520.00,9.256991,25.02175,-0.000284,23.537831,-0.0110,-1.195
2522.00,9.265348,25.02147,-0.000283,23.537800,-0.0111,-1.195
2524.00,9.272643,25.02151,-0.000284,23.537335,-0.0111,-1.195
2526.00,9.279975,25.02203,-0.000284,23.537692,-0.0111,-1.195
2528.00,9.286464,25.02225,-0.000283,23.537170,-0.0110,-1.195
2530.00,9.291541,25.02204,-0.000285,23.537438,-0.0111,-1.195
2532.00,9.295783,25.02221,-0.000283,23.537648,-0.0111,-1.195
2534.00,9.300629,25.02222,-0.000284,23.537744,-0.0111,-1.196
2536.00,9.305119,25.02234,-0.000284,23.538142,-0.0110,-1.196
2538.00,9.308459,25.02217,-0.000284,23.537642,-0.0110,-1.196
2540.00,9.311696,25.02245,-0.000284,23.538346,-0.0111,-1.195
2542.00,9.314912,25.02155,-0.000283,23.537778,-0.0111,-1.195
2544.00,9.317974,25.02153,-0.000283,23.537592,-0.0110,-1.195
2546.00,9.319839,25.02188,-0.000282,23.537701,-0.0110,-1.195
2548.00,9.322056,25.02270,-0.000284,23.536849,-0.0111,-1.195
2550.00,9.324105,25.02193,-0.000283,23.537989,-0.0110,-1.195
2552.00,9.325464,25.02187,-0.000283,23.537653,-0.0110,-1.195
2554.00,9.327180,25.02236,-0.000284,23.538027,-0.0111,-1.196
2556.00,9.329068,25.02210,-0.000284,23.537374,-0.0111,-1.195
2558.00,9.330420,25.02267,-0.000284,23.537488,-0.0111,-1.195
2560.00,9.332494,25.02245,-0.000283,23.537804,-0.0111,-1.195
2562.00,9.333877,25.02191,-0.000283,23.537527,-0.0110,-1.195
2564.00,9.334723,25.02231,-0.000284,23.537224,-0.0110,-1.196
2566.00,9.335114,25.02271,-0.000285,23.537287,-0.0111,-1.196
2568.00,9.335194,25.02228,-0.000284,23.537692,-0.0111,-1.195
2570.00,9.336004,25.02226,-0.000283,23.537765,-0.0111,-1.195
2572.00,9.337434,25.02288,-0.000284,23.538179,-0.0111,-1.195
2574.00,9.337848,25.02255,-0.000285,23.537809,-0.0111,-1.196
2576.00,9.338369,25.02254,-0.000285,23.538402,-0.0111,-1.196
2578.00,9.339081,25.02301,-0.000283,23.538179,-0.0110,-1.194
2580.00,9.339736,25.02256,-0.000282,23.538140,-0.0110,-1.195
2582.00,9.340981,25.02299,-0.000283,23.537724,-0.0111,-1.195
2584.00,9.342206,25.02240,-0.000283,23.537770,-0.0110,-1.196
2586.00,9.343157,25.02186,-0.000283,23.538534,-0.0111,-1.196
2588.00,9.343366,25.02182,-0.000284,23.538153,-0.0111,-1.195
2590.00,9.343102,25.02187,-0.000285,23.537962,-0.0111,-1.195
2592.00,9.342902,25.02164,-0.000285,23.537714,-0.0110,-1.196
2594.00,9.343598,25.02195,-0.000284,23.538573,-0.0111,-1.195
2596.00,9.343027,25.02246,-0.000283,23.538504,-0.0110,-1.195
2598.00,9.342644,25.02217,-0.000283,23.537343,-0.0110,-1.196
2600.00,9.343332,25.02237,-0.000284,23.536923,-0.0110,-1.196
2602.00,9.343235,25.02248,-0.000284,23.537529,-0.0111,-1.195
2604.00,9.343303,25.02107,-0.000285,23.537824,-0.0111,-1.195
2606.00,9.343481,25.02197,-0.000285,23.537536,-0.0111,-1.195
2608.00,9.342814,25.02154,-0.000284,23.536873,-0.0110,-1.196
2610.00,9.343226,25.02161,-0.000284,23.537536,-0.0111,-1.195
2612.00,9.344664,25.02155,-0.000283,23.536917,-0.0110,-1.195
2614.00,9.345660,25.02137,-0.000285,23.536917,-0.0110,-1.195
2616.00,9.344980,25.02167,-0.000286,23.537876,-0.0110,-1.196
2618.00,9.345193,25.02026,-0.000285,23.538030,-0.0110,-1.196
2620.00,9.345737,25.02132,-0.000284,23.538259,-0.0111,-1.195
2622.00,9.346413,25.02135,-0.000284,23.538524,-0.0111,-1.195
2624.00,9.345797,25.02102,-0.000284,23.538248,-0.0110,-1.195
2626.00,9.346043,25.02106,-0.000284,23.537958,-0.0110,-1.196
2628.00,9.346926,25.02145,-0.000285,23.537519,-0.0111,-1.196
2630.00,9.346665,25.02143,-0.000284,23.537441,-0.0111,-1.195
2632.00,9.346391,25.02098,-0.000285,23.537833,-0.0111,-1.195
2634.00,9.346389,25.02094,-0.000285,23.537142,-0.0111,-1.195
2636.00,9.346363,25.02089,-0.000286,23.537296,-0.0110,-1.196
2638.00,9.346236,25.02044,-0.000284,23.537618,-0.0111,-1.195
2640.00,9.347146,25.02111,-0.000284,23.538257,-0.0110,-1.195
2642.00,9.348684,25.02137,-0.000283,23.538848,-0.0111,-1.195
2644.00,9.348394,25.02127,-0.000285,23.538487,-0.0111,-1.196
2646.00,9.347718,25.02158,-0.000284,23.537883,-0.0111,-1.196
2648.00,9.347617,25.02151,-0.000284,23.538145,-0.0111,-1.195
2650.00,9.347418,25.02142,-0.000283,23.537274,-0.0110,-1.195
2652.00,9.347322,25.02217,-0.000285,23.537859,-0.0111,-1.196
2654.00,9.347493,25.02133,-0.000285,23.537711,-0.0110,-1.195
2656.00,9.346282,25.02125,-0.000284,23.537772,-0.0110,-1.195
2658.00,9.347331,25.02133,-0.000284,23.538164,-0.0110,-1.196
2660.00,9.348130,25.02140,-0.000284,23.537490,-0.0111,-1.195
2662.00,9.347070,25.02094,-0.000284,23.537428,-0.0111,-1.195
2664.00,9.347135,25.02099,-0.000284,23.537635,-0.0111,-1.196
2666.00,9.347532,25.02122,-0.000284,23.537436,-0.0111,-1.196
2668.00,9.347962,25.02177,-0.000285,23.537267,-0.0111,-1.196
2670.00,9.348911,25.02183,-0.000285,23.537285,-0.0111,-1.195
2672.00,9.348542,25.02191,-0.000284,23.537077,-0.0110,-1.196
2674.00,9.347894,25.02206,-0.000283,23.537583,-0.0110,-1.196
2676.00,9.346875,25.02183,-0.000285,23.537038,-0.0111,-1.195
2678.00,9.347130,25.02173,-0.000284,23.536581,-0.0111,-1.195
2680.00,9.347259,25.02164,-0.000284,23.537545,-0.0111,-1.195
2682.00,9.347388,25.02160,-0.000285,23.537843,-0.0111,-1.196
2684.00,9.347254,25.02132,-0.000285,23.537404,-0.0111,-1.196
2686.00,9.347961,25.02129,-0.000285,23.537001,-0.0111,-1.195
2688.00,9.347304,25.02183,-0.000285,23.536968,-0.0111,-1.195
2690.00,9.347592,25.02128,-0.000284,23.537339,-0.0111,-1.195
2692.00,9.347750,25.02084,-0.000285,23.537843,-0.0111,-1.195
2694.00,9.346770,25.02058,-0.000285,23.537488,-0.0111,-1.196
2696.00,9.347120,25.02079,-0.000286,23.536719,-0.0111,-1.196
2698.00,9.347589,25.02056,-0.000285,23.537231,-0.0111,-1.195
2700.00,9.347615,25.02105,-0.000284,23.537367,-0.0111,-1.196
2702.00,9.347857,25.02136,-0.000285,23.537185,-0.0111,-1.196
2704.00,9.347335,25.02112,-0.000285,23.537270,-0.0111,-1.196
2706.00,9.347909,25.02081,-0.000286,23.537609,-0.0111,-1.196
2708.00,9.348513,25.02102,-0.000285,23.537122,-0.0111,-1.195
2710.00,9.348331,25.02136,-0.000285,23.537176,-0.0111,-1.196
2712.00,9.349073,25.02076,-0.000285,23.536932,-0.0111,-1.196
2714.00,9.349425,25.02061,-0.000285,23.537326,-0.0111,-1.195
2716.00,9.349115,25.02053,-0.000286,23.537428,-0.0111,-1.195
2718.00,9.349214,25.02004,-0.000286,23.537204,-0.0111,-1.196
2720.00,9.349110,25.02120,-0.000287,23.537428,-0.0110,-1.196
2722.00,9.348738,25.02141,-0.000285,23.536795,-0.0111,-1.195
2724.00,9.348230,25.02115,-0.000285,23.536665,-0.0111,-1.196
2726.00,9.347929,25.02112,-0.000286,23.536882,-0.0111,-1.195
2728.00,9.347293,25.02038,-0.000285,23.538426,-0.0111,-1.195
2730.00,9.347508,25.02022,-0.000284,23.537820,-0.0111,-1.196
2732.00,9.348528,25.02010,-0.000284,23.537659,-0.0111,-1.195
2734.00,9.348837,25.01984,-0.000285,23.537612,-0.0111,-1.195
2736.00,9.348399,25.01979,-0.000285,23.536851,-0.0111,-1.196
2738.00,9.348590,25.02021,-0.000285,23.536832,-0.0111,-1.196
2740.00,9.348298,25.02041,-0.000284,23.537501,-0.0111,-1.195
2742.00,9.347511,25.02028,-0.000285,23.537681,-0.0111,-1.195
2744.00,9.347108,25.01961,-0.000285,23.536982,-0.0111,-1.195
2746.00,9.347576,25.02008,-0.000285,23.537878,-0.0111,-1.196
2748.00,9.348108,25.01998,-0.000284,23.537590,-0.0111,-1.195
2750.00,9.348145,25.01968,-0.000284,23.536639,-0.0111,-1.196
2752.00,9.347878,25.01990,-0.000285,23.538144,-0.0111,-1.195
2754.00,9.347858,25.01947,-0.000285,23.537380,-0.0111,-1.195
2756.00,9.347839,25.01878,-0.000285,23.537415,-0.0111,-1.196
2758.00,9.348615,25.01948,-0.000285,23.537649,-0.0111,-1.195
2760.00,9.349647,25.01920,-0.000284,23.536964,-0.0111,-1.196
@10,8.0000,16.0
2762.00,9.349680,25.01925,-0.000283,23.537648,-0.0111,-1.196
2764.00,9.348094,25.01938,-0.000284,23.538543,-0.0110,-1.194
2766.00,9.338358,25.01914,-0.000285,23.537694,-0.0111,-1.195
2768.00,9.302231,25.01949,-0.000284,23.537144,-0.0111,-1.195
2770.00,9.247782,25.01960,-0.000283,23.537547,-0.0110,-1.195
2772.00,9.185838,25.01939,-0.000284,23.537659,-0.0111,-1.195
2774.00,9.119205,25.01961,-0.000286,23.537139,-0.0111,-1.196
2776.00,9.051471,25.01981,-0.000286,23.537644,-0.0111,-1.197
2778.00,8.985165,25.02027,-0.000285,23.538218,-0.0111,-1.196
2780.00,8.924929,25.02067,-0.000285,23.537477,-0.0111,-1.196
2782.00,8.879260,25.02085,-0.000288,23.538017,-0.0110,-1.197
2784.00,8.861890,25.02131,-0.000287,23.537363,-0.0111,-1.197
2786.00,8.863113,25.02108,-0.000289,23.537544,-0.0110,-1.197
2788.00,8.879754,25.02150,-0.000288,23.537800,-0.0111,-1.196
2790.00,8.904271,25.02183,-0.000286,23.537939,-0.0111,-1.196
2792.00,8.934230,25.02191,-0.000287,23.537835,-0.0111,-1.196
2794.00,8.967760,25.02131,-0.000287,23.537183,-0.0110,-1.196
2796.00,9.002175,25.02129,-0.000286,23.537570,-0.0111,-1.195
2798.00,9.034582,25.02124,-0.000286,23.537233,-0.0111,-1.196
2800.00,9.065420,25.02158,-0.000287,23.537220,-0.0111,-1.195
2802.00,9.093335,25.02117,-0.000286,23.537575,-0.0111,-1.196
2804.00,9.119044,25.02180,-0.000287,23.537960,-0.0111,-1.196
2806.00,9.142064,25.02134,-0.000288,23.537408,-0.0111,-1.196
2808.00,9.162146,25.02129,-0.000287,23.537415,-0.0111,-1.196
2810.00,9.180749,25.02211,-0.000287,23.537648,-0.0111,-1.195
2812.00,9.197477,25.02162,-0.000286,23.538084,-0.0110,-1.196
2814.00,9.213234,25.02170,-0.000286,23.537207,-0.0111,-1.196
2816.00,9.226797,25.02117,-0.000286,23.537343,-0.0111,-1.196
2818.00,9.238037,25.01956,-0.000284,23.537529,-0.0111,-1.195
2820.00,9.248166,25.02132,-0.000285,23.537516,-0.0111,-1.196
2822.00,9.257374,25.02060,-0.000284,23.537891,-0.0111,-1.196
2824.00,9.265190,25.02045,-0.000284,23.537599,-0.0111,-1.197
2826.00,9.273174,25.02099,-0.000285,23.537599,-0.0111,-1.195
2828.00,9.279673,25.02048,-0.000284,23.537172,-0.0111,-1.196
2830.00,9.285132,25.01972,-0.000284,23.537553,-0.0111,-1.195
2832.00,9.290469,25.02076,-0.000286,23.537967,-0.0111,-1.196
2834.00,9.295099,25.02092,-0.000285,23.537939,-0.0111,-1.195
2836.00,9.299045,25.02053,-0.000284,23.537779,-0.0111,-1.196
2838.00,9.302894,25.02064,-0.000285,23.537263,-0.0111,-1.196
2840.00,9.306669,25.02053,-0.000283,23.537298,-0.0111,-1.195
2842.00,9.309830,25.02097,-0.000284,23.537246,-0.0111,-1.196
2844.00,9.311926,25.02116,-0.000286,23.537988,-0.0111,-1.196
2846.00,9.314547,25.02073,-0.000284,23.537822,-0.0111,-1.195
2848.00,9.317305,25.02088,-0.000283,23.536990,-0.0111,-1.195
2850.00,9.319111,25.02080,-0.000284,23.537655,-0.0111,-1.196
2852.00,9.320777,25.02034,-0.000284,23.537818,-0.0111,-1.196
2854.00,9.322573,25.01996,-0.000285,23.537620,-0.0111,-1.195
2856.00,9.324626,25.02054,-0.000284,23.536529,-0.0111,-1.195
2858.00,9.325033,25.02016,-0.000285,23.537367,-0.0111,-1.196
2860.00,9.326087,25.02029,-0.000284,23.537412,-0.0111,-1.196
2862.00,9.327431,25.01996,-0.000285,23.537280,-0.0110,-1.195
2864.00,9.328805,25.02010,-0.000285,23.537105,-0.0110,-1.196
2866.00,9.329924,25.02016,-0.000285,23.537692,-0.0111,-1.196
2868.00,9.330449,25.02000,-0.000284,23.537844,-0.0110,-1.196
2870.00,9.331458,25.02028,-0.000285,23.537174,-0.0111,-1.196
2872.00,9.332290,25.02053,-0.000284,23.537300,-0.0111,-1.195
2874.00,9.332676,25.02017,-0.000284,23.537988,-0.0111,-1.196
2876.00,9.333507,25.02030,-0.000284,23.537241,-0.0111,-1.196
2878.00,9.334392,25.02067,-0.000283,23.537779,-0.0111,-1.195
2880.00,9.335355,25.02028,-0.000285,23.537046,-0.0111,-1.196
2882.00,9.336191,25.02041,-0.000285,23.537426,-0.0111,-1.196
2884.00,9.336138,25.02001,-0.000285,23.536839,-0.0111,-1.195
2886.00,9.335392,25.01957,-0.000284,23.537538,-0.0111,-1.195
2888.00,9.336335,25.01927,-0.000284,23.537937,-0.0110,-1.196
2890.00,9.338195,25.01931,-0.000285,23.537430,-0.0111,-1.196
2892.00,9.338257,25.01994,-0.000286,23.537328,-0.0112,-1.196
2894.00,9.338064,25.02020,-0.000286,23.536930,-0.0111,-1.196
2896.00,9.338038,25.01992,-0.000285,23.537599,-0.0111,-1.196
2898.00,9.338352,25.02024,-0.000284,23.538346,-0.0111,-1.196
2900.00,9.338343,25.02016,-0.000285,23.537044,-0.0111,-1.195
2902.00,9.338984,25.01920,-0.000285,23.537244,-0.0111,-1.196
2904.00,9.339477,25.01909,-0.000285,23.537870,-0.0111,-1.195
2906.00,9.339949,25.01915,-0.000285,23.537328,-0.0111,-1.195
2908.00,9.339238,25.01946,-0.000285,23.537607,-0.0111,-1.196
2910.00,9.340226,25.01998,-0.000284,23.537733,-0.0111,-1.196
2912.00,9.340324,25.01971,-0.000285,23.537757,-0.0111,-1.196
2914.00,9.340052,25.01941,-0.000285,23.537226,-0.0111,-1.196
2916.00,9.341023,25.01899,-0.000284,23.537276,-0.0111,-1.196
2918.00,9.341050,25.01971,-0.000284,23.537224,-0.0111,-1.196
2920.00,9.341034,25.02007,-0.000284,23.537506,-0.0111,-1.196
2922.00,9.341246,25.01916,-0.000284,23.537278,-0.0111,-1.195
2924.00,9.340284,25.01866,-0.000284,23.537566,-0.0111,-1.195
2926.00,9.339565,25.01943,-0.000285,23.538116,-0.0111,-1.196
2928.00,9.340490,25.01993,-0.000285,23.537430,-0.0111,-1.196
2930.00,9.341049,25.01960,-0.000286,23.538216,-0.0111,-1.196
2932.00,9.342404,25.01909,-0.000284,23.537861,-0.0111,-1.196
2934.00,9.341711,25.01999,-0.000285,23.536693,-0.0111,-1.196
2936.00,9.342368,25.01966,-0.000286,23.537772,-0.0111,-1.196
2938.00,9.342483,25.01976,-0.000286,23.537592,-0.0111,-1.196
2940.00,9.342366,25.01953,-0.000286,23.537137,-0.0111,-1.195
2942.00,9.343291,25.01951,-0.000284,23.537235,-0.0111,-1.195
2944.00,9.343952,25.01927,-0.000284,23.537235,-0.0111,-1.195
2946.00,9.343432,25.01954,-0.000284,23.537865,-0.0111,-1.195
2948.00,9.342747,25.01862,-0.000285,23.537462,-0.0111,-1.196
2950.00,9.343602,25.01902,-0.000285,23.537341,-0.0111,-1.196
2952.00,9.343775,25.01875,-0.000285,23.537413,-0.0111,-1.195
2954.00,9.343850,25.01940,-0.000285,23.537677,-0.0111,-1.196
2956.00,9.343070,25.01965,-0.000285,23.536767,-0.0111,-1.196
2958.00,9.342953,25.01976,-0.000286,23.537322,-0.0111,-1.196
2960.00,9.343364,25.01933,-0.000286,23.538374,-0.0111,-1.196
2962.00,9.343137,25.01937,-0.000285,23.537908,-0.0111,-1.195
2964.00,9.343423,25.02015,-0.000285,23.538030,-0.0111,-1.196
2966.00,9.343918,25.02008,-0.000286,23.537293,-0.0111,-1.197
2968.00,9.343641,25.02019,-0.000284,23.537100,-0.0111,-1.196
2970.00,9.342777,25.02013,-0.000285,23.536973,-0.0111,-1.196
2972.00,9.342499,25.01922,-0.000284,23.537049,-0.0111,-1.196
2974.00,9.343547,25.01987,-0.000284,23.537846,-0.0110,-1.197
2976.00,9.344100,25.01974,-0.000284,23.538168,-0.0111,-1.196
2978.00,9.342570,25.01921,-0.000284,23.537668,-0.0110,-1.196
2980.00,9.342947,25.02027,-0.000285,23.536942,-0.0111,-1.196
2982.00,9.343368,25.02102,-0.000283,23.538209,-0.0110,-1.196
2984.00,9.343568,25.02095,-0.000284,23.537486,-0.0110,-1.196
2986.00,9.344768,25.02098,-0.000284,23.538002,-0.0111,-1.196
2988.00,9.345764,25.02145,-0.000285,23.537237,-0.0110,-1.195
2990.00,9.345601,25.02149,-0.000285,23.537828,-0.0111,-1.196
2992.00,9.345036,25.02165,-0.000284,23.537523,-0.0111,-1.196
2994.00,9.345167,25.02127,-0.000285,23.538045,-0.0111,-1.196
2996.00,9.344774,25.02131,-0.000285,23.538105,-0.0111,-1.196
2998.00,9.343415,25.02095,-0.000285,23.537192,-0.0111,-1.195
3000.00,9.344163,25.02159,-0.000284,23.537129,-0.0111,-1.196
3002.00,9.343918,25.02104,-0.000284,23.537263,-0.0111,-1.196
3004.00,9.343451,25.02071,-0.000284,23.538036,-0.0111,-1.196
3006.00,9.343594,25.02086,-0.000286,23.537075,-0.0111,-1.196
3008.00,9.345122,25.02014,-0.000285,23.537343,-0.0111,-1.196
3010.00,9.344682,25.02033,-0.000285,23.537757,-0.0111,-1.197
3012.00,9.344751,25.02068,-0.000285,23.537285,-0.0111,-1.195
3014.00,9.344778,25.02078,-0.000285,23.537233,-0.0110,-1.195
3016.00,9.343634,25.02127,-0.000284,23.536566,-0.0110,-1.196
3018.00,9.344125,25.02047,-0.000285,23.537068,-0.0110,-1.196
3020.00,9.344121,25.02058,-0.000285,23.537441,-0.0111,-1.196
3022.00,9.344507,25.02032,-0.000285,23.537490,-0.0111,-1.196
3024.00,9.344986,25.02076,-0.000285,23.537365,-0.0110,-1.196
3026.00,9.345088,25.02094,-0.000285,23.537365,-0.0111,-1.196
3028.00,9.344566,25.02124,-0.000284,23.537636,-0.0111,-1.196
3030.00,9.344769,25.02105,-0.000284,23.536929,-0.0111,-1.196
3032.00,9.344662,25.02050,-0.000284,23.537480,-0.0111,-1.196
3034.00,9.343658,25.02038,-0.000283,23.538157,-0.0111,-1.196
3036.00,9.343483,25.02068,-0.000284,23.537664,-0.0110,-1.196
3038.00,9.344318,25.02009,-0.000284,23.537995,-0.0110,-1.196
3040.00,9.345808,25.01979,-0.000285,23.537096,-0.0111,-1.196
3042.00,9.346276,25.01971,-0.000285,23.537486,-0.0111,-1.196
3044.00,9.346092,25.02008,-0.000285,23.537046,-0.0111,-1.197
3046.00,9.345768,25.02002,-0.000285,23.537369,-0.0111,-1.196
3048.00,9.345611,25.02058,-0.000283,23.537274,-0.0111,-1.195
3050.00,9.345224,25.02066,-0.000284,23.537772,-0.0110,-1.196
3052.00,9.345388,25.02069,-0.000284,23.537774,-0.0111,-1.196
3054.00,9.345672,25.01970,-0.000284,23.537687,-0.0111,-1.196
3056.00,9.346088,25.02008,-0.000285,23.537532,-0.0111,-1.197
3058.00,9.345767,25.01953,-0.000284,23.537473,-0.0110,-1.196
3060.00,9.345175,25.01950,-0.000284,23.536977,-0.0111,-1.196
@11,8.0000,16.0
3062.00,9.345187,25.02022,-0.000284,23.538212,-0.0111,-1.196
3064.00,9.344973,25.02096,-0.000284,23.537360,-0.0111,-1.195
3066.00,9.337276,25.02058,-0.000283,23.537752,-0.0111,-1.195
3068.00,9.305112,25.01981,-0.000283,23.537347,-0.0111,-1.195
3070.00,9.255079,25.02038,-0.000285,23.536867,-0.0111,-1.195
3072.00,9.198257,25.02064,-0.000286,23.537566,-0.0111,-1.195
3074.00,9.136299,25.02083,-0.000285,23.537614,-0.0111,-1.195
3076.00,9.073397,25.02061,-0.000285,23.537358,-0.0111,-1.196
3078.00,9.011732,25.02143,-0.000287,23.537646,-0.0110,-1.198
3080.00,8.954493,25.02083,-0.000287,23.537584,-0.0111,-1.197
3082.00,8.909419,25.02063,-0.000289,23.538173,-0.0111,-1.198
3084.00,8.890293,25.02053,-0.000287,23.536901,-0.0111,-1.198
3086.00,8.888451,25.02022,-0.000289,23.537337,-0.0111,-1.198
3088.00,8.898673,25.02054,-0.000288,23.537716,-0.0111,-1.197
3090.00,8.920049,25.02069,-0.000288,23.538393,-0.0111,-1.197
3092.00,8.946082,25.01985,-0.000288,23.537510,-0.0111,-1.195
3094.00,8.976803,25.02007,-0.000286,23.537750,-0.0110,-1.196
3096.00,9.009234,25.02054,-0.000287,23.536858,-0.0111,-1.197
3098.00,9.039401,25.02080,-0.000287,23.537172,-0.0111,-1.197
3100.00,9.067916,25.02101,-0.000287,23.537566,-0.0111,-1.195
3102.00,9.095149,25.02121,-0.000286,23.537484,-0.0111,-1.197
3104.00,9.119456,25.02105,-0.000288,23.537603,-0.0111,-1.197
3106.00,9.141959,25.02037,-0.000289,23.536869,-0.0111,-1.196
3108.00,9.162588,25.02010,-0.000288,23.537612,-0.0110,-1.196
3110.00,9.181289,25.02047,-0.000287,23.536916,-0.0111,-1.196
3112.00,9.197330,25.02061,-0.000287,23.536760,-0.0111,-1.196
3114.00,9.210564,25.02114,-0.000288,23.537140,-0.0111,-1.196
3116.00,9.222718,25.02154,-0.000287,23.537636,-0.0111,-1.196
3118.00,9.234771,25.02156,-0.000286,23.536826,-0.0111,-1.196
3120.00,9.244925,25.02202,-0.000286,23.537049,-0.0111,-1.196
3122.00,9.253857,25.02147,-0.000286,23.536178,-0.0111,-1.196
3124.00,9.261985,25.02230,-0.000284,23.536429,-0.0111,-1.196
3126.00,9.269726,25.02214,-0.000284,23.537176,-0.0111,-1.196
3128.00,9.275619,25.02277,-0.000284,23.537161,-0.0110,-1.197
3130.00,9.280695,25.02199,-0.000285,23.537692,-0.0110,-1.196
3132.00,9.285098,25.02205,-0.000284,23.537393,-0.0110,-1.196
3134.00,9.288831,25.02193,-0.000285,23.537622,-0.0111,-1.196
3136.00,9.292501,25.02247,-0.000286,23.537857,-0.0111,-1.198
3138.00,9.296856,25.02250,-0.000286,23.537534,-0.0111,-1.197
3140.00,9.299673,25.02210,-0.000284,23.537811,-0.0111,-1.196
3142.00,9.303076,25.02250,-0.000283,23.538179,-0.0110,-1.196
3144.00,9.306043,25.02250,-0.000284,23.538112,-0.0111,-1.196
3146.00,9.308771,25.02278,-0.000284,23.537815,-0.0111,-1.196
3148.00,9.312159,25.02328,-0.000285,23.537785,-0.0110,-1.197
3150.00,9.314216,25.02382,-0.000284,23.538145,-0.0110,-1.197
3152.00,9.315388,25.02381,-0.000285,23.538105,-0.0111,-1.196
3154.00,9.316614,25.02374,-0.000284,23.537902,-0.0111,-1.196
3156.00,9.318772,25.02288,-0.000284,23.538314,-0.0111,-1.197
3158.00,9.319841,25.02257,-0.000284,23.538157,-0.0111,-1.196
3160.00,9.321152,25.02355,-0.000284,23.537880,-0.0111,-1.196
3162.00,9.323224,25.02309,-0.000284,23.537659,-0.0111,-1.195
3164.00,9.324978,25.02248,-0.000284,23.536988,-0.0110,-1.197
3166.00,9.325470,25.02305,-0.000285,23.537850,-0.0110,-1.196
3168.00,9.326461,25.02269,-0.000283,23.536782,-0.0110,-1.197
3170.00,9.327512,25.02286,-0.000285,23.537289,-0.0111,-1.196
3172.00,9.327974,25.02236,-0.000284,23.537341,-0.0111,-1.197
3174.00,9.328741,25.02259,-0.000285,23.537659,-0.0111,-1.196
3176.00,9.329416,25.02218,-0.000286,23.537466,-0.0111,-1.196
3178.00,9.330393,25.02232,-0.000284,23.537579,-0.0111,-1.196
3180.00,9.331428,25.02199,-0.000283,23.537324,-0.0111,-1.197
3182.00,9.331894,25.02194,-0.000285,23.537172,-0.0111,-1.197
3184.00,9.332201,25.02132,-0.000285,23.537410,-0.0111,-1.196
3186.00,9.332642,25.02115,-0.000285,23.537707,-0.0110,-1.196
3188.00,9.333795,25.02163,-0.000285,23.536899,-0.0111,-1.197
3190.00,9.334858,25.02125,-0.000286,23.537688,-0.0111,-1.196
3192.00,9.334141,25.02010,-0.000284,23.537833,-0.0111,-1.196
3194.00,9.334022,25.02058,-0.000285,23.536932,-0.0111,-1.197
3196.00,9.335014,25.02142,-0.000284,23.537700,-0.0111,-1.196
3198.00,9.335214,25.02156,-0.000283,23.537246,-0.0111,-1.197
3200.00,9.336124,25.02068,-0.000285,23.537571,-0.0111,-1.197
3202.00,9.336061,25.02090,-0.000284,23.537962,-0.0111,-1.196
3204.00,9.335483,25.02165,-0.000284,23.538229,-0.0110,-1.197
3206.00,9.336174,25.02158,-0.000283,23.537962,-0.0110,-1.197
3208.00,9.336356,25.02150,-0.000283,23.537516,-0.0111,-1.196
3210.00,9.335681,25.02173,-0.000283,23.537870,-0.0111,-1.197
3212.00,9.336030,25.02160,-0.000285,23.537192,-0.0110,-1.197
3214.00,9.336510,25.02170,-0.000284,23.537544,-0.0110,-1.195
3216.00,9.336548,25.02149,-0.000284,23.538500,-0.0111,-1.195
3218.00,9.336768,25.02192,-0.000283,23.538201,-0.0111,-1.197
3220.00,9.338074,25.02217,-0.000283,23.538006,-0.0110,-1.196
3222.00,9.336985,25.02263,-0.000284,23.537477,-0.0111,-1.196
3224.00,9.337107,25.02225,-0.000284,23.537181,-0.0111,-1.197
3226.00,9.338180,25.02258,-0.000283,23.537306,-0.0111,-1.196
3228.00,9.338480,25.02334,-0.000284,23.536862,-0.0110,-1.196
3230.00,9.339643,25.02333,-0.000285,23.538222,-0.0110,-1.197
3232.00,9.340194,25.02244,-0.000285,23.537714,-0.0110,-1.196
3234.00,9.340243,25.02239,-0.000286,23.537397,-0.0110,-1.197
3236.00,9.340259,25.02218,-0.000285,23.538419,-0.0110,-1.197
3238.00,9.340501,25.02159,-0.000284,23.538437,-0.0111,-1.196
3240.00,9.340329,25.02234,-0.000283,23.537870,-0.0110,-1.196
3242.00,9.340453,25.02250,-0.000283,23.538355,-0.0110,-1.197
3244.00,9.340344,25.02214,-0.000284,23.537698,-0.0111,-1.197
3246.00,9.340218,25.02160,-0.000284,23.538095,-0.0111,-1.196
3248.00,9.340202,25.02129,-0.000284,23.538242,-0.0111,-1.196
3250.00,9.339445,25.02168,-0.000283,23.537904,-0.0110,-1.196
3252.00,9.341817,25.02192,-0.000283,23.538889,-0.0110,-1.196
3254.00,9.342198,25.02124,-0.000283,23.538563,-0.0110,-1.196
3256.00,9.341153,25.02066,-0.000284,23.538389,-0.0110,-1.196
3258.00,9.340669,25.02188,-0.000284,23.538038,-0.0110,-1.197
3260.00,9.340489,25.02191,-0.000285,23.537633,-0.0111,-1.196
3262.00,9.340801,25.02182,-0.000283,23.537902,-0.0111,-1.197
3264.00,9.340724,25.02234,-0.000284,23.537527,-0.0111,-1.197
3266.00,9.340499,25.02233,-0.000285,23.537126,-0.0110,-1.196
3268.00,9.341579,25.02266,-0.000285,23.538229,-0.0111,-1.196
3270.00,9.341633,25.02273,-0.000284,23.538391,-0.0110,-1.196
3272.00,9.341408,25.02303,-0.000284,23.538716,-0.0110,-1.197
3274.00,9.341471,25.02337,-0.000283,23.538179,-0.0110,-1.197
3276.00,9.342152,25.02296,-0.000283,23.538337,-0.0110,-1.196
3278.00,9.342328,25.02278,-0.000284,23.538736,-0.0110,-1.196
3280.00,9.343520,25.02306,-0.000283,23.538307,-0.0111,-1.196
3282.00,9.343424,25.02304,-0.000284,23.537596,-0.0110,-1.196
3284.00,9.342833,25.02353,-0.000284,23.537462,-0.0111,-1.196
3286.00,9.342883,25.02322,-0.000283,23.537995,-0.0111,-1.197
3288.00,9.342706,25.02286,-0.000283,23.537648,-0.0111,-1.197
3290.00,9.342217,25.02296,-0.000284,23.537614,-0.0110,-1.197
3292.00,9.341266,25.02334,-0.000285,23.537434,-0.0110,-1.197
3294.00,9.341509,25.02320,-0.000285,23.537152,-0.0110,-1.196
3296.00,9.342630,25.02214,-0.000284,23.537666,-0.0111,-1.196
3298.00,9.342973,25.02300,-0.000284,23.537954,-0.0110,-1.196
3300.00,9.343734,25.02279,-0.000285,23.537739,-0.0111,-1.196
3302.00,9.343865,25.02291,-0.000284,23.537636,-0.0110,-1.197
3304.00,9.344280,25.02298,-0.000285,23.537603,-0.0110,-1.197
3306.00,9.345034,25.02245,-0.000284,23.536856,-0.0111,-1.196
3308.00,9.344421,25.02319,-0.000285,23.538080,-0.0111,-1.196
3310.00,9.343342,25.02197,-0.000284,23.538255,-0.0111,-1.197
3312.00,9.343384,25.02225,-0.000284,23.537475,-0.0111,-1.196
3314.00,9.344193,25.02284,-0.000284,23.537655,-0.0111,-1.196
3316.00,9.344635,25.02317,-0.000284,23.537393,-0.0110,-1.196
3318.00,9.344823,25.02306,-0.000284,23.537404,-0.0111,-1.196
3320.00,9.345819,25.02344,-0.000284,23.537956,-0.0111,-1.197
3322.00,9.345209,25.02374,-0.000284,23.537874,-0.0110,-1.196
3324.00,9.344315,25.02388,-0.000284,23.537859,-0.0111,-1.197
3326.00,9.344186,25.02378,-0.000284,23.537787,-0.0111,-1.197
3328.00,9.344629,25.02329,-0.000284,23.537101,-0.0111,-1.196
3330.00,9.344406,25.02296,-0.000285,23.537588,-0.0111,-1.196
3332.00,9.343779,25.02342,-0.000285,23.536975,-0.0111,-1.196
3334.00,9.342916,25.02328,-0.000284,23.536977,-0.0110,-1.196
3336.00,9.343512,25.02355,-0.000285,23.537518,-0.0110,-1.197
3338.00,9.345559,25.02397,-0.000285,23.537031,-0.0111,-1.197
3340.00,9.345431,25.02422,-0.000286,23.537792,-0.0111,-1.196
3342.00,9.344756,25.02398,-0.000284,23.537421,-0.0111,-1.196
3344.00,9.344573,25.02402,-0.000284,23.537192,-0.0111,-1.196
3346.00,9.344212,25.02342,-0.000284,23.537406,-0.0111,-1.196
3348.00,9.344869,25.02407,-0.000285,23.536514,-0.0111,-1.197
3350.00,9.344840,25.02317,-0.000285,23.536617,-0.0110,-1.197
3352.00,9.343859,25.02368,-0.000286,23.537681,-0.0110,-1.197
3354.00,9.344068,25.02317,-0.000285,23.537209,-0.0111,-1.197
3356.00,9.344135,25.02276,-0.000285,23.537300,-0.0111,-1.197
3358.00,9.344171,25.02250,-0.000285,23.537757,-0.0111,-1.196
3360.00,9.344156,25.02260,-0.000284,23.537681,-0.0111,-1.196
@12,8.0000,16.0
3362.00,9.344483,25.02341,-0.000283,23.537880,-0.0111,-1.197
3364.00,9.344500,25.02278,-0.000284,23.537575,-0.0111,-1.197
3366.00,9.338509,25.02336,-0.000284,23.537986,-0.0110,-1.195
3368.00,9.310093,25.02218,-0.000284,23.537800,-0.0111,-1.195
3370.00,9.264200,25.02353,-0.000283,23.537750,-0.0110,-1.195
3372.00,9.212721,25.02360,-0.000284,23.537993,-0.0110,-1.196
3374.00,9.156530,25.02428,-0.000285,23.537209,-0.0111,-1.196
3376.00,9.098583,25.02422,-0.000285,23.537817,-0.0111,-1.197
3378.00,9.041904,25.02430,-0.000286,23.538602,-0.0110,-1.198
3380.00,8.988621,25.02508,-0.000286,23.537746,-0.0110,-1.197
3382.00,8.945641,25.02485,-0.000286,23.537859,-0.0111,-1.198
3384.00,8.926440,25.02461,-0.000287,23.537681,-0.0111,-1.199
3386.00,8.921152,25.02451,-0.000287,23.537085,-0.0111,-1.198
3388.00,8.927905,25.02393,-0.000287,23.537936,-0.0111,-1.198
3390.00,8.943525,25.02361,-0.000288,23.537740,-0.0111,-1.197
3392.00,8.966958,25.02448,-0.000287,23.538008,-0.0111,-1.197
3394.00,8.994642,25.02484,-0.000286,23.537512,-0.0110,-1.197
3396.00,9.023211,25.02390,-0.000285,23.537194,-0.0110,-1.197
3398.00,9.050916,25.02427,-0.000285,23.537404,-0.0111,-1.196
3400.00,9.076944,25.02435,-0.000286,23.537317,-0.0111,-1.197
3402.00,9.101789,25.02359,-0.000285,23.537404,-0.0111,-1.197
3404.00,9.124662,25.02369,-0.000285,23.537687,-0.0111,-1.196
3406.00,9.146104,25.02456,-0.000286,23.537646,-0.0111,-1.197
3408.00,9.164672,25.02399,-0.000286,23.537311,-0.0110,-1.197
3410.00,9.181689,25.02453,-0.000286,23.536743,-0.0110,-1.197
3412.00,9.196792,25.02454,-0.000287,23.537659,-0.0111,-1.197
3414.00,9.210292,25.02414,-0.000286,23.537893,-0.0111,-1.196
3416.00,9.222754,25.02429,-0.000284,23.538056,-0.0111,-1.197
3418.00,9.234202,25.02372,-0.000284,23.537387,-0.0111,-1.197
3420.00,9.243264,25.02437,-0.000284,23.537993,-0.0111,-1.197
3422.00,9.252018,25.02431,-0.000283,23.538664,-0.0111,-1.197
3424.00,9.259457,25.02446,-0.000285,23.537025,-0.0111,-1.197
3426.00,9.266636,25.02405,-0.000285,23.537475,-0.0111,-1.197
3428.00,9.273421,25.02487,-0.000284,23.537592,-0.0111,-1.197
3430.00,9.277731,25.02464,-0.000285,23.538142,-0.0111,-1.197
3432.00,9.283313,25.02434,-0.000285,23.537910,-0.0110,-1.197
3434.00,9.288392,25.02489,-0.000284,23.537378,-0.0110,-1.196
3436.00,9.292458,25.02435,-0.000284,23.538300,-0.0110,-1.197
3438.00,9.296509,25.02358,-0.000283,23.538268,-0.0111,-1.197
3440.00,9.300581,25.02358,-0.000283,23.537386,-0.0111,-1.197
3442.00,9.302746,25.02370,-0.000284,23.537185,-0.0110,-1.197
3444.00,9.304560,25.02376,-0.000284,23.537787,-0.0111,-1.197
3446.00,9.306873,25.02342,-0.000284,23.537560,-0.0110,-1.197
3448.00,9.308643,25.02341,-0.000284,23.537963,-0.0110,-1.197
3450.00,9.311790,25.02407,-0.000284,23.538424,-0.0111,-1.196
3452.00,9.313700,25.02401,-0.000285,23.537200,-0.0110,-1.197
3454.00,9.315788,25.02536,-0.000285,23.537493,-0.0111,-1.198
3456.00,9.316988,25.02383,-0.000285,23.538093,-0.0110,-1.196
3458.00,9.318314,25.02385,-0.000284,23.537837,-0.0111,-1.196
3460.00,9.320007,25.02434,-0.000285,23.537685,-0.0111,-1.198
3462.00,9.320946,25.02454,-0.000285,23.538140,-0.0110,-1.197
3464.00,9.321353,25.02382,-0.000284,23.536860,-0.0111,-1.198
3466.00,9.322079,25.02403,-0.000285,23.537558,-0.0110,-1.197
3468.00,9.323723,25.02360,-0.000284,23.537917,-0.0110,-1.196
3470.00,9.324369,25.02390,-0.000283,23.537817,-0.0111,-1.198
3472.00,9.324829,25.02400,-0.000285,23.537542,-0.0111,-1.197
3474.00,9.325686,25.02347,-0.000286,23.536884,-0.0111,-1.197
3476.00,9.326087,25.02364,-0.000285,23.537127,-0.0111,-1.197
3478.00,9.326977,25.02439,-0.000284,23.537657,-0.0110,-1.197
3480.00,9.327999,25.02450,-0.000285,23.537479,-0.0111,-1.197
3482.00,9.329067,25.02445,-0.000284,23.537746,-0.0111,-1.197
3484.00,9.329395,25.02414,-0.000284,23.537685,-0.0111,-1.197
3486.00,9.329284,25.02428,-0.000283,23.537570,-0.0111,-1.197
3488.00,9.329974,25.02517,-0.000284,23.537257,-0.0111,-1.197
3490.00,9.331074,25.02494,-0.000284,23.537609,-0.0111,-1.198
3492.00,9.331953,25.02460,-0.000284,23.537685,-0.0111,-1.197
3494.00,9.331526,25.02477,-0.000283,23.538116,-0.0110,-1.197
3496.00,9.332284,25.02504,-0.000284,23.538023,-0.0110,-1.197
3498.00,9.332715,25.02476,-0.000283,23.537456,-0.0111,-1.197
3500.00,9.332764,25.02426,-0.000283,23.538400,-0.0110,-1.197
3502.00,9.333202,25.02370,-0.000284,23.538259,-0.0111,-1.198
3504.00,9.333038,25.02371,-0.000285,23.537505,-0.0111,-1.197
3506.00,9.333429,25.02428,-0.000283,23.537843,-0.0111,-1.197
3508.00,9.334206,25.02355,-0.000283,23.537584,-0.0111,-1.197
3510.00,9.334548,25.02393,-0.000284,23.536903,-0.0110,-1.197
3512.00,9.335365,25.02392,-0.000283,23.538092,-0.0110,-1.197
3514.00,9.335741,25.02508,-0.000283,23.538545,-0.0110,-1.196
3516.00,9.337048,25.02484,-0.000284,23.538155,-0.0110,-1.197
3518.00,9.337666,25.02505,-0.000283,23.537531,-0.0110,-1.197
3520.00,9.337457,25.02461,-0.000284,23.537648,-0.0110,-1.197
3522.00,9.337197,25.02440,-0.000283,23.538272,-0.0111,-1.197
3524.00,9.337668,25.02399,-0.000283,23.537304,-0.0111,-1.197
3526.00,9.337445,25.02393,-0.000283,23.537339,-0.0111,-1.197
3528.00,9.337328,25.02493,-0.000284,23.538019,-0.0110,-1.197
3530.00,9.337463,25.02417,-0.000284,23.538580,-0.0111,-1.197
3532.00,9.338279,25.02395,-0.000284,23.537501,-0.0111,-1.197
3534.00,9.338138,25.02423,-0.000284,23.538075,-0.0110,-1.198
3536.00,9.337673,25.02382,-0.000283,23.537989,-0.0111,-1.197
3538.00,9.337901,25.02354,-0.000284,23.537904,-0.0110,-1.197
3540.00,9.338073,25.02394,-0.000284,23.537766,-0.0110,-1.197
3542.00,9.338316,25.02417,-0.000284,23.537679,-0.0110,-1.197
3544.00,9.338493,25.02348,-0.000283,23.537339,-0.0111,-1.197
3546.00,9.338214,25.02391,-0.000284,23.537971,-0.0111,-1.197
3548.00,9.338088,25.02436,-0.000285,23.537400,-0.0111,-1.197
3550.00,9.338448,25.02340,-0.000285,23.537830,-0.0110,-1.197
3552.00,9.338495,25.02400,-0.000284,23.537839,-0.0110,-1.198
3554.00,9.338354,25.02350,-0.000284,23.537833,-0.0111,-1.197
3556.00,9.338161,25.02289,-0.000284,23.538054,-0.0110,-1.197
3558.00,9.338550,25.02295,-0.000284,23.537876,-0.0110,-1.197
3560.00,9.339791,25.02374,-0.000283,23.537802,-0.0110,-1.197
3562.00,9.340095,25.02445,-0.000284,23.537967,-0.0110,-1.197
3564.00,9.340235,25.02374,-0.000284,23.537519,-0.0111,-1.197
3566.00,9.339384,25.02383,-0.000282,23.538309,-0.0111,-1.196
3568.00,9.339296,25.02377,-0.000284,23.537876,-0.0111,-1.197
3570.00,9.340885,25.02320,-0.000284,23.537629,-0.0111,-1.197
3572.00,9.340430,25.02331,-0.000285,23.537586,-0.0111,-1.197
3574.00,9.339462,25.02368,-0.000284,23.537783,-0.0111,-1.196
3576.00,9.339836,25.02394,-0.000284,23.537870,-0.0111,-1.197
3578.00,9.339290,25.02402,-0.000283,23.538166,-0.0110,-1.197
3580.00,9.339489,25.02394,-0.000283,23.537924,-0.0110,-1.197
3582.00,9.340628,25.02395,-0.000284,23.538274,-0.0110,-1.197
3584.00,9.340873,25.02366,-0.000284,23.537768,-0.0111,-1.198
3586.00,9.341069,25.02454,-0.000284,23.538361,-0.0111,-1.197
3588.00,9.341373,25.02436,-0.000284,23.537804,-0.0111,-1.197
3590.00,9.341695,25.02434,-0.000283,23.536884,-0.0110,-1.197
3592.00,9.341466,25.02524,-0.000284,23.537365,-0.0111,-1.197
3594.00,9.341022,25.02487,-0.000284,23.537865,-0.0110,-1.197
3596.00,9.341459,25.02498,-0.000284,23.538142,-0.0110,-1.197
3598.00,9.342130,25.02437,-0.000284,23.537791,-0.0110,-1.197
3600.00,9.342710,25.02415,-0.000285,23.537636,-0.0111,-1.197
3602.00,9.342424,25.02429,-0.000283,23.538461,-0.0110,-1.197
3604.00,9.342881,25.02367,-0.000284,23.538171,-0.0110,-1.197
3606.00,9.344128,25.02424,-0.000284,23.537564,-0.0110,-1.198
3608.00,9.344241,25.02489,-0.000283,23.537915,-0.0110,-1.197
3610.00,9.344102,25.02496,-0.000283,23.537373,-0.0110,-1.197
3612.00,9.343709,25.02434,-0.000284,23.538151,-0.0110,-1.197
3614.00,9.342796,25.02431,-0.000284,23.538736,-0.0110,-1.197
3616.00,9.341865,25.02404,-0.000285,23.536799,-0.0111,-1.197
3618.00,9.341318,25.02449,-0.000284,23.537283,-0.0110,-1.197
3620.00,9.342154,25.02396,-0.000285,23.538498,-0.0110,-1.197
3622.00,9.342343,25.02439,-0.000285,23.537980,-0.0110,-1.198
3624.00,9.342072,25.02372,-0.000284,23.538318,-0.0110,-1.197
3626.00,9.342865,25.02366,-0.000283,23.537211,-0.0110,-1.197
3628.00,9.342938,25.02375,-0.000285,23.537423,-0.0110,-1.197
3630.00,9.342602,25.02329,-0.000284,23.538231,-0.0111,-1.197
3632.00,9.342984,25.02272,-0.000284,23.538012,-0.0111,-1.197
3634.00,9.343028,25.02348,-0.000284,23.537755,-0.0111,-1.197
3636.00,9.341537,25.02340,-0.000284,23.537659,-0.0111,-1.197
3638.00,9.341503,25.02331,-0.000283,23.537986,-0.0110,-1.197
3640.00,9.343022,25.02394,-0.000285,23.537664,-0.0111,-1.198
3642.00,9.342992,25.02331,-0.000284,23.538210,-0.0110,-1.197
3644.00,9.342685,25.02367,-0.000283,23.537642,-0.0110,-1.196
3646.00,9.342480,25.02372,-0.000283,23.538352,-0.0110,-1.197
3648.00,9.342197,25.02273,-0.000284,23.538526,-0.0111,-1.198
3650.00,9.342730,25.02402,-0.000283,23.538463,-0.0110,-1.197
3652.00,9.342619,25.02333,-0.000283,23.538534,-0.0110,-1.196
3654.00,9.342682,25.02374,-0.000282,23.538714,-0.0110,-1.197
3656.00,9.343202,25.02487,-0.000284,23.537859,-0.0110,-1.198
3658.00,9.343412,25.02394,-0.000285,23.537361,-0.0111,-1.197
3660.00,9.342867,25.02472,-0.000283,23.537553,-0.0110,-1.197
@13,8.0000,16.0
3662.00,9.343671,25.02466,-0.000284,23.537915,-0.0110,-1.196
3664.00,9.343248,25.02505,-0.000283,23.537919,-0.0110,-1.197
3666.00,9.338179,25.02471,-0.000284,23.538218,-0.0110,-1.196
3668.00,9.313562,25.02442,-0.000283,23.538352,-0.0110,-1.196
3670.00,9.273749,25.02571,-0.000283,23.538719,-0.0110,-1.196
3672.00,9.227077,25.02557,-0.000283,23.537796,-0.0110,-1.196
3674.00,9.176114,25.02464,-0.000284,23.537358,-0.0110,-1.197
3676.00,9.123827,25.02462,-0.000284,23.537653,-0.0110,-1.197
3678.00,9.071397,25.02422,-0.000285,23.537215,-0.0110,-1.198
3680.00,9.022858,25.02496,-0.000286,23.537616,-0.0110,-1.198
3682.00,8.984133,25.02453,-0.000287,23.537917,-0.0110,-1.199
3684.00,8.963488,25.02459,-0.000287,23.538099,-0.0110,-1.199
3686.00,8.956075,25.02451,-0.000287,23.538227,-0.0110,-1.199
3688.00,8.959582,25.02439,-0.000288,23.538417,-0.0111,-1.198
3690.00,8.971965,25.02440,-0.000287,23.537753,-0.0110,-1.198
3692.00,8.990480,25.02422,-0.000286,23.537579,-0.0110,-1.196
3694.00,9.013636,25.02475,-0.000285,23.538158,-0.0110,-1.198
3696.00,9.037870,25.02359,-0.000287,23.537765,-0.0111,-1.197
3698.00,9.062060,25.02302,-0.000287,23.537772,-0.0111,-1.197
3700.00,9.085406,25.02276,-0.000285,23.537280,-0.0111,-1.197
3702.00,9.108805,25.02440,-0.000285,23.538380,-0.0111,-1.197
3704.00,9.130354,25.02399,-0.000286,23.537220,-0.0110,-1.197
3706.00,9.149546,25.02246,-0.000286,23.538225,-0.0111,-1.198
3708.00,9.168016,25.02350,-0.000287,23.537969,-0.0111,-1.197
3710.00,9.184367,25.02436,-0.000287,23.538387,-0.0111,-1.197
3712.00,9.198506,25.02429,-0.000286,23.538203,-0.0110,-1.197
3714.00,9.211508,25.02445,-0.000287,23.537835,-0.0111,-1.197
3716.00,9.222657,25.02390,-0.000286,23.537962,-0.0111,-1.198
3718.00,9.232929,25.02385,-0.000285,23.538348,-0.0110,-1.198
3720.00,9.243471,25.02467,-0.000285,23.538077,-0.0111,-1.197
3722.00,9.251397,25.02522,-0.000283,23.537947,-0.0110,-1.196
3724.00,9.258821,25.02476,-0.000283,23.537926,-0.0111,-1.197
3726.00,9.265070,25.02432,-0.000283,23.538385,-0.0110,-1.197
3728.00,9.270730,25.02444,-0.000284,23.538432,-0.0111,-1.198
3730.00,9.275772,25.02458,-0.000283,23.538417,-0.0110,-1.197
3732.00,9.280886,25.02566,-0.000283,23.537148,-0.0111,-1.197
3734.00,9.284740,25.02521,-0.000285,23.538142,-0.0111,-1.197
3736.00,9.288652,25.02450,-0.000286,23.537557,-0.0111,-1.197
3738.00,9.292940,25.02532,-0.000284,23.537387,-0.0110,-1.197
3740.00,9.295947,25.02536,-0.000283,23.537029,-0.0111,-1.197
3742.00,9.298977,25.02526,-0.000284,23.538138,-0.0111,-1.197
3744.00,9.301668,25.02486,-0.000284,23.537852,-0.0111,-1.197
3746.00,9.304453,25.02476,-0.000285,23.537752,-0.0111,-1.198
3748.00,9.306461,25.02520,-0.000286,23.537324,-0.0111,-1.197
3750.00,9.308947,25.02491,-0.000284,23.537586,-0.0111,-1.197
3752.00,9.311302,25.02471,-0.000283,23.537735,-0.0111,-1.197
3754.00,9.313506,25.02431,-0.000284,23.537042,-0.0111,-1.197
3756.00,9.315444,25.02408,-0.000283,23.537521,-0.0111,-1.197
3758.00,9.315534,25.02445,-0.000284,23.537722,-0.0111,-1.197
3760.00,9.317058,25.02515,-0.000284,23.538145,-0.0111,-1.197
3762.00,9.318965,25.02457,-0.000284,23.537614,-0.0111,-1.198
3764.00,9.320079,25.02387,-0.000284,23.537798,-0.0111,-1.198
3766.00,9.320856,25.02390,-0.000285,23.537852,-0.0111,-1.197
3768.00,9.321069,25.02393,-0.000284,23.537280,-0.0111,-1.197
3770.00,9.322841,25.02383,-0.000284,23.537374,-0.0111,-1.197
3772.00,9.324073,25.02450,-0.000284,23.537609,-0.0111,-1.197
3774.00,9.325157,25.02505,-0.000284,23.537616,-0.0110,-1.198
3776.00,9.325935,25.02458,-0.000285,23.537880,-0.0111,-1.197
3778.00,9.326342,25.02468,-0.000285,23.537228,-0.0111,-1.197
3780.00,9.326881,25.02427,-0.000284,23.536708,-0.0111,-1.198
3782.00,9.326701,25.02445,-0.000284,23.538654,-0.0111,-1.197
3784.00,9.327340,25.02485,-0.000285,23.537469,-0.0111,-1.197
3786.00,9.328278,25.02488,-0.000285,23.537765,-0.0110,-1.197
3788.00,9.328476,25.02428,-0.000283,23.538080,-0.0110,-1.197
3790.00,9.328301,25.02460,-0.000285,23.537837,-0.0110,-1.197
3792.00,9.328269,25.02537,-0.000283,23.537382,-0.0111,-1.197
3794.00,9.328461,25.02485,-0.000285,23.537432,-0.0111,-1.198
3796.00,9.329086,25.02494,-0.000286,23.537367,-0.0110,-1.197
3798.00,9.330046,25.02547,-0.000284,23.536828,-0.0110,-1.197
3800.00,9.330724,25.02514,-0.000283,23.538062,-0.0110,-1.197
3802.00,9.331008,25.02510,-0.000284,23.537248,-0.0111,-1.198
3804.00,9.331541,25.02472,-0.000285,23.537345,-0.0111,-1.197
3806.00,9.332086,25.02508,-0.000285,23.537597,-0.0111,-1.197
3808.00,9.332999,25.02488,-0.000284,23.537434,-0.0111,-1.197
3810.00,9.333788,25.02494,-0.000284,23.537776,-0.0111,-1.197
3812.00,9.333898,25.02544,-0.000285,23.537976,-0.0111,-1.198
3814.00,9.333784,25.02508,-0.000284,23.538147,-0.0111,-1.198
3816.00,9.334305,25.02579,-0.000285,23.537059,-0.0111,-1.197
3818.00,9.333593,25.02567,-0.000284,23.537887,-0.0111,-1.197
3820.00,9.333895,25.02592,-0.000284,23.537022,-0.0111,-1.198
3822.00,9.333442,25.02705,-0.000285,23.537007,-0.0111,-1.198
3824.00,9.334033,25.02647,-0.000285,23.537464,-0.0111,-1.197
3826.00,9.333897,25.02622,-0.000284,23.537192,-0.0111,-1.197
3828.00,9.334404,25.02666,-0.000285,23.537540,-0.0111,-1.198
3830.00,9.335455,25.02644,-0.000285,23.537883,-0.0111,-1.198
3832.00,9.335627,25.02599,-0.000284,23.538216,-0.0111,-1.197
3834.00,9.335387,25.02674,-0.000283,23.538342,-0.0111,-1.197
3836.00,9.335593,25.02713,-0.000284,23.537876,-0.0111,-1.197
3838.00,9.336016,25.02704,-0.000284,23.537748,-0.0110,-1.197
3840.00,9.335946,25.02784,-0.000284,23.537480,-0.0110,-1.197
3842.00,9.336635,25.02817,-0.000285,23.537971,-0.0110,-1.197
3844.00,9.337025,25.02828,-0.000285,23.537713,-0.0111,-1.197
3846.00,9.337314,25.02689,-0.000285,23.538238,-0.0111,-1.197
3848.00,9.337724,25.02659,-0.000285,23.537889,-0.0111,-1.197
3850.00,9.337165,25.02688,-0.000284,23.537781,-0.0111,-1.198
3852.00,9.337972,25.02682,-0.000284,23.537911,-0.0111,-1.198
3854.00,9.338138,25.02681,-0.000284,23.537891,-0.0111,-1.197
3856.00,9.337672,25.02707,-0.000284,23.537291,-0.0111,-1.197
3858.00,9.337449,25.02682,-0.000285,23.537215,-0.0111,-1.198
3860.00,9.336929,25.02719,-0.000284,23.538188,-0.0111,-1.198
3862.00,9.338393,25.02707,-0.000283,23.537726,-0.0110,-1.197
3864.00,9.339115,25.02706,-0.000283,23.537482,-0.0110,-1.197
3866.00,9.338256,25.02713,-0.000284,23.538123,-0.0110,-1.197
3868.00,9.338398,25.02728,-0.000284,23.538218,-0.0111,-1.198
3870.00,9.338206,25.02802,-0.000284,23.538236,-0.0110,-1.197
3872.00,9.338440,25.02743,-0.000283,23.538452,-0.0110,-1.197
3874.00,9.338019,25.02748,-0.000284,23.537967,-0.0110,-1.197
3876.00,9.338554,25.02744,-0.000283,23.537512,-0.0110,-1.198
3878.00,9.338194,25.02813,-0.000283,23.537952,-0.0110,-1.197
3880.00,9.338397,25.02786,-0.000284,23.537939,-0.0111,-1.198
3882.00,9.338682,25.02751,-0.000283,23.537891,-0.0110,-1.198
3884.00,9.337953,25.02771,-0.000284,23.537688,-0.0110,-1.197
3886.00,9.338264,25.02784,-0.000284,23.537915,-0.0111,-1.198
3888.00,9.338395,25.02795,-0.000284,23.537963,-0.0111,-1.197
3890.00,9.339648,25.02741,-0.000285,23.538023,-0.0111,-1.197
3892.00,9.340186,25.02730,-0.000284,23.537716,-0.0110,-1.198
3894.00,9.340102,25.02741,-0.000284,23.537898,-0.0111,-1.198
3896.00,9.339804,25.02825,-0.000283,23.537627,-0.0110,-1.197
3898.00,9.339957,25.02713,-0.000283,23.537753,-0.0111,-1.197
3900.00,9.339101,25.02754,-0.000283,23.538569,-0.0111,-1.197
3902.00,9.339990,25.02768,-0.000284,23.537739,-0.0111,-1.198
3904.00,9.339936,25.02758,-0.000285,23.537800,-0.0110,-1.197
3906.00,9.339953,25.02739,-0.000284,23.538682,-0.0110,-1.197
3908.00,9.340052,25.02673,-0.000285,23.538357,-0.0111,-1.197
3910.00,9.340042,25.02659,-0.000284,23.538822,-0.0111,-1.198
3912.00,9.340820,25.02691,-0.000284,23.537596,-0.0111,-1.198
3914.00,9.340956,25.02779,-0.000284,23.538259,-0.0111,-1.198
3916.00,9.340655,25.02781,-0.000283,23.537662,-0.0110,-1.197
3918.00,9.340401,25.02726,-0.000283,23.538467,-0.0110,-1.197
3920.00,9.340334,25.02651,-0.000284,23.538158,-0.0110,-1.198
3922.00,9.339831,25.02682,-0.000283,23.537627,-0.0110,-1.198
3924.00,9.340899,25.02635,-0.000283,23.537664,-0.0111,-1.198
3926.00,9.340935,25.02717,-0.000284,23.537664,-0.0111,-1.198
3928.00,9.340907,25.02671,-0.000284,23.537980,-0.0110,-1.198
3930.00,9.341686,25.02622,-0.000283,23.538229,-0.0110,-1.197
3932.00,9.342042,25.02630,-0.000284,23.537995,-0.0110,-1.198
3934.00,9.342297,25.02697,-0.000284,23.538515,-0.0110,-1.198
3936.00,9.341985,25.02660,-0.000284,23.537423,-0.0111,-1.198
3938.00,9.341804,25.02670,-0.000283,23.538567,-0.0110,-1.197
3940.00,9.341537,25.02653,-0.000283,23.538725,-0.0110,-1.198
3942.00,9.340779,25.02605,-0.000283,23.538155,-0.0110,-1.197
3944.00,9.340662,25.02661,-0.000283,23.537833,-0.0110,-1.197
3946.00,9.341082,25.02672,-0.000283,23.537694,-0.0110,-1.198
3948.00,9.341227,25.02638,-0.000284,23.537852,-0.0110,-1.198
3950.00,9.341371,25.02620,-0.000285,23.537400,-0.0110,-1.197
3952.00,9.340800,25.02573,-0.000286,23.537872,-0.0110,-1.198
3954.00,9.340541,25.02614,-0.000286,23.537404,-0.0110,-1.198
3956.00,9.341713,25.02540,-0.000285,23.537374,-0.0110,-1.197
3958.00,9.342751,25.02518,-0.000285,23.538116,-0.0110,-1.197
3960.00,9.342854,25.02612,-0.000285,23.537625,-0.0111,-1.198
@14,8.0000,16.0
3962.00,9.342001,25.02640,-0.000284,23.538274,-0.0111,-1.198
3964.00,9.341850,25.02626,-0.000284,23.537064,-0.0111,-1.198
3966.00,9.337327,25.02600,-0.000285,23.537101,-0.0111,-1.197
3968.00,9.316975,25.02603,-0.000284,23.538411,-0.0111,-1.196
3970.00,9.281787,25.02523,-0.000284,23.537492,-0.0111,-1.197
3972.00,9.241061,25.02484,-0.000284,23.537796,-0.0111,-1.197
3974.00,9.194920,25.02528,-0.000285,23.537618,-0.0110,-1.198
3976.00,9.147435,25.02565,-0.000287,23.537932,-0.0110,-1.199
3978.00,9.099832,25.02545,-0.000286,23.538582,-0.0111,-1.198
3980.00,9.054830,25.02533,-0.000287,23.538419,-0.0110,-1.199
3982.00,9.018721,25.02492,-0.000286,23.537454,-0.0110,-1.199
3984.00,8.998987,25.02461,-0.000288,23.537904,-0.0110,-1.200
3986.00,8.991668,25.02479,-0.000287,23.537655,-0.0110,-1.199
3988.00,8.992590,25.02485,-0.000286,23.537811,-0.0110,-1.199
3990.00,9.002813,25.02461,-0.000286,23.537859,-0.0111,-1.198
3992.00,9.018492,25.02480,-0.000287,23.538036,-0.0110,-1.198
3994.00,9.037857,25.02513,-0.000287,23.538614,-0.0110,-1.199
3996.00,9.059595,25.02506,-0.000285,23.537804,-0.0110,-1.198
3998.00,9.082223,25.02507,-0.000285,23.537733,-0.0110,-1.198
4000.00,9.103853,25.02464,-0.000286,23.537976,-0.0111,-1.198
4002.00,9.125190,25.02525,-0.000287,23.537787,-0.0110,-1.198
4004.00,9.144884,25.02502,-0.000286,23.537705,-0.0111,-1.197
4006.00,9.162691,25.02474,-0.000285,23.537064,-0.0111,-1.198
4008.00,9.178835,25.02464,-0.000286,23.536956,-0.0110,-1.198
4010.00,9.192822,25.02473,-0.000286,23.537014,-0.0111,-1.198
4012.00,9.206746,25.02482,-0.000286,23.538446,-0.0111,-1.198
4014.00,9.219340,25.02429,-0.000286,23.537740,-0.0111,-1.198
4016.00,9.230160,25.02472,-0.000285,23.537768,-0.0111,-1.198
4018.00,9.240174,25.02463,-0.000285,23.537989,-0.0111,-1.198
4020.00,9.248611,25.02461,-0.000286,23.537993,-0.0111,-1.198
4022.00,9.254902,25.02474,-0.000285,23.537937,-0.0111,-1.198
4024.00,9.262202,25.02412,-0.000285,23.537512,-0.0110,-1.198
4026.00,9.269308,25.02460,-0.000284,23.537614,-0.0110,-1.198
4028.00,9.274770,25.02445,-0.000285,23.537609,-0.0111,-1.198
4030.00,9.279695,25.02382,-0.000286,23.537114,-0.0111,-1.198
4032.00,9.283345,25.02434,-0.000285,23.537579,-0.0111,-1.198
4034.00,9.287782,25.02516,-0.000285,23.538357,-0.0111,-1.198
4036.00,9.292356,25.02514,-0.000286,23.537854,-0.0111,-1.198
4038.00,9.295800,25.02405,-0.000284,23.538092,-0.0111,-1.197
4040.00,9.298215,25.02458,-0.000285,23.537395,-0.0111,-1.198
4042.00,9.299877,25.02531,-0.000284,23.536711,-0.0111,-1.198
4044.00,9.303390,25.02497,-0.000284,23.537374,-0.0111,-1.197
4046.00,9.306379,25.02536,-0.000285,23.537350,-0.0111,-1.198
4048.00,9.308702,25.02600,-0.000285,23.537532,-0.0111,-1.197
4050.00,9.310625,25.02504,-0.000284,23.537952,-0.0111,-1.198
4052.00,9.312193,25.02459,-0.000284,23.537822,-0.0111,-1.198
4054.00,9.313731,25.02538,-0.000283,23.537508,-0.0110,-1.198
4056.00,9.314681,25.02532,-0.000284,23.536761,-0.0111,-1.198
4058.00,9.316109,25.02582,-0.000284,23.537629,-0.0111,-1.197
4060.00,9.317921,25.02563,-0.000284,23.537724,-0.0111,-1.198
4062.00,9.320078,25.02530,-0.000285,23.537674,-0.0111,-1.198
4064.00,9.320611,25.02455,-0.000285,23.538014,-0.0110,-1.198
4066.00,9.320513,25.02524,-0.000284,23.537778,-0.0111,-1.197
4068.00,9.322639,25.02541,-0.000284,23.537486,-0.0111,-1.198
4070.00,9.324054,25.02514,-0.000285,23.538093,-0.0111,-1.198
4072.00,9.324766,25.02478,-0.000286,23.537910,-0.0111,-1.198
4074.00,9.324762,25.02563,-0.000285,23.538144,-0.0111,-1.198
4076.00,9.324991,25.02529,-0.000286,23.537531,-0.0110,-1.198
4078.00,9.325443,25.02496,-0.000284,23.537789,-0.0110,-1.197
4080.00,9.325980,25.02502,-0.000284,23.537648,-0.0110,-1.197
4082.00,9.326498,25.02583,-0.000286,23.537781,-0.0111,-1.198
4084.00,9.327518,25.02587,-0.000285,23.537947,-0.0111,-1.198
4086.00,9.327212,25.02599,-0.000284,23.538084,-0.0111,-1.198
4088.00,9.327628,25.02556,-0.000285,23.537700,-0.0111,-1.198
4090.00,9.328541,25.02584,-0.000285,23.537841,-0.0111,-1.198
4092.00,9.329343,25.02529,-0.000285,23.536873,-0.0111,-1.198
4094.00,9.330047,25.02593,-0.000284,23.537200,-0.0110,-1.198
4096.00,9.330592,25.02524,-0.000283,23.538595,-0.0111,-1.198
4098.00,9.330676,25.02550,-0.000283,23.537269,-0.0111,-1.197
4100.00,9.330038,25.02539,-0.000283,23.537705,-0.0110,-1.198
4102.00,9.330220,25.02460,-0.000284,23.537313,-0.0111,-1.198
4104.00,9.331160,25.02496,-0.000285,23.537805,-0.0111,-1.198
4106.00,9.331328,25.02537,-0.000284,23.538036,-0.0111,-1.198
4108.00,9.331220,25.02557,-0.000284,23.537763,-0.0111,-1.197
4110.00,9.330756,25.02562,-0.000284,23.538051,-0.0111,-1.198
4112.00,9.331300,25.02604,-0.000283,23.538084,-0.0111,-1.198
4114.00,9.332179,25.02637,-0.000284,23.538329,-0.0111,-1.198
4116.00,9.334310,25.02652,-0.000285,23.537943,-0.0111,-1.197
4118.00,9.334261,25.02539,-0.000284,23.537726,-0.0110,-1.198
4120.00,9.334968,25.02527,-0.000284,23.537967,-0.0111,-1.198
4122.00,9.335210,25.02519,-0.000283,23.537902,-0.0111,-1.197
4124.00,9.334924,25.02499,-0.000283,23.537997,-0.0111,-1.197
4126.00,9.334908,25.02540,-0.000284,23.537921,-0.0111,-1.198
4128.00,9.334596,25.02628,-0.000285,23.538030,-0.0111,-1.198
4130.00,9.334828,25.02510,-0.000285,23.537844,-0.0111,-1.198
4132.00,9.335195,25.02532,-0.000284,23.538008,-0.0111,-1.197
4134.00,9.336038,25.02562,-0.000284,23.537265,-0.0111,-1.197
4136.00,9.336953,25.02569,-0.000284,23.537833,-0.0111,-1.197
4138.00,9.336793,25.02592,-0.000284,23.537988,-0.0110,-1.198
4140.00,9.336328,25.02585,-0.000284,23.538149,-0.0110,-1.197
4142.00,9.336215,25.02538,-0.000284,23.537889,-0.0110,-1.198
4144.00,9.336578,25.02536,-0.000285,23.538101,-0.0111,-1.198
4146.00,9.336926,25.02528,-0.000285,23.538019,-0.0111,-1.197
4148.00,9.336769,25.02520,-0.000284,23.537962,-0.0111,-1.198
4150.00,9.336868,25.02602,-0.000284,23.537718,-0.0111,-1.198
4152.00,9.337995,25.02550,-0.000283,23.537057,-0.0110,-1.198
4154.00,9.338500,25.02604,-0.000284,23.537267,-0.0110,-1.197
4156.00,9.337491,25.02566,-0.000283,23.537558,-0.0111,-1.197
4158.00,9.337724,25.02491,-0.000283,23.537378,-0.0111,-1.197
4160.00,9.338059,25.02525,-0.000284,23.538114,-0.0110,-1.198
4162.00,9.337833,25.02496,-0.000285,23.538391,-0.0111,-1.197
4164.00,9.338237,25.02527,-0.000284,23.537889,-0.0110,-1.197
4166.00,9.338100,25.02498,-0.000285,23.537378,-0.0110,-1.197
4168.00,9.338812,25.02477,-0.000283,23.538233,-0.0110,-1.197
4170.00,9.338980,25.02583,-0.000284,23.538045,-0.0110,-1.198
4172.00,9.338824,25.02468,-0.000284,23.537575,-0.0111,-1.197
4174.00,9.338827,25.02509,-0.000285,23.537205,-0.0111,-1.198
4176.00,9.339126,25.02527,-0.000285,23.537092,-0.0111,-1.197
4178.00,9.339990,25.02530,-0.000284,23.537315,-0.0110,-1.198
4180.00,9.339976,25.02523,-0.000284,23.537566,-0.0111,-1.198
4182.00,9.340349,25.02519,-0.000284,23.537477,-0.0111,-1.197
4184.00,9.341091,25.02451,-0.000284,23.537791,-0.0111,-1.197
4186.00,9.341072,25.02500,-0.000284,23.537553,-0.0111,-1.198
4188.00,9.340347,25.02552,-0.000284,23.538051,-0.0111,-1.197
4190.00,9.340150,25.02524,-0.000284,23.537113,-0.0111,-1.197
4192.00,9.339449,25.02583,-0.000284,23.538075,-0.0111,-1.197
4194.00,9.339887,25.02553,-0.000285,23.536897,-0.0111,-1.198
4196.00,9.339599,25.02565,-0.000284,23.537317,-0.0111,-1.197
4198.00,9.339812,25.02656,-0.000285,23.537629,-0.0111,-1.197
4200.00,9.339426,25.02587,-0.000286,23.536791,-0.0111,-1.197
4202.00,9.340173,25.02600,-0.000284,23.538053,-0.0111,-1.198
4204.00,9.340098,25.02608,-0.000285,23.538630,-0.0111,-1.197
4206.00,9.339398,25.02626,-0.000285,23.537887,-0.0111,-1.198
4208.00,9.339180,25.02612,-0.000284,23.538526,-0.0111,-1.197
4210.00,9.339774,25.02659,-0.000284,23.537655,-0.0111,-1.197
4212.00,9.340996,25.02620,-0.000284,23.537753,-0.0111,-1.197
4214.00,9.341355,25.02602,-0.000284,23.538155,-0.0111,-1.197
4216.00,9.341010,25.02663,-0.000285,23.537386,-0.0111,-1.198
4218.00,9.341099,25.02685,-0.000284,23.537627,-0.0111,-1.198
4220.00,9.340832,25.02595,-0.000284,23.537949,-0.0111,-1.197
4222.00,9.342098,25.02710,-0.000284,23.537893,-0.0111,-1.197
4224.00,9.341560,25.02678,-0.000286,23.537908,-0.0111,-1.198
4226.00,9.341893,25.02673,-0.000286,23.537967,-0.0111,-1.197
4228.00,9.341906,25.02753,-0.000284,23.537454,-0.0111,-1.197
4230.00,9.341474,25.02776,-0.000284,23.538058,-0.0111,-1.198
4232.00,9.341907,25.02739,-0.000285,23.539017,-0.0111,-1.197
4234.00,9.341980,25.02709,-0.000285,23.537311,-0.0111,-1.197
4236.00,9.341581,25.02690,-0.000284,23.538314,-0.0111,-1.198
4238.00,9.341511,25.02704,-0.000284,23.538222,-0.0111,-1.198
4240.00,9.341417,25.02763,-0.000286,23.538348,-0.0111,-1.197
4242.00,9.340896,25.02777,-0.000285,23.537601,-0.0111,-1.198
4244.00,9.341445,25.02734,-0.000284,23.538511,-0.0111,-1.198
4246.00,9.342376,25.02708,-0.000285,23.537109,-0.0111,-1.198
4248.00,9.343141,25.02678,-0.000286,23.538465,-0.0110,-1.197
4250.00,9.343684,25.02728,-0.000284,23.537577,-0.0110,-1.197
4252.00,9.343888,25.02782,-0.000284,23.537924,-0.0110,-1.198
4254.00,9.343153,25.02807,-0.000285,23.537742,-0.0111,-1.197
4256.00,9.342151,25.02755,-0.000285,23.537716,-0.0111,-1.198
4258.00,9.341753,25.02806,-0.000285,23.537813,-0.0111,-1.198
4260.00,9.342778,25.02834,-0.000285,23.537857,-0.0111,-1.197
@15,8.0000,16.0
4262.00,9.342685,25.02820,-0.000285,23.538344,-0.0110,-1.198
4264.00,9.342180,25.02832,-0.000284,23.537722,-0.0110,-1.198
4266.00,9.338581,25.02864,-0.000284,23.538056,-0.0110,-1.196
4268.00,9.321330,25.02831,-0.000284,23.538015,-0.0110,-1.197
4270.00,9.288763,25.02797,-0.000284,23.538134,-0.0111,-1.196
4272.00,9.251017,25.02821,-0.000284,23.537503,-0.0111,-1.197
4274.00,9.210953,25.02815,-0.000284,23.537960,-0.0111,-1.198
4276.00,9.167655,25.02783,-0.000285,23.538210,-0.0111,-1.199
4278.00,9.124677,25.02748,-0.000286,23.538337,-0.0111,-1.198
4280.00,9.084839,25.02786,-0.000285,23.538411,-0.0110,-1.198
4282.00,9.050932,25.02766,-0.000286,23.538699,-0.0110,-1.199
4284.00,9.032358,25.02749,-0.000287,23.537917,-0.0110,-1.199
4286.00,9.025900,25.02733,-0.000287,23.537731,-0.0110,-1.201
4288.00,9.026724,25.02759,-0.000288,23.538069,-0.0110,-1.199
4290.00,9.034964,25.02822,-0.000287,23.538407,-0.0110,-1.199
4292.00,9.048252,25.02781,-0.000287,23.537612,-0.0111,-1.198
4294.00,9.064002,25.02731,-0.000285,23.538092,-0.0110,-1.198
4296.00,9.083168,25.02706,-0.000285,23.538671,-0.0111,-1.198
4298.00,9.103339,25.02725,-0.000285,23.538240,-0.0111,-1.198
4300.00,9.123295,25.02702,-0.000286,23.538086,-0.0111,-1.199
4302.00,9.142628,25.02788,-0.000287,23.537748,-0.0110,-1.198
4304.00,9.159700,25.02712,-0.000286,23.538571,-0.0110,-1.198
4306.00,9.174976,25.02699,-0.000285,23.538766,-0.0111,-1.199
4308.00,9.190489,25.02668,-0.000286,23.537116,-0.0111,-1.199
4310.00,9.204017,25.02666,-0.000286,23.537326,-0.0111,-1.198
4312.00,9.216329,25.02722,-0.000286,23.538541,-0.0110,-1.198
4314.00,9.226913,25.02725,-0.000284,23.537857,-0.0111,-1.198
4316.00,9.237032,25.02646,-0.000283,23.537958,-0.0110,-1.198
4318.00,9.245979,25.02641,-0.000284,23.537869,-0.0111,-1.198
4320.00,9.254577,25.02673,-0.000284,23.538419,-0.0111,-1.198
4322.00,9.262096,25.02586,-0.000285,23.538249,-0.0111,-1.199
4324.00,9.268569,25.02682,-0.000284,23.537824,-0.0111,-1.198
4326.00,9.274306,25.02695,-0.000285,23.537915,-0.0110,-1.198
4328.00,9.278813,25.02653,-0.000286,23.537573,-0.0111,-1.198
4330.00,9.283862,25.02649,-0.000286,23.537950,-0.0111,-1.199
4332.00,9.288671,25.02731,-0.000284,23.537387,-0.0111,-1.198
4334.00,9.291213,25.02737,-0.000285,23.537794,-0.0111,-1.198
4336.00,9.294559,25.02688,-0.000283,23.538199,-0.0111,-1.198
4338.00,9.297806,25.02697,-0.000285,23.538030,-0.0111,-1.199
4340.00,9.300543,25.02804,-0.000285,23.538079,-0.0111,-1.198
4342.00,9.302603,25.02752,-0.000284,23.537023,-0.0111,-1.199
4344.00,9.305029,25.02715,-0.000285,23.537791,-0.0110,-1.198
4346.00,9.307321,25.02823,-0.000285,23.537887,-0.0111,-1.198
4348.00,9.308584,25.02785,-0.000285,23.537417,-0.0111,-1.198
4350.00,9.310909,25.02780,-0.000285,23.537070,-0.0111,-1.198
4352.00,9.313595,25.02778,-0.000285,23.537588,-0.0110,-1.199
4354.00,9.314510,25.02733,-0.000285,23.538322,-0.0110,-1.198
4356.00,9.315051,25.02751,-0.000285,23.537958,-0.0111,-1.198
4358.00,9.316683,25.02810,-0.000285,23.538145,-0.0111,-1.199
4360.00,9.317829,25.02864,-0.000285,23.537876,-0.0110,-1.198
4362.00,9.319336,25.02787,-0.000285,23.537462,-0.0110,-1.198
4364.00,9.321883,25.02775,-0.000285,23.537581,-0.0111,-1.199
4366.00,9.323384,25.02711,-0.000286,23.538168,-0.0111,-1.199
4368.00,9.322926,25.02776,-0.000284,23.538288,-0.0111,-1.199
4370.00,9.324116,25.02720,-0.000284,23.538677,-0.0111,-1.199
4372.00,9.324879,25.02766,-0.000284,23.537497,-0.0111,-1.198
4374.00,9.325488,25.02757,-0.000284,23.537896,-0.0111,-1.198
4376.00,9.325989,25.02835,-0.000285,23.537910,-0.0111,-1.199
4378.00,9.326788,25.02789,-0.000285,23.537729,-0.0111,-1.199
4380.00,9.327298,25.02746,-0.000286,23.537726,-0.0110,-1.198
4382.00,9.328316,25.02826,-0.000284,23.537698,-0.0111,-1.199
4384.00,9.328551,25.02906,-0.000285,23.537365,-0.0111,-1.199
4386.00,9.328684,25.02828,-0.000285,23.537755,-0.0110,-1.199
4388.00,9.329632,25.02819,-0.000284,23.537514,-0.0110,-1.199
4390.00,9.330295,25.02759,-0.000284,23.537408,-0.0110,-1.199
4392.00,9.330585,25.02791,-0.000285,23.538164,-0.0110,-1.199
4394.00,9.330152,25.02880,-0.000285,23.537235,-0.0111,-1.198
4396.00,9.330814,25.02785,-0.000284,23.537551,-0.0111,-1.199
4398.00,9.330037,25.02708,-0.000284,23.538469,-0.0111,-1.199
4400.00,9.330783,25.02741,-0.000284,23.537250,-0.0111,-1.199
4402.00,9.332555,25.02714,-0.000285,23.537670,-0.0111,-1.199
4404.00,9.332974,25.02723,-0.000285,23.538294,-0.0111,-1.199
4406.00,9.332635,25.02749,-0.000284,23.537878,-0.0111,-1.199
4408.00,9.332784,25.02724,-0.000285,23.537547,-0.0111,-1.199
4410.00,9.332562,25.02755,-0.000284,23.537579,-0.0111,-1.199
4412.00,9.332813,25.02769,-0.000283,23.537739,-0.0110,-1.199
4414.00,9.333848,25.02718,-0.000283,23.538099,-0.0110,-1.199
4416.00,9.334231,25.02804,-0.000283,23.538054,-0.0110,-1.198
4418.00,9.334489,25.02709,-0.000284,23.537584,-0.0111,-1.199
4420.00,9.334946,25.02797,-0.000286,23.538294,-0.0111,-1.199
4422.00,9.335694,25.02755,-0.000285,23.537928,-0.0111,-1.199
4424.00,9.335915,25.02725,-0.000283,23.538097,-0.0111,-1.199
4426.00,9.335616,25.02695,-0.000284,23.538285,-0.0111,-1.199
4428.00,9.335687,25.02732,-0.000283,23.538677,-0.0111,-1.199
4430.00,9.336213,25.02709,-0.000284,23.538472,-0.0111,-1.199
4432.00,9.336687,25.02701,-0.000283,23.537596,-0.0111,-1.199
4434.00,9.337069,25.02744,-0.000285,23.538376,-0.0110,-1.199
4436.00,9.337294,25.02721,-0.000283,23.538578,-0.0111,-1.198
4438.00,9.336717,25.02769,-0.000284,23.538162,-0.0110,-1.199
4440.00,9.336675,25.02737,-0.000283,23.538398,-0.0110,-1.200
4442.00,9.336381,25.02718,-0.000283,23.538151,-0.0111,-1.199
4444.00,9.336756,25.02700,-0.000284,23.538653,-0.0111,-1.198
4446.00,9.337316,25.02707,-0.000283,23.538406,-0.0110,-1.198
4448.00,9.336706,25.02716,-0.000284,23.537696,-0.0110,-1.199
4450.00,9.335951,25.02667,-0.000284,23.537818,-0.0110,-1.199
4452.00,9.336089,25.02691,-0.000284,23.538348,-0.0110,-1.199
4454.00,9.336386,25.02668,-0.000285,23.538820,-0.0110,-1.199
4456.00,9.337930,25.02674,-0.000284,23.538203,-0.0110,-1.198
4458.00,9.338098,25.02701,-0.000284,23.538452,-0.0110,-1.199
4460.00,9.338528,25.02735,-0.000283,23.537824,-0.0110,-1.198
4462.00,9.338559,25.02657,-0.000283,23.537636,-0.0110,-1.198
4464.00,9.338202,25.02688,-0.000284,23.538103,-0.0111,-1.199
4466.00,9.339189,25.02701,-0.000285,23.537820,-0.0110,-1.198
4468.00,9.339408,25.02661,-0.000284,23.537168,-0.0110,-1.199
4470.00,9.338715,25.02693,-0.000284,23.538071,-0.0111,-1.199
4472.00,9.338879,25.02691,-0.000284,23.537839,-0.0111,-1.198
4474.00,9.338751,25.02792,-0.000284,23.537425,-0.0111,-1.198
4476.00,9.338932,25.02795,-0.000284,23.537213,-0.0111,-1.198
4478.00,9.339716,25.02689,-0.000284,23.537941,-0.0111,-1.199
4480.00,9.339236,25.02745,-0.000285,23.537575,-0.0110,-1.199
4482.00,9.338623,25.02608,-0.000283,23.538861,-0.0110,-1.199
4484.00,9.338800,25.02703,-0.000283,23.537802,-0.0111,-1.198
4486.00,9.338551,25.02752,-0.000283,23.537486,-0.0111,-1.199
4488.00,9.338719,25.02717,-0.000284,23.537841,-0.0111,-1.198
4490.00,9.339692,25.02654,-0.000284,23.538731,-0.0110,-1.199
4492.00,9.339727,25.02607,-0.000284,23.537735,-0.0110,-1.199
4494.00,9.340224,25.02673,-0.000282,23.537640,-0.0110,-1.198
4496.00,9.340208,25.02705,-0.000283,23.538272,-0.0110,-1.198
4498.00,9.340042,25.02685,-0.000283,23.538199,-0.0111,-1.198
4500.00,9.340088,25.02660,-0.000284,23.537623,-0.0110,-1.198
4502.00,9.340897,25.02617,-0.000284,23.538121,-0.0110,-1.199
4504.00,9.341998,25.02657,-0.000284,23.537902,-0.0110,-1.199
4506.00,9.343053,25.02594,-0.000284,23.537635,-0.0111,-1.199
4508.00,9.342493,25.02594,-0.000285,23.537558,-0.0111,-1.199
4510.00,9.342075,25.02557,-0.000285,23.538209,-0.0111,-1.199
4512.00,9.342454,25.02601,-0.000285,23.537878,-0.0110,-1.199
4514.00,9.342436,25.02629,-0.000283,23.538510,-0.0111,-1.198
4516.00,9.342173,25.02551,-0.000282,23.536930,-0.0110,-1.199
4518.00,9.341968,25.02573,-0.000284,23.537449,-0.0111,-1.199
4520.00,9.341752,25.02493,-0.000285,23.537207,-0.0111,-1.198
4522.00,9.342237,25.02498,-0.000285,23.537865,-0.0111,-1.199
4524.00,9.342126,25.02535,-0.000284,23.537085,-0.0111,-1.198
4526.00,9.342282,25.02612,-0.000284,23.537304,-0.0110,-1.199
4528.00,9.342101,25.02591,-0.000284,23.536942,-0.0111,-1.199
4530.00,9.341823,25.02508,-0.000283,23.538706,-0.0111,-1.198
4532.00,9.341795,25.02525,-0.000284,23.537778,-0.0111,-1.198
4534.00,9.341090,25.02546,-0.000284,23.537480,-0.0111,-1.199
4536.00,9.340506,25.02551,-0.000285,23.536693,-0.0111,-1.199
4538.00,9.341620,25.02610,-0.000285,23.537529,-0.0111,-1.199
4540.00,9.341837,25.02567,-0.000285,23.537984,-0.0110,-1.198
4542.00,9.341906,25.02534,-0.000284,23.538125,-0.0111,-1.199
4544.00,9.342600,25.02585,-0.000285,23.537936,-0.0111,-1.199
4546.00,9.342424,25.02630,-0.000285,23.537718,-0.0111,-1.198
4548.00,9.342756,25.02642,-0.000283,23.537963,-0.0110,-1.199
4550.00,9.342632,25.02554,-0.000284,23.537354,-0.0110,-1.199
4552.00,9.342917,25.02594,-0.000285,23.537638,-0.0110,-1.199
4554.00,9.343104,25.02606,-0.000285,23.537724,-0.0111,-1.199
4556.00,9.343066,25.02633,-0.000285,23.537412,-0.0111,-1.199
4558.00,9.342434,25.02643,-0.000286,23.537306,-0.0111,-1.199
4560.00,9.342936,25.02706,-0.000286,23.537605,-0.0111,-1.199
4562.00,9.343082,25.02732,-0.000285,23.537698,-0.0111,-1.199
@16,8.0000,16.0
4564.00,9.343899,25.02704,-0.000284,23.537113,-0.0110,-1.198
4566.00,9.340193,25.02689,-0.000283,23.537759,-0.0111,-1.199
4568.00,9.324692,25.02656,-0.000285,23.537176,-0.0111,-1.197
4570.00,9.296878,25.02645,-0.000284,23.537376,-0.0111,-1.198
4572.00,9.262626,25.02660,-0.000283,23.537350,-0.0111,-1.199
4574.00,9.223967,25.02696,-0.000284,23.538898,-0.0110,-1.199
4576.00,9.186164,25.02762,-0.000286,23.537870,-0.0111,-1.199
4578.00,9.148810,25.02739,-0.000287,23.537776,-0.0111,-1.199
4580.00,9.113797,25.02681,-0.000287,23.537752,-0.0110,-1.200
4582.00,9.083523,25.02785,-0.000287,23.538023,-0.0110,-1.201
4584.00,9.064858,25.02738,-0.000287,23.537945,-0.0110,-1.201
4586.00,9.057624,25.02743,-0.000287,23.538004,-0.0110,-1.201
4588.00,9.057775,25.02656,-0.000287,23.537365,-0.0111,-1.200
4590.00,9.064636,25.02658,-0.000285,23.538220,-0.0110,-1.199
4592.00,9.076660,25.02709,-0.000286,23.538257,-0.0110,-1.200
4594.00,9.089837,25.02715,-0.000286,23.537694,-0.0110,-1.199
4596.00,9.106054,25.02666,-0.000286,23.538188,-0.0110,-1.198
4598.00,9.123333,25.02726,-0.000286,23.537610,-0.0110,-1.199
4600.00,9.141593,25.02693,-0.000285,23.537670,-0.0110,-1.199
4602.00,9.158614,25.02654,-0.000286,23.537293,-0.0111,-1.199
4604.00,9.174469,25.02695,-0.000286,23.537978,-0.0110,-1.200
4606.00,9.188964,25.02715,-0.000285,23.538333,-0.0111,-1.198
4608.00,9.202891,25.02667,-0.000285,23.537592,-0.0110,-1.199
4610.00,9.214772,25.02743,-0.000285,23.537016,-0.0110,-1.199
4612.00,9.225985,25.02699,-0.000285,23.537285,-0.0110,-1.200
4614.00,9.236316,25.02768,-0.000283,23.538896,-0.0110,-1.199
4616.00,9.245400,25.02764,-0.000283,23.538008,-0.0111,-1.199
4618.00,9.253454,25.02815,-0.000285,23.538954,-0.0110,-1.199
4620.00,9.259504,25.02761,-0.000283,23.538387,-0.0110,-1.199
4622.00,9.265545,25.02741,-0.000283,23.538004,-0.0111,-1.199
4624.00,9.271786,25.02774,-0.000283,23.537426,-0.0111,-1.199
4626.00,9.276625,25.02789,-0.000284,23.538441,-0.0110,-1.199
4628.00,9.281581,25.02792,-0.000284,23.538419,-0.0111,-1.199
4630.00,9.285568,25.02813,-0.000283,23.538058,-0.0110,-1.199
4632.00,9.289950,25.02824,-0.000284,23.537532,-0.0110,-1.199
4634.00,9.294067,25.02794,-0.000284,23.537792,-0.0110,-1.199
4636.00,9.297566,25.02894,-0.000284,23.537460,-0.0111,-1.199
4638.00,9.300152,25.02814,-0.000284,23.537505,-0.0111,-1.200
4640.00,9.302855,25.02864,-0.000284,23.537285,-0.0111,-1.199
4642.00,9.304817,25.02756,-0.000285,23.537493,-0.0111,-1.199
4644.00,9.306704,25.02785,-0.000284,23.537761,-0.0111,-1.199
4646.00,9.309183,25.02775,-0.000284,23.537644,-0.0110,-1.198
4648.00,9.311508,25.02853,-0.000283,23.538099,-0.0110,-1.199
4650.00,9.313660,25.02797,-0.000284,23.537590,-0.0111,-1.199
4652.00,9.315143,25.02827,-0.000285,23.538023,-0.0111,-1.200
4654.00,9.316268,25.02925,-0.000285,23.537510,-0.0111,-1.200
4656.00,9.316993,25.02873,-0.000285,23.537638,-0.0110,-1.198
4658.00,9.317328,25.02925,-0.000283,23.537568,-0.0111,-1.200
4660.00,9.318272,25.02824,-0.000285,23.537822,-0.0111,-1.199
4662.00,9.319302,25.02908,-0.000285,23.537848,-0.0110,-1.199
4664.00,9.320312,25.02888,-0.000284,23.537109,-0.0111,-1.199
4666.00,9.321272,25.02820,-0.000285,23.537625,-0.0111,-1.199
4668.00,9.322392,25.02828,-0.000284,23.537352,-0.0111,-1.198
4670.00,9.323683,25.02848,-0.000284,23.537805,-0.0111,-1.199
4672.00,9.324822,25.02821,-0.000285,23.536665,-0.0110,-1.200
4674.00,9.325129,25.02808,-0.000285,23.537690,-0.0111,-1.200
4676.00,9.325505,25.02901,-0.000285,23.537956,-0.0111,-1.199
4678.00,9.325212,25.02881,-0.000284,23.537831,-0.0111,-1.198
4680.00,9.325654,25.02857,-0.000283,23.537705,-0.0111,-1.199
4682.00,9.326359,25.02929,-0.000285,23.537523,-0.0110,-1.199
4684.00,9.327768,25.02903,-0.000284,23.537941,-0.0111,-1.198
4686.00,9.328872,25.02814,-0.000284,23.538333,-0.0111,-1.199
4688.00,9.329434,25.02863,-0.000285,23.538506,-0.0111,-1.199
4690.00,9.329566,25.02835,-0.000284,23.538367,-0.0110,-1.199
4692.00,9.331037,25.02874,-0.000283,23.538274,-0.0110,-1.200
4694.00,9.332457,25.02935,-0.000282,23.538894,-0.0110,-1.199
4696.00,9.331980,25.02857,-0.000283,23.539124,-0.0110,-1.199
4698.00,9.331102,25.02826,-0.000284,23.538471,-0.0111,-1.199
4700.00,9.331358,25.02860,-0.000285,23.538066,-0.0110,-1.199
4702.00,9.332004,25.02859,-0.000284,23.537536,-0.0110,-1.199
4704.00,9.332259,25.02827,-0.000283,23.538084,-0.0110,-1.199
4706.00,9.331969,25.02812,-0.000284,23.537962,-0.0110,-1.199
4708.00,9.332402,25.02766,-0.000283,23.536951,-0.0110,-1.199
4710.00,9.333190,25.02755,-0.000284,23.537802,-0.0110,-1.199
4712.00,9.333107,25.02766,-0.000285,23.537571,-0.0110,-1.199
4714.00,9.332609,25.02794,-0.000284,23.536865,-0.0110,-1.198
4716.00,9.331925,25.02719,-0.000283,23.538942,-0.0111,-1.199
4718.00,9.332626,25.02771,-0.000284,23.538433,-0.0111,-1.200
4720.00,9.333436,25.02786,-0.000284,23.537449,-0.0110,-1.199
4722.00,9.334367,25.02736,-0.000285,23.537727,-0.0111,-1.198
4724.00,9.333986,25.02805,-0.000285,23.538398,-0.0111,-1.199
4726.00,9.333993,25.02737,-0.000283,23.538459,-0.0110,-1.199
4728.00,9.335243,25.02708,-0.000284,23.537623,-0.0111,-1.199
4730.00,9.335982,25.02704,-0.000284,23.537969,-0.0111,-1.199
4732.00,9.336328,25.02603,-0.000284,23.538106,-0.0111,-1.199
4734.00,9.336570,25.02659,-0.000283,23.537683,-0.0110,-1.199
4736.00,9.337067,25.02628,-0.000284,23.537330,-0.0111,-1.199
4738.00,9.335706,25.02673,-0.000283,23.537818,-0.0110,-1.199
4740.00,9.334838,25.02676,-0.000284,23.537497,-0.0110,-1.199
4742.00,9.335795,25.02705,-0.000285,23.538184,-0.0111,-1.199
4744.00,9.336499,25.02670,-0.000284,23.537921,-0.0110,-1.198
4746.00,9.337528,25.02711,-0.000284,23.538580,-0.0111,-1.199
4748.00,9.337213,25.02722,-0.000285,23.537954,-0.0111,-1.199
4750.00,9.337152,25.02729,-0.000286,23.537480,-0.0111,-1.198
4752.00,9.337323,25.02730,-0.000285,23.537335,-0.0111,-1.199
4754.00,9.336700,25.02714,-0.000285,23.536854,-0.0110,-1.199
4756.00,9.337233,25.02645,-0.000283,23.538082,-0.0110,-1.199
4758.00,9.337841,25.02622,-0.000284,23.538320,-0.0111,-1.199
4760.00,9.337901,25.02710,-0.000284,23.537759,-0.0111,-1.199
4762.00,9.337959,25.02699,-0.000285,23.537116,-0.0111,-1.199
4764.00,9.338507,25.02707,-0.000283,23.537757,-0.0110,-1.199
4766.00,9.339079,25.02763,-0.000284,23.538056,-0.0110,-1.198
4768.00,9.339246,25.02797,-0.000284,23.537311,-0.0110,-1.199
4770.00,9.339025,25.02793,-0.000284,23.537436,-0.0111,-1.199
4772.00,9.338812,25.02753,-0.000283,23.538539,-0.0110,-1.199
4774.00,9.339209,25.02793,-0.000284,23.538387,-0.0111,-1.199
4776.00,9.340182,25.02810,-0.000284,23.538110,-0.0111,-1.199
4778.00,9.340617,25.02795,-0.000285,23.537462,-0.0111,-1.199
4780.00,9.339827,25.02875,-0.000284,23.537822,-0.0110,-1.198
4782.00,9.339962,25.02924,-0.000282,23.537930,-0.0111,-1.199
4784.00,9.340099,25.02914,-0.000284,23.537579,-0.0111,-1.199
4786.00,9.339852,25.02901,-0.000285,23.537462,-0.0111,-1.200
4788.00,9.340545,25.02906,-0.000285,23.537348,-0.0111,-1.199
4790.00,9.341039,25.02857,-0.000283,23.537633,-0.0111,-1.199
4792.00,9.339992,25.02847,-0.000284,23.537685,-0.0111,-1.199
4794.00,9.339732,25.02775,-0.000286,23.537335,-0.0110,-1.199
4796.00,9.339490,25.02797,-0.000284,23.537785,-0.0111,-1.198
4798.00,9.339018,25.02810,-0.000285,23.538413,-0.0111,-1.199
4800.00,9.339524,25.02829,-0.000284,23.538528,-0.0111,-1.199
4802.00,9.339783,25.02795,-0.000284,23.537583,-0.0110,-1.199
4804.00,9.339396,25.02773,-0.000285,23.537315,-0.0111,-1.199
4806.00,9.339080,25.02798,-0.000284,23.538484,-0.0110,-1.198
4808.00,9.338778,25.02777,-0.000284,23.538192,-0.0110,-1.199
4810.00,9.338452,25.02832,-0.000284,23.537523,-0.0111,-1.199
4812.00,9.339049,25.02789,-0.000285,23.537997,-0.0110,-1.200
4814.00,9.339344,25.02816,-0.000285,23.537722,-0.0111,-1.200
4816.00,9.340090,25.02812,-0.000284,23.537642,-0.0111,-1.199
4818.00,9.340520,25.02740,-0.000285,23.537770,-0.0111,-1.199
4820.00,9.340659,25.02828,-0.000284,23.537506,-0.0111,-1.199
4822.00,9.341003,25.02746,-0.000285,23.538149,-0.0111,-1.199
4824.00,9.341324,25.02827,-0.000284,23.538099,-0.0110,-1.199
4826.00,9.341164,25.02802,-0.000282,23.537713,-0.0111,-1.199
4828.00,9.340686,25.02810,-0.000284,23.537276,-0.0111,-1.199
4830.00,9.340705,25.02739,-0.000284,23.537319,-0.0111,-1.199
4832.00,9.340548,25.02662,-0.000285,23.537334,-0.0111,-1.199
4834.00,9.339784,25.02662,-0.000285,23.537382,-0.0111,-1.199
4836.00,9.340971,25.02667,-0.000285,23.537218,-0.0110,-1.199
4838.00,9.341731,25.02740,-0.000285,23.538038,-0.0111,-1.199
4840.00,9.342601,25.02644,-0.000284,23.537181,-0.0111,-1.198
4842.00,9.343259,25.02676,-0.000285,23.536849,-0.0111,-1.199
4844.00,9.343459,25.02732,-0.000286,23.537512,-0.0111,-1.199
4846.00,9.342991,25.02694,-0.000286,23.537547,-0.0111,-1.199
4848.00,9.341895,25.02635,-0.000285,23.537202,-0.0111,-1.200
4850.00,9.341537,25.02689,-0.000283,23.537976,-0.0111,-1.198
4852.00,9.342180,25.02754,-0.000284,23.537616,-0.0111,-1.200
4854.00,9.343018,25.02690,-0.000286,23.537687,-0.0111,-1.199
4856.00,9.342867,25.02699,-0.000285,23.537178,-0.0111,-1.199
4858.00,9.342962,25.02702,-0.000284,23.537354,-0.0111,-1.199
4860.00,9.343367,25.02791,-0.000284,23.537763,-0.0111,-1.199
4862.00,9.342687,25.02835,-0.000283,23.537752,-0.0111,-1.198
@17,8.0000,16.0
4864.00,9.343233,25.02745,-0.000285,23.537384,-0.0111,-1.199
4866.00,9.340523,25.02632,-0.000285,23.537648,-0.0111,-1.198
4868.00,9.326694,25.02692,-0.000283,23.537776,-0.0111,-1.199
4870.00,9.299572,25.02717,-0.000283,23.537655,-0.0111,-1.197
4872.00,9.268501,25.02719,-0.000284,23.537473,-0.0111,-1.198
4874.00,9.234206,25.02742,-0.000283,23.537830,-0.0111,-1.199
4876.00,9.200207,25.02720,-0.000286,23.537516,-0.0111,-1.199
4878.00,9.167566,25.02671,-0.000286,23.537724,-0.0110,-1.199
4880.00,9.135039,25.02628,-0.000287,23.537049,-0.0111,-1.200
4882.00,9.108778,25.02646,-0.000288,23.537766,-0.0111,-1.200
4884.00,9.094076,25.02606,-0.000287,23.537020,-0.0111,-1.201
4886.00,9.088464,25.02663,-0.000288,23.536953,-0.0111,-1.201
4888.00,9.088522,25.02716,-0.000288,23.537248,-0.0111,-1.200
4890.00,9.094758,25.02754,-0.000288,23.537302,-0.0111,-1.201
4892.00,9.104473,25.02727,-0.000288,23.536384,-0.0111,-1.199
4894.00,9.117763,25.02852,-0.000287,23.536381,-0.0111,-1.198
4896.00,9.132438,25.02831,-0.000287,23.538051,-0.0111,-1.199
4898.00,9.147069,25.02872,-0.000287,23.537599,-0.0111,-1.200
4900.00,9.161637,25.02837,-0.000287,23.537681,-0.0111,-1.198
4902.00,9.176814,25.02809,-0.000286,23.537744,-0.0111,-1.199
4904.00,9.190374,25.02843,-0.000285,23.538212,-0.0111,-1.199
4906.00,9.202787,25.02806,-0.000285,23.537872,-0.0111,-1.199
4908.00,9.214387,25.02854,-0.000287,23.538040,-0.0111,-1.200
4910.00,9.224919,25.02793,-0.000284,23.537818,-0.0111,-1.199
4912.00,9.235456,25.02758,-0.000284,23.537397,-0.0110,-1.199
4914.00,9.245852,25.02806,-0.000284,23.537937,-0.0110,-1.199
4916.00,9.253768,25.02758,-0.000285,23.538400,-0.0110,-1.198
4918.00,9.261304,25.02749,-0.000284,23.537458,-0.0110,-1.199
4920.00,9.268164,25.02777,-0.000285,23.538105,-0.0111,-1.199
4922.00,9.273703,25.02753,-0.000284,23.537813,-0.0111,-1.199
4924.00,9.279165,25.02794,-0.000285,23.537330,-0.0111,-1.199
4926.00,9.284103,25.02752,-0.000284,23.537804,-0.0111,-1.199
4928.00,9.288177,25.02688,-0.000284,23.537603,-0.0111,-1.199
4930.00,9.292873,25.02739,-0.000285,23.537571,-0.0111,-1.200
4932.00,9.296272,25.02725,-0.000285,23.538071,-0.0111,-1.199
4934.00,9.299452,25.02749,-0.000284,23.538387,-0.0110,-1.198
4936.00,9.302292,25.02681,-0.000285,23.537683,-0.0111,-1.198
4938.00,9.305183,25.02703,-0.000285,23.537367,-0.0111,-1.199
4940.00,9.307097,25.02757,-0.000285,23.537265,-0.0111,-1.199
4942.00,9.308190,25.02676,-0.000285,23.538229,-0.0111,-1.200
4944.00,9.310386,25.02631,-0.000286,23.537553,-0.0110,-1.199
4946.00,9.312663,25.02735,-0.000285,23.537393,-0.0111,-1.199
4948.00,9.314564,25.02737,-0.000285,23.537419,-0.0111,-1.199
4950.00,9.316181,25.02766,-0.000285,23.537681,-0.0111,-1.199
4952.00,9.317257,25.02706,-0.000285,23.538210,-0.0110,-1.199
4954.00,9.317982,25.02740,-0.000285,23.537594,-0.0111,-1.199
4956.00,9.319045,25.02748,-0.000284,23.537558,-0.0111,-1.199
4958.00,9.320242,25.02728,-0.000285,23.537402,-0.0111,-1.199
4960.00,9.320719,25.02727,-0.000284,23.537269,-0.0111,-1.199
4962.00,9.322371,25.02726,-0.000285,23.537876,-0.0110,-1.199
4964.00,9.323126,25.02628,-0.000285,23.537850,-0.0111,-1.199
4966.00,9.323522,25.02638,-0.000285,23.537651,-0.0111,-1.198
4968.00,9.324694,25.02634,-0.000285,23.537033,-0.0111,-1.198
4970.00,9.325207,25.02645,-0.000285,23.537544,-0.0111,-1.199
4972.00,9.325582,25.02624,-0.000285,23.537376,-0.0111,-1.198
4974.00,9.325834,25.02666,-0.000285,23.538116,-0.0111,-1.199
4976.00,9.326042,25.02713,-0.000286,23.538458,-0.0111,-1.199
4978.00,9.326128,25.02699,-0.000285,23.537573,-0.0111,-1.198
4980.00,9.326935,25.02672,-0.000285,23.537742,-0.0111,-1.199
4982.00,9.328513,25.02658,-0.000285,23.537571,-0.0111,-1.199
4984.00,9.328929,25.02685,-0.000284,23.537932,-0.0111,-1.199
4986.00,9.328874,25.02720,-0.000285,23.537789,-0.0111,-1.200
4988.00,9.329565,25.02734,-0.000283,23.537945,-0.0111,-1.198
4990.00,9.330421,25.02730,-0.000283,23.538066,-0.0111,-1.199
4992.00,9.331174,25.02778,-0.000283,23.537220,-0.0111,-1.199
4994.00,9.331278,25.02766,-0.000284,23.538066,-0.0110,-1.199
4996.00,9.332213,25.02618,-0.000284,23.537718,-0.0111,-1.199
4998.00,9.331990,25.02657,-0.000284,23.537757,-0.0111,-1.199
5000.00,9.331811,25.02629,-0.000283,23.538197,-0.0110,-1.198
5002.00,9.332357,25.02704,-0.000284,23.537770,-0.0110,-1.199
5004.00,9.331449,25.02712,-0.000284,23.538885,-0.0111,-1.199
5006.00,9.332454,25.02608,-0.000283,23.537462,-0.0110,-1.200
5008.00,9.332934,25.02631,-0.000283,23.537391,-0.0110,-1.200
5010.00,9.333440,25.02649,-0.000285,23.538110,-0.0111,-1.199
5012.00,9.334464,25.02600,-0.000284,23.538394,-0.0111,-1.198
5014.00,9.334231,25.02619,-0.000283,23.538253,-0.0110,-1.199
5016.00,9.335305,25.02710,-0.000284,23.537963,-0.0110,-1.198
5018.00,9.335173,25.02653,-0.000283,23.538268,-0.0110,-1.199
5020.00,9.336199,25.02629,-0.000283,23.538235,-0.0111,-1.199
5022.00,9.335962,25.02678,-0.000283,23.537519,-0.0110,-1.199
5024.00,9.336588,25.02637,-0.000283,23.537926,-0.0110,-1.199
5026.00,9.336364,25.02601,-0.000283,23.538088,-0.0110,-1.199
5028.00,9.335701,25.02637,-0.000284,23.538097,-0.0111,-1.200
5030.00,9.335256,25.02512,-0.000285,23.537975,-0.0111,-1.199
5032.00,9.335961,25.02584,-0.000285,23.536929,-0.0111,-1.199
5034.00,9.336129,25.02575,-0.000285,23.537677,-0.0111,-1.199
5036.00,9.336794,25.02551,-0.000284,23.538612,-0.0111,-1.199
5038.00,9.337764,25.02572,-0.000285,23.537880,-0.0111,-1.199
5040.00,9.337746,25.02610,-0.000284,23.536929,-0.0111,-1.199
5042.00,9.337124,25.02609,-0.000285,23.537118,-0.0111,-1.199
5044.00,9.336745,25.02676,-0.000285,23.537456,-0.0111,-1.199
5046.00,9.336878,25.02656,-0.000283,23.537133,-0.0111,-1.200
5048.00,9.336718,25.02617,-0.000284,23.537802,-0.0111,-1.199
5050.00,9.337420,25.02586,-0.000284,23.537306,-0.0110,-1.199
5052.00,9.337377,25.02591,-0.000284,23.537707,-0.0111,-1.199
5054.00,9.337863,25.02581,-0.000284,23.538725,-0.0111,-1.199
5056.00,9.338180,25.02596,-0.000284,23.537770,-0.0110,-1.199
5058.00,9.337886,25.02653,-0.000283,23.537655,-0.0110,-1.199
5060.00,9.338251,25.02591,-0.000284,23.538298,-0.0111,-1.199
5062.00,9.339150,25.02570,-0.000284,23.538223,-0.0110,-1.199
5064.00,9.339036,25.02609,-0.000285,23.537792,-0.0110,-1.199
5066.00,9.338708,25.02611,-0.000283,23.537752,-0.0110,-1.199
5068.00,9.337995,25.02572,-0.000284,23.538088,-0.0110,-1.199
5070.00,9.338728,25.02607,-0.000285,23.538064,-0.0111,-1.200
5072.00,9.339550,25.02619,-0.000285,23.537653,-0.0111,-1.199
5074.00,9.339418,25.02630,-0.000285,23.537153,-0.0111,-1.199
5076.00,9.339086,25.02601,-0.000286,23.537573,-0.0110,-1.199
5078.00,9.338768,25.02557,-0.000284,23.537750,-0.0111,-1.198
5080.00,9.339440,25.02591,-0.000284,23.538391,-0.0111,-1.199
5082.00,9.339477,25.02679,-0.000284,23.537467,-0.0110,-1.199
5084.00,9.339220,25.02658,-0.000284,23.537501,-0.0110,-1.200
5086.00,9.340213,25.02603,-0.000285,23.538079,-0.0110,-1.199
5088.00,9.340393,25.02573,-0.000284,23.537609,-0.0111,-1.199
5090.00,9.340147,25.02659,-0.000284,23.538181,-0.0111,-1.199
5092.00,9.340601,25.02676,-0.000284,23.538327,-0.0111,-1.199
5094.00,9.340186,25.02714,-0.000284,23.537883,-0.0111,-1.199
5096.00,9.339875,25.02622,-0.000284,23.538567,-0.0111,-1.199
5098.00,9.339484,25.02654,-0.000283,23.538110,-0.0110,-1.199
5100.00,9.340483,25.02662,-0.000284,23.537640,-0.0110,-1.199
5102.00,9.340745,25.02675,-0.000284,23.538649,-0.0110,-1.200
5104.00,9.340575,25.02670,-0.000284,23.538454,-0.0110,-1.199
5106.00,9.340522,25.02641,-0.000284,23.538170,-0.0111,-1.199
5108.00,9.340576,25.02683,-0.000284,23.538223,-0.0111,-1.198
5110.00,9.339852,25.02707,-0.000284,23.538188,-0.0111,-1.199
5112.00,9.340460,25.02650,-0.000284,23.537668,-0.0111,-1.200
5114.00,9.341792,25.02694,-0.000285,23.537300,-0.0111,-1.199
5116.00,9.341788,25.02686,-0.000284,23.537464,-0.0111,-1.199
5118.00,9.341603,25.02752,-0.000284,23.538324,-0.0110,-1.199
5120.00,9.341809,25.02787,-0.000283,23.538625,-0.0110,-1.199
5122.00,9.342159,25.02724,-0.000283,23.537701,-0.0110,-1.199
5124.00,9.342374,25.02714,-0.000284,23.537844,-0.0111,-1.199
5126.00,9.342792,25.02783,-0.000284,23.537965,-0.0110,-1.199
5128.00,9.342272,25.02782,-0.000283,23.537393,-0.0110,-1.199
5130.00,9.342218,25.02717,-0.000283,23.537467,-0.0110,-1.199
5132.00,9.342718,25.02702,-0.000284,23.537919,-0.0110,-1.199
5134.00,9.341950,25.02743,-0.000285,23.538010,-0.0110,-1.199
5136.00,9.341940,25.02713,-0.000285,23.537818,-0.0111,-1.199
5138.00,9.342414,25.02742,-0.000284,23.537947,-0.0110,-1.199
5140.00,9.342148,25.02732,-0.000285,23.537869,-0.0111,-1.199
5142.00,9.342004,25.02747,-0.000284,23.537166,-0.0111,-1.199
5144.00,9.342395,25.02719,-0.000284,23.538279,-0.0111,-1.200
5146.00,9.341382,25.02750,-0.000284,23.538110,-0.0111,-1.198
5148.00,9.341533,25.02802,-0.000284,23.538173,-0.0111,-1.199
5150.00,9.341185,25.02743,-0.000284,23.537012,-0.0111,-1.199
5152.00,9.340701,25.02755,-0.000284,23.537257,-0.0110,-1.199
5154.00,9.340625,25.02844,-0.000284,23.537640,-0.0111,-1.199
5156.00,9.341289,25.02853,-0.000284,23.537692,-0.0111,-1.199
5158.00,9.341997,25.02813,-0.000284,23.538363,-0.0110,-1.199
5160.00,9.341945,25.02735,-0.000284,23.537895,-0.0111,-1.199
5162.00,9.341865,25.02778,-0.000284,23.537945,-0.0111,-1.199
@18,8.0000,16.0
5164.00,9.342249,25.02770,-0.000285,23.537265,-0.0111,-1.199
5166.00,9.339308,25.02762,-0.000284,23.537061,-0.0111,-1.199
5168.00,9.327345,25.02691,-0.000284,23.537036,-0.0111,-1.198
5170.00,9.303869,25.02628,-0.000283,23.537878,-0.0111,-1.198
5172.00,9.277780,25.02690,-0.000284,23.538093,-0.0111,-1.198
5174.00,9.248192,25.02764,-0.000285,23.537924,-0.0111,-1.200
5176.00,9.217669,25.02699,-0.000288,23.537657,-0.0110,-1.200
5178.00,9.187620,25.02721,-0.000286,23.538667,-0.0110,-1.200
5180.00,9.159075,25.02748,-0.000285,23.537759,-0.0111,-1.199
5182.00,9.135002,25.02704,-0.000287,23.537583,-0.0111,-1.200
5184.00,9.121186,25.02854,-0.000287,23.537568,-0.0110,-1.201
5186.00,9.117213,25.02908,-0.000288,23.538225,-0.0110,-1.202
5188.00,9.117844,25.02911,-0.000287,23.538348,-0.0110,-1.200
5190.00,9.122770,25.02857,-0.000286,23.538014,-0.0110,-1.200
5192.00,9.130830,25.02795,-0.000287,23.537817,-0.0111,-1.200
5194.00,9.141998,25.02846,-0.000287,23.537542,-0.0111,-1.200
5196.00,9.153373,25.02887,-0.000286,23.537618,-0.0111,-1.199
5198.00,9.166054,25.02879,-0.000286,23.537436,-0.0110,-1.199
5200.00,9.180751,25.02946,-0.000285,23.538134,-0.0111,-1.199
5202.00,9.193736,25.02894,-0.000287,23.537696,-0.0111,-1.199
5204.00,9.204919,25.02856,-0.000285,23.538025,-0.0110,-1.200
5206.00,9.216822,25.02869,-0.000286,23.538502,-0.0110,-1.200
5208.00,9.227312,25.02844,-0.000285,23.538223,-0.0111,-1.200
5210.00,9.236593,25.02878,-0.000284,23.538589,-0.0110,-1.200
5212.00,9.245750,25.02927,-0.000285,23.538275,-0.0110,-1.199
5214.00,9.254662,25.02915,-0.000285,23.537531,-0.0110,-1.200
5216.00,9.262217,25.02962,-0.000284,23.537421,-0.0110,-1.199
5218.00,9.268740,25.02960,-0.000284,23.538140,-0.0110,-1.199
5220.00,9.274247,25.02920,-0.000285,23.538757,-0.0110,-1.199
5222.00,9.280436,25.02919,-0.000285,23.538744,-0.0110,-1.200
5224.00,9.285540,25.02930,-0.000284,23.537683,-0.0111,-1.200
5226.00,9.289472,25.02850,-0.000284,23.537358,-0.0110,-1.199
5228.00,9.292857,25.02893,-0.000283,23.537661,-0.0111,-1.200
5230.00,9.296725,25.02884,-0.000283,23.537137,-0.0111,-1.200
5232.00,9.300078,25.02850,-0.000284,23.538181,-0.0111,-1.199
5234.00,9.302713,25.02857,-0.000284,23.538558,-0.0111,-1.199
5236.00,9.305175,25.02897,-0.000285,23.538654,-0.0111,-1.200
5238.00,9.307670,25.02949,-0.000285,23.537895,-0.0111,-1.199
5240.00,9.309289,25.02963,-0.000285,23.537607,-0.0111,-1.200
5242.00,9.312288,25.02965,-0.000285,23.538092,-0.0111,-1.200
5244.00,9.313709,25.02970,-0.000283,23.537635,-0.0111,-1.200
5246.00,9.315015,25.02983,-0.000284,23.538335,-0.0110,-1.199
5248.00,9.316555,25.03021,-0.000285,23.537882,-0.0111,-1.200
5250.00,9.317351,25.03014,-0.000284,23.537545,-0.0110,-1.200
5252.00,9.319084,25.03030,-0.000285,23.537636,-0.0110,-1.200
5254.00,9.320436,25.03071,-0.000285,23.537074,-0.0110,-1.199
5256.00,9.321467,25.03043,-0.000284,23.537870,-0.0111,-1.200
5258.00,9.321399,25.03000,-0.000286,23.538170,-0.0111,-1.199
5260.00,9.322206,25.03005,-0.000285,23.537564,-0.0110,-1.199
5262.00,9.323418,25.03092,-0.000284,23.537503,-0.0111,-1.199
5264.00,9.323738,25.03068,-0.000283,23.537570,-0.0110,-1.201
5266.00,9.324863,25.03063,-0.000284,23.537466,-0.0111,-1.200
5268.00,9.324965,25.03079,-0.000284,23.537826,-0.0111,-1.199
5270.00,9.325073,25.03104,-0.000285,23.536399,-0.0111,-1.199
5272.00,9.326128,25.03036,-0.000285,23.537335,-0.0111,-1.200
5274.00,9.326859,25.03000,-0.000285,23.538519,-0.0111,-1.200
5276.00,9.326322,25.02982,-0.000285,23.537588,-0.0111,-1.200
5278.00,9.327638,25.03030,-0.000286,23.537852,-0.0111,-1.200
5280.00,9.328260,25.02981,-0.000286,23.537191,-0.0111,-1.199
5282.00,9.328697,25.02980,-0.000285,23.537532,-0.0111,-1.200
5284.00,9.328415,25.02993,-0.000285,23.536654,-0.0111,-1.200
5286.00,9.328890,25.02946,-0.000285,23.537114,-0.0110,-1.200
5288.00,9.329426,25.02930,-0.000286,23.536867,-0.0111,-1.200
5290.00,9.330164,25.02922,-0.000284,23.537705,-0.0111,-1.200
5292.00,9.331417,25.02906,-0.000284,23.538249,-0.0111,-1.200
5294.00,9.331310,25.02874,-0.000284,23.537395,-0.0111,-1.199
5296.00,9.330736,25.02857,-0.000284,23.537975,-0.0111,-1.199
5298.00,9.332212,25.02875,-0.000285,23.537564,-0.0111,-1.200
5300.00,9.332758,25.02848,-0.000284,23.537233,-0.0111,-1.200
5302.00,9.332509,25.02932,-0.000285,23.537334,-0.0111,-1.200
5304.00,9.333179,25.02991,-0.000285,23.537885,-0.0111,-1.200
5306.00,9.333170,25.02967,-0.000285,23.537417,-0.0110,-1.200
5308.00,9.333742,25.02946,-0.000284,23.537746,-0.0111,-1.200
5310.00,9.333771,25.02978,-0.000285,23.538227,-0.0111,-1.200
5312.00,9.333964,25.02901,-0.000285,23.537493,-0.0111,-1.199
5314.00,9.334105,25.02979,-0.000285,23.537250,-0.0111,-1.200
5316.00,9.333793,25.02973,-0.000284,23.537976,-0.0110,-1.200
5318.00,9.334256,25.02871,-0.000284,23.537413,-0.0111,-1.199
5320.00,9.334560,25.02932,-0.000284,23.537142,-0.0110,-1.200
5322.00,9.335085,25.02890,-0.000285,23.538012,-0.0110,-1.201
5324.00,9.334020,25.02754,-0.000284,23.538249,-0.0111,-1.200
5326.00,9.334190,25.02796,-0.000283,23.537523,-0.0111,-1.199
5328.00,9.335095,25.02816,-0.000284,23.537332,-0.0110,-1.200
5330.00,9.334194,25.02816,-0.000284,23.538034,-0.0111,-1.200
5332.00,9.334324,25.02903,-0.000284,23.537555,-0.0110,-1.200
5334.00,9.335683,25.02896,-0.000286,23.537367,-0.0111,-1.200
5336.00,9.335765,25.02895,-0.000284,23.538346,-0.0111,-1.199
5338.00,9.336716,25.02944,-0.000284,23.538201,-0.0111,-1.200
5340.00,9.336832,25.02876,-0.000284,23.537677,-0.0110,-1.200
5342.00,9.336984,25.02880,-0.000284,23.537971,-0.0110,-1.200
5344.00,9.336468,25.02902,-0.000283,23.537062,-0.0111,-1.199
5346.00,9.335702,25.02975,-0.000283,23.537373,-0.0111,-1.199
5348.00,9.336627,25.02826,-0.000284,23.538157,-0.0110,-1.199
5350.00,9.337197,25.02865,-0.000285,23.537703,-0.0110,-1.200
5352.00,9.336928,25.02890,-0.000285,23.537597,-0.0111,-1.200
5354.00,9.337408,25.02895,-0.000284,23.537727,-0.0111,-1.200
5356.00,9.338244,25.02898,-0.000285,23.537943,-0.0110,-1.200
5358.00,9.337336,25.02847,-0.000284,23.538340,-0.0111,-1.200
5360.00,9.336595,25.02774,-0.000285,23.537384,-0.0111,-1.199
5362.00,9.336638,25.02761,-0.000286,23.538207,-0.0111,-1.199
5364.00,9.336718,25.02746,-0.000286,23.538231,-0.0111,-1.200
5366.00,9.337252,25.02851,-0.000285,23.537937,-0.0111,-1.200
5368.00,9.336889,25.02848,-0.000284,23.537763,-0.0111,-1.200
5370.00,9.336892,25.02832,-0.000285,23.537800,-0.0111,-1.199
5372.00,9.337452,25.02903,-0.000285,23.537280,-0.0111,-1.200
5374.00,9.338132,25.02931,-0.000286,23.537129,-0.0111,-1.199
5376.00,9.338439,25.02943,-0.000285,23.537408,-0.0111,-1.200
5378.00,9.338624,25.02953,-0.000285,23.537220,-0.0111,-1.200
5380.00,9.339030,25.02926,-0.000285,23.538075,-0.0111,-1.200
5382.00,9.338531,25.02899,-0.000284,23.537980,-0.0111,-1.200
5384.00,9.338760,25.02878,-0.000286,23.538290,-0.0111,-1.200
5386.00,9.339043,25.02965,-0.000286,23.538458,-0.0111,-1.200
5388.00,9.339018,25.02994,-0.000284,23.538537,-0.0111,-1.200
5390.00,9.339327,25.02902,-0.000284,23.537499,-0.0111,-1.199
5392.00,9.339317,25.02999,-0.000284,23.537566,-0.0111,-1.199
5394.00,9.338549,25.02975,-0.000284,23.537337,-0.0111,-1.200
5396.00,9.339057,25.02924,-0.000284,23.537779,-0.0110,-1.200
5398.00,9.339115,25.02965,-0.000285,23.537570,-0.0111,-1.200
5400.00,9.339327,25.02990,-0.000284,23.537568,-0.0111,-1.200
5402.00,9.339499,25.03069,-0.000285,23.537949,-0.0111,-1.200
5404.00,9.339830,25.03156,-0.000285,23.537365,-0.0111,-1.199
5406.00,9.339817,25.03114,-0.000284,23.536891,-0.0110,-1.200
5408.00,9.340956,25.03094,-0.000285,23.537854,-0.0110,-1.200
5410.00,9.341341,25.03137,-0.000284,23.538266,-0.0110,-1.200
5412.00,9.341425,25.03040,-0.000283,23.537949,-0.0110,-1.200
5414.00,9.341443,25.03038,-0.000284,23.537269,-0.0111,-1.199
5416.00,9.340259,25.03005,-0.000283,23.537949,-0.0111,-1.199
5418.00,9.340168,25.02988,-0.000283,23.537833,-0.0110,-1.199
5420.00,9.341320,25.03004,-0.000283,23.537902,-0.0111,-1.200
5422.00,9.341227,25.03091,-0.000284,23.537516,-0.0110,-1.200
5424.00,9.340543,25.03105,-0.000284,23.538058,-0.0111,-1.199
5426.00,9.339975,25.03094,-0.000284,23.538225,-0.0110,-1.200
5428.00,9.339655,25.03092,-0.000284,23.537482,-0.0110,-1.200
5430.00,9.339164,25.03064,-0.000284,23.537603,-0.0111,-1.200
5432.00,9.339697,25.03052,-0.000284,23.537345,-0.0110,-1.199
5434.00,9.340682,25.03065,-0.000283,23.537986,-0.0110,-1.200
5436.00,9.340660,25.03099,-0.000284,23.537988,-0.0111,-1.200
5438.00,9.340447,25.03079,-0.000284,23.537657,-0.0111,-1.199
5440.00,9.340778,25.03101,-0.000284,23.537540,-0.0111,-1.200
5442.00,9.340797,25.03052,-0.000285,23.537631,-0.0111,-1.200
5444.00,9.341327,25.03097,-0.000284,23.537512,-0.0110,-1.200
5446.00,9.340804,25.03157,-0.000285,23.537622,-0.0110,-1.200
5448.00,9.339979,25.03043,-0.000284,23.537792,-0.0110,-1.199
5450.00,9.339626,25.03011,-0.000284,23.537544,-0.0111,-1.200
5452.00,9.339409,25.03150,-0.000284,23.537679,-0.0111,-1.200
5454.00,9.339723,25.03113,-0.000285,23.538766,-0.0111,-1.201
5456.00,9.340724,25.03095,-0.000284,23.538781,-0.0111,-1.200
5458.00,9.340813,25.03144,-0.000283,23.537807,-0.0111,-1.200
5460.00,9.340744,25.03082,-0.000284,23.538105,-0.0110,-1.200
5462.00,9.340973,25.03015,-0.000284,23.537969,-0.0110,-1.200
@19,8.0000,16.0
5464.00,9.341656,25.03100,-0.000284,23.537874,-0.0110,-1.199
5466.00,9.340334,25.03015,-0.000283,23.537854,-0.0110,-1.200
5468.00,9.330693,25.03028,-0.000283,23.537956,-0.0110,-1.198
5470.00,9.310286,25.02964,-0.000283,23.537306,-0.0110,-1.198
5472.00,9.285719,25.02991,-0.000284,23.537973,-0.0111,-1.200
5474.00,9.258369,25.03028,-0.000284,23.537798,-0.0111,-1.200
5476.00,9.230243,25.03103,-0.000286,23.537830,-0.0111,-1.200
5478.00,9.202675,25.03148,-0.000286,23.537564,-0.0111,-1.200
5480.00,9.177276,25.03109,-0.000287,23.536960,-0.0111,-1.201
5482.00,9.155631,25.03065,-0.000287,23.537365,-0.0111,-1.201
5484.00,9.141852,25.03002,-0.000288,23.537241,-0.0111,-1.203
5486.00,9.138466,25.03153,-0.000289,23.537833,-0.0111,-1.202
5488.00,9.140173,25.03103,-0.000288,23.537805,-0.0111,-1.201
5490.00,9.144767,25.03117,-0.000287,23.537127,-0.0111,-1.200
5492.00,9.151522,25.03116,-0.000286,23.537997,-0.0111,-1.200
5494.00,9.161648,25.03131,-0.000286,23.537302,-0.0111,-1.200
5496.00,9.174290,25.03038,-0.000286,23.538056,-0.0111,-1.201
5498.00,9.186151,25.03069,-0.000286,23.537716,-0.0111,-1.200
5500.00,9.197465,25.03077,-0.000287,23.538034,-0.0111,-1.201
5502.00,9.209900,25.03018,-0.000288,23.537640,-0.0111,-1.200
5504.00,9.221081,25.02997,-0.000286,23.537085,-0.0110,-1.200
5506.00,9.230412,25.03172,-0.000284,23.537995,-0.0111,-1.200
5508.00,9.238987,25.03106,-0.000283,23.537374,-0.0111,-1.200
5510.00,9.247083,25.03050,-0.000282,23.537501,-0.0111,-1.200
5512.00,9.255457,25.03111,-0.000283,23.538419,-0.0110,-1.200
5514.00,9.262312,25.03140,-0.000284,23.537501,-0.0110,-1.200
5516.00,9.268549,25.03082,-0.000284,23.537830,-0.0111,-1.200
5518.00,9.274131,25.03094,-0.000285,23.538407,-0.0111,-1.200
5520.00,9.279603,25.03029,-0.000285,23.537547,-0.0111,-1.199
5522.00,9.284406,25.03063,-0.000285,23.537989,-0.0110,-1.200
5524.00,9.288966,25.03013,-0.000285,23.538086,-0.0111,-1.200
5526.00,9.293400,25.03042,-0.000284,23.537904,-0.0111,-1.200
5528.00,9.296435,25.03009,-0.000284,23.538216,-0.0110,-1.200
5530.00,9.298866,25.03033,-0.000284,23.537792,-0.0110,-1.201
5532.00,9.301826,25.03094,-0.000283,23.537761,-0.0110,-1.200
5534.00,9.304538,25.03095,-0.000283,23.537623,-0.0110,-1.200
5536.00,9.307232,25.03046,-0.000283,23.538565,-0.0110,-1.200
5538.00,9.310089,25.03116,-0.000284,23.537904,-0.0110,-1.200
5540.00,9.311261,25.03146,-0.000283,23.538079,-0.0111,-1.200
5542.00,9.312029,25.03102,-0.000284,23.538874,-0.0111,-1.200
5544.00,9.312933,25.03158,-0.000285,23.537423,-0.0110,-1.200
5546.00,9.314381,25.03126,-0.000283,23.537891,-0.0110,-1.200
5548.00,9.315627,25.03178,-0.000284,23.537883,-0.0111,-1.200
5550.00,9.317864,25.03189,-0.000284,23.537822,-0.0111,-1.200
5552.00,9.319372,25.03148,-0.000285,23.538355,-0.0110,-1.200
5554.00,9.320510,25.03150,-0.000284,23.537813,-0.0110,-1.200
5556.00,9.321433,25.03147,-0.000283,23.537633,-0.0110,-1.200
5558.00,9.322591,25.03091,-0.000283,23.537815,-0.0110,-1.200
5560.00,9.323778,25.03184,-0.000283,23.537941,-0.0111,-1.200
5562.00,9.324731,25.03157,-0.000284,23.537807,-0.0110,-1.201
5564.00,9.324798,25.03122,-0.000285,23.537560,-0.0111,-1.200
5566.00,9.325489,25.03134,-0.000283,23.538259,-0.0110,-1.200
5568.00,9.326628,25.03145,-0.000284,23.537493,-0.0110,-1.200
5570.00,9.326705,25.03164,-0.000284,23.538147,-0.0110,-1.200
5572.00,9.327629,25.03170,-0.000284,23.537880,-0.0110,-1.201
5574.00,9.328343,25.03189,-0.000284,23.537724,-0.0110,-1.201
5576.00,9.328575,25.03194,-0.000283,23.538134,-0.0110,-1.200
5578.00,9.328117,25.03107,-0.000284,23.537542,-0.0110,-1.200
5580.00,9.328206,25.03138,-0.000284,23.537885,-0.0110,-1.200
5582.00,9.328138,25.03237,-0.000284,23.538387,-0.0111,-1.200
5584.00,9.329143,25.03149,-0.000284,23.537794,-0.0110,-1.201
5586.00,9.330866,25.03189,-0.000284,23.538350,-0.0111,-1.201
5588.00,9.331205,25.03117,-0.000285,23.538346,-0.0111,-1.200
5590.00,9.331384,25.03142,-0.000283,23.537061,-0.0111,-1.201
5592.00,9.332328,25.03099,-0.000284,23.537287,-0.0111,-1.200
5594.00,9.332404,25.03109,-0.000283,23.538326,-0.0111,-1.199
5596.00,9.332245,25.03133,-0.000283,23.538118,-0.0111,-1.201
5598.00,9.332735,25.03159,-0.000283,23.538378,-0.0111,-1.200
5600.00,9.332080,25.03118,-0.000284,23.537616,-0.0110,-1.201
5602.00,9.331818,25.03093,-0.000285,23.538497,-0.0110,-1.201
5604.00,9.332161,25.03147,-0.000284,23.537989,-0.0110,-1.200
5606.00,9.331764,25.03095,-0.000283,23.538040,-0.0111,-1.200
5608.00,9.331722,25.03115,-0.000284,23.538015,-0.0111,-1.201
5610.00,9.331570,25.03181,-0.000283,23.537958,-0.0111,-1.200
5612.00,9.332135,25.03117,-0.000286,23.537516,-0.0111,-1.201
5614.00,9.333427,25.03079,-0.000285,23.537722,-0.0111,-1.201
5616.00,9.333866,25.03055,-0.000286,23.537499,-0.0111,-1.200
5618.00,9.334190,25.03024,-0.000284,23.538108,-0.0111,-1.200
5620.00,9.334084,25.03080,-0.000284,23.538164,-0.0111,-1.201
5622.00,9.334607,25.03108,-0.000284,23.537434,-0.0111,-1.201
5624.00,9.334709,25.03056,-0.000285,23.537272,-0.0111,-1.200
5626.00,9.334534,25.03087,-0.000284,23.537618,-0.0110,-1.200
5628.00,9.335533,25.03047,-0.000286,23.537921,-0.0111,-1.201
5630.00,9.335633,25.03076,-0.000284,23.537421,-0.0111,-1.200
5632.00,9.334577,25.03072,-0.000284,23.537770,-0.0111,-1.201
5634.00,9.334634,25.03014,-0.000285,23.536986,-0.0111,-1.200
5636.00,9.334709,25.03081,-0.000284,23.537685,-0.0111,-1.200
5638.00,9.335577,25.03010,-0.000284,23.538329,-0.0111,-1.200
5640.00,9.335645,25.03048,-0.000284,23.538647,-0.0111,-1.201
5642.00,9.334910,25.03088,-0.000283,23.537590,-0.0111,-1.200
5644.00,9.335070,25.03043,-0.000284,23.537254,-0.0111,-1.200
5646.00,9.335905,25.03039,-0.000284,23.537856,-0.0111,-1.201
5648.00,9.337346,25.02979,-0.000284,23.538099,-0.0111,-1.201
5650.00,9.337266,25.03009,-0.000285,23.537605,-0.0111,-1.200
5652.00,9.336540,25.03026,-0.000284,23.538459,-0.0111,-1.199
5654.00,9.336059,25.03098,-0.000283,23.538058,-0.0111,-1.201
5656.00,9.335975,25.03034,-0.000284,23.537293,-0.0111,-1.200
5658.00,9.336823,25.03045,-0.000284,23.537161,-0.0111,-1.200
5660.00,9.337580,25.03067,-0.000284,23.537293,-0.0111,-1.200
5662.00,9.337556,25.03049,-0.000284,23.538162,-0.0111,-1.201
5664.00,9.337727,25.03085,-0.000284,23.537837,-0.0111,-1.200
5666.00,9.337690,25.03159,-0.000284,23.537261,-0.0110,-1.200
5668.00,9.337051,25.03105,-0.000284,23.537568,-0.0110,-1.200
5670.00,9.337800,25.03033,-0.000284,23.538132,-0.0111,-1.200
5672.00,9.338076,25.03045,-0.000284,23.538664,-0.0111,-1.201
5674.00,9.338031,25.03010,-0.000285,23.538021,-0.0110,-1.201
5676.00,9.337802,25.03053,-0.000284,23.537962,-0.0110,-1.200
5678.00,9.337029,25.03023,-0.000284,23.537687,-0.0110,-1.200
5680.00,9.336538,25.03006,-0.000284,23.537612,-0.0111,-1.200
5682.00,9.337407,25.03098,-0.000283,23.537776,-0.0111,-1.201
5684.00,9.337245,25.03115,-0.000284,23.538043,-0.0111,-1.200
5686.00,9.337624,25.03112,-0.000285,23.538781,-0.0110,-1.200
5688.00,9.338287,25.03105,-0.000284,23.536819,-0.0110,-1.200
5690.00,9.339265,25.03102,-0.000284,23.537445,-0.0111,-1.201
5692.00,9.339950,25.03090,-0.000285,23.537287,-0.0110,-1.200
5694.00,9.339368,25.03130,-0.000284,23.537348,-0.0110,-1.201
5696.00,9.338409,25.03187,-0.000283,23.537779,-0.0110,-1.200
5698.00,9.338654,25.03194,-0.000284,23.537883,-0.0111,-1.200
5700.00,9.338946,25.03161,-0.000284,23.538469,-0.0110,-1.200
5702.00,9.339158,25.03197,-0.000284,23.537757,-0.0110,-1.200
5704.00,9.339357,25.03210,-0.000284,23.537596,-0.0111,-1.201
5706.00,9.339050,25.03120,-0.000284,23.538170,-0.0111,-1.201
5708.00,9.339139,25.03076,-0.000283,23.537399,-0.0111,-1.200
5710.00,9.339433,25.03114,-0.000283,23.537863,-0.0111,-1.199
5712.00,9.339475,25.03109,-0.000283,23.537733,-0.0111,-1.200
5714.00,9.339966,25.03058,-0.000283,23.536981,-0.0111,-1.200
5716.00,9.341137,25.03157,-0.000284,23.537739,-0.0111,-1.201
5718.00,9.341272,25.03055,-0.000285,23.538160,-0.0110,-1.201
5720.00,9.340622,25.03085,-0.000285,23.537779,-0.0111,-1.201
5722.00,9.340269,25.03146,-0.000284,23.538004,-0.0111,-1.200
5724.00,9.340938,25.03173,-0.000284,23.537553,-0.0111,-1.201
5726.00,9.340731,25.03136,-0.000286,23.537356,-0.0111,-1.200
5728.00,9.339899,25.03180,-0.000285,23.538197,-0.0111,-1.200
5730.00,9.340161,25.03148,-0.000284,23.538333,-0.0111,-1.200
5732.00,9.340615,25.03133,-0.000284,23.537603,-0.0111,-1.200
5734.00,9.340947,25.03190,-0.000284,23.537887,-0.0111,-1.201
5736.00,9.340739,25.03164,-0.000284,23.537356,-0.0111,-1.201
5738.00,9.340707,25.03153,-0.000285,23.536587,-0.0111,-1.200
5740.00,9.340362,25.03076,-0.000284,23.537683,-0.0111,-1.200
5742.00,9.338797,25.03131,-0.000285,23.539141,-0.0110,-1.201
5744.00,9.339445,25.03142,-0.000285,23.537467,-0.0111,-1.200
5746.00,9.339516,25.03139,-0.000284,23.537648,-0.0111,-1.200
5748.00,9.339060,25.03167,-0.000284,23.538409,-0.0110,-1.200
5750.00,9.339463,25.03129,-0.000283,23.537850,-0.0110,-1.201
5752.00,9.339153,25.03164,-0.000284,23.537748,-0.0111,-1.200
5754.00,9.339751,25.03143,-0.000284,23.537867,-0.0111,-1.200
5756.00,9.339692,25.03153,-0.000284,23.538262,-0.0111,-1.201
5758.00,9.340631,25.03149,-0.000284,23.538181,-0.0111,-1.201
5760.00,9.340912,25.03191,-0.000284,23.537809,-0.0111,-1.200
5762.00,9.340991,25.03186,-0.000284,23.537757,-0.0111,-1.200
@20,8.0000,16.0
5764.00,9.340813,25.03181,-0.000284,23.537545,-0.0111,-1.200
5766.00,9.338140,25.03255,-0.000284,23.538402,-0.0111,-1.200
5768.00,9.329714,25.03242,-0.000284,23.537570,-0.0111,-1.199
5770.00,9.311855,25.03227,-0.000283,23.537495,-0.0111,-1.200
5772.00,9.289614,25.03261,-0.000284,23.537887,-0.0110,-1.200
5774.00,9.265736,25.03173,-0.000284,23.537826,-0.0110,-1.200
5776.00,9.242394,25.03215,-0.000284,23.537176,-0.0111,-1.201
5778.00,9.217730,25.03181,-0.000286,23.536849,-0.0111,-1.202
5780.00,9.194474,25.03228,-0.000288,23.538118,-0.0111,-1.201
5782.00,9.175106,25.03287,-0.000288,23.537107,-0.0111,-1.202
5784.00,9.164474,25.03284,-0.000288,23.537135,-0.0110,-1.202
5786.00,9.161370,25.03288,-0.000287,23.537387,-0.0111,-1.202
5788.00,9.161453,25.03232,-0.000287,23.537393,-0.0111,-1.201
5790.00,9.165230,25.03269,-0.000287,23.536979,-0.0111,-1.202
5792.00,9.172959,25.03213,-0.000287,23.537005,-0.0110,-1.201
5794.00,9.181029,25.03201,-0.000285,23.537083,-0.0110,-1.200
5796.00,9.190837,25.03193,-0.000285,23.537820,-0.0110,-1.200
5798.00,9.201341,25.03108,-0.000287,23.537560,-0.0111,-1.201
5800.00,9.211498,25.03179,-0.000286,23.537896,-0.0110,-1.201
5802.00,9.221711,25.03143,-0.000286,23.537371,-0.0111,-1.202
5804.00,9.231424,25.03185,-0.000285,23.537843,-0.0111,-1.201
5806.00,9.240052,25.03120,-0.000285,23.538144,-0.0110,-1.201
5808.00,9.248704,25.03147,-0.000285,23.537675,-0.0111,-1.200
5810.00,9.256559,25.03158,-0.000286,23.538262,-0.0111,-1.200
5812.00,9.264108,25.03201,-0.000285,23.537792,-0.0111,-1.201
5814.00,9.270740,25.03199,-0.000285,23.537291,-0.0111,-1.200
5816.00,9.276473,25.03193,-0.000285,23.537525,-0.0111,-1.200
5818.00,9.281608,25.03230,-0.000285,23.536994,-0.0111,-1.201
5820.00,9.285036,25.03217,-0.000286,23.537259,-0.0111,-1.200
5822.00,9.288691,25.03181,-0.000286,23.537804,-0.0111,-1.201
5824.00,9.292183,25.03178,-0.000286,23.536810,-0.0111,-1.201
5826.00,9.295347,25.03230,-0.000285,23.537410,-0.0111,-1.201
5828.00,9.299376,25.03157,-0.000283,23.537166,-0.0111,-1.200
5830.00,9.302604,25.03205,-0.000284,23.538004,-0.0111,-1.200
5832.00,9.305833,25.03117,-0.000284,23.537973,-0.0110,-1.201
5834.00,9.307855,25.03164,-0.000284,23.538625,-0.0111,-1.200
5836.00,9.308497,25.03208,-0.000284,23.538645,-0.0110,-1.201
5838.00,9.310572,25.03242,-0.000284,23.537644,-0.0110,-1.200
5840.00,9.313626,25.03215,-0.000283,23.537601,-0.0110,-1.200
5842.00,9.315385,25.03199,-0.000283,23.537947,-0.0111,-1.200
5844.00,9.316347,25.03112,-0.000284,23.537109,-0.0111,-1.201
5846.00,9.317215,25.03114,-0.000284,23.537196,-0.0111,-1.200
5848.00,9.318390,25.03221,-0.000284,23.538246,-0.0111,-1.201
5850.00,9.318351,25.03215,-0.000285,23.538435,-0.0110,-1.201
5852.00,9.319398,25.03214,-0.000285,23.538978,-0.0110,-1.201
5854.00,9.320759,25.03141,-0.000285,23.538168,-0.0111,-1.201
5856.00,9.321758,25.03125,-0.000285,23.537436,-0.0111,-1.200
5858.00,9.322649,25.03091,-0.000285,23.538569,-0.0111,-1.200
5860.00,9.323914,25.03146,-0.000285,23.538160,-0.0111,-1.201
5862.00,9.324826,25.03133,-0.000284,23.538667,-0.0110,-1.200
5864.00,9.325303,25.03157,-0.000284,23.538452,-0.0111,-1.200
5866.00,9.325904,25.03147,-0.000285,23.538268,-0.0111,-1.201
5868.00,9.326141,25.03079,-0.000285,23.537694,-0.0111,-1.201
5870.00,9.327136,25.03092,-0.000284,23.538053,-0.0111,-1.200
5872.00,9.327965,25.03137,-0.000284,23.537311,-0.0110,-1.201
5874.00,9.328304,25.03064,-0.000283,23.537833,-0.0111,-1.200
5876.00,9.327778,25.03078,-0.000285,23.537404,-0.0110,-1.201
5878.00,9.327809,25.03098,-0.000285,23.538760,-0.0111,-1.201
5880.00,9.328410,25.03112,-0.000284,23.537692,-0.0110,-1.200
5882.00,9.330140,25.03122,-0.000283,23.537361,-0.0110,-1.201
5884.00,9.330030,25.03177,-0.000285,23.537779,-0.0111,-1.201
5886.00,9.330417,25.03160,-0.000284,23.538060,-0.0110,-1.201
5888.00,9.330496,25.03144,-0.000284,23.538028,-0.0110,-1.200
5890.00,9.329854,25.03112,-0.000284,23.538028,-0.0111,-1.201
5892.00,9.330006,25.03096,-0.000284,23.538443,-0.0111,-1.200
5894.00,9.329815,25.03157,-0.000283,23.538203,-0.0111,-1.200
5896.00,9.329410,25.03065,-0.000282,23.538045,-0.0111,-1.200
5898.00,9.329846,25.03053,-0.000284,23.537963,-0.0110,-1.200
5900.00,9.330897,25.03068,-0.000283,23.537679,-0.0110,-1.201
5902.00,9.331603,25.03053,-0.000283,23.538257,-0.0111,-1.201
5904.00,9.331440,25.03092,-0.000284,23.538350,-0.0110,-1.200
5906.00,9.332652,25.03111,-0.000284,23.537529,-0.0110,-1.201
5908.00,9.332093,25.02972,-0.000284,23.537545,-0.0111,-1.201
5910.00,9.331970,25.03041,-0.000284,23.536784,-0.0111,-1.200
5912.00,9.331766,25.03092,-0.000286,23.536760,-0.0111,-1.201
5914.00,9.332576,25.03087,-0.000285,23.537729,-0.0110,-1.201
5916.00,9.332611,25.03083,-0.000284,23.537662,-0.0111,-1.200
5918.00,9.333383,25.03113,-0.000284,23.537538,-0.0111,-1.200
5920.00,9.334355,25.03126,-0.000284,23.537077,-0.0110,-1.201
5922.00,9.334098,25.03057,-0.000285,23.538069,-0.0111,-1.201
5924.00,9.333477,25.03113,-0.000285,23.537904,-0.0111,-1.201
5926.00,9.333148,25.03183,-0.000284,23.537484,-0.0111,-1.200
5928.00,9.333832,25.03109,-0.000285,23.537581,-0.0110,-1.201
5930.00,9.334624,25.03087,-0.000285,23.538223,-0.0111,-1.201
5932.00,9.333749,25.03087,-0.000284,23.538209,-0.0111,-1.201
5934.00,9.333082,25.03079,-0.000283,23.538175,-0.0111,-1.201
5936.00,9.333381,25.03075,-0.000284,23.538019,-0.0111,-1.200
5938.00,9.333449,25.02999,-0.000283,23.537904,-0.0111,-1.200
5940.00,9.334498,25.02999,-0.000283,23.537521,-0.0111,-1.200
5942.00,9.334724,25.03000,-0.000283,23.539158,-0.0111,-1.201
5944.00,9.334604,25.03056,-0.000284,23.537191,-0.0111,-1.201
5946.00,9.335672,25.03100,-0.000284,23.536511,-0.0110,-1.201
5948.00,9.336038,25.03057,-0.000284,23.537360,-0.0111,-1.200
5950.00,9.335396,25.03051,-0.000284,23.537785,-0.0110,-1.201
5952.00,9.333395,25.03061,-0.000284,23.537737,-0.0111,-1.201
5954.00,9.333355,25.03035,-0.000283,23.538653,-0.0110,-1.201
5956.00,9.334575,25.03064,-0.000284,23.538359,-0.0110,-1.201
5958.00,9.335517,25.03135,-0.000284,23.538251,-0.0111,-1.201
5960.00,9.336066,25.03059,-0.000284,23.537934,-0.0111,-1.200
5962.00,9.336393,25.03032,-0.000284,23.538040,-0.0111,-1.201
5964.00,9.336561,25.03031,-0.000283,23.538415,-0.0111,-1.200
5966.00,9.335936,25.03082,-0.000286,23.537410,-0.0110,-1.201
5968.00,9.336003,25.03088,-0.000284,23.537436,-0.0110,-1.201
5970.00,9.336584,25.03012,-0.000284,23.537883,-0.0110,-1.200
5972.00,9.336499,25.03078,-0.000284,23.538062,-0.0111,-1.200
5974.00,9.336131,25.03121,-0.000284,23.537248,-0.0111,-1.200
5976.00,9.336547,25.03078,-0.000283,23.537306,-0.0110,-1.201
5978.00,9.337316,25.03089,-0.000284,23.538027,-0.0111,-1.201
5980.00,9.337042,25.03158,-0.000284,23.537744,-0.0110,-1.201
5982.00,9.337631,25.03210,-0.000284,23.538028,-0.0111,-1.200
5984.00,9.337453,25.03204,-0.000284,23.537308,-0.0111,-1.200
5986.00,9.337006,25.03232,-0.000284,23.537936,-0.0111,-1.201
5988.00,9.336915,25.03262,-0.000284,23.538881,-0.0111,-1.200
5990.00,9.337669,25.03248,-0.000283,23.537893,-0.0111,-1.200
5992.00,9.337668,25.03181,-0.000283,23.538184,-0.0111,-1.201
5994.00,9.337985,25.03185,-0.000283,23.537826,-0.0111,-1.200
5996.00,9.336932,25.03112,-0.000283,23.537233,-0.0111,-1.201
5998.00,9.337124,25.03128,-0.000284,23.538383,-0.0111,-1.201
6000.00,9.337690,25.03163,-0.000283,23.537811,-0.0111,-1.200
6002.00,9.337397,25.03083,-0.000284,23.537451,-0.0111,-1.201
6004.00,9.337321,25.03115,-0.000284,23.537603,-0.0111,-1.200
6006.00,9.337733,25.03102,-0.000285,23.537570,-0.0111,-1.200
6008.00,9.338402,25.03097,-0.000284,23.538184,-0.0111,-1.201
6010.00,9.337947,25.03161,-0.000284,23.538407,-0.0111,-1.201
6012.00,9.336984,25.03201,-0.000285,23.537644,-0.0111,-1.201
6014.00,9.337055,25.03149,-0.000285,23.537298,-0.0111,-1.201
6016.00,9.337262,25.03192,-0.000284,23.537896,-0.0111,-1.200
6018.00,9.337279,25.03140,-0.000283,23.538274,-0.0110,-1.200
6020.00,9.338140,25.03087,-0.000283,23.537791,-0.0110,-1.201
6022.00,9.338851,25.03130,-0.000285,23.537417,-0.0110,-1.201
6024.00,9.338470,25.03142,-0.000283,23.538314,-0.0110,-1.201
6026.00,9.337841,25.03170,-0.000284,23.537651,-0.0111,-1.201
6028.00,9.337858,25.03165,-0.000285,23.537319,-0.0110,-1.200
6030.00,9.338063,25.03283,-0.000283,23.537607,-0.0110,-1.200
6032.00,9.338422,25.03175,-0.000283,23.537896,-0.0110,-1.200
6034.00,9.339402,25.03085,-0.000283,23.538541,-0.0111,-1.201
6036.00,9.339071,25.03131,-0.000283,23.537553,-0.0111,-1.200
6038.00,9.339423,25.03126,-0.000283,23.538365,-0.0110,-1.201
6040.00,9.338674,25.03100,-0.000284,23.538972,-0.0110,-1.201
6042.00,9.338559,25.03079,-0.000284,23.538229,-0.0110,-1.201
6044.00,9.339578,25.03087,-0.000283,23.537984,-0.0110,-1.200
6046.00,9.339913,25.03070,-0.000283,23.538831,-0.0110,-1.200
6048.00,9.339353,25.03112,-0.000284,23.537820,-0.0111,-1.201
6050.00,9.339610,25.03108,-0.000285,23.538084,-0.0111,-1.201
6052.00,9.339370,25.03111,-0.000285,23.538339,-0.0111,-1.201
6054.00,9.338643,25.03041,-0.000283,23.537857,-0.0111,-1.201
6056.00,9.339048,25.03049,-0.000284,23.537690,-0.0111,-1.201
6058.00,9.339440,25.03091,-0.000284,23.537454,-0.0110,-1.200
6060.00,9.339660,25.03072,-0.000285,23.538197,-0.0110,-1.201
6062.00,9.339648,25.03178,-0.000284,23.538194,-0.0110,-1.201
@21,8.0000,16.0
6064.00,9.339977,25.03157,-0.000283,23.538669,-0.0110,-1.200
6066.00,9.338031,25.03124,-0.000283,23.538469,-0.0111,-1.200
6068.00,9.331338,25.03099,-0.000283,23.538993,-0.0111,-1.200
6070.00,9.315986,25.03046,-0.000283,23.538705,-0.0110,-1.199
6072.00,9.296229,25.03133,-0.000282,23.538177,-0.0110,-1.200
6074.00,9.274341,25.03174,-0.000282,23.538080,-0.0111,-1.200
6076.00,9.251913,25.03141,-0.000283,23.538385,-0.0111,-1.201
6078.00,9.230108,25.03111,-0.000283,23.537623,-0.0110,-1.201
6080.00,9.210032,25.03099,-0.000286,23.538053,-0.0110,-1.202
6082.00,9.193494,25.03131,-0.000285,23.538210,-0.0111,-1.201
6084.00,9.183715,25.03080,-0.000287,23.538885,-0.0110,-1.203
6086.00,9.180516,25.03080,-0.000288,23.538467,-0.0110,-1.203
6088.00,9.181132,25.03095,-0.000287,23.538432,-0.0110,-1.201
6090.00,9.185187,25.03058,-0.000285,23.538279,-0.0110,-1.201
6092.00,9.191249,25.02993,-0.000285,23.537986,-0.0110,-1.201
6094.00,9.198242,25.03144,-0.000286,23.537596,-0.0110,-1.201
6096.00,9.207186,25.03154,-0.000285,23.538303,-0.0110,-1.201
6098.00,9.216652,25.03150,-0.000285,23.538446,-0.0111,-1.200
6100.00,9.225355,25.03066,-0.000283,23.538329,-0.0110,-1.201
6102.00,9.234472,25.03030,-0.000283,23.537729,-0.0110,-1.201
6104.00,9.243490,25.03027,-0.000284,23.538249,-0.0111,-1.200
6106.00,9.251728,25.03081,-0.000284,23.537681,-0.0111,-1.201
6108.00,9.258202,25.03038,-0.000283,23.538080,-0.0110,-1.200
6110.00,9.264638,25.03035,-0.000284,23.537651,-0.0110,-1.201
6112.00,9.271061,25.03093,-0.000285,23.537348,-0.0111,-1.201
6114.00,9.277154,25.03067,-0.000285,23.537254,-0.0111,-1.200
6116.00,9.282538,25.03017,-0.000286,23.537480,-0.0111,-1.201
6118.00,9.286823,25.03022,-0.000285,23.537079,-0.0111,-1.200
6120.00,9.290766,25.03014,-0.000284,23.537374,-0.0111,-1.200
6122.00,9.294246,25.03069,-0.000284,23.537870,-0.0111,-1.201
6124.00,9.297315,25.03037,-0.000284,23.537646,-0.0111,-1.201
6126.00,9.301647,25.03011,-0.000285,23.537436,-0.0111,-1.201
6128.00,9.303802,25.02977,-0.000285,23.537635,-0.0111,-1.201
6130.00,9.305384,25.02962,-0.000285,23.537350,-0.0110,-1.200
6132.00,9.308125,25.02945,-0.000284,23.537980,-0.0111,-1.200
6134.00,9.309939,25.03003,-0.000284,23.537181,-0.0111,-1.201
6136.00,9.312665,25.02978,-0.000284,23.537308,-0.0111,-1.201
6138.00,9.314021,25.02941,-0.000284,23.537304,-0.0111,-1.201
6140.00,9.315355,25.03015,-0.000284,23.537774,-0.0111,-1.201
6142.00,9.317096,25.03029,-0.000286,23.538054,-0.0111,-1.201
6144.00,9.317227,25.02988,-0.000284,23.536895,-0.0111,-1.201
6146.00,9.317002,25.02988,-0.000285,23.538641,-0.0110,-1.200
6148.00,9.319452,25.03117,-0.000285,23.537995,-0.0111,-1.200
6150.00,9.320914,25.03051,-0.000285,23.537068,-0.0111,-1.201
6152.00,9.322413,25.03056,-0.000286,23.537679,-0.0111,-1.201
6154.00,9.323242,25.03160,-0.000285,23.537492,-0.0111,-1.200
6156.00,9.323680,25.03054,-0.000285,23.537518,-0.0111,-1.202
6158.00,9.323979,25.03071,-0.000285,23.537304,-0.0110,-1.200
6160.00,9.325112,25.03061,-0.000286,23.537168,-0.0111,-1.200
6162.00,9.325327,25.03029,-0.000287,23.537531,-0.0111,-1.201
6164.00,9.325481,25.03050,-0.000286,23.537854,-0.0111,-1.200
6166.00,9.325158,25.03033,-0.000286,23.537421,-0.0111,-1.200
6168.00,9.325783,25.03040,-0.000285,23.536447,-0.0111,-1.201
6170.00,9.326140,25.03095,-0.000285,23.537092,-0.0111,-1.202
6172.00,9.326760,25.03122,-0.000285,23.537458,-0.0111,-1.201
6174.00,9.326772,25.03174,-0.000284,23.537488,-0.0110,-1.200
6176.00,9.327531,25.03144,-0.000285,23.537904,-0.0111,-1.201
6178.00,9.327944,25.03161,-0.000284,23.537679,-0.0111,-1.201
6180.00,9.327723,25.03158,-0.000285,23.536589,-0.0111,-1.200
6182.00,9.328280,25.03133,-0.000284,23.537430,-0.0111,-1.201
6184.00,9.329998,25.03088,-0.000285,23.537432,-0.0111,-1.201
6186.00,9.331201,25.03234,-0.000284,23.537919,-0.0111,-1.201
6188.00,9.330987,25.03143,-0.000285,23.538125,-0.0111,-1.200
6190.00,9.330957,25.03129,-0.000285,23.536940,-0.0111,-1.200
6192.00,9.331913,25.03127,-0.000285,23.537718,-0.0111,-1.201
6194.00,9.332398,25.03180,-0.000286,23.537627,-0.0111,-1.201
6196.00,9.331836,25.03120,-0.000283,23.536992,-0.0111,-1.201
6198.00,9.331123,25.03175,-0.000283,23.537683,-0.0111,-1.201
6200.00,9.330947,25.03142,-0.000284,23.537726,-0.0111,-1.201
6202.00,9.331635,25.03221,-0.000283,23.536984,-0.0111,-1.201
6204.00,9.332444,25.03200,-0.000284,23.537633,-0.0111,-1.200
6206.00,9.332769,25.03171,-0.000285,23.537978,-0.0111,-1.201
6208.00,9.333146,25.03170,-0.000284,23.537053,-0.0111,-1.201
6210.00,9.332354,25.03157,-0.000284,23.536912,-0.0111,-1.201
6212.00,9.332017,25.03218,-0.000284,23.538062,-0.0111,-1.201
6214.00,9.332959,25.03237,-0.000284,23.538188,-0.0111,-1.201
6216.00,9.332962,25.03163,-0.000285,23.537962,-0.0111,-1.201
6218.00,9.332041,25.03215,-0.000284,23.537672,-0.0111,-1.201
6220.00,9.332024,25.03122,-0.000285,23.538001,-0.0111,-1.200
6222.00,9.332590,25.03074,-0.000285,23.538253,-0.0111,-1.200
6224.00,9.332624,25.03173,-0.000284,23.538049,-0.0111,-1.201
6226.00,9.333054,25.03232,-0.000284,23.536871,-0.0110,-1.201
6228.00,9.333021,25.03286,-0.000284,23.536722,-0.0111,-1.201
6230.00,9.333004,25.03343,-0.000284,23.538106,-0.0110,-1.201
6232.00,9.332911,25.03297,-0.000283,23.538294,-0.0110,-1.201
6234.00,9.333801,25.03321,-0.000284,23.537510,-0.0111,-1.201
6236.00,9.335025,25.03326,-0.000284,23.537003,-0.0111,-1.201
6238.00,9.334718,25.03334,-0.000285,23.537371,-0.0111,-1.200
6240.00,9.334456,25.03350,-0.000284,23.537230,-0.0111,-1.201
6242.00,9.334886,25.03295,-0.000284,23.537373,-0.0111,-1.201
6244.00,9.335438,25.03281,-0.000285,23.536581,-0.0111,-1.201
6246.00,9.335585,25.03335,-0.000284,23.536964,-0.0111,-1.201
6248.00,9.335473,25.03385,-0.000285,23.537144,-0.0110,-1.201
6250.00,9.335348,25.03465,-0.000284,23.536981,-0.0110,-1.201
6252.00,9.335921,25.03359,-0.000284,23.537945,-0.0111,-1.201
6254.00,9.336084,25.03331,-0.000284,23.537449,-0.0110,-1.201
6256.00,9.336657,25.03318,-0.000284,23.537384,-0.0111,-1.202
6258.00,9.336410,25.03289,-0.000285,23.538240,-0.0111,-1.201
6260.00,9.336998,25.03338,-0.000285,23.537501,-0.0111,-1.201
6262.00,9.336986,25.03295,-0.000284,23.537586,-0.0111,-1.201
6264.00,9.337714,25.03301,-0.000284,23.538422,-0.0110,-1.201
6266.00,9.337913,25.03383,-0.000285,23.538036,-0.0111,-1.201
6268.00,9.337688,25.03391,-0.000284,23.537752,-0.0111,-1.202
6270.00,9.337485,25.03351,-0.000285,23.538370,-0.0111,-1.202
6272.00,9.337652,25.03339,-0.000285,23.537664,-0.0111,-1.201
6274.00,9.336918,25.03314,-0.000284,23.537419,-0.0111,-1.201
6276.00,9.336114,25.03380,-0.000283,23.537127,-0.0111,-1.201
6278.00,9.335656,25.03323,-0.000285,23.538214,-0.0110,-1.201
6280.00,9.335901,25.03266,-0.000286,23.537330,-0.0111,-1.201
6282.00,9.336343,25.03248,-0.000286,23.537153,-0.0111,-1.201
6284.00,9.337326,25.03349,-0.000286,23.537460,-0.0111,-1.202
6286.00,9.337927,25.03341,-0.000284,23.538415,-0.0111,-1.201
6288.00,9.338072,25.03289,-0.000284,23.537947,-0.0110,-1.200
6290.00,9.337166,25.03260,-0.000284,23.537945,-0.0110,-1.201
6292.00,9.338167,25.03237,-0.000284,23.537733,-0.0110,-1.201
6294.00,9.338003,25.03249,-0.000284,23.537820,-0.0111,-1.201
6296.00,9.337486,25.03234,-0.000285,23.538474,-0.0111,-1.201
6298.00,9.337247,25.03203,-0.000284,23.537911,-0.0110,-1.201
6300.00,9.337985,25.03230,-0.000284,23.538495,-0.0111,-1.201
6302.00,9.337993,25.03215,-0.000284,23.537908,-0.0111,-1.201
6304.00,9.336962,25.03245,-0.000285,23.536628,-0.0110,-1.201
6306.00,9.337080,25.03307,-0.000285,23.537074,-0.0111,-1.201
6308.00,9.337723,25.03330,-0.000284,23.537516,-0.0111,-1.201
6310.00,9.338720,25.03281,-0.000284,23.537025,-0.0111,-1.202
6312.00,9.338020,25.03403,-0.000284,23.537943,-0.0111,-1.201
6314.00,9.338551,25.03321,-0.000284,23.539069,-0.0111,-1.200
6316.00,9.338348,25.03276,-0.000285,23.537826,-0.0111,-1.201
6318.00,9.339091,25.03288,-0.000282,23.537153,-0.0111,-1.201
6320.00,9.339729,25.03313,-0.000284,23.537527,-0.0111,-1.202
6322.00,9.339438,25.03327,-0.000284,23.537584,-0.0110,-1.201
6324.00,9.340154,25.03278,-0.000284,23.538014,-0.0110,-1.200
6326.00,9.339728,25.03236,-0.000284,23.536316,-0.0110,-1.201
6328.00,9.338810,25.03307,-0.000283,23.537607,-0.0110,-1.201
6330.00,9.339051,25.03266,-0.000283,23.537824,-0.0111,-1.201
6332.00,9.338661,25.03228,-0.000284,23.537605,-0.0110,-1.201
6334.00,9.338747,25.03265,-0.000285,23.537610,-0.0110,-1.201
6336.00,9.339707,25.03316,-0.000284,23.537596,-0.0110,-1.200
6338.00,9.339495,25.03244,-0.000283,23.537445,-0.0110,-1.201
6340.00,9.339496,25.03223,-0.000283,23.537570,-0.0110,-1.201
6342.00,9.339857,25.03156,-0.000285,23.537889,-0.0111,-1.201
6344.00,9.340543,25.03143,-0.000285,23.537844,-0.0110,-1.201
6346.00,9.340588,25.03204,-0.000284,23.537055,-0.0110,-1.201
6348.00,9.340215,25.03223,-0.000284,23.537664,-0.0110,-1.200
6350.00,9.339786,25.03242,-0.000284,23.537936,-0.0111,-1.201
6352.00,9.339914,25.03268,-0.000284,23.537577,-0.0111,-1.200
6354.00,9.340475,25.03238,-0.000284,23.537923,-0.0111,-1.202
6356.00,9.340392,25.03185,-0.000285,23.538088,-0.0110,-1.202
6358.00,9.339326,25.03171,-0.000283,23.537967,-0.0111,-1.201
6360.00,9.339460,25.03131,-0.000285,23.538961,-0.0111,-1.201
6362.00,9.339535,25.03193,-0.000285,23.538064,-0.0111,-1.201
@22,8.0000,16.0
6364.00,9.340277,25.03163,-0.000285,23.537059,-0.0110,-1.201
6366.00,9.338711,25.03095,-0.000285,23.538053,-0.0111,-1.201
6368.00,9.332997,25.03149,-0.000285,23.537740,-0.0111,-1.200
6370.00,9.318947,25.03191,-0.000284,23.537412,-0.0111,-1.199
6372.00,9.301490,25.03164,-0.000283,23.537231,-0.0111,-1.201
6374.00,9.283670,25.03131,-0.000283,23.537296,-0.0111,-1.200
6376.00,9.263772,25.03122,-0.000284,23.538131,-0.0111,-1.201
6378.00,9.244204,25.03128,-0.000284,23.538415,-0.0111,-1.202
6380.00,9.226161,25.03123,-0.000286,23.537765,-0.0111,-1.202
6382.00,9.211384,25.03044,-0.000287,23.538097,-0.0110,-1.203
6384.00,9.201942,25.03060,-0.000288,23.537174,-0.0111,-1.203
6386.00,9.199051,25.03114,-0.000287,23.537594,-0.0111,-1.202
6388.00,9.200173,25.03056,-0.000288,23.538054,-0.0110,-1.202
6390.00,9.203044,25.03012,-0.000288,23.537919,-0.0111,-1.202
6392.00,9.209127,25.02983,-0.000287,23.537980,-0.0111,-1.201
6394.00,9.215511,25.02992,-0.000288,23.537460,-0.0111,-1.200
6396.00,9.222695,25.03015,-0.000285,23.536847,-0.0111,-1.201
6398.00,9.230629,25.03059,-0.000284,23.537233,-0.0111,-1.201
6400.00,9.238714,25.02977,-0.000284,23.537113,-0.0111,-1.201
6402.00,9.246855,25.03009,-0.000284,23.537655,-0.0111,-1.201
6404.00,9.253349,25.03004,-0.000285,23.537848,-0.0111,-1.201
6406.00,9.260027,25.03063,-0.000284,23.537256,-0.0111,-1.201
6408.00,9.266865,25.03013,-0.000284,23.537924,-0.0111,-1.201
6410.00,9.272137,25.03054,-0.000285,23.537382,-0.0111,-1.201
6412.00,9.278131,25.03071,-0.000285,23.537804,-0.0111,-1.201
6414.00,9.283926,25.03109,-0.000284,23.538480,-0.0111,-1.201
6416.00,9.287749,25.03113,-0.000284,23.538558,-0.0111,-1.200
6418.00,9.293142,25.03084,-0.000285,23.537856,-0.0111,-1.201
6420.00,9.297433,25.03113,-0.000285,23.537211,-0.0111,-1.201
6422.00,9.300612,25.03129,-0.000285,23.537761,-0.0111,-1.202
6424.00,9.302964,25.03107,-0.000286,23.538112,-0.0111,-1.201
6426.00,9.305169,25.03137,-0.000285,23.537412,-0.0111,-1.201
6428.00,9.307272,25.03094,-0.000286,23.536685,-0.0111,-1.201
6430.00,9.309902,25.03126,-0.000286,23.536851,-0.0111,-1.200
6432.00,9.312429,25.03135,-0.000285,23.537075,-0.0111,-1.201
6434.00,9.314583,25.03111,-0.000287,23.537179,-0.0111,-1.201
6436.00,9.316962,25.03125,-0.000286,23.536891,-0.0111,-1.201
6438.00,9.318615,25.03085,-0.000286,23.537651,-0.0112,-1.201
6440.00,9.320207,25.03190,-0.000286,23.536728,-0.0111,-1.201
6442.00,9.321414,25.03099,-0.000285,23.536605,-0.0111,-1.201
6444.00,9.321944,25.03110,-0.000285,23.536364,-0.0111,-1.201
6446.00,9.322386,25.03070,-0.000286,23.536875,-0.0111,-1.201
6448.00,9.322718,25.03073,-0.000286,23.537142,-0.0111,-1.201
6450.00,9.323138,25.03082,-0.000285,23.536953,-0.0111,-1.201
6452.00,9.324684,25.03078,-0.000285,23.537068,-0.0111,-1.200
6454.00,9.325509,25.03098,-0.000284,23.537904,-0.0110,-1.201
6456.00,9.326117,25.03136,-0.000286,23.537869,-0.0111,-1.201
6458.00,9.327345,25.03087,-0.000285,23.537895,-0.0110,-1.201
6460.00,9.327318,25.03077,-0.000286,23.537231,-0.0111,-1.201
6462.00,9.326911,25.03065,-0.000285,23.537207,-0.0110,-1.201
6464.00,9.327421,25.03091,-0.000285,23.536906,-0.0111,-1.201
6466.00,9.328576,25.03161,-0.000285,23.537309,-0.0110,-1.200
6468.00,9.329244,25.03112,-0.000284,23.537204,-0.0111,-1.202
6470.00,9.329475,25.03119,-0.000285,23.537947,-0.0111,-1.201
6472.00,9.330321,25.03149,-0.000283,23.537250,-0.0111,-1.201
6474.00,9.330787,25.03163,-0.000283,23.537337,-0.0110,-1.200
6476.00,9.331094,25.03159,-0.000285,23.537787,-0.0111,-1.201
6478.00,9.331649,25.03140,-0.000284,23.537155,-0.0111,-1.200
6480.00,9.332716,25.03145,-0.000284,23.537753,-0.0111,-1.201
6482.00,9.332473,25.03134,-0.000286,23.538316,-0.0111,-1.201
6484.00,9.331680,25.03147,-0.000285,23.537532,-0.0110,-1.201
6486.00,9.331329,25.03131,-0.000283,23.538361,-0.0111,-1.201
6488.00,9.332138,25.03156,-0.000283,23.537536,-0.0111,-1.201
6490.00,9.332265,25.03062,-0.000285,23.537252,-0.0110,-1.201
6492.00,9.331798,25.03094,-0.000285,23.536754,-0.0110,-1.200
6494.00,9.332257,25.03084,-0.000284,23.537347,-0.0111,-1.200
6496.00,9.333284,25.03024,-0.000283,23.537233,-0.0111,-1.201
6498.00,9.333752,25.03008,-0.000285,23.537605,-0.0111,-1.201
6500.00,9.333347,25.03025,-0.000284,23.536472,-0.0110,-1.201
6502.00,9.333041,25.02983,-0.000285,23.537817,-0.0110,-1.200
6504.00,9.332518,25.03086,-0.000286,23.537555,-0.0111,-1.201
6506.00,9.333073,25.03085,-0.000285,23.536789,-0.0111,-1.201
6508.00,9.333859,25.03112,-0.000285,23.536544,-0.0111,-1.201
6510.00,9.334113,25.03136,-0.000285,23.537348,-0.0111,-1.201
6512.00,9.334584,25.03074,-0.000284,23.538342,-0.0111,-1.201
6514.00,9.334792,25.03177,-0.000283,23.537839,-0.0110,-1.200
6516.00,9.335027,25.03103,-0.000284,23.537616,-0.0111,-1.200
6518.00,9.334545,25.03136,-0.000284,23.537640,-0.0111,-1.201
6520.00,9.335084,25.03139,-0.000285,23.538134,-0.0111,-1.201
6522.00,9.335764,25.03092,-0.000284,23.538413,-0.0110,-1.201
6524.00,9.335321,25.03106,-0.000284,23.537993,-0.0111,-1.201
6526.00,9.334747,25.03071,-0.000285,23.536878,-0.0111,-1.201
6528.00,9.335053,25.03205,-0.000285,23.537707,-0.0111,-1.201
6530.00,9.335736,25.03204,-0.000283,23.537713,-0.0111,-1.200
6532.00,9.335930,25.03191,-0.000284,23.538534,-0.0110,-1.201
6534.00,9.335934,25.03224,-0.000285,23.538274,-0.0111,-1.201
6536.00,9.335969,25.03189,-0.000284,23.538019,-0.0111,-1.201
6538.00,9.336810,25.03221,-0.000283,23.537497,-0.0111,-1.201
6540.00,9.335947,25.03213,-0.000284,23.537235,-0.0111,-1.201
6542.00,9.336707,25.03149,-0.000283,23.537332,-0.0110,-1.201
6544.00,9.336268,25.03187,-0.000284,23.537579,-0.0110,-1.201
6546.00,9.336219,25.03229,-0.000286,23.537664,-0.0110,-1.201
6548.00,9.336458,25.03190,-0.000284,23.537046,-0.0111,-1.200
6550.00,9.336529,25.03179,-0.000283,23.537789,-0.0111,-1.201
6552.00,9.335973,25.03164,-0.000284,23.537850,-0.0111,-1.201
6554.00,9.336154,25.03195,-0.000285,23.537709,-0.0111,-1.201
6556.00,9.336579,25.03280,-0.000285,23.537274,-0.0111,-1.200
6558.00,9.337438,25.03130,-0.000285,23.537527,-0.0111,-1.201
6560.00,9.336304,25.03193,-0.000284,23.538718,-0.0111,-1.200
6562.00,9.335977,25.03200,-0.000285,23.539019,-0.0111,-1.201
6564.00,9.336079,25.03264,-0.000284,23.537696,-0.0111,-1.201
6566.00,9.336957,25.03252,-0.000284,23.538064,-0.0110,-1.201
6568.00,9.338371,25.03227,-0.000284,23.538170,-0.0110,-1.200
6570.00,9.338897,25.03266,-0.000283,23.538842,-0.0110,-1.201
6572.00,9.338594,25.03329,-0.000284,23.537876,-0.0111,-1.201
6574.00,9.337972,25.03332,-0.000283,23.537322,-0.0110,-1.201
6576.00,9.338064,25.03199,-0.000285,23.537731,-0.0111,-1.200
6578.00,9.338483,25.03188,-0.000284,23.538149,-0.0111,-1.200
6580.00,9.337160,25.03244,-0.000284,23.537596,-0.0111,-1.200
6582.00,9.337072,25.03194,-0.000284,23.537772,-0.0111,-1.201
6584.00,9.337988,25.03199,-0.000283,23.537443,-0.0111,-1.201
6586.00,9.338673,25.03167,-0.000284,23.537235,-0.0111,-1.201
6588.00,9.338214,25.03234,-0.000285,23.537636,-0.0111,-1.201
6590.00,9.338534,25.03203,-0.000284,23.537609,-0.0111,-1.201
6592.00,9.339336,25.03217,-0.000284,23.537670,-0.0111,-1.201
6594.00,9.338352,25.03214,-0.000285,23.537750,-0.0111,-1.201
6596.00,9.338349,25.03148,-0.000285,23.537839,-0.0111,-1.201
6598.00,9.338288,25.03146,-0.000285,23.537174,-0.0111,-1.201
6600.00,9.338322,25.03146,-0.000285,23.536845,-0.0111,-1.201
6602.00,9.338469,25.03180,-0.000285,23.537618,-0.0111,-1.200
6604.00,9.339005,25.03280,-0.000285,23.537265,-0.0111,-1.201
6606.00,9.338695,25.03286,-0.000285,23.537675,-0.0111,-1.202
6608.00,9.338810,25.03305,-0.000284,23.537352,-0.0111,-1.201
6610.00,9.338384,25.03300,-0.000285,23.537397,-0.0111,-1.200
6612.00,9.338360,25.03352,-0.000285,23.537973,-0.0111,-1.201
6614.00,9.339468,25.03297,-0.000285,23.537092,-0.0111,-1.202
6616.00,9.339479,25.03302,-0.000286,23.537172,-0.0111,-1.200
6618.00,9.339263,25.03292,-0.000286,23.538214,-0.0111,-1.201
6620.00,9.340373,25.03243,-0.000284,23.537155,-0.0111,-1.201
6622.00,9.340728,25.03292,-0.000285,23.536778,-0.0111,-1.201
6624.00,9.340634,25.03279,-0.000285,23.537322,-0.0111,-1.201
6626.00,9.340297,25.03257,-0.000285,23.537568,-0.0111,-1.201
6628.00,9.340578,25.03316,-0.000286,23.537204,-0.0110,-1.201
6630.00,9.340706,25.03318,-0.000285,23.537540,-0.0110,-1.201
6632.00,9.340239,25.03313,-0.000284,23.537263,-0.0111,-1.201
6634.00,9.340038,25.03387,-0.000283,23.537313,-0.0110,-1.201
6636.00,9.340148,25.03361,-0.000285,23.536938,-0.0110,-1.201
6638.00,9.339627,25.03382,-0.000285,23.536971,-0.0111,-1.201
6640.00,9.339213,25.03419,-0.000285,23.537153,-0.0111,-1.201
6642.00,9.339429,25.03360,-0.000286,23.536628,-0.0111,-1.201
6644.00,9.339728,25.03289,-0.000285,23.537374,-0.0111,-1.201
6646.00,9.340598,25.03269,-0.000285,23.537213,-0.0111,-1.201
6648.00,9.340816,25.03282,-0.000286,23.537322,-0.0111,-1.201
6650.00,9.341150,25.03393,-0.000286,23.536815,-0.0111,-1.201
6652.00,9.340222,25.03430,-0.000285,23.536637,-0.0111,-1.201
6654.00,9.340893,25.03443,-0.000284,23.537152,-0.0111,-1.201
6656.00,9.341407,25.03434,-0.000284,23.538119,-0.0111,-1.202
6658.00,9.341723,25.03419,-0.000282,23.537492,-0.0111,-1.201
6660.00,9.340816,25.03498,-0.000284,23.537880,-0.0111,-1.202
6662.00,9.340946,25.03447,-0.000285,23.537785,-0.0111,-1.201
@23,8.0000,16.0
6664.00,9.342159,25.03504,-0.000284,23.538515,-0.0111,-1.201
6666.00,9.340664,25.03431,-0.000285,23.538350,-0.0111,-1.201
6668.00,9.335227,25.03412,-0.000283,23.537792,-0.0111,-1.200
6670.00,9.323227,25.03367,-0.000284,23.537947,-0.0111,-1.200
6672.00,9.308164,25.03357,-0.000283,23.537698,-0.0110,-1.200
6674.00,9.291578,25.03371,-0.000284,23.537791,-0.0110,-1.202
6676.00,9.273183,25.03354,-0.000285,23.537599,-0.0111,-1.202
6678.00,9.254798,25.03342,-0.000287,23.537934,-0.0110,-1.202
6680.00,9.238826,25.03409,-0.000286,23.537791,-0.0111,-1.201
6682.00,9.225309,25.03374,-0.000286,23.537257,-0.0111,-1.202
6684.00,9.217184,25.03311,-0.000287,23.537675,-0.0111,-1.203
6686.00,9.215647,25.03288,-0.000289,23.538301,-0.0111,-1.203
6688.00,9.216492,25.03337,-0.000288,23.538067,-0.0111,-1.203
6690.00,9.218553,25.03348,-0.000288,23.537495,-0.0111,-1.202
6692.00,9.223401,25.03300,-0.000285,23.537937,-0.0111,-1.202
6694.00,9.229825,25.03253,-0.000282,23.537493,-0.0110,-1.201
6696.00,9.236795,25.03352,-0.000284,23.537490,-0.0111,-1.202
6698.00,9.244466,25.03327,-0.000285,23.537908,-0.0111,-1.202
6700.00,9.251877,25.03357,-0.000285,23.537111,-0.0111,-1.202
6702.00,9.258199,25.03293,-0.000284,23.537529,-0.0111,-1.202
6704.00,9.264694,25.03222,-0.000285,23.537742,-0.0111,-1.201
6706.00,9.271845,25.03270,-0.000285,23.536670,-0.0111,-1.202
6708.00,9.277375,25.03323,-0.000285,23.537360,-0.0111,-1.202
6710.00,9.283561,25.03368,-0.000284,23.537958,-0.0111,-1.202
6712.00,9.288433,25.03340,-0.000284,23.537584,-0.0111,-1.203
6714.00,9.291982,25.03396,-0.000284,23.537358,-0.0111,-1.201
6716.00,9.295539,25.03394,-0.000283,23.537306,-0.0111,-1.201
6718.00,9.299739,25.03346,-0.000284,23.537382,-0.0111,-1.202
6720.00,9.303314,25.03351,-0.000285,23.537434,-0.0111,-1.202
6722.00,9.305986,25.03380,-0.000285,23.537900,-0.0111,-1.202
6724.00,9.308945,25.03344,-0.000285,23.537302,-0.0111,-1.202
6726.00,9.311492,25.03358,-0.000284,23.537726,-0.0111,-1.202
6728.00,9.313387,25.03321,-0.000283,23.537358,-0.0111,-1.201
6730.00,9.314974,25.03389,-0.000285,23.537384,-0.0111,-1.202
6732.00,9.316852,25.03432,-0.000285,23.537668,-0.0111,-1.202
6734.00,9.317893,25.03535,-0.000284,23.537040,-0.0111,-1.202
6736.00,9.318805,25.03505,-0.000284,23.537317,-0.0111,-1.201
6738.00,9.320031,25.03471,-0.000286,23.537564,-0.0111,-1.202
6740.00,9.322562,25.03522,-0.000286,23.537296,-0.0111,-1.202
6742.00,9.323563,25.03501,-0.000286,23.535940,-0.0111,-1.202
6744.00,9.324426,25.03512,-0.000286,23.536891,-0.0111,-1.202
6746.00,9.325630,25.03503,-0.000286,23.537029,-0.0111,-1.202
6748.00,9.326401,25.03465,-0.000285,23.536871,-0.0111,-1.202
6750.00,9.326492,25.03473,-0.000286,23.537200,-0.0111,-1.202
6752.00,9.326478,25.03409,-0.000287,23.537183,-0.0111,-1.202
6754.00,9.327023,25.03503,-0.000286,23.537243,-0.0111,-1.202
6756.00,9.327803,25.03577,-0.000285,23.537209,-0.0111,-1.202
6758.00,9.328818,25.03476,-0.000286,23.537127,-0.0111,-1.202
6760.00,9.329295,25.03393,-0.000286,23.536696,-0.0111,-1.202
6762.00,9.330058,25.03487,-0.000285,23.537625,-0.0111,-1.202
6764.00,9.329778,25.03509,-0.000286,23.536314,-0.0111,-1.202
6766.00,9.329986,25.03454,-0.000285,23.538082,-0.0111,-1.201
6768.00,9.330038,25.03412,-0.000285,23.538292,-0.0111,-1.202
6770.00,9.330768,25.03354,-0.000286,23.537891,-0.0111,-1.202
6772.00,9.331757,25.03364,-0.000284,23.537482,-0.0111,-1.202
6774.00,9.332093,25.03340,-0.000284,23.537776,-0.0111,-1.201
6776.00,9.331639,25.03397,-0.000283,23.537488,-0.0111,-1.202
6778.00,9.333135,25.03404,-0.000284,23.537408,-0.0110,-1.202
6780.00,9.333412,25.03417,-0.000285,23.537677,-0.0111,-1.202
6782.00,9.333753,25.03338,-0.000284,23.537473,-0.0111,-1.202
6784.00,9.334704,25.03297,-0.000285,23.537883,-0.0111,-1.202
6786.00,9.334355,25.03331,-0.000285,23.536743,-0.0111,-1.202
6788.00,9.333561,25.03271,-0.000285,23.536895,-0.0111,-1.202
6790.00,9.333885,25.03225,-0.000283,23.537943,-0.0111,-1.201
6792.00,9.334444,25.03300,-0.000284,23.537575,-0.0111,-1.202
6794.00,9.334734,25.03314,-0.000284,23.537153,-0.0111,-1.203
6796.00,9.335589,25.03275,-0.000284,23.537189,-0.0111,-1.202
6798.00,9.336044,25.03263,-0.000285,23.537551,-0.0111,-1.202
6800.00,9.335701,25.03204,-0.000286,23.536670,-0.0111,-1.201
6802.00,9.336145,25.03231,-0.000285,23.537070,-0.0111,-1.203
6804.00,9.336503,25.03283,-0.000286,23.537191,-0.0111,-1.202
6806.00,9.336260,25.03199,-0.000284,23.537321,-0.0111,-1.202
6808.00,9.335725,25.03244,-0.000286,23.536665,-0.0111,-1.203
6810.00,9.336751,25.03264,-0.000286,23.536990,-0.0111,-1.202
6812.00,9.337130,25.03213,-0.000285,23.537347,-0.0111,-1.202
6814.00,9.336828,25.03298,-0.000285,23.537109,-0.0111,-1.202
6816.00,9.336434,25.03319,-0.000285,23.537014,-0.0111,-1.202
6818.00,9.335647,25.03339,-0.000285,23.537322,-0.0111,-1.201
6820.00,9.335666,25.03214,-0.000286,23.537142,-0.0111,-1.202
6822.00,9.336467,25.03210,-0.000287,23.536659,-0.0111,-1.203
6824.00,9.336144,25.03261,-0.000285,23.537272,-0.0111,-1.202
6826.00,9.336871,25.03328,-0.000284,23.537332,-0.0111,-1.202
6828.00,9.337172,25.03277,-0.000285,23.537343,-0.0111,-1.202
6830.00,9.337544,25.03262,-0.000284,23.536821,-0.0111,-1.201
6832.00,9.337124,25.03233,-0.000285,23.536943,-0.0111,-1.202
6834.00,9.336925,25.03346,-0.000285,23.537204,-0.0111,-1.202
6836.00,9.336580,25.03302,-0.000285,23.537168,-0.0111,-1.202
6838.00,9.337575,25.03312,-0.000286,23.537527,-0.0111,-1.202
6840.00,9.337719,25.03293,-0.000286,23.537781,-0.0111,-1.202
6842.00,9.338049,25.03311,-0.000285,23.536763,-0.0111,-1.202
6844.00,9.337223,25.03418,-0.000285,23.537291,-0.0111,-1.202
6846.00,9.337392,25.03378,-0.000285,23.537592,-0.0111,-1.202
6848.00,9.337720,25.03357,-0.000286,23.537400,-0.0111,-1.202
6850.00,9.338929,25.03292,-0.000285,23.537174,-0.0111,-1.202
6852.00,9.338258,25.03239,-0.000285,23.536904,-0.0111,-1.203
6854.00,9.337890,25.03303,-0.000284,23.536914,-0.0111,-1.202
6856.00,9.338125,25.03301,-0.000285,23.537042,-0.0111,-1.201
6858.00,9.337794,25.03308,-0.000285,23.537919,-0.0111,-1.202
6860.00,9.338218,25.03334,-0.000285,23.536997,-0.0111,-1.203
6862.00,9.338702,25.03352,-0.000284,23.536674,-0.0111,-1.201
6864.00,9.339385,25.03295,-0.000285,23.538201,-0.0111,-1.202
6866.00,9.339115,25.03283,-0.000285,23.537282,-0.0111,-1.202
6868.00,9.338694,25.03382,-0.000285,23.536518,-0.0110,-1.202
6870.00,9.338667,25.03361,-0.000285,23.536708,-0.0111,-1.202
6872.00,9.338407,25.03356,-0.000284,23.537599,-0.0111,-1.201
6874.00,9.338543,25.03406,-0.000283,23.537361,-0.0111,-1.202
6876.00,9.338547,25.03438,-0.000285,23.537605,-0.0111,-1.203
6878.00,9.339668,25.03476,-0.000285,23.538184,-0.0111,-1.202
6880.00,9.339354,25.03427,-0.000285,23.538779,-0.0111,-1.202
6882.00,9.338455,25.03373,-0.000285,23.537616,-0.0111,-1.202
6884.00,9.339247,25.03419,-0.000285,23.538134,-0.0111,-1.202
6886.00,9.338650,25.03365,-0.000284,23.537631,-0.0111,-1.201
6888.00,9.338241,25.03400,-0.000285,23.537046,-0.0111,-1.202
6890.00,9.339020,25.03441,-0.000285,23.537044,-0.0111,-1.203
6892.00,9.339438,25.03437,-0.000285,23.537744,-0.0111,-1.202
6894.00,9.339761,25.03405,-0.000285,23.537361,-0.0111,-1.201
6896.00,9.340145,25.03378,-0.000283,23.537943,-0.0111,-1.202
6898.00,9.339315,25.03388,-0.000284,23.537620,-0.0111,-1.202
6900.00,9.339086,25.03411,-0.000284,23.536204,-0.0111,-1.202
6902.00,9.339411,25.03435,-0.000284,23.537283,-0.0111,-1.202
6904.00,9.339444,25.03452,-0.000285,23.537700,-0.0111,-1.202
6906.00,9.339420,25.03462,-0.000285,23.537467,-0.0111,-1.202
6908.00,9.339475,25.03405,-0.000285,23.536906,-0.0111,-1.202
6910.00,9.339544,25.03392,-0.000284,23.537518,-0.0112,-1.203
6912.00,9.339766,25.03441,-0.000286,23.537525,-0.0111,-1.202
6914.00,9.339926,25.03465,-0.000285,23.537802,-0.0111,-1.201
6916.00,9.340113,25.03425,-0.000283,23.538140,-0.0111,-1.202
6918.00,9.340429,25.03386,-0.000284,23.537285,-0.0111,-1.202
6920.00,9.340654,25.03374,-0.000285,23.537919,-0.0111,-1.202
6922.00,9.340698,25.03378,-0.000286,23.537493,-0.0111,-1.202
6924.00,9.341475,25.03396,-0.000286,23.537958,-0.0111,-1.202
6926.00,9.342561,25.03350,-0.000286,23.537551,-0.0111,-1.202
6928.00,9.341798,25.03372,-0.000286,23.536826,-0.0111,-1.201
6930.00,9.341287,25.03343,-0.000285,23.537486,-0.0111,-1.201
6932.00,9.341429,25.03381,-0.000285,23.536867,-0.0111,-1.203
6934.00,9.341199,25.03280,-0.000285,23.538251,-0.0111,-1.202
6936.00,9.341316,25.03300,-0.000285,23.537510,-0.0111,-1.201
6938.00,9.341107,25.03393,-0.000285,23.537828,-0.0111,-1.202
6940.00,9.341581,25.03425,-0.000286,23.538045,-0.0111,-1.202
6942.00,9.342025,25.03432,-0.000286,23.537113,-0.0111,-1.202
6944.00,9.342451,25.03412,-0.000286,23.537575,-0.0111,-1.202
6946.00,9.342472,25.03434,-0.000286,23.537464,-0.0111,-1.203
6948.00,9.341138,25.03374,-0.000286,23.537308,-0.0111,-1.202
6950.00,9.340527,25.03330,-0.000285,23.537590,-0.0111,-1.201
6952.00,9.340627,25.03343,-0.000284,23.537451,-0.0111,-1.202
6954.00,9.341217,25.03340,-0.000286,23.536860,-0.0111,-1.202
6956.00,9.342501,25.03313,-0.000286,23.537425,-0.0111,-1.202
6958.00,9.341384,25.03397,-0.000287,23.537610,-0.0111,-1.202
6960.00,9.341059,25.03448,-0.000286,23.537155,-0.0111,-1.202
6962.00,9.341206,25.03351,-0.000285,23.537495,-0.0111,-1.202
@24,8.0000,16.0
6964.00,9.341519,25.03345,-0.000285,23.536999,-0.0111,-1.202
6966.00,9.340659,25.03400,-0.000284,23.537583,-0.0111,-1.200
6968.00,9.336225,25.03478,-0.000284,23.537025,-0.0111,-1.201
6970.00,9.325660,25.03486,-0.000284,23.537070,-0.0111,-1.201
6972.00,9.311507,25.03453,-0.000284,23.537614,-0.0111,-1.201
6974.00,9.296688,25.03383,-0.000285,23.537484,-0.0111,-1.202
6976.00,9.281969,25.03427,-0.000284,23.537235,-0.0111,-1.202
6978.00,9.267156,25.03319,-0.000287,23.536995,-0.0111,-1.203
6980.00,9.253174,25.03304,-0.000287,23.537831,-0.0111,-1.203
6982.00,9.241007,25.03378,-0.000287,23.537785,-0.0111,-1.203
6984.00,9.233931,25.03438,-0.000285,23.537551,-0.0111,-1.203
6986.00,9.232286,25.03400,-0.000286,23.537523,-0.0111,-1.204
6988.00,9.233424,25.03456,-0.000286,23.536979,-0.0111,-1.204
6990.00,9.235397,25.03446,-0.000286,23.536984,-0.0111,-1.203
6992.00,9.239804,25.03453,-0.000286,23.537885,-0.0111,-1.203
6994.00,9.245003,25.03490,-0.000286,23.536949,-0.0111,-1.203
6996.00,9.250076,25.03497,-0.000286,23.537432,-0.0111,-1.203
6998.00,9.256602,25.03505,-0.000285,23.537352,-0.0111,-1.202
7000.00,9.263116,25.03559,-0.000285,23.536683,-0.0111,-1.202
7002.00,9.269389,25.03526,-0.000285,23.537374,-0.0111,-1.202
7004.00,9.275918,25.03576,-0.000285,23.537677,-0.0111,-1.202
7006.00,9.281753,25.03608,-0.000284,23.537460,-0.0111,-1.202
7008.00,9.288237,25.03636,-0.000285,23.538171,-0.0111,-1.202
7010.00,9.292818,25.03641,-0.000284,23.537376,-0.0111,-1.202
7012.00,9.296223,25.03615,-0.000285,23.537031,-0.0111,-1.202
7014.00,9.300518,25.03546,-0.000285,23.536867,-0.0110,-1.202
7016.00,9.303653,25.03564,-0.000285,23.537244,-0.0111,-1.202
7018.00,9.306131,25.03559,-0.000285,23.536997,-0.0111,-1.202
7020.00,9.308816,25.03573,-0.000284,23.536706,-0.0111,-1.202
7022.00,9.312298,25.03608,-0.000284,23.536551,-0.0111,-1.202
7024.00,9.315017,25.03536,-0.000285,23.537085,-0.0111,-1.202
7026.00,9.316915,25.03568,-0.000285,23.537166,-0.0111,-1.202
7028.00,9.317862,25.03513,-0.000285,23.537657,-0.0111,-1.202
7030.00,9.319623,25.03526,-0.000284,23.537583,-0.0111,-1.202
7032.00,9.321535,25.03526,-0.000284,23.538119,-0.0111,-1.202
7034.00,9.323198,25.03574,-0.000285,23.537267,-0.0111,-1.202
7036.00,9.324557,25.03571,-0.000284,23.537965,-0.0111,-1.202
7038.00,9.325686,25.03592,-0.000284,23.537434,-0.0111,-1.202
7040.00,9.326753,25.03587,-0.000285,23.536774,-0.0110,-1.203
7042.00,9.328436,25.03566,-0.000285,23.536951,-0.0111,-1.203
7044.00,9.328885,25.03528,-0.000286,23.537804,-0.0110,-1.202
7046.00,9.329521,25.03451,-0.000283,23.537627,-0.0111,-1.202
7048.00,9.329971,25.03526,-0.000285,23.536761,-0.0111,-1.202
7050.00,9.331067,25.03451,-0.000283,23.537701,-0.0110,-1.202
7052.00,9.331647,25.03463,-0.000284,23.536535,-0.0111,-1.202
7054.00,9.331774,25.03441,-0.000286,23.537397,-0.0111,-1.203
7056.00,9.333157,25.03462,-0.000284,23.536971,-0.0110,-1.202
7058.00,9.333360,25.03428,-0.000284,23.538125,-0.0111,-1.202
7060.00,9.334107,25.03444,-0.000284,23.536821,-0.0111,-1.202
7062.00,9.334059,25.03396,-0.000284,23.536847,-0.0111,-1.202
7064.00,9.333197,25.03447,-0.000285,23.537308,-0.0111,-1.202
7066.00,9.333237,25.03391,-0.000285,23.537705,-0.0111,-1.203
7068.00,9.333550,25.03452,-0.000285,23.537610,-0.0111,-1.202
7070.00,9.334280,25.03512,-0.000284,23.536975,-0.0110,-1.202
7072.00,9.334585,25.03474,-0.000285,23.537794,-0.0111,-1.202
7074.00,9.335061,25.03424,-0.000285,23.537740,-0.0111,-1.202
7076.00,9.335460,25.03418,-0.000286,23.538136,-0.0111,-1.202
7078.00,9.335761,25.03421,-0.000285,23.537317,-0.0111,-1.203
7080.00,9.335912,25.03406,-0.000286,23.536847,-0.0111,-1.202
7082.00,9.336029,25.03366,-0.000284,23.536756,-0.0111,-1.202
7084.00,9.335375,25.03355,-0.000285,23.537484,-0.0111,-1.201
7086.00,9.335387,25.03406,-0.000284,23.537841,-0.0110,-1.202
7088.00,9.336576,25.03455,-0.000283,23.537807,-0.0111,-1.203
7090.00,9.335976,25.03448,-0.000285,23.537462,-0.0111,-1.202
7092.00,9.336294,25.03437,-0.000284,23.537250,-0.0111,-1.202
7094.00,9.337349,25.03503,-0.000285,23.537044,-0.0111,-1.202
7096.00,9.337343,25.03493,-0.000285,23.537287,-0.0111,-1.202
7098.00,9.336984,25.03533,-0.000285,23.537016,-0.0111,-1.203
7100.00,9.336244,25.03499,-0.000285,23.537289,-0.0111,-1.202
7102.00,9.336759,25.03464,-0.000285,23.537449,-0.0111,-1.202
7104.00,9.338107,25.03456,-0.000284,23.537202,-0.0111,-1.202
7106.00,9.338066,25.03497,-0.000284,23.536713,-0.0111,-1.202
7108.00,9.338720,25.03499,-0.000284,23.537467,-0.0111,-1.202
7110.00,9.337498,25.03562,-0.000286,23.537330,-0.0111,-1.203
7112.00,9.338301,25.03552,-0.000284,23.537490,-0.0110,-1.202
7114.00,9.338253,25.03529,-0.000284,23.537612,-0.0111,-1.202
7116.00,9.337978,25.03480,-0.000286,23.537579,-0.0111,-1.203
7118.00,9.338268,25.03432,-0.000285,23.537960,-0.0111,-1.202
7120.00,9.337830,25.03478,-0.000285,23.537285,-0.0111,-1.202
7122.00,9.337743,25.03433,-0.000284,23.537571,-0.0111,-1.203
7124.00,9.339370,25.03435,-0.000286,23.537150,-0.0111,-1.202
7126.00,9.339347,25.03493,-0.000286,23.537410,-0.0111,-1.201
7128.00,9.338788,25.03479,-0.000285,23.538053,-0.0111,-1.202
7130.00,9.338954,25.03526,-0.000285,23.537963,-0.0111,-1.202
7132.00,9.339056,25.03413,-0.000285,23.537183,-0.0111,-1.202
7134.00,9.338914,25.03460,-0.000283,23.537804,-0.0111,-1.202
7136.00,9.338713,25.03578,-0.000284,23.537163,-0.0111,-1.203
7138.00,9.338056,25.03514,-0.000285,23.537692,-0.0111,-1.202
7140.00,9.338099,25.03521,-0.000286,23.537285,-0.0111,-1.202
7142.00,9.337944,25.03551,-0.000285,23.537022,-0.0111,-1.202
7144.00,9.339516,25.03508,-0.000284,23.536609,-0.0111,-1.202
7146.00,9.340032,25.03542,-0.000284,23.537958,-0.0111,-1.202
7148.00,9.339166,25.03487,-0.000285,23.538084,-0.0111,-1.202
7150.00,9.339022,25.03453,-0.000285,23.536906,-0.0111,-1.202
7152.00,9.339626,25.03454,-0.000284,23.536945,-0.0111,-1.201
7154.00,9.338993,25.03491,-0.000284,23.537283,-0.0111,-1.202
7156.00,9.339340,25.03428,-0.000286,23.537640,-0.0111,-1.203
7158.00,9.339164,25.03476,-0.000286,23.536956,-0.0111,-1.202
7160.00,9.339612,25.03473,-0.000284,23.537183,-0.0111,-1.201
7162.00,9.340351,25.03495,-0.000284,23.537183,-0.0111,-1.202
7164.00,9.340203,25.03502,-0.000284,23.537428,-0.0111,-1.201
7166.00,9.339145,25.03522,-0.000285,23.537698,-0.0111,-1.202
7168.00,9.338797,25.03567,-0.000286,23.537947,-0.0111,-1.202
7170.00,9.340094,25.03587,-0.000286,23.537924,-0.0111,-1.203
7172.00,9.341472,25.03463,-0.000286,23.537646,-0.0111,-1.202
7174.00,9.341017,25.03544,-0.000287,23.537516,-0.0111,-1.202
7176.00,9.340416,25.03528,-0.000286,23.536795,-0.0111,-1.202
7178.00,9.340411,25.03513,-0.000286,23.537358,-0.0111,-1.202
7180.00,9.342244,25.03492,-0.000285,23.537629,-0.0110,-1.201
7182.00,9.341816,25.03442,-0.000285,23.537531,-0.0111,-1.202
7184.00,9.341365,25.03554,-0.000285,23.537718,-0.0111,-1.202
7186.00,9.341315,25.03580,-0.000286,23.537475,-0.0111,-1.203
7188.00,9.340947,25.03502,-0.000286,23.537497,-0.0111,-1.203
7190.00,9.341087,25.03593,-0.000285,23.536938,-0.0111,-1.202
7192.00,9.341148,25.03604,-0.000285,23.537120,-0.0111,-1.202
7194.00,9.340436,25.03460,-0.000286,23.536572,-0.0111,-1.202
7196.00,9.340445,25.03502,-0.000286,23.536669,-0.0111,-1.201
7198.00,9.340718,25.03503,-0.000284,23.537205,-0.0111,-1.202
7200.00,9.340512,25.03502,-0.000283,23.537523,-0.0111,-1.203
7202.00,9.341065,25.03550,-0.000284,23.537807,-0.0111,-1.202
7204.00,9.340496,25.03551,-0.000284,23.536956,-0.0111,-1.202
7206.00,9.340962,25.03542,-0.000285,23.537191,-0.0111,-1.202
7208.00,9.340980,25.03507,-0.000284,23.537709,-0.0110,-1.202
7210.00,9.341673,25.03566,-0.000284,23.537393,-0.0110,-1.202
7212.00,9.341590,25.03593,-0.000285,23.537865,-0.0111,-1.202
7214.00,9.341938,25.03609,-0.000285,23.537373,-0.0110,-1.203
7216.00,9.342006,25.03529,-0.000285,23.538619,-0.0111,-1.202
7218.00,9.341596,25.03505,-0.000285,23.537412,-0.0111,-1.203
7220.00,9.341854,25.03461,-0.000286,23.536910,-0.0111,-1.202
7222.00,9.342192,25.03468,-0.000286,23.537512,-0.0111,-1.202
7224.00,9.342295,25.03509,-0.000285,23.537538,-0.0111,-1.202
7226.00,9.342343,25.03451,-0.000285,23.536925,-0.0111,-1.202
7228.00,9.342749,25.03505,-0.000286,23.536938,-0.0111,-1.202
7230.00,9.343539,25.03474,-0.000285,23.537674,-0.0111,-1.203
7232.00,9.342857,25.03463,-0.000285,23.537956,-0.0111,-1.203
7234.00,9.342759,25.03551,-0.000285,23.537445,-0.0111,-1.202
7236.00,9.343313,25.03516,-0.000284,23.538184,-0.0111,-1.201
7238.00,9.343253,25.03432,-0.000284,23.536969,-0.0111,-1.202
7240.00,9.343732,25.03494,-0.000284,23.537614,-0.0111,-1.202
7242.00,9.344225,25.03593,-0.000285,23.538149,-0.0111,-1.202
7244.00,9.344262,25.03582,-0.000285,23.537023,-0.0111,-1.202
7246.00,9.344423,25.03600,-0.000285,23.537499,-0.0111,-1.202
7248.00,9.344293,25.03490,-0.000284,23.537471,-0.0111,-1.202
7250.00,9.343721,25.03589,-0.000284,23.537848,-0.0111,-1.202
7252.00,9.343595,25.03557,-0.000285,23.537870,-0.0111,-1.202
7254.00,9.342997,25.03586,-0.000286,23.537651,-0.0111,-1.202
7256.00,9.342283,25.03624,-0.000284,23.537954,-0.0110,-1.202
7258.00,9.342538,25.03605,-0.000284,23.537989,-0.0111,-1.202
7260.00,9.342843,25.03603,-0.000285,23.537744,-0.0111,-1.202
7262.00,9.343491,25.03670,-0.000285,23.537557,-0.0111,-1.202
@25,8.0000,16.0
7264.00,9.343380,25.03680,-0.000284,23.537339,-0.0111,-1.202
7266.00,9.341547,25.03647,-0.000284,23.537116,-0.0111,-1.201
7268.00,9.337218,25.03586,-0.000285,23.537631,-0.0111,-1.202
7270.00,9.328107,25.03643,-0.000284,23.537607,-0.0110,-1.201
7272.00,9.317061,25.03635,-0.000282,23.537709,-0.0111,-1.201
7274.00,9.305249,25.03628,-0.000284,23.537989,-0.0111,-1.202
7276.00,9.291850,25.03652,-0.000283,23.537057,-0.0110,-1.202
7278.00,9.277682,25.03738,-0.000285,23.538149,-0.0111,-1.203
7280.00,9.265016,25.03697,-0.000285,23.537700,-0.0111,-1.203
7282.00,9.253175,25.03709,-0.000284,23.537971,-0.0111,-1.203
7284.00,9.247377,25.03730,-0.000284,23.538058,-0.0111,-1.204
7286.00,9.245361,25.03678,-0.000286,23.537937,-0.0111,-1.204
7288.00,9.245472,25.03655,-0.000284,23.538274,-0.0111,-1.204
7290.00,9.247871,25.03653,-0.000284,23.537675,-0.0111,-1.203
7292.00,9.251039,25.03704,-0.000283,23.537545,-0.0110,-1.203
7294.00,9.255764,25.03624,-0.000285,23.536819,-0.0111,-1.202
7296.00,9.261519,25.03652,-0.000283,23.538727,-0.0111,-1.202
7298.00,9.267151,25.03616,-0.000284,23.538381,-0.0110,-1.203
7300.00,9.273111,25.03625,-0.000283,23.537796,-0.0111,-1.203
7302.00,9.278282,25.03608,-0.000284,23.537870,-0.0110,-1.202
7304.00,9.283976,25.03614,-0.000285,23.538110,-0.0110,-1.203
7306.00,9.288384,25.03600,-0.000284,23.537896,-0.0111,-1.202
7308.00,9.293334,25.03579,-0.000282,23.537711,-0.0111,-1.202
7310.00,9.297371,25.03631,-0.000283,23.537540,-0.0110,-1.202
7312.00,9.302176,25.03586,-0.000283,23.537352,-0.0110,-1.203
7314.00,9.307221,25.03595,-0.000285,23.537241,-0.0111,-1.202
7316.00,9.310945,25.03575,-0.000284,23.537755,-0.0111,-1.203
7318.00,9.312837,25.03582,-0.000284,23.537915,-0.0110,-1.203
7320.00,9.315429,25.03569,-0.000284,23.537746,-0.0110,-1.203
7322.00,9.318033,25.03566,-0.000286,23.537404,-0.0111,-1.203
7324.00,9.319238,25.03555,-0.000284,23.537492,-0.0110,-1.201
7326.00,9.321017,25.03549,-0.000283,23.538236,-0.0111,-1.202
7328.00,9.323606,25.03573,-0.000284,23.537830,-0.0110,-1.203
7330.00,9.325435,25.03605,-0.000285,23.536446,-0.0111,-1.202
7332.00,9.327083,25.03571,-0.000285,23.537068,-0.0110,-1.202
7334.00,9.328069,25.03578,-0.000284,23.537766,-0.0110,-1.202
7336.00,9.328616,25.03634,-0.000284,23.537830,-0.0111,-1.202
7338.00,9.328331,25.03570,-0.000284,23.537610,-0.0111,-1.203
7340.00,9.330013,25.03583,-0.000284,23.537493,-0.0111,-1.203
7342.00,9.331343,25.03548,-0.000284,23.537839,-0.0111,-1.202
7344.00,9.332197,25.03494,-0.000283,23.537503,-0.0111,-1.202
7346.00,9.333139,25.03529,-0.000282,23.538197,-0.0111,-1.202
7348.00,9.333572,25.03585,-0.000283,23.538014,-0.0111,-1.202
7350.00,9.333447,25.03614,-0.000285,23.537313,-0.0111,-1.203
7352.00,9.333040,25.03520,-0.000284,23.538125,-0.0111,-1.201
7354.00,9.333499,25.03596,-0.000285,23.538069,-0.0111,-1.202
7356.00,9.334463,25.03513,-0.000285,23.537937,-0.0112,-1.202
7358.00,9.334754,25.03582,-0.000285,23.537726,-0.0111,-1.202
7360.00,9.335364,25.03659,-0.000285,23.537542,-0.0111,-1.202
7362.00,9.334629,25.03600,-0.000284,23.538361,-0.0110,-1.202
7364.00,9.334698,25.03656,-0.000285,23.538103,-0.0110,-1.202
7366.00,9.335880,25.03654,-0.000283,23.538164,-0.0110,-1.202
7368.00,9.336936,25.03649,-0.000283,23.537224,-0.0111,-1.203
7370.00,9.337333,25.03666,-0.000284,23.537889,-0.0111,-1.202
7372.00,9.337746,25.03653,-0.000286,23.537482,-0.0110,-1.202
7374.00,9.338240,25.03631,-0.000285,23.537804,-0.0111,-1.202
7376.00,9.338535,25.03658,-0.000283,23.537958,-0.0110,-1.202
7378.00,9.337742,25.03605,-0.000284,23.537835,-0.0111,-1.202
7380.00,9.337814,25.03648,-0.000283,23.537083,-0.0111,-1.202
7382.00,9.338588,25.03662,-0.000284,23.537417,-0.0111,-1.202
7384.00,9.339860,25.03588,-0.000284,23.538058,-0.0111,-1.203
7386.00,9.340090,25.03625,-0.000285,23.537339,-0.0111,-1.202
7388.00,9.339806,25.03604,-0.000285,23.537687,-0.0111,-1.202
7390.00,9.339396,25.03611,-0.000285,23.537464,-0.0111,-1.202
7392.00,9.339085,25.03669,-0.000285,23.537374,-0.0111,-1.202
7394.00,9.340012,25.03604,-0.000285,23.537867,-0.0111,-1.203
7396.00,9.341040,25.03610,-0.000286,23.538127,-0.0111,-1.202
7398.00,9.340502,25.03623,-0.000284,23.537583,-0.0111,-1.202
7400.00,9.341080,25.03568,-0.000284,23.537733,-0.0111,-1.203
7402.00,9.340413,25.03560,-0.000284,23.538080,-0.0111,-1.203
7404.00,9.339486,25.03500,-0.000283,23.536904,-0.0111,-1.202
7406.00,9.339591,25.03517,-0.000284,23.537577,-0.0111,-1.202
7408.00,9.340231,25.03608,-0.000285,23.537618,-0.0111,-1.202
7410.00,9.339976,25.03627,-0.000285,23.537100,-0.0111,-1.203
7412.00,9.339943,25.03630,-0.000285,23.537635,-0.0111,-1.203
7414.00,9.340840,25.03629,-0.000284,23.537330,-0.0111,-1.202
7416.00,9.340442,25.03599,-0.000283,23.537824,-0.0111,-1.202
7418.00,9.341569,25.03646,-0.000284,23.539095,-0.0111,-1.203
7420.00,9.342172,25.03677,-0.000284,23.537499,-0.0110,-1.202
7422.00,9.341257,25.03671,-0.000283,23.537865,-0.0111,-1.202
7424.00,9.340946,25.03692,-0.000284,23.538550,-0.0110,-1.202
7426.00,9.341175,25.03668,-0.000284,23.537597,-0.0111,-1.202
7428.00,9.341040,25.03610,-0.000284,23.537557,-0.0111,-1.203
7430.00,9.340884,25.03618,-0.000284,23.536982,-0.0110,-1.202
7432.00,9.341790,25.03669,-0.000285,23.537228,-0.0111,-1.202
7434.00,9.341713,25.03681,-0.000285,23.537512,-0.0110,-1.203
7436.00,9.342466,25.03616,-0.000285,23.537527,-0.0111,-1.202
7438.00,9.342657,25.03583,-0.000285,23.538073,-0.0111,-1.202
7440.00,9.341037,25.03637,-0.000284,23.538303,-0.0110,-1.203
7442.00,9.340541,25.03670,-0.000283,23.537973,-0.0110,-1.202
7444.00,9.340743,25.03616,-0.000283,23.537679,-0.0110,-1.203
7446.00,9.340799,25.03631,-0.000283,23.537761,-0.0111,-1.202
7448.00,9.340733,25.03684,-0.000284,23.537547,-0.0111,-1.202
7450.00,9.341360,25.03584,-0.000285,23.536815,-0.0111,-1.202
7452.00,9.341317,25.03592,-0.000285,23.537185,-0.0111,-1.202
7454.00,9.341464,25.03616,-0.000284,23.537345,-0.0111,-1.203
7456.00,9.341451,25.03579,-0.000284,23.537785,-0.0111,-1.202
7458.00,9.341965,25.03669,-0.000285,23.537822,-0.0111,-1.203
7460.00,9.342407,25.03604,-0.000283,23.537085,-0.0110,-1.202
7462.00,9.342005,25.03649,-0.000284,23.537904,-0.0110,-1.203
7464.00,9.341714,25.03575,-0.000284,23.537839,-0.0111,-1.202
7466.00,9.341885,25.03552,-0.000283,23.537900,-0.0110,-1.202
7468.00,9.341744,25.03582,-0.000284,23.537549,-0.0111,-1.203
7470.00,9.341623,25.03604,-0.000284,23.537835,-0.0111,-1.202
7472.00,9.341857,25.03564,-0.000284,23.538079,-0.0111,-1.202
7474.00,9.342302,25.03588,-0.000283,23.537246,-0.0110,-1.202
7476.00,9.342712,25.03537,-0.000285,23.537209,-0.0110,-1.203
7478.00,9.342735,25.03553,-0.000285,23.537644,-0.0110,-1.203
7480.00,9.342466,25.03540,-0.000285,23.538038,-0.0110,-1.202
7482.00,9.341877,25.03539,-0.000284,23.537315,-0.0110,-1.202
7484.00,9.343014,25.03512,-0.000283,23.537898,-0.0110,-1.203
7486.00,9.343554,25.03544,-0.000285,23.538511,-0.0111,-1.203
7488.00,9.343006,25.03567,-0.000284,23.537629,-0.0110,-1.203
7490.00,9.343423,25.03526,-0.000284,23.537549,-0.0110,-1.202
7492.00,9.343699,25.03530,-0.000283,23.537072,-0.0110,-1.202
7494.00,9.342950,25.03592,-0.000284,23.536921,-0.0111,-1.203
7496.00,9.342765,25.03491,-0.000285,23.536873,-0.0111,-1.203
7498.00,9.342307,25.03531,-0.000285,23.537153,-0.0111,-1.202
7500.00,9.342242,25.03550,-0.000285,23.537616,-0.0111,-1.202
7502.00,9.341578,25.03514,-0.000285,23.537737,-0.0110,-1.202
7504.00,9.341977,25.03532,-0.000285,23.537371,-0.0111,-1.202
7506.00,9.342477,25.03521,-0.000284,23.537473,-0.0111,-1.202
7508.00,9.343009,25.03517,-0.000283,23.538523,-0.0111,-1.202
7510.00,9.343350,25.03520,-0.000284,23.538337,-0.0111,-1.202
7512.00,9.343552,25.03559,-0.000284,23.539119,-0.0111,-1.202
7514.00,9.343539,25.03473,-0.000284,23.538264,-0.0111,-1.202
7516.00,9.343631,25.03478,-0.000284,23.538706,-0.0111,-1.202
7518.00,9.343060,25.03501,-0.000283,23.538158,-0.0110,-1.202
7520.00,9.342026,25.03498,-0.000284,23.538164,-0.0111,-1.203
7522.00,9.342074,25.03616,-0.000284,23.538144,-0.0111,-1.202
7524.00,9.342562,25.03517,-0.000284,23.538190,-0.0110,-1.202
7526.00,9.342720,25.03527,-0.000284,23.537902,-0.0110,-1.203
7528.00,9.342289,25.03551,-0.000284,23.538796,-0.0110,-1.203
7530.00,9.343306,25.03535,-0.000284,23.537805,-0.0110,-1.202
7532.00,9.344335,25.03501,-0.000284,23.537889,-0.0110,-1.202
7534.00,9.343759,25.03455,-0.000284,23.538140,-0.0110,-1.203
7536.00,9.343128,25.03351,-0.000285,23.537655,-0.0111,-1.203
7538.00,9.343274,25.03410,-0.000285,23.537631,-0.0111,-1.202
7540.00,9.342926,25.03472,-0.000285,23.537508,-0.0111,-1.203
7542.00,9.343223,25.03458,-0.000286,23.537276,-0.0111,-1.202
7544.00,9.343599,25.03470,-0.000284,23.537815,-0.0111,-1.202
7546.00,9.344058,25.03461,-0.000284,23.538012,-0.0111,-1.203
7548.00,9.344436,25.03506,-0.000285,23.537837,-0.0111,-1.202
7550.00,9.344099,25.03494,-0.000286,23.537425,-0.0111,-1.203
7552.00,9.344369,25.03502,-0.000286,23.537074,-0.0111,-1.203
7554.00,9.343410,25.03448,-0.000284,23.537618,-0.0111,-1.202
7556.00,9.343306,25.03529,-0.000284,23.537309,-0.0111,-1.202
7558.00,9.343198,25.03462,-0.000285,23.538285,-0.0111,-1.202
7560.00,9.343338,25.03489,-0.000285,23.537649,-0.0111,-1.203
7562.00,9.344040,25.03537,-0.000285,23.537356,-0.0111,-1.203
@26,8.0000,16.0
7564.00,9.343928,25.03582,-0.000285,23.538290,-0.0110,-1.202
7566.00,9.342969,25.03504,-0.000284,23.538257,-0.0111,-1.202
7568.00,9.339239,25.03460,-0.000285,23.537729,-0.0111,-1.202
7570.00,9.330945,25.03492,-0.000284,23.537605,-0.0111,-1.200
7572.00,9.321409,25.03500,-0.000284,23.538487,-0.0111,-1.202
7574.00,9.310714,25.03466,-0.000284,23.537217,-0.0111,-1.202
7576.00,9.298599,25.03523,-0.000284,23.537248,-0.0111,-1.202
7578.00,9.286079,25.03564,-0.000284,23.537551,-0.0110,-1.203
7580.00,9.274449,25.03534,-0.000287,23.537499,-0.0111,-1.203
7582.00,9.264760,25.03549,-0.000286,23.537594,-0.0111,-1.203
7584.00,9.259819,25.03503,-0.000285,23.537700,-0.0111,-1.204
7586.00,9.257385,25.03481,-0.000285,23.538069,-0.0111,-1.204
7588.00,9.257865,25.03521,-0.000286,23.537960,-0.0111,-1.204
7590.00,9.260247,25.03515,-0.000285,23.537540,-0.0110,-1.203
7592.00,9.262715,25.03499,-0.000285,23.537690,-0.0110,-1.202
7594.00,9.267354,25.03554,-0.000284,23.537999,-0.0111,-1.203
7596.00,9.273061,25.03589,-0.000285,23.537913,-0.0111,-1.202
7598.00,9.277727,25.03595,-0.000284,23.537339,-0.0111,-1.203
7600.00,9.282640,25.03588,-0.000285,23.538181,-0.0111,-1.203
7602.00,9.288248,25.03570,-0.000284,23.537583,-0.0111,-1.202
7604.00,9.292970,25.03528,-0.000283,23.537415,-0.0111,-1.202
7606.00,9.297880,25.03472,-0.000283,23.537718,-0.0111,-1.203
7608.00,9.301390,25.03459,-0.000284,23.538192,-0.0110,-1.202
7610.00,9.305520,25.03427,-0.000285,23.538032,-0.0110,-1.202
7612.00,9.309219,25.03585,-0.000285,23.537588,-0.0111,-1.202
7614.00,9.312849,25.03587,-0.000284,23.538079,-0.0110,-1.202
7616.00,9.315828,25.03608,-0.000284,23.538012,-0.0110,-1.202
7618.00,9.318376,25.03564,-0.000285,23.538170,-0.0111,-1.203
7620.00,9.320660,25.03577,-0.000284,23.537984,-0.0110,-1.202
7622.00,9.322012,25.03626,-0.000283,23.537469,-0.0110,-1.202
7624.00,9.324664,25.03584,-0.000284,23.537531,-0.0111,-1.202
7626.00,9.326400,25.03540,-0.000285,23.537772,-0.0111,-1.202
7628.00,9.328261,25.03556,-0.000285,23.536267,-0.0110,-1.202
7630.00,9.329088,25.03555,-0.000284,23.537397,-0.0111,-1.203
7632.00,9.330334,25.03545,-0.000285,23.536780,-0.0111,-1.202
7634.00,9.330662,25.03537,-0.000285,23.537700,-0.0111,-1.203
7636.00,9.332642,25.03560,-0.000285,23.537651,-0.0111,-1.203
7638.00,9.334346,25.03509,-0.000284,23.537176,-0.0111,-1.202
7640.00,9.334291,25.03557,-0.000284,23.537752,-0.0111,-1.202
7642.00,9.334673,25.03506,-0.000285,23.537906,-0.0111,-1.203
7644.00,9.335127,25.03545,-0.000285,23.537831,-0.0111,-1.202
7646.00,9.336024,25.03576,-0.000283,23.537603,-0.0110,-1.203
7648.00,9.336271,25.03566,-0.000285,23.537965,-0.0111,-1.203
7650.00,9.336230,25.03520,-0.000284,23.537869,-0.0111,-1.202
7652.00,9.336739,25.03538,-0.000284,23.538175,-0.0110,-1.203
7654.00,9.336935,25.03536,-0.000284,23.537209,-0.0111,-1.202
7656.00,9.337564,25.03458,-0.000283,23.537705,-0.0110,-1.202
7658.00,9.338618,25.03478,-0.000284,23.538519,-0.0111,-1.203
7660.00,9.339789,25.03455,-0.000283,23.537817,-0.0110,-1.203
7662.00,9.339613,25.03525,-0.000285,23.537794,-0.0111,-1.203
7664.00,9.340446,25.03522,-0.000284,23.537588,-0.0111,-1.203
7666.00,9.340567,25.03536,-0.000283,23.537514,-0.0111,-1.202
7668.00,9.340256,25.03550,-0.000284,23.536917,-0.0110,-1.202
7670.00,9.340088,25.03599,-0.000284,23.537690,-0.0111,-1.203
7672.00,9.340003,25.03604,-0.000284,23.537874,-0.0111,-1.202
7674.00,9.340953,25.03607,-0.000284,23.537302,-0.0110,-1.203
7676.00,9.341359,25.03587,-0.000284,23.537105,-0.0111,-1.202
7678.00,9.341540,25.03570,-0.000284,23.538086,-0.0111,-1.203
7680.00,9.341856,25.03632,-0.000285,23.537287,-0.0111,-1.203
7682.00,9.341932,25.03560,-0.000284,23.536908,-0.0111,-1.202
7684.00,9.341225,25.03638,-0.000284,23.537763,-0.0111,-1.202
7686.00,9.341957,25.03674,-0.000283,23.537588,-0.0111,-1.203
7688.00,9.342088,25.03600,-0.000284,23.538253,-0.0111,-1.202
7690.00,9.341484,25.03547,-0.000284,23.537878,-0.0110,-1.203
7692.00,9.342589,25.03633,-0.000284,23.537904,-0.0110,-1.202
7694.00,9.342485,25.03659,-0.000284,23.538352,-0.0110,-1.202
7696.00,9.341155,25.03656,-0.000283,23.538021,-0.0111,-1.203
7698.00,9.340700,25.03748,-0.000284,23.538127,-0.0111,-1.203
7700.00,9.341575,25.03686,-0.000284,23.538307,-0.0110,-1.202
7702.00,9.342291,25.03660,-0.000284,23.537596,-0.0111,-1.203
7704.00,9.341824,25.03669,-0.000284,23.538246,-0.0111,-1.203
7706.00,9.341417,25.03710,-0.000284,23.538192,-0.0110,-1.202
7708.00,9.342537,25.03693,-0.000284,23.537642,-0.0111,-1.202
7710.00,9.342708,25.03693,-0.000284,23.538433,-0.0111,-1.203
7712.00,9.342511,25.03769,-0.000283,23.537610,-0.0111,-1.203
7714.00,9.342022,25.03732,-0.000284,23.537057,-0.0111,-1.202
7716.00,9.342353,25.03665,-0.000285,23.537287,-0.0111,-1.203
7718.00,9.342211,25.03681,-0.000285,23.537555,-0.0110,-1.202
7720.00,9.343660,25.03666,-0.000283,23.537413,-0.0110,-1.202
7722.00,9.342949,25.03697,-0.000284,23.538675,-0.0110,-1.203
7724.00,9.342964,25.03639,-0.000285,23.538199,-0.0110,-1.203
7726.00,9.342987,25.03653,-0.000284,23.538047,-0.0111,-1.202
7728.00,9.343619,25.03619,-0.000284,23.537464,-0.0111,-1.203
7730.00,9.343610,25.03679,-0.000284,23.537759,-0.0111,-1.203
7732.00,9.343094,25.03615,-0.000285,23.537818,-0.0111,-1.203
7734.00,9.342652,25.03677,-0.000284,23.537178,-0.0111,-1.202
7736.00,9.341784,25.03686,-0.000284,23.537648,-0.0111,-1.203
7738.00,9.341580,25.03758,-0.000286,23.537358,-0.0110,-1.203
7740.00,9.341321,25.03750,-0.000285,23.537508,-0.0110,-1.203
7742.00,9.341201,25.03715,-0.000285,23.537792,-0.0110,-1.202
7744.00,9.342385,25.03709,-0.000283,23.538474,-0.0110,-1.202
7746.00,9.343419,25.03682,-0.000283,23.537973,-0.0110,-1.202
7748.00,9.343979,25.03712,-0.000282,23.537965,-0.0110,-1.203
7750.00,9.343716,25.03627,-0.000285,23.537986,-0.0111,-1.203
7752.00,9.343592,25.03701,-0.000285,23.538041,-0.0111,-1.203
7754.00,9.343815,25.03758,-0.000285,23.537713,-0.0111,-1.203
7756.00,9.343183,25.03798,-0.000284,23.537779,-0.0111,-1.203
7758.00,9.342973,25.03774,-0.000283,23.536955,-0.0110,-1.202
7760.00,9.342532,25.03809,-0.000283,23.537447,-0.0110,-1.203
7762.00,9.343183,25.03752,-0.000284,23.537776,-0.0111,-1.202
7764.00,9.343493,25.03820,-0.000285,23.537358,-0.0111,-1.203
7766.00,9.344131,25.03864,-0.000284,23.537518,-0.0110,-1.203
7768.00,9.344574,25.03889,-0.000284,23.537696,-0.0111,-1.203
7770.00,9.344724,25.03845,-0.000285,23.538067,-0.0110,-1.203
7772.00,9.344626,25.03827,-0.000283,23.537636,-0.0110,-1.203
7774.00,9.345144,25.03864,-0.000283,23.537343,-0.0110,-1.203
7776.00,9.344722,25.03883,-0.000284,23.537501,-0.0110,-1.203
7778.00,9.344043,25.03876,-0.000284,23.537692,-0.0110,-1.203
7780.00,9.344151,25.03821,-0.000285,23.538158,-0.0110,-1.203
7782.00,9.344034,25.03891,-0.000285,23.538017,-0.0111,-1.203
7784.00,9.343188,25.03814,-0.000285,23.537285,-0.0111,-1.203
7786.00,9.343618,25.03847,-0.000284,23.537839,-0.0111,-1.203
7788.00,9.344125,25.03762,-0.000285,23.536888,-0.0111,-1.203
7790.00,9.345081,25.03804,-0.000285,23.537490,-0.0111,-1.203
7792.00,9.344938,25.03832,-0.000285,23.537256,-0.0111,-1.203
7794.00,9.345132,25.03811,-0.000286,23.537707,-0.0111,-1.203
7796.00,9.346127,25.03820,-0.000284,23.537053,-0.0111,-1.203
7798.00,9.345767,25.03775,-0.000283,23.536836,-0.0111,-1.203
7800.00,9.345793,25.03779,-0.000283,23.537274,-0.0111,-1.203
7802.00,9.345857,25.03766,-0.000284,23.537153,-0.0111,-1.204
7804.00,9.345586,25.03813,-0.000285,23.537703,-0.0111,-1.203
7806.00,9.345447,25.03793,-0.000285,23.537499,-0.0111,-1.203
7808.00,9.344610,25.03796,-0.000287,23.537139,-0.0111,-1.203
7810.00,9.344702,25.03818,-0.000285,23.538069,-0.0111,-1.202
7812.00,9.344876,25.03813,-0.000285,23.537923,-0.0111,-1.204
7814.00,9.344442,25.03771,-0.000284,23.537109,-0.0111,-1.203
7816.00,9.345215,25.03727,-0.000284,23.537685,-0.0110,-1.204
7818.00,9.345675,25.03730,-0.000284,23.538032,-0.0110,-1.203
7820.00,9.345610,25.03757,-0.000284,23.537824,-0.0111,-1.203
7822.00,9.345019,25.03806,-0.000284,23.537675,-0.0111,-1.202
7824.00,9.345163,25.03712,-0.000284,23.537950,-0.0110,-1.203
7826.00,9.345875,25.03748,-0.000285,23.537410,-0.0110,-1.204
7828.00,9.345944,25.03778,-0.000285,23.537633,-0.0111,-1.204
7830.00,9.346567,25.03779,-0.000284,23.537492,-0.0111,-1.203
7832.00,9.346760,25.03777,-0.000284,23.538705,-0.0111,-1.202
7834.00,9.346246,25.03824,-0.000283,23.537633,-0.0110,-1.203
7836.00,9.346104,25.03835,-0.000284,23.538731,-0.0111,-1.203
7838.00,9.346166,25.03787,-0.000285,23.538381,-0.0111,-1.203
7840.00,9.345818,25.03753,-0.000285,23.538138,-0.0111,-1.203
7842.00,9.345854,25.03781,-0.000284,23.537657,-0.0111,-1.203
7844.00,9.345623,25.03784,-0.000285,23.537479,-0.0111,-1.203
7846.00,9.344550,25.03788,-0.000285,23.537064,-0.0111,-1.203
7848.00,9.344332,25.03742,-0.000285,23.537172,-0.0111,-1.204
7850.00,9.344690,25.03659,-0.000286,23.536958,-0.0111,-1.203
7852.00,9.344724,25.03623,-0.000283,23.537672,-0.0111,-1.203
7854.00,9.344612,25.03657,-0.000283,23.537802,-0.0110,-1.203
7856.00,9.345086,25.03673,-0.000284,23.537943,-0.0111,-1.203
7858.00,9.345405,25.03643,-0.000282,23.538222,-0.0111,-1.203
7860.00,9.344965,25.03661,-0.000284,23.537501,-0.0111,-1.204
7862.00,9.345276,25.03657,-0.000285,23.537848,-0.0111,-1.203
@27,8.0000,16.0
7864.00,9.345718,25.03700,-0.000285,23.537757,-0.0111,-1.203
7866.00,9.345438,25.03686,-0.000285,23.537436,-0.0111,-1.202
7868.00,9.342021,25.03663,-0.000283,23.538422,-0.0111,-1.202
7870.00,9.334244,25.03606,-0.000284,23.538017,-0.0111,-1.203
7872.00,9.325318,25.03707,-0.000283,23.538432,-0.0110,-1.202
7874.00,9.316092,25.03640,-0.000283,23.538368,-0.0111,-1.202
7876.00,9.305769,25.03626,-0.000284,23.537361,-0.0111,-1.204
7878.00,9.293616,25.03624,-0.000285,23.537811,-0.0110,-1.204
7880.00,9.282111,25.03623,-0.000285,23.537869,-0.0111,-1.204
7882.00,9.273755,25.03641,-0.000286,23.537962,-0.0110,-1.204
7884.00,9.268710,25.03644,-0.000287,23.536793,-0.0111,-1.205
7886.00,9.267178,25.03665,-0.000284,23.538545,-0.0111,-1.205
7888.00,9.268080,25.03696,-0.000286,23.538246,-0.0111,-1.204
7890.00,9.270533,25.03763,-0.000286,23.537454,-0.0111,-1.205
7892.00,9.272383,25.03715,-0.000285,23.537674,-0.0110,-1.204
7894.00,9.275330,25.03668,-0.000283,23.538151,-0.0110,-1.204
7896.00,9.279730,25.03689,-0.000284,23.537651,-0.0110,-1.203
7898.00,9.285077,25.03727,-0.000283,23.537967,-0.0111,-1.203
7900.00,9.288964,25.03697,-0.000283,23.537516,-0.0110,-1.203
7902.00,9.292966,25.03702,-0.000283,23.537594,-0.0111,-1.204
7904.00,9.298078,25.03680,-0.000283,23.537690,-0.0111,-1.203
7906.00,9.302930,25.03605,-0.000283,23.537486,-0.0110,-1.203
7908.00,9.306846,25.03631,-0.000284,23.537752,-0.0111,-1.203
7910.00,9.311052,25.03607,-0.000283,23.538010,-0.0111,-1.203
7912.00,9.314100,25.03668,-0.000284,23.537742,-0.0110,-1.203
7914.00,9.316817,25.03742,-0.000284,23.538147,-0.0111,-1.204
7916.00,9.319349,25.03672,-0.000285,23.538190,-0.0111,-1.204
7918.00,9.320645,25.03642,-0.000284,23.538093,-0.0111,-1.203
7920.00,9.323913,25.03662,-0.000284,23.538112,-0.0110,-1.203
7922.00,9.326529,25.03636,-0.000283,23.537607,-0.0110,-1.203
7924.00,9.328637,25.03693,-0.000284,23.537846,-0.0111,-1.204
7926.00,9.329960,25.03665,-0.000283,23.537609,-0.0111,-1.203
7928.00,9.331726,25.03696,-0.000283,23.538262,-0.0111,-1.203
7930.00,9.332943,25.03691,-0.000284,23.538010,-0.0111,-1.204
7932.00,9.334353,25.03748,-0.000284,23.537499,-0.0110,-1.204
7934.00,9.335356,25.03745,-0.000283,23.537475,-0.0111,-1.203
7936.00,9.335745,25.03760,-0.000283,23.537761,-0.0110,-1.203
7938.00,9.337068,25.03695,-0.000283,23.537475,-0.0111,-1.203
7940.00,9.338604,25.03697,-0.000284,23.537614,-0.0111,-1.204
7942.00,9.338241,25.03684,-0.000284,23.537694,-0.0110,-1.203
7944.00,9.339125,25.03687,-0.000285,23.537757,-0.0111,-1.203
7946.00,9.339814,25.03736,-0.000285,23.537750,-0.0111,-1.203
7948.00,9.339075,25.03718,-0.000284,23.537449,-0.0111,-1.203
7950.00,9.339392,25.03676,-0.000285,23.537631,-0.0111,-1.203
7952.00,9.340098,25.03683,-0.000285,23.537480,-0.0111,-1.204
7954.00,9.340935,25.03665,-0.000283,23.538428,-0.0111,-1.203
7956.00,9.341555,25.03730,-0.000284,23.537466,-0.0111,-1.203
7958.00,9.341714,25.03817,-0.000284,23.536964,-0.0111,-1.204
7960.00,9.342116,25.03727,-0.000285,23.537553,-0.0110,-1.203
7962.00,9.342961,25.03746,-0.000285,23.537256,-0.0110,-1.203
7964.00,9.342711,25.03823,-0.000282,23.537856,-0.0111,-1.203
7966.00,9.342454,25.03809,-0.000283,23.537852,-0.0110,-1.204
7968.00,9.342273,25.03777,-0.000284,23.538043,-0.0110,-1.203
7970.00,9.342410,25.03755,-0.000284,23.538233,-0.0111,-1.203
7972.00,9.343151,25.03855,-0.000284,23.538036,-0.0111,-1.203
7974.00,9.343281,25.03885,-0.000284,23.538406,-0.0111,-1.203
7976.00,9.343478,25.03955,-0.000284,23.538131,-0.0111,-1.203
7978.00,9.342959,25.03888,-0.000284,23.538008,-0.0110,-1.204
7980.00,9.343107,25.03844,-0.000284,23.537224,-0.0110,-1.203
7982.00,9.343349,25.03899,-0.000283,23.537064,-0.0111,-1.203
7984.00,9.344017,25.03845,-0.000285,23.537380,-0.0110,-1.204
7986.00,9.343938,25.03843,-0.000285,23.537335,-0.0110,-1.204
7988.00,9.344945,25.03824,-0.000285,23.537092,-0.0110,-1.204
7990.00,9.344874,25.03774,-0.000284,23.537882,-0.0110,-1.204
7992.00,9.344596,25.03745,-0.000284,23.538316,-0.0111,-1.204
7994.00,9.344331,25.03734,-0.000284,23.537386,-0.0110,-1.203
7996.00,9.343950,25.03714,-0.000283,23.538214,-0.0111,-1.204
7998.00,9.344106,25.03838,-0.000282,23.538095,-0.0111,-1.203
8000.00,9.344048,25.03760,-0.000284,23.538093,-0.0111,-1.204
8002.00,9.343289,25.03758,-0.000283,23.537439,-0.0110,-1.203
8004.00,9.344456,25.03846,-0.000283,23.537243,-0.0110,-1.203
8006.00,9.344650,25.03849,-0.000284,23.538207,-0.0110,-1.203
8008.00,9.345040,25.03882,-0.000283,23.538829,-0.0110,-1.204
8010.00,9.345995,25.03829,-0.000283,23.537939,-0.0110,-1.203
8012.00,9.345414,25.03804,-0.000285,23.538376,-0.0110,-1.204
8014.00,9.344519,25.03842,-0.000285,23.538268,-0.0110,-1.204
8016.00,9.344237,25.03907,-0.000284,23.538170,-0.0111,-1.204
8018.00,9.345661,25.03944,-0.000284,23.537802,-0.0111,-1.204
8020.00,9.346352,25.03897,-0.000284,23.537466,-0.0110,-1.204
8022.00,9.345835,25.03935,-0.000284,23.538288,-0.0111,-1.204
8024.00,9.345569,25.03878,-0.000283,23.538160,-0.0111,-1.204
8026.00,9.345049,25.03850,-0.000284,23.538467,-0.0110,-1.203
8028.00,9.345199,25.03818,-0.000284,23.537911,-0.0110,-1.204
8030.00,9.345229,25.03829,-0.000283,23.538389,-0.0110,-1.203
8032.00,9.345305,25.03798,-0.000284,23.538001,-0.0110,-1.204
8034.00,9.346811,25.03858,-0.000284,23.538606,-0.0111,-1.204
8036.00,9.347532,25.03843,-0.000284,23.538385,-0.0110,-1.204
8038.00,9.348036,25.03787,-0.000284,23.537614,-0.0111,-1.205
8040.00,9.347793,25.03717,-0.000284,23.537791,-0.0111,-1.204
8042.00,9.347142,25.03720,-0.000283,23.538008,-0.0110,-1.203
8044.00,9.346603,25.03778,-0.000284,23.538010,-0.0110,-1.204
8046.00,9.345674,25.03833,-0.000285,23.537753,-0.0111,-1.204
8048.00,9.345372,25.03762,-0.000285,23.537027,-0.0111,-1.204
8050.00,9.345443,25.03751,-0.000285,23.537822,-0.0111,-1.204
8052.00,9.346678,25.03759,-0.000284,23.538669,-0.0111,-1.204
8054.00,9.347342,25.03742,-0.000284,23.537516,-0.0111,-1.204
8056.00,9.347635,25.03782,-0.000283,23.538575,-0.0110,-1.204
8058.00,9.347262,25.03798,-0.000283,23.538554,-0.0110,-1.204
8060.00,9.346763,25.03910,-0.000283,23.538450,-0.0110,-1.203
8062.00,9.346056,25.03877,-0.000283,23.537792,-0.0110,-1.204
8064.00,9.346003,25.03847,-0.000283,23.537891,-0.0111,-1.204
8066.00,9.346362,25.03895,-0.000282,23.537779,-0.0111,-1.204
8068.00,9.347080,25.03943,-0.000283,23.537259,-0.0111,-1.204
8070.00,9.346460,25.03909,-0.000283,23.538095,-0.0111,-1.204
8072.00,9.346168,25.03902,-0.000283,23.537792,-0.0110,-1.204
8074.00,9.345654,25.03907,-0.000284,23.538261,-0.0110,-1.203
8076.00,9.345489,25.03919,-0.000284,23.537636,-0.0110,-1.204
8078.00,9.346345,25.03984,-0.000284,23.538350,-0.0110,-1.205
8080.00,9.345497,25.03901,-0.000285,23.538134,-0.0110,-1.203
8082.00,9.346029,25.03876,-0.000284,23.538355,-0.0111,-1.204
8084.00,9.345500,25.03881,-0.000283,23.537549,-0.0110,-1.204
8086.00,9.346177,25.03942,-0.000284,23.538476,-0.0111,-1.204
8088.00,9.346425,25.03836,-0.000284,23.537878,-0.0111,-1.204
8090.00,9.346416,25.03923,-0.000284,23.538058,-0.0110,-1.203
8092.00,9.346924,25.03949,-0.000283,23.538236,-0.0110,-1.204
8094.00,9.345934,25.03970,-0.000283,23.538196,-0.0110,-1.204
8096.00,9.345458,25.03983,-0.000283,23.538227,-0.0110,-1.203
8098.00,9.346261,25.03919,-0.000284,23.537731,-0.0110,-1.205
8100.00,9.346292,25.03906,-0.000284,23.537430,-0.0111,-1.205
8102.00,9.346500,25.03880,-0.000284,23.538348,-0.0111,-1.205
8104.00,9.346241,25.03891,-0.000284,23.537882,-0.0110,-1.204
8106.00,9.346950,25.03944,-0.000285,23.538619,-0.0110,-1.203
8108.00,9.347650,25.03992,-0.000284,23.537757,-0.0111,-1.204
8110.00,9.347679,25.03912,-0.000285,23.537536,-0.0111,-1.203
8112.00,9.347743,25.03910,-0.000285,23.537313,-0.0111,-1.204
8114.00,9.347825,25.03918,-0.000284,23.537655,-0.0111,-1.204
8116.00,9.348009,25.03890,-0.000284,23.538249,-0.0111,-1.204
8118.00,9.348155,25.03868,-0.000283,23.538630,-0.0110,-1.204
8120.00,9.349171,25.03841,-0.000284,23.538448,-0.0111,-1.204
8122.00,9.349500,25.03882,-0.000283,23.538424,-0.0110,-1.204
8124.00,9.349761,25.03895,-0.000282,23.538322,-0.0111,-1.204
8126.00,9.349298,25.03932,-0.000283,23.538164,-0.0110,-1.204
8128.00,9.349205,25.03946,-0.000282,23.537410,-0.0110,-1.204
8130.00,9.349174,25.03987,-0.000282,23.537952,-0.0110,-1.204
8132.00,9.347941,25.03899,-0.000284,23.538021,-0.0111,-1.204
8134.00,9.348010,25.03970,-0.000284,23.537380,-0.0110,-1.204
8136.00,9.346953,25.03919,-0.000284,23.538628,-0.0111,-1.204
8138.00,9.345902,25.03956,-0.000283,23.538194,-0.0110,-1.204
8140.00,9.347041,25.03870,-0.000285,23.537321,-0.0111,-1.204
8142.00,9.346799,25.03843,-0.000284,23.538357,-0.0111,-1.204
8144.00,9.346627,25.03890,-0.000283,23.537618,-0.0110,-1.204
8146.00,9.347327,25.03925,-0.000283,23.537348,-0.0110,-1.204
8148.00,9.348350,25.03915,-0.000284,23.538205,-0.0110,-1.204
8150.00,9.348908,25.03892,-0.000284,23.537910,-0.0110,-1.204
8152.00,9.348000,25.03790,-0.000284,23.538623,-0.0111,-1.205
8154.00,9.347802,25.03784,-0.000283,23.537869,-0.0110,-1.204
8156.00,9.347982,25.03888,-0.000283,23.538045,-0.0110,-1.204
8158.00,9.347832,25.03911,-0.000284,23.537452,-0.0110,-1.204
8160.00,9.348059,25.03851,-0.000283,23.538001,-0.0110,-1.204
8162.00,9.347892,25.03894,-0.000283,23.538080,-0.0111,-1.205
@28,8.0000,16.0
8164.00,9.347677,25.03902,-0.000283,23.537438,-0.0110,-1.204
8166.00,9.347835,25.03947,-0.000284,23.537870,-0.0110,-1.204
8168.00,9.344134,25.03915,-0.000283,23.538680,-0.0110,-1.203
8170.00,9.337303,25.03867,-0.000282,23.538523,-0.0110,-1.203
8172.00,9.329157,25.03915,-0.000283,23.537666,-0.0110,-1.203
8174.00,9.319871,25.03865,-0.000284,23.537620,-0.0111,-1.204
8176.00,9.310602,25.03835,-0.000285,23.537181,-0.0111,-1.204
8178.00,9.301267,25.03848,-0.000285,23.537328,-0.0111,-1.204
8180.00,9.292008,25.03902,-0.000284,23.538292,-0.0111,-1.204
8182.00,9.284066,25.03954,-0.000285,23.537529,-0.0111,-1.205
8184.00,9.279235,25.03956,-0.000286,23.537603,-0.0111,-1.206
8186.00,9.277304,25.03945,-0.000285,23.537220,-0.0111,-1.205
8188.00,9.276949,25.03863,-0.000286,23.537988,-0.0111,-1.206
8190.00,9.278933,25.03896,-0.000286,23.537094,-0.0111,-1.205
8192.00,9.282665,25.03978,-0.000285,23.537205,-0.0111,-1.204
8194.00,9.285151,25.03988,-0.000284,23.537622,-0.0111,-1.204
8196.00,9.289042,25.03958,-0.000284,23.537867,-0.0111,-1.204
8198.00,9.293445,25.03873,-0.000285,23.537785,-0.0111,-1.204
8200.00,9.297078,25.03936,-0.000283,23.537081,-0.0111,-1.204
8202.00,9.301430,25.03919,-0.000283,23.537859,-0.0110,-1.204
8204.00,9.305907,25.03895,-0.000282,23.537152,-0.0110,-1.204
8206.00,9.309828,25.03973,-0.000284,23.537802,-0.0110,-1.204
8208.00,9.312763,25.03894,-0.000283,23.538994,-0.0111,-1.204
8210.00,9.315552,25.03966,-0.000283,23.538249,-0.0110,-1.204
8212.00,9.318204,25.03952,-0.000284,23.537820,-0.0110,-1.204
8214.00,9.320644,25.03951,-0.000284,23.537908,-0.0110,-1.204
8216.00,9.323156,25.03906,-0.000284,23.537843,-0.0110,-1.204
8218.00,9.325484,25.03883,-0.000284,23.538675,-0.0110,-1.204
8220.00,9.328402,25.03972,-0.000284,23.537965,-0.0110,-1.204
8222.00,9.330412,25.03936,-0.000284,23.538549,-0.0110,-1.204
8224.00,9.331929,25.03891,-0.000283,23.538747,-0.0111,-1.204
8226.00,9.333073,25.03915,-0.000282,23.538153,-0.0110,-1.204
8228.00,9.333891,25.03927,-0.000282,23.537687,-0.0110,-1.204
8230.00,9.334985,25.03897,-0.000283,23.537276,-0.0110,-1.204
8232.00,9.336727,25.03913,-0.000285,23.537629,-0.0111,-1.204
8234.00,9.337869,25.03971,-0.000283,23.537360,-0.0111,-1.203
8236.00,9.338547,25.03966,-0.000284,23.537969,-0.0111,-1.204
8238.00,9.339645,25.03951,-0.000284,23.538108,-0.0111,-1.204
8240.00,9.340150,25.03960,-0.000284,23.537360,-0.0111,-1.204
8242.00,9.340271,25.03944,-0.000283,23.538316,-0.0111,-1.204
8244.00,9.341123,25.03957,-0.000283,23.537826,-0.0111,-1.203
8246.00,9.342010,25.03970,-0.000284,23.536908,-0.0111,-1.204
8248.00,9.342541,25.04040,-0.000283,23.537631,-0.0111,-1.205
8250.00,9.343431,25.04006,-0.000284,23.537601,-0.0110,-1.204
8252.00,9.343258,25.03934,-0.000284,23.537527,-0.0110,-1.204
8254.00,9.342982,25.03906,-0.000286,23.537443,-0.0111,-1.203
8256.00,9.343465,25.03925,-0.000284,23.536719,-0.0111,-1.203
8258.00,9.343519,25.03899,-0.000284,23.537451,-0.0111,-1.204
8260.00,9.343729,25.03911,-0.000284,23.538118,-0.0111,-1.204
8262.00,9.344738,25.03940,-0.000284,23.538266,-0.0111,-1.205
8264.00,9.344577,25.03957,-0.000285,23.538322,-0.0111,-1.204
8266.00,9.344526,25.03942,-0.000286,23.537883,-0.0111,-1.204
8268.00,9.345462,25.03911,-0.000285,23.537703,-0.0111,-1.204
8270.00,9.344836,25.03937,-0.000284,23.537545,-0.0110,-1.204
8272.00,9.344924,25.03907,-0.000285,23.537798,-0.0111,-1.204
8274.00,9.345236,25.03941,-0.000284,23.537895,-0.0111,-1.204
8276.00,9.346209,25.03966,-0.000283,23.537070,-0.0110,-1.204
8278.00,9.346005,25.03896,-0.000284,23.537347,-0.0111,-1.203
8280.00,9.345178,25.03914,-0.000284,23.537915,-0.0110,-1.204
8282.00,9.345129,25.03919,-0.000284,23.537246,-0.0110,-1.204
8284.00,9.345568,25.03925,-0.000284,23.537228,-0.0110,-1.204
8286.00,9.345454,25.03878,-0.000283,23.537480,-0.0111,-1.203
8288.00,9.344929,25.03912,-0.000284,23.537984,-0.0111,-1.204
8290.00,9.345281,25.03962,-0.000285,23.537926,-0.0111,-1.204
8292.00,9.345539,25.03985,-0.000284,23.537269,-0.0111,-1.204
8294.00,9.345040,25.03926,-0.000285,23.537148,-0.0111,-1.203
8296.00,9.344577,25.03887,-0.000284,23.537140,-0.0111,-1.204
8298.00,9.344935,25.03989,-0.000285,23.537687,-0.0111,-1.203
8300.00,9.345274,25.03961,-0.000284,23.537423,-0.0111,-1.204
8302.00,9.344784,25.03928,-0.000284,23.537713,-0.0111,-1.204
8304.00,9.344973,25.03858,-0.000284,23.537792,-0.0110,-1.203
8306.00,9.344148,25.03997,-0.000284,23.537848,-0.0111,-1.203
8308.00,9.343786,25.03979,-0.000285,23.537921,-0.0111,-1.204
8310.00,9.344092,25.03935,-0.000285,23.537215,-0.0111,-1.204
8312.00,9.344084,25.03929,-0.000284,23.537759,-0.0111,-1.203
8314.00,9.344363,25.03943,-0.000284,23.538400,-0.0111,-1.204
8316.00,9.343647,25.03984,-0.000285,23.537506,-0.0111,-1.203
8318.00,9.342733,25.03925,-0.000283,23.537339,-0.0111,-1.202
8320.00,9.341647,25.03955,-0.000283,23.537575,-0.0111,-1.203
8322.00,9.341239,25.03904,-0.000283,23.537644,-0.0111,-1.204
8324.00,9.340950,25.03940,-0.000285,23.537064,-0.0111,-1.203
8326.00,9.340476,25.03913,-0.000284,23.537631,-0.0111,-1.203
8328.00,9.340433,25.03885,-0.000284,23.538560,-0.0111,-1.203
8330.00,9.339270,25.03918,-0.000284,23.538450,-0.0111,-1.203
8332.00,9.337342,25.03923,-0.000284,23.537642,-0.0110,-1.202
8334.00,9.336837,25.03888,-0.000285,23.537345,-0.0110,-1.203
8336.00,9.336635,25.03848,-0.000283,23.537752,-0.0110,-1.203
8338.00,9.335938,25.03921,-0.000284,23.537677,-0.0111,-1.203
8340.00,9.336737,25.04019,-0.000284,23.538073,-0.0110,-1.204
8342.00,9.337227,25.03969,-0.000285,23.537861,-0.0110,-1.204
8344.00,9.337029,25.03950,-0.000284,23.537596,-0.0110,-1.203
8346.00,9.337282,25.03879,-0.000283,23.537583,-0.0111,-1.203
8348.00,9.337991,25.03833,-0.000285,23.537766,-0.0111,-1.204
8350.00,9.338349,25.03852,-0.000286,23.537233,-0.0111,-1.205
8352.00,9.338624,25.03947,-0.000285,23.537865,-0.0110,-1.203
8354.00,9.338374,25.03878,-0.000283,23.537321,-0.0111,-1.203
8356.00,9.338377,25.03881,-0.000284,23.537675,-0.0111,-1.204
8358.00,9.338884,25.03868,-0.000285,23.537484,-0.0110,-1.203
8360.00,9.338913,25.03925,-0.000283,23.537776,-0.0111,-1.203
8362.00,9.338914,25.03871,-0.000282,23.537882,-0.0111,-1.203
8364.00,9.338459,25.03854,-0.000283,23.537618,-0.0111,-1.203
8366.00,9.339273,25.03900,-0.000283,23.538331,-0.0110,-1.203
8368.00,9.340030,25.03864,-0.000284,23.537022,-0.0111,-1.203
8370.00,9.340285,25.03848,-0.000285,23.538301,-0.0111,-1.204
8372.00,9.339699,25.03838,-0.000283,23.537908,-0.0110,-1.203
8374.00,9.338839,25.03830,-0.000283,23.537753,-0.0110,-1.202
8376.00,9.338829,25.03891,-0.000283,23.538413,-0.0111,-1.202
8378.00,9.338581,25.03814,-0.000283,23.537328,-0.0110,-1.203
8380.00,9.337500,25.03939,-0.000283,23.537066,-0.0111,-1.203
8382.00,9.337546,25.03920,-0.000284,23.536992,-0.0111,-1.202
8384.00,9.337711,25.03855,-0.000284,23.537675,-0.0111,-1.203
8386.00,9.337626,25.03908,-0.000284,23.537737,-0.0111,-1.203
8388.00,9.338557,25.03874,-0.000284,23.537826,-0.0111,-1.203
8390.00,9.338895,25.03835,-0.000285,23.538170,-0.0110,-1.203
8392.00,9.337394,25.03797,-0.000285,23.537763,-0.0111,-1.203
8394.00,9.336715,25.03869,-0.000286,23.537005,-0.0111,-1.203
8396.00,9.336964,25.03905,-0.000284,23.538381,-0.0111,-1.204
8398.00,9.336798,25.03891,-0.000284,23.537841,-0.0111,-1.202
8400.00,9.336621,25.03909,-0.000283,23.537932,-0.0111,-1.202
8402.00,9.336767,25.03944,-0.000282,23.537861,-0.0111,-1.203
8404.00,9.335797,25.03928,-0.000284,23.537436,-0.0111,-1.203
8406.00,9.335639,25.03888,-0.000284,23.537235,-0.0111,-1.203
8408.00,9.335968,25.03955,-0.000284,23.537217,-0.0110,-1.203
8410.00,9.337239,25.03902,-0.000286,23.536953,-0.0111,-1.204
8412.00,9.337522,25.04004,-0.000285,23.538212,-0.0111,-1.204
8414.00,9.338859,25.03992,-0.000285,23.538032,-0.0111,-1.204
8416.00,9.340391,25.03877,-0.000283,23.537308,-0.0111,-1.203
8418.00,9.340683,25.03862,-0.000284,23.538218,-0.0111,-1.202
8420.00,9.341077,25.03898,-0.000285,23.538062,-0.0111,-1.202
8422.00,9.341091,25.03941,-0.000283,23.537772,-0.0111,-1.204
8424.00,9.340692,25.03986,-0.000285,23.538950,-0.0111,-1.204
8426.00,9.339849,25.03961,-0.000283,23.538216,-0.0111,-1.203
8428.00,9.339484,25.03884,-0.000282,23.538233,-0.0110,-1.202
8430.00,9.339376,25.03859,-0.000284,23.537915,-0.0111,-1.203
8432.00,9.340354,25.03927,-0.000284,23.538446,-0.0110,-1.202
8434.00,9.341189,25.03970,-0.000284,23.537976,-0.0110,-1.203
8436.00,9.341508,25.03941,-0.000284,23.538627,-0.0110,-1.203
8438.00,9.341671,25.03892,-0.000283,23.537848,-0.0111,-1.203
8440.00,9.341733,25.03894,-0.000285,23.537378,-0.0111,-1.203
8442.00,9.340981,25.03927,-0.000285,23.537962,-0.0111,-1.203
8444.00,9.340877,25.03942,-0.000284,23.537735,-0.0110,-1.202
8446.00,9.340471,25.03929,-0.000284,23.538110,-0.0111,-1.203
8448.00,9.339624,25.03931,-0.000285,23.538181,-0.0111,-1.204
8450.00,9.340475,25.03984,-0.000284,23.537649,-0.0110,-1.203
8452.00,9.340635,25.03992,-0.000284,23.537330,-0.0111,-1.203
8454.00,9.341488,25.03927,-0.000283,23.537659,-0.0111,-1.203
8456.00,9.342752,25.03909,-0.000284,23.537350,-0.0111,-1.203
8458.00,9.343152,25.03946,-0.000284,23.537215,-0.0111,-1.203
8460.00,9.343737,25.03949,-0.000284,23.538012,-0.0111,-1.203
8462.00,9.344316,25.03994,-0.000283,23.538197,-0.0111,-1.204
@29,8.0000,16.0
8464.00,9.345221,25.03956,-0.000285,23.537709,-0.0111,-1.203
8466.00,9.345349,25.03968,-0.000284,23.537350,-0.0111,-1.203
8468.00,9.342484,25.03972,-0.000285,23.537185,-0.0111,-1.202
8470.00,9.337143,25.03923,-0.000284,23.537406,-0.0111,-1.202
8472.00,9.329700,25.03928,-0.000284,23.537191,-0.0110,-1.203
8474.00,9.321245,25.03988,-0.000285,23.537415,-0.0110,-1.202
8476.00,9.312706,25.03982,-0.000284,23.537757,-0.0111,-1.204
8478.00,9.302228,25.03969,-0.000284,23.537413,-0.0110,-1.204
8480.00,9.292630,25.03924,-0.000286,23.538181,-0.0111,-1.204
8482.00,9.285770,25.04010,-0.000285,23.537479,-0.0111,-1.204
8484.00,9.281971,25.04036,-0.000285,23.538569,-0.0110,-1.205
8486.00,9.281478,25.03977,-0.000286,23.537287,-0.0111,-1.205
8488.00,9.282161,25.03941,-0.000285,23.537720,-0.0111,-1.205
8490.00,9.283305,25.04016,-0.000285,23.537070,-0.0111,-1.204
8492.00,9.286175,25.03924,-0.000285,23.537256,-0.0111,-1.204
8494.00,9.288207,25.03977,-0.000284,23.537008,-0.0111,-1.204
8496.00,9.291864,25.03931,-0.000284,23.538474,-0.0111,-1.203
8498.00,9.295744,25.03980,-0.000284,23.536994,-0.0111,-1.204
8500.00,9.299071,25.04014,-0.000285,23.537657,-0.0110,-1.204
8502.00,9.302454,25.03942,-0.000284,23.537711,-0.0111,-1.204
8504.00,9.306200,25.04018,-0.000283,23.537462,-0.0110,-1.202
8506.00,9.310273,25.04018,-0.000284,23.538262,-0.0111,-1.204
8508.00,9.313778,25.04030,-0.000285,23.537975,-0.0111,-1.204
8510.00,9.315696,25.04069,-0.000285,23.536981,-0.0111,-1.204
8512.00,9.317721,25.04036,-0.000284,23.537345,-0.0111,-1.203
8514.00,9.320717,25.04022,-0.000283,23.537426,-0.0111,-1.203
8516.00,9.322482,25.04049,-0.000283,23.537811,-0.0110,-1.204
8518.00,9.325768,25.04074,-0.000284,23.537408,-0.0110,-1.204
8520.00,9.328072,25.04060,-0.000283,23.537726,-0.0110,-1.204
8522.00,9.330279,25.04042,-0.000284,23.537666,-0.0110,-1.204
8524.00,9.332356,25.04002,-0.000283,23.538140,-0.0110,-1.203
8526.00,9.334800,25.03981,-0.000281,23.537973,-0.0111,-1.203
8528.00,9.335759,25.03950,-0.000282,23.537908,-0.0111,-1.203
8530.00,9.336193,25.03963,-0.000282,23.538006,-0.0111,-1.203
8532.00,9.336397,25.04057,-0.000284,23.537614,-0.0111,-1.204
8534.00,9.337438,25.04052,-0.000285,23.537701,-0.0111,-1.204
8536.00,9.338571,25.04041,-0.000283,23.537759,-0.0110,-1.204
8538.00,9.339179,25.04061,-0.000284,23.537651,-0.0110,-1.203
8540.00,9.339786,25.04102,-0.000283,23.538075,-0.0110,-1.204
8542.00,9.341010,25.04151,-0.000283,23.538127,-0.0110,-1.204
8544.00,9.341964,25.04125,-0.000284,23.538056,-0.0110,-1.203
8546.00,9.341997,25.04016,-0.000284,23.537978,-0.0110,-1.203
8548.00,9.342493,25.04023,-0.000285,23.537447,-0.0111,-1.204
8550.00,9.343823,25.04110,-0.000285,23.537302,-0.0110,-1.203
8552.00,9.344341,25.04125,-0.000284,23.538231,-0.0110,-1.204
8554.00,9.344541,25.04066,-0.000284,23.538723,-0.0110,-1.205
8556.00,9.344369,25.04086,-0.000284,23.537393,-0.0111,-1.203
8558.00,9.343883,25.04137,-0.000285,23.537046,-0.0111,-1.204
8560.00,9.343704,25.04162,-0.000285,23.537833,-0.0110,-1.204
8562.00,9.343882,25.04081,-0.000284,23.537822,-0.0111,-1.204
8564.00,9.345376,25.04068,-0.000285,23.537852,-0.0111,-1.203
8566.00,9.346459,25.04070,-0.000285,23.538080,-0.0111,-1.203
8568.00,9.346645,25.04067,-0.000284,23.537926,-0.0110,-1.203
8570.00,9.345993,25.04107,-0.000284,23.538469,-0.0111,-1.204
8572.00,9.345399,25.04008,-0.000284,23.538192,-0.0111,-1.204
8574.00,9.345389,25.04037,-0.000286,23.537486,-0.0111,-1.204
8576.00,9.345954,25.04044,-0.000286,23.538318,-0.0111,-1.203
8578.00,9.345433,25.04085,-0.000285,23.537597,-0.0111,-1.203
8580.00,9.345446,25.04046,-0.000285,23.536878,-0.0111,-1.204
8582.00,9.345060,25.04094,-0.000284,23.537254,-0.0110,-1.203
8584.00,9.345282,25.04074,-0.000285,23.537261,-0.0111,-1.204
8586.00,9.345814,25.04124,-0.000285,23.536695,-0.0110,-1.204
8588.00,9.344926,25.04087,-0.000284,23.536605,-0.0111,-1.204
8590.00,9.345614,25.04128,-0.000283,23.537410,-0.0111,-1.203
8592.00,9.345677,25.04075,-0.000285,23.537817,-0.0111,-1.203
8594.00,9.345867,25.04075,-0.000285,23.538006,-0.0111,-1.203
8596.00,9.345755,25.04128,-0.000285,23.537014,-0.0111,-1.203
8598.00,9.345088,25.04141,-0.000284,23.536776,-0.0111,-1.203
8600.00,9.344226,25.04095,-0.000284,23.536479,-0.0111,-1.204
8602.00,9.342597,25.04076,-0.000285,23.537081,-0.0111,-1.204
8604.00,9.342291,25.04052,-0.000285,23.537623,-0.0111,-1.203
8606.00,9.341948,25.04075,-0.000284,23.537804,-0.0110,-1.203
8608.00,9.342102,25.04037,-0.000284,23.537622,-0.0111,-1.203
8610.00,9.341938,25.04118,-0.000283,23.537831,-0.0111,-1.203
8612.00,9.341449,25.04106,-0.000285,23.537140,-0.0111,-1.204
8614.00,9.341573,25.04123,-0.000284,23.537783,-0.0111,-1.203
8616.00,9.341279,25.04125,-0.000283,23.537614,-0.0110,-1.204
8618.00,9.341282,25.04158,-0.000284,23.538314,-0.0110,-1.204
8620.00,9.341734,25.04116,-0.000284,23.537378,-0.0111,-1.203
8622.00,9.342028,25.04080,-0.000283,23.537406,-0.0111,-1.204
8624.00,9.341598,25.04035,-0.000285,23.537729,-0.0111,-1.204
8626.00,9.342508,25.04024,-0.000286,23.537077,-0.0111,-1.204
8628.00,9.343879,25.03988,-0.000285,23.536997,-0.0110,-1.203
8630.00,9.345309,25.04046,-0.000285,23.536826,-0.0110,-1.204
8632.00,9.345517,25.04081,-0.000286,23.537610,-0.0110,-1.204
8634.00,9.345022,25.03989,-0.000284,23.538153,-0.0111,-1.203
8636.00,9.345226,25.03999,-0.000285,23.538168,-0.0111,-1.204
8638.00,9.345527,25.04042,-0.000285,23.538129,-0.0111,-1.204
8640.00,9.346280,25.04022,-0.000285,23.538201,-0.0111,-1.204
8642.00,9.346701,25.04027,-0.000284,23.537276,-0.0111,-1.203
8644.00,9.346599,25.04006,-0.000282,23.538051,-0.0110,-1.203
8646.00,9.347631,25.03938,-0.000283,23.538327,-0.0111,-1.204
8648.00,9.349095,25.03991,-0.000284,23.537796,-0.0110,-1.204
8650.00,9.349322,25.03974,-0.000286,23.537570,-0.0111,-1.204
8652.00,9.350041,25.04040,-0.000286,23.537220,-0.0111,-1.203
8654.00,9.349514,25.03972,-0.000285,23.537477,-0.0110,-1.203
8656.00,9.348295,25.04000,-0.000284,23.537733,-0.0111,-1.203
8658.00,9.347537,25.03989,-0.000284,23.537844,-0.0111,-1.204
8660.00,9.348667,25.04033,-0.000283,23.538248,-0.0111,-1.204
8662.00,9.348690,25.04029,-0.000284,23.537962,-0.0111,-1.203
8664.00,9.348100,25.03982,-0.000284,23.537906,-0.0111,-1.203
8666.00,9.348072,25.03972,-0.000284,23.537700,-0.0111,-1.204
8668.00,9.348677,25.03922,-0.000284,23.537586,-0.0111,-1.204
8670.00,9.348586,25.03987,-0.000284,23.537880,-0.0110,-1.204
8672.00,9.349169,25.03906,-0.000283,23.537596,-0.0110,-1.203
8674.00,9.349858,25.03973,-0.000283,23.537688,-0.0110,-1.203
8676.00,9.349518,25.03941,-0.000283,23.538164,-0.0111,-1.203
8678.00,9.349127,25.03873,-0.000284,23.538214,-0.0111,-1.203
8680.00,9.349653,25.03832,-0.000285,23.538223,-0.0111,-1.204
8682.00,9.349748,25.03853,-0.000285,23.537811,-0.0111,-1.204
8684.00,9.350896,25.03833,-0.000284,23.537220,-0.0111,-1.203
8686.00,9.350928,25.03829,-0.000283,23.537895,-0.0110,-1.203
8688.00,9.350896,25.03891,-0.000284,23.537701,-0.0111,-1.204
8690.00,9.350878,25.03951,-0.000285,23.537458,-0.0111,-1.203
8692.00,9.349877,25.03924,-0.000284,23.537302,-0.0110,-1.204
8694.00,9.350186,25.03904,-0.000284,23.538807,-0.0111,-1.203
8696.00,9.351109,25.03912,-0.000285,23.538079,-0.0111,-1.203
8698.00,9.351451,25.03832,-0.000286,23.537261,-0.0111,-1.203
8700.00,9.350424,25.03883,-0.000285,23.537954,-0.0111,-1.203
8702.00,9.349603,25.03935,-0.000285,23.538006,-0.0111,-1.203
8704.00,9.349501,25.03874,-0.000285,23.537113,-0.0110,-1.203
8706.00,9.349566,25.03914,-0.000285,23.538066,-0.0111,-1.204
8708.00,9.348981,25.04020,-0.000282,23.538132,-0.0111,-1.203
8710.00,9.349396,25.03967,-0.000284,23.538430,-0.0110,-1.204
8712.00,9.349941,25.03891,-0.000284,23.538047,-0.0111,-1.203
8714.00,9.350364,25.03915,-0.000285,23.537698,-0.0111,-1.203
8716.00,9.349964,25.03918,-0.000284,23.537787,-0.0111,-1.202
8718.00,9.349908,25.03889,-0.000284,23.537908,-0.0111,-1.204
8720.00,9.349430,25.03948,-0.000284,23.537752,-0.0111,-1.203
8722.00,9.350406,25.03923,-0.000284,23.538420,-0.0111,-1.203
8724.00,9.350494,25.03913,-0.000284,23.538489,-0.0111,-1.203
8726.00,9.350469,25.03876,-0.000284,23.538036,-0.0111,-1.204
8728.00,9.351139,25.03882,-0.000285,23.537798,-0.0111,-1.202
8730.00,9.350847,25.03895,-0.000285,23.538359,-0.0111,-1.203
8732.00,9.349404,25.03874,-0.000283,23.537724,-0.0111,-1.203
8734.00,9.348237,25.03918,-0.000284,23.538194,-0.0111,-1.203
8736.00,9.347839,25.03905,-0.000284,23.537843,-0.0111,-1.203
8738.00,9.347446,25.03998,-0.000283,23.537857,-0.0111,-1.203
8740.00,9.346635,25.03989,-0.000283,23.538485,-0.0111,-1.203
8742.00,9.346197,25.03919,-0.000284,23.538363,-0.0111,-1.203
8744.00,9.346666,25.03931,-0.000283,23.538757,-0.0110,-1.203
8746.00,9.346288,25.03943,-0.000285,23.536936,-0.0111,-1.204
8748.00,9.346506,25.03905,-0.000285,23.537861,-0.0111,-1.203
8750.00,9.346633,25.03901,-0.000284,23.537874,-0.0111,-1.204
8752.00,9.346653,25.03946,-0.000284,23.538210,-0.0110,-1.204
8754.00,9.346464,25.04002,-0.000284,23.538567,-0.0110,-1.203
8756.00,9.346858,25.03951,-0.000285,23.538028,-0.0111,-1.204
8758.00,9.347663,25.03976,-0.000284,23.538010,-0.0110,-1.203
8760.00,9.347801,25.04002,-0.000284,23.537791,-0.0111,-1.203
8762.00,9.347773,25.04013,-0.000283,23.537564,-0.0111,-1.204
@30,8.0000,16.0
8764.00,9.348301,25.03934,-0.000284,23.538413,-0.0111,-1.204
8766.00,9.348647,25.03882,-0.000283,23.537973,-0.0111,-1.203
8768.00,9.346557,25.03958,-0.000283,23.538030,-0.0111,-1.202
8770.00,9.341485,25.03948,-0.000282,23.538556,-0.0111,-1.202
8772.00,9.334311,25.03918,-0.000281,23.538731,-0.0111,-1.202
8774.00,9.326302,25.03945,-0.000283,23.538465,-0.0111,-1.203
8776.00,9.319161,25.03964,-0.000285,23.537560,-0.0111,-1.203
8778.00,9.310604,25.04032,-0.000283,23.537839,-0.0110,-1.204
8780.00,9.302197,25.04041,-0.000283,23.537309,-0.0110,-1.204
8782.00,9.294713,25.03967,-0.000285,23.538181,-0.0111,-1.204
8784.00,9.290634,25.03942,-0.000286,23.538235,-0.0111,-1.205
8786.00,9.289738,25.03981,-0.000285,23.537423,-0.0110,-1.205
8788.00,9.288844,25.03951,-0.000285,23.537714,-0.0111,-1.204
8790.00,9.288333,25.03984,-0.000285,23.537687,-0.0111,-1.205
8792.00,9.288993,25.03923,-0.000285,23.537776,-0.0111,-1.204
8794.00,9.290633,25.03931,-0.000285,23.538082,-0.0111,-1.204
8796.00,9.292920,25.03970,-0.000284,23.537172,-0.0111,-1.203
8798.00,9.296328,25.04030,-0.000282,23.537796,-0.0111,-1.203
8800.00,9.300638,25.04026,-0.000284,23.537837,-0.0111,-1.204
8802.00,9.304224,25.03923,-0.000285,23.537928,-0.0111,-1.203
8804.00,9.308227,25.03913,-0.000283,23.538463,-0.0111,-1.204
8806.00,9.312324,25.03925,-0.000284,23.537248,-0.0111,-1.204
8808.00,9.315795,25.03986,-0.000284,23.537785,-0.0111,-1.203
8810.00,9.319184,25.03981,-0.000284,23.538227,-0.0111,-1.203
8812.00,9.322151,25.03926,-0.000284,23.538426,-0.0111,-1.203
8814.00,9.324716,25.04007,-0.000284,23.537765,-0.0110,-1.203
8816.00,9.327110,25.03975,-0.000284,23.538368,-0.0110,-1.204
8818.00,9.328719,25.03973,-0.000284,23.538285,-0.0111,-1.204
8820.00,9.330361,25.03937,-0.000284,23.538363,-0.0110,-1.203
8822.00,9.332146,25.03917,-0.000284,23.538370,-0.0111,-1.204
8824.00,9.334499,25.03982,-0.000285,23.538335,-0.0111,-1.203
8826.00,9.336581,25.04008,-0.000285,23.537733,-0.0111,-1.203
8828.00,9.337646,25.04034,-0.000285,23.537454,-0.0111,-1.204
8830.00,9.337856,25.04066,-0.000286,23.537445,-0.0111,-1.205
8832.00,9.339119,25.04091,-0.000284,23.538010,-0.0110,-1.204
8834.00,9.339088,25.04012,-0.000283,23.537462,-0.0110,-1.203
8836.00,9.339270,25.04061,-0.000284,23.537711,-0.0111,-1.204
8838.00,9.340243,25.03994,-0.000285,23.537361,-0.0111,-1.204
8840.00,9.341991,25.03955,-0.000284,23.537356,-0.0111,-1.203
8842.00,9.342524,25.03977,-0.000284,23.537930,-0.0111,-1.204
8844.00,9.344031,25.03891,-0.000285,23.537978,-0.0111,-1.203
8846.00,9.343952,25.03969,-0.000284,23.537503,-0.0111,-1.204
8848.00,9.343879,25.04049,-0.000285,23.538298,-0.0111,-1.203
8850.00,9.344512,25.03967,-0.000285,23.537739,-0.0111,-1.204
8852.00,9.344284,25.03944,-0.000284,23.538320,-0.0111,-1.203
8854.00,9.344380,25.03946,-0.000284,23.537811,-0.0111,-1.204
8856.00,9.345033,25.03933,-0.000286,23.537869,-0.0111,-1.204
8858.00,9.345716,25.03950,-0.000285,23.538027,-0.0111,-1.202
8860.00,9.346514,25.03968,-0.000285,23.537105,-0.0111,-1.205
8862.00,9.346934,25.04011,-0.000285,23.537997,-0.0111,-1.204
8864.00,9.348142,25.03939,-0.000285,23.538465,-0.0111,-1.204
8866.00,9.347923,25.03858,-0.000284,23.537627,-0.0111,-1.204
8868.00,9.347205,25.03933,-0.000283,23.538066,-0.0111,-1.204
8870.00,9.347043,25.03961,-0.000285,23.537622,-0.0111,-1.204
8872.00,9.347010,25.03902,-0.000285,23.536735,-0.0111,-1.204
8874.00,9.347148,25.03916,-0.000285,23.538134,-0.0111,-1.204
8876.00,9.347549,25.03880,-0.000284,23.538067,-0.0111,-1.204
8878.00,9.347169,25.03885,-0.000285,23.537631,-0.0111,-1.204
8880.00,9.347658,25.03941,-0.000285,23.538079,-0.0111,-1.204
8882.00,9.348388,25.03893,-0.000285,23.537553,-0.0111,-1.204
8884.00,9.348537,25.03914,-0.000284,23.537952,-0.0111,-1.204
8886.00,9.348030,25.03908,-0.000285,23.537934,-0.0110,-1.204
8888.00,9.347086,25.03841,-0.000284,23.537627,-0.0111,-1.204
8890.00,9.347238,25.03899,-0.000284,23.538140,-0.0111,-1.203
8892.00,9.346313,25.03955,-0.000283,23.538261,-0.0110,-1.203
8894.00,9.344870,25.03909,-0.000284,23.538025,-0.0110,-1.203
8896.00,9.344462,25.03888,-0.000284,23.538599,-0.0111,-1.204
8898.00,9.344588,25.03897,-0.000285,23.537662,-0.0111,-1.203
8900.00,9.345393,25.03885,-0.000285,23.538231,-0.0111,-1.204
8902.00,9.344555,25.03895,-0.000284,23.538420,-0.0111,-1.203
8904.00,9.343548,25.03882,-0.000284,23.537644,-0.0111,-1.203
8906.00,9.344068,25.03825,-0.000284,23.538075,-0.0111,-1.204
8908.00,9.344230,25.03857,-0.000284,23.537694,-0.0111,-1.204
8910.00,9.344777,25.03867,-0.000283,23.538472,-0.0111,-1.203
8912.00,9.344996,25.03842,-0.000284,23.538017,-0.0111,-1.203
8914.00,9.345499,25.03893,-0.000284,23.537274,-0.0110,-1.203
8916.00,9.346345,25.03872,-0.000283,23.537919,-0.0111,-1.203
8918.00,9.346773,25.03826,-0.000285,23.538259,-0.0110,-1.204
8920.00,9.346676,25.03876,-0.000284,23.537547,-0.0110,-1.203
8922.00,9.346631,25.03862,-0.000283,23.537675,-0.0111,-1.204
8924.00,9.346878,25.03879,-0.000284,23.538454,-0.0110,-1.204
8926.00,9.346056,25.03857,-0.000284,23.537661,-0.0110,-1.204
8928.00,9.346114,25.03849,-0.000284,23.537460,-0.0110,-1.204
8930.00,9.346632,25.03831,-0.000284,23.537852,-0.0110,-1.204
8932.00,9.347314,25.03855,-0.000284,23.537937,-0.0111,-1.203
8934.00,9.347147,25.03892,-0.000283,23.537837,-0.0111,-1.204
8936.00,9.348579,25.03957,-0.000285,23.537666,-0.0111,-1.205
8938.00,9.348827,25.03893,-0.000285,23.537796,-0.0111,-1.204
8940.00,9.349468,25.03872,-0.000284,23.538365,-0.0111,-1.203
8942.00,9.348980,25.03910,-0.000283,23.537984,-0.0110,-1.204
8944.00,9.349028,25.03860,-0.000284,23.537887,-0.0110,-1.204
8946.00,9.349282,25.03870,-0.000284,23.537544,-0.0111,-1.204
8948.00,9.349921,25.03860,-0.000284,23.537150,-0.0111,-1.204
8950.00,9.349728,25.03923,-0.000284,23.537594,-0.0110,-1.203
8952.00,9.349323,25.03909,-0.000284,23.538235,-0.0111,-1.204
8954.00,9.349087,25.03866,-0.000284,23.538008,-0.0111,-1.205
8956.00,9.349365,25.03940,-0.000283,23.538047,-0.0110,-1.204
8958.00,9.348994,25.03914,-0.000283,23.537332,-0.0110,-1.204
8960.00,9.348702,25.03926,-0.000283,23.538145,-0.0110,-1.204
8962.00,9.348810,25.03854,-0.000284,23.538199,-0.0111,-1.204
8964.00,9.349195,25.03874,-0.000285,23.537499,-0.0110,-1.204
8966.00,9.348984,25.03903,-0.000283,23.538290,-0.0111,-1.204
8968.00,9.348615,25.03859,-0.000284,23.537954,-0.0110,-1.204
8970.00,9.349124,25.03829,-0.000284,23.537954,-0.0110,-1.204
8972.00,9.348259,25.03866,-0.000283,23.538523,-0.0111,-1.204
8974.00,9.347251,25.03927,-0.000285,23.538270,-0.0110,-1.204
8976.00,9.347285,25.03799,-0.000284,23.538010,-0.0110,-1.204
8978.00,9.347397,25.03837,-0.000284,23.538069,-0.0111,-1.204
8980.00,9.347473,25.03923,-0.000284,23.538253,-0.0111,-1.204
8982.00,9.347624,25.03928,-0.000284,23.537991,-0.0110,-1.205
8984.00,9.348177,25.03955,-0.000284,23.537772,-0.0110,-1.204
8986.00,9.347371,25.03960,-0.000283,23.537486,-0.0110,-1.204
8988.00,9.347874,25.03903,-0.000283,23.538125,-0.0111,-1.205
8990.00,9.348308,25.03948,-0.000284,23.537321,-0.0111,-1.204
8992.00,9.348796,25.03987,-0.000285,23.537768,-0.0111,-1.204
8994.00,9.349148,25.04009,-0.000284,23.537774,-0.0110,-1.205
8996.00,9.348548,25.04029,-0.000285,23.538056,-0.0110,-1.204
8998.00,9.348137,25.03989,-0.000284,23.537923,-0.0110,-1.204
9000.00,9.348202,25.04029,-0.000283,23.538556,-0.0111,-1.204
9002.00,9.348776,25.04098,-0.000283,23.537694,-0.0110,-1.204
9004.00,9.348293,25.04045,-0.000284,23.537796,-0.0111,-1.205
9006.00,9.348883,25.04059,-0.000284,23.537969,-0.0111,-1.204
9008.00,9.348644,25.04075,-0.000284,23.536462,-0.0111,-1.205
9010.00,9.348790,25.04085,-0.000285,23.536693,-0.0111,-1.204
9012.00,9.350079,25.03989,-0.000284,23.537883,-0.0111,-1.204
9014.00,9.350325,25.04101,-0.000284,23.537844,-0.0111,-1.204
9016.00,9.348920,25.04052,-0.000284,23.537428,-0.0111,-1.205
9018.00,9.348533,25.04026,-0.000283,23.537558,-0.0110,-1.204
9020.00,9.349291,25.03965,-0.000283,23.538391,-0.0110,-1.205
9022.00,9.349816,25.03985,-0.000284,23.537960,-0.0110,-1.204
9024.00,9.349121,25.03969,-0.000284,23.537588,-0.0111,-1.205
9026.00,9.348457,25.03987,-0.000284,23.537241,-0.0110,-1.204
9028.00,9.347694,25.03982,-0.000284,23.538108,-0.0111,-1.204
9030.00,9.348086,25.04008,-0.000284,23.538108,-0.0111,-1.205
9032.00,9.349635,25.03994,-0.000284,23.537740,-0.0110,-1.204
9034.00,9.350836,25.04000,-0.000284,23.538326,-0.0111,-1.205
9036.00,9.350781,25.03971,-0.000284,23.537934,-0.0111,-1.205
9038.00,9.349761,25.04035,-0.000284,23.537941,-0.0110,-1.204
9040.00,9.349256,25.03930,-0.000284,23.537973,-0.0110,-1.205
9042.00,9.349365,25.03909,-0.000284,23.537410,-0.0110,-1.204
9044.00,9.349574,25.03886,-0.000285,23.537549,-0.0111,-1.204
9046.00,9.349124,25.03931,-0.000285,23.537672,-0.0111,-1.204
9048.00,9.350380,25.03929,-0.000283,23.538404,-0.0110,-1.204
9050.00,9.352321,25.03962,-0.000283,23.538634,-0.0111,-1.204
9052.00,9.352577,25.03917,-0.000284,23.537815,-0.0111,-1.204
9054.00,9.351414,25.04038,-0.000284,23.537843,-0.0110,-1.205
9056.00,9.350266,25.04044,-0.000284,23.537960,-0.0110,-1.205
9058.00,9.350620,25.04022,-0.000284,23.538274,-0.0111,-1.203
9060.00,9.350110,25.03960,-0.000283,23.537843,-0.0111,-1.204
9062.00,9.349564,25.03967,-0.000284,23.537358,-0.0111,-1.205
@31,8.0000,16.0
9064.00,9.350289,25.03983,-0.000283,23.538119,-0.0110,-1.204
9066.00,9.350590,25.04022,-0.000284,23.537895,-0.0111,-1.204
9068.00,9.347637,25.04049,-0.000285,23.537913,-0.0111,-1.204
9070.00,9.342981,25.03962,-0.000283,23.538344,-0.0110,-1.202
9072.00,9.337417,25.03990,-0.000282,23.537458,-0.0111,-1.203
9074.00,9.330261,25.04024,-0.000283,23.537592,-0.0111,-1.204
9076.00,9.322867,25.04042,-0.000284,23.537952,-0.0110,-1.204
9078.00,9.314976,25.04012,-0.000285,23.537781,-0.0110,-1.205
9080.00,9.307006,25.04026,-0.000285,23.537607,-0.0110,-1.205
9082.00,9.300220,25.04086,-0.000285,23.538105,-0.0111,-1.205
9084.00,9.297032,25.04157,-0.000284,23.537677,-0.0111,-1.205
9086.00,9.297545,25.04081,-0.000285,23.538381,-0.0110,-1.205
9088.00,9.298099,25.04054,-0.000284,23.537575,-0.0110,-1.206
9090.00,9.298638,25.04090,-0.000284,23.537774,-0.0111,-1.206
9092.00,9.300819,25.04030,-0.000284,23.538038,-0.0111,-1.205
9094.00,9.302720,25.03931,-0.000285,23.537529,-0.0110,-1.204
9096.00,9.305913,25.03981,-0.000284,23.537928,-0.0111,-1.204
9098.00,9.309985,25.03981,-0.000284,23.538452,-0.0111,-1.204
9100.00,9.313720,25.03945,-0.000283,23.538268,-0.0111,-1.204
9102.00,9.316663,25.03990,-0.000283,23.538027,-0.0111,-1.204
9104.00,9.319533,25.03989,-0.000283,23.538536,-0.0111,-1.204
9106.00,9.321972,25.03992,-0.000283,23.537768,-0.0111,-1.204
9108.00,9.323903,25.03936,-0.000284,23.538140,-0.0111,-1.204
9110.00,9.325954,25.03996,-0.000285,23.538183,-0.0111,-1.204
9112.00,9.329105,25.04009,-0.000285,23.537614,-0.0111,-1.204
9114.00,9.330842,25.03971,-0.000284,23.538014,-0.0111,-1.204
9116.00,9.332480,25.04075,-0.000283,23.537256,-0.0111,-1.204
9118.00,9.334228,25.04067,-0.000284,23.538051,-0.0110,-1.204
9120.00,9.336338,25.03991,-0.000283,23.538630,-0.0110,-1.204
9122.00,9.337087,25.04027,-0.000284,23.537778,-0.0111,-1.205
9124.00,9.338573,25.03970,-0.000284,23.537822,-0.0111,-1.205
9126.00,9.339180,25.04072,-0.000283,23.537376,-0.0111,-1.204
9128.00,9.339175,25.03995,-0.000283,23.538108,-0.0110,-1.204
9130.00,9.341106,25.03997,-0.000283,23.537395,-0.0111,-1.204
9132.00,9.342362,25.03964,-0.000285,23.538346,-0.0111,-1.205
9134.00,9.343694,25.03995,-0.000284,23.537956,-0.0111,-1.204
9136.00,9.345153,25.03965,-0.000283,23.538235,-0.0111,-1.204
9138.00,9.345718,25.03982,-0.000284,23.538071,-0.0111,-1.204
9140.00,9.345822,25.03984,-0.000283,23.537776,-0.0111,-1.204
9142.00,9.346369,25.03987,-0.000283,23.538069,-0.0111,-1.204
9144.00,9.347795,25.04087,-0.000282,23.538409,-0.0110,-1.204
9146.00,9.347382,25.04092,-0.000282,23.538292,-0.0110,-1.203
9148.00,9.347843,25.04059,-0.000283,23.538058,-0.0111,-1.205
9150.00,9.348286,25.04045,-0.000285,23.537841,-0.0110,-1.205
9152.00,9.347965,25.04026,-0.000284,23.537380,-0.0110,-1.204
9154.00,9.348743,25.03963,-0.000283,23.537170,-0.0110,-1.204
9156.00,9.348311,25.03950,-0.000283,23.538157,-0.0111,-1.204
9158.00,9.348144,25.03990,-0.000283,23.537926,-0.0110,-1.204
9160.00,9.348079,25.04037,-0.000283,23.538255,-0.0110,-1.205
9162.00,9.349124,25.04046,-0.000284,23.538077,-0.0110,-1.204
9164.00,9.349143,25.03929,-0.000284,23.538183,-0.0111,-1.204
9166.00,9.349560,25.03948,-0.000286,23.538236,-0.0110,-1.205
9168.00,9.349018,25.03975,-0.000285,23.538415,-0.0110,-1.204
9170.00,9.349617,25.03941,-0.000284,23.537382,-0.0111,-1.204
9172.00,9.350424,25.03858,-0.000282,23.537791,-0.0110,-1.205
9174.00,9.350394,25.03792,-0.000284,23.537818,-0.0110,-1.204
9176.00,9.349044,25.03871,-0.000284,23.537770,-0.0111,-1.204
9178.00,9.349134,25.03942,-0.000284,23.537659,-0.0111,-1.204
9180.00,9.349289,25.03877,-0.000284,23.536903,-0.0111,-1.204
9182.00,9.350445,25.03808,-0.000284,23.537993,-0.0111,-1.204
9184.00,9.350832,25.03894,-0.000285,23.538710,-0.0111,-1.204
9186.00,9.350992,25.03921,-0.000284,23.537976,-0.0111,-1.204
9188.00,9.350691,25.03853,-0.000284,23.538227,-0.0111,-1.204
9190.00,9.349786,25.03865,-0.000284,23.537785,-0.0111,-1.205
9192.00,9.349092,25.03863,-0.000283,23.537434,-0.0110,-1.205
9194.00,9.349077,25.03858,-0.000284,23.538231,-0.0111,-1.204
9196.00,9.349932,25.03892,-0.000284,23.537672,-0.0111,-1.204
9198.00,9.350743,25.03910,-0.000283,23.538002,-0.0111,-1.204
9200.00,9.351719,25.04001,-0.000284,23.537313,-0.0110,-1.204
9202.00,9.352203,25.04008,-0.000284,23.538463,-0.0110,-1.205
9204.00,9.352046,25.03961,-0.000285,23.538796,-0.0111,-1.205
9206.00,9.352344,25.03988,-0.000284,23.538194,-0.0111,-1.204
9208.00,9.352373,25.03930,-0.000284,23.537570,-0.0110,-1.204
9210.00,9.352944,25.03892,-0.000284,23.537371,-0.0111,-1.204
9212.00,9.352693,25.03961,-0.000284,23.537878,-0.0111,-1.204
9214.00,9.353366,25.03902,-0.000284,23.538086,-0.0111,-1.205
9216.00,9.354619,25.03892,-0.000284,23.538194,-0.0111,-1.204
9218.00,9.354414,25.03899,-0.000283,23.537609,-0.0110,-1.204
9220.00,9.353649,25.03873,-0.000284,23.537952,-0.0110,-1.205
9222.00,9.353694,25.04025,-0.000285,23.538255,-0.0111,-1.204
9224.00,9.353420,25.04096,-0.000284,23.537584,-0.0111,-1.205
9226.00,9.353835,25.04015,-0.000284,23.538268,-0.0111,-1.204
9228.00,9.354368,25.04000,-0.000284,23.538495,-0.0111,-1.205
9230.00,9.353806,25.03976,-0.000285,23.538898,-0.0111,-1.204
9232.00,9.353502,25.04085,-0.000284,23.537722,-0.0110,-1.205
9234.00,9.353914,25.04109,-0.000283,23.538079,-0.0110,-1.204
9236.00,9.353239,25.04086,-0.000283,23.538649,-0.0110,-1.205
9238.00,9.352995,25.04124,-0.000284,23.538320,-0.0110,-1.204
9240.00,9.352963,25.04159,-0.000284,23.538783,-0.0110,-1.205
9242.00,9.353778,25.04133,-0.000284,23.537910,-0.0110,-1.204
9244.00,9.355087,25.04098,-0.000283,23.538162,-0.0110,-1.204
9246.00,9.354349,25.04069,-0.000284,23.538794,-0.0110,-1.205
9248.00,9.353919,25.04165,-0.000283,23.538606,-0.0110,-1.204
9250.00,9.354990,25.04126,-0.000284,23.538833,-0.0110,-1.205
9252.00,9.354653,25.04081,-0.000283,23.537910,-0.0111,-1.205
9254.00,9.353944,25.03985,-0.000285,23.538129,-0.0110,-1.205
9256.00,9.353455,25.04031,-0.000283,23.538196,-0.0111,-1.205
9258.00,9.354416,25.04070,-0.000282,23.538820,-0.0110,-1.205
9260.00,9.354711,25.04059,-0.000283,23.538692,-0.0110,-1.205
9262.00,9.354424,25.04045,-0.000283,23.538270,-0.0110,-1.203
9264.00,9.354331,25.04058,-0.000283,23.538348,-0.0110,-1.204
9266.00,9.355318,25.04124,-0.000282,23.538164,-0.0110,-1.205
9268.00,9.354579,25.04104,-0.000283,23.538394,-0.0110,-1.205
9270.00,9.353675,25.04098,-0.000284,23.538335,-0.0110,-1.205
9272.00,9.353203,25.04082,-0.000284,23.537661,-0.0110,-1.205
9274.00,9.353608,25.04079,-0.000284,23.537746,-0.0111,-1.205
9276.00,9.353940,25.04071,-0.000284,23.538231,-0.0111,-1.204
9278.00,9.352396,25.04224,-0.000283,23.537882,-0.0111,-1.204
9280.00,9.351496,25.04240,-0.000282,23.537934,-0.0110,-1.204
9282.00,9.352541,25.04247,-0.000284,23.537701,-0.0111,-1.205
9284.00,9.353512,25.04138,-0.000285,23.538272,-0.0110,-1.205
9286.00,9.354133,25.04137,-0.000283,23.538612,-0.0110,-1.205
9288.00,9.354056,25.04172,-0.000283,23.538337,-0.0110,-1.204
9290.00,9.354149,25.04085,-0.000283,23.538119,-0.0111,-1.205
9292.00,9.353969,25.04113,-0.000284,23.538671,-0.0111,-1.205
9294.00,9.354036,25.04086,-0.000285,23.538266,-0.0111,-1.205
9296.00,9.354673,25.04125,-0.000284,23.536997,-0.0110,-1.204
9298.00,9.354954,25.04086,-0.000282,23.537651,-0.0111,-1.205
9300.00,9.354724,25.04134,-0.000285,23.537088,-0.0110,-1.205
9302.00,9.354799,25.04205,-0.000284,23.537746,-0.0110,-1.204
9304.00,9.355081,25.04136,-0.000285,23.537679,-0.0110,-1.205
9306.00,9.355059,25.04094,-0.000285,23.538114,-0.0111,-1.205
9308.00,9.354855,25.04116,-0.000285,23.538368,-0.0111,-1.204
9310.00,9.354865,25.04199,-0.000284,23.537876,-0.0110,-1.205
9312.00,9.355180,25.04131,-0.000284,23.537789,-0.0110,-1.205
9314.00,9.354576,25.04101,-0.000283,23.537735,-0.0111,-1.204
9316.00,9.354491,25.04122,-0.000284,23.537354,-0.0110,-1.205
9318.00,9.355861,25.04125,-0.000284,23.538352,-0.0110,-1.206
9320.00,9.354988,25.04133,-0.000284,23.538402,-0.0110,-1.205
9322.00,9.353402,25.04077,-0.000284,23.538108,-0.0110,-1.203
9324.00,9.353878,25.04079,-0.000283,23.538144,-0.0110,-1.205
9326.00,9.355412,25.04133,-0.000284,23.538201,-0.0110,-1.205
9328.00,9.355379,25.04057,-0.000284,23.538303,-0.0110,-1.205
9330.00,9.354903,25.04152,-0.000284,23.538814,-0.0110,-1.205
9332.00,9.354671,25.04130,-0.000283,23.538344,-0.0110,-1.205
9334.00,9.354681,25.04126,-0.000282,23.538385,-0.0110,-1.204
9336.00,9.354441,25.04181,-0.000283,23.538381,-0.0110,-1.205
9338.00,9.353991,25.04236,-0.000284,23.538465,-0.0110,-1.205
9340.00,9.354169,25.04259,-0.000283,23.538233,-0.0110,-1.205
9342.00,9.354061,25.04226,-0.000283,23.538407,-0.0110,-1.205
9344.00,9.354585,25.04237,-0.000284,23.538004,-0.0110,-1.205
9346.00,9.355210,25.04243,-0.000284,23.537915,-0.0111,-1.205
9348.00,9.356224,25.04216,-0.000283,23.537371,-0.0110,-1.205
9350.00,9.355896,25.04217,-0.000283,23.538114,-0.0110,-1.204
9352.00,9.356078,25.04184,-0.000283,23.538511,-0.0110,-1.205
9354.00,9.356237,25.04247,-0.000284,23.538487,-0.0110,-1.205
9356.00,9.355520,25.04284,-0.000283,23.538863,-0.0110,-1.205
9358.00,9.354650,25.04205,-0.000283,23.537930,-0.0110,-1.204
9360.00,9.354712,25.04151,-0.000282,23.538335,-0.0110,-1.205
9362.00,9.354582,25.04181,-0.000283,23.538805,-0.0110,-1.204
9364.00,9.353895,25.04159,-0.000282,23.538712,-0.0111,-1.205
@32,8.0000,16.0
9366.00,9.353539,25.04228,-0.000282,23.538653,-0.0110,-1.205
9368.00,9.351381,25.04198,-0.000283,23.538753,-0.0110,-1.204
9370.00,9.345658,25.04245,-0.000282,23.538517,-0.0110,-1.204
9372.00,9.339735,25.04189,-0.000282,23.538558,-0.0110,-1.204
9374.00,9.333814,25.04210,-0.000284,23.537865,-0.0110,-1.205
9376.00,9.327451,25.04212,-0.000283,23.537811,-0.0110,-1.205
9378.00,9.321017,25.04157,-0.000283,23.538032,-0.0110,-1.205
9380.00,9.313761,25.04154,-0.000282,23.538584,-0.0110,-1.206
9382.00,9.306278,25.04215,-0.000282,23.538545,-0.0110,-1.206
9384.00,9.302440,25.04315,-0.000284,23.538160,-0.0110,-1.207
9386.00,9.302597,25.04298,-0.000283,23.537607,-0.0110,-1.206
9388.00,9.304172,25.04254,-0.000284,23.537828,-0.0110,-1.207
9390.00,9.304868,25.04215,-0.000285,23.538266,-0.0110,-1.207
9392.00,9.305958,25.04213,-0.000286,23.538889,-0.0110,-1.206
9394.00,9.307493,25.04183,-0.000285,23.537690,-0.0110,-1.206
9396.00,9.310144,25.04301,-0.000284,23.538030,-0.0111,-1.204
9398.00,9.313354,25.04260,-0.000282,23.538242,-0.0111,-1.205
9400.00,9.316650,25.04167,-0.000283,23.538731,-0.0110,-1.206
9402.00,9.319592,25.04163,-0.000284,23.537887,-0.0110,-1.206
9404.00,9.322635,25.04267,-0.000282,23.537367,-0.0110,-1.204
9406.00,9.325784,25.04205,-0.000284,23.538118,-0.0110,-1.205
9408.00,9.328044,25.04117,-0.000284,23.538008,-0.0111,-1.205
9410.00,9.331013,25.04199,-0.000283,23.537800,-0.0110,-1.205
9412.00,9.333219,25.04244,-0.000283,23.538066,-0.0110,-1.205
9414.00,9.334870,25.04145,-0.000284,23.538799,-0.0110,-1.206
9416.00,9.337081,25.04260,-0.000283,23.539065,-0.0110,-1.205
9418.00,9.338147,25.04178,-0.000283,23.538393,-0.0111,-1.206
9420.00,9.340066,25.04189,-0.000283,23.538634,-0.0110,-1.205
9422.00,9.341699,25.04245,-0.000283,23.538201,-0.0110,-1.205
9424.00,9.342551,25.04262,-0.000282,23.538569,-0.0110,-1.205
9426.00,9.344188,25.04230,-0.000282,23.538062,-0.0110,-1.205
9428.00,9.345153,25.04260,-0.000284,23.538197,-0.0110,-1.206
9430.00,9.345756,25.04324,-0.000282,23.538623,-0.0110,-1.205
9432.00,9.346750,25.04295,-0.000283,23.538145,-0.0110,-1.205
9434.00,9.346616,25.04288,-0.000283,23.537926,-0.0110,-1.205
9436.00,9.347974,25.04152,-0.000285,23.537430,-0.0110,-1.206
9438.00,9.349298,25.04242,-0.000284,23.537978,-0.0111,-1.205
9440.00,9.349828,25.04300,-0.000283,23.538069,-0.0110,-1.205
9442.00,9.350751,25.04285,-0.000283,23.537449,-0.0110,-1.205
9444.00,9.350907,25.04282,-0.000282,23.537950,-0.0110,-1.205
9446.00,9.350400,25.04225,-0.000283,23.538164,-0.0110,-1.206
9448.00,9.350223,25.04204,-0.000282,23.537910,-0.0110,-1.205
9450.00,9.350583,25.04218,-0.000283,23.537618,-0.0110,-1.205
9452.00,9.350085,25.04292,-0.000284,23.538584,-0.0110,-1.205
9454.00,9.350924,25.04241,-0.000284,23.538471,-0.0110,-1.206
9456.00,9.350062,25.04249,-0.000284,23.538445,-0.0110,-1.205
9458.00,9.350198,25.04255,-0.000283,23.538850,-0.0110,-1.205
9460.00,9.351067,25.04334,-0.000284,23.538623,-0.0110,-1.205
9462.00,9.352607,25.04274,-0.000285,23.538233,-0.0110,-1.205
9464.00,9.353324,25.04254,-0.000284,23.538281,-0.0111,-1.206
9466.00,9.353367,25.04244,-0.000284,23.538261,-0.0111,-1.206
9468.00,9.353047,25.04301,-0.000283,23.537194,-0.0110,-1.205
9470.00,9.352475,25.04277,-0.000284,23.537590,-0.0110,-1.205
9472.00,9.352562,25.04309,-0.000282,23.537755,-0.0110,-1.205
9474.00,9.352280,25.04235,-0.000283,23.537562,-0.0111,-1.205
9476.00,9.352133,25.04292,-0.000284,23.537562,-0.0111,-1.206
9478.00,9.352460,25.04223,-0.000285,23.537783,-0.0111,-1.205
9480.00,9.351849,25.04196,-0.000283,23.538352,-0.0110,-1.205
9482.00,9.352139,25.04220,-0.000284,23.537757,-0.0111,-1.206
9484.00,9.352978,25.04220,-0.000285,23.537505,-0.0111,-1.206
9486.00,9.352873,25.04237,-0.000285,23.537846,-0.0110,-1.205
9488.00,9.352841,25.04271,-0.000284,23.538036,-0.0110,-1.206
9490.00,9.353258,25.04302,-0.000284,23.538313,-0.0111,-1.206
9492.00,9.354394,25.04289,-0.000284,23.537703,-0.0111,-1.205
9494.00,9.353377,25.04332,-0.000284,23.537618,-0.0111,-1.205
9496.00,9.353287,25.04326,-0.000283,23.537439,-0.0110,-1.205
9498.00,9.354562,25.04282,-0.000284,23.538285,-0.0111,-1.206
9500.00,9.355136,25.04336,-0.000285,23.538745,-0.0111,-1.206
9502.00,9.355135,25.04303,-0.000284,23.537930,-0.0110,-1.206
9504.00,9.354930,25.04288,-0.000284,23.538030,-0.0110,-1.206
9506.00,9.354064,25.04269,-0.000284,23.538673,-0.0111,-1.205
9508.00,9.354058,25.04210,-0.000283,23.538329,-0.0110,-1.205
9510.00,9.353777,25.04318,-0.000284,23.538446,-0.0110,-1.206
9512.00,9.353767,25.04279,-0.000284,23.538190,-0.0111,-1.206
9514.00,9.353991,25.04414,-0.000283,23.537939,-0.0111,-1.205
9516.00,9.354459,25.04373,-0.000284,23.538196,-0.0111,-1.206
9518.00,9.354316,25.04366,-0.000284,23.537560,-0.0111,-1.205
9520.00,9.354707,25.04386,-0.000284,23.538690,-0.0110,-1.206
9522.00,9.354085,25.04376,-0.000284,23.538773,-0.0110,-1.206
9524.00,9.353531,25.04338,-0.000284,23.538183,-0.0110,-1.206
9526.00,9.353769,25.04364,-0.000283,23.538145,-0.0110,-1.205
9528.00,9.353876,25.04373,-0.000282,23.537896,-0.0111,-1.206
9530.00,9.353699,25.04333,-0.000284,23.537293,-0.0110,-1.206
9532.00,9.354608,25.04430,-0.000284,23.537947,-0.0110,-1.205
9534.00,9.354830,25.04425,-0.000283,23.537963,-0.0110,-1.206
9536.00,9.353925,25.04402,-0.000285,23.537826,-0.0111,-1.206
9538.00,9.353677,25.04373,-0.000285,23.538028,-0.0111,-1.206
9540.00,9.354864,25.04407,-0.000285,23.537984,-0.0111,-1.206
9542.00,9.355314,25.04418,-0.000285,23.537876,-0.0110,-1.205
9544.00,9.355692,25.04372,-0.000285,23.537192,-0.0111,-1.206
9546.00,9.355564,25.04367,-0.000284,23.537815,-0.0111,-1.206
9548.00,9.355932,25.04352,-0.000284,23.538179,-0.0111,-1.206
9550.00,9.355408,25.04404,-0.000284,23.538058,-0.0111,-1.206
9552.00,9.355470,25.04433,-0.000284,23.538227,-0.0111,-1.205
9554.00,9.355649,25.04455,-0.000284,23.537839,-0.0111,-1.205
9556.00,9.355615,25.04459,-0.000283,23.538168,-0.0111,-1.205
9558.00,9.355353,25.04403,-0.000284,23.537653,-0.0111,-1.206
9560.00,9.355641,25.04500,-0.000284,23.537376,-0.0110,-1.205
9562.00,9.355899,25.04503,-0.000283,23.538428,-0.0111,-1.205
9564.00,9.355072,25.04491,-0.000284,23.537887,-0.0111,-1.207
9566.00,9.355436,25.04470,-0.000285,23.537597,-0.0111,-1.206
9568.00,9.355428,25.04388,-0.000285,23.537941,-0.0111,-1.206
9570.00,9.355007,25.04412,-0.000284,23.537280,-0.0111,-1.206
9572.00,9.354089,25.04464,-0.000285,23.537841,-0.0111,-1.206
9574.00,9.354163,25.04507,-0.000284,23.538006,-0.0111,-1.205
9576.00,9.353592,25.04536,-0.000283,23.538019,-0.0110,-1.206
9578.00,9.352844,25.04539,-0.000283,23.537640,-0.0110,-1.206
9580.00,9.354464,25.04494,-0.000284,23.538504,-0.0110,-1.207
9582.00,9.354726,25.04460,-0.000283,23.537659,-0.0110,-1.206
9584.00,9.354359,25.04474,-0.000283,23.538110,-0.0110,-1.205
9586.00,9.355342,25.04542,-0.000284,23.537817,-0.0111,-1.206
9588.00,9.354942,25.04453,-0.000284,23.537672,-0.0111,-1.206
9590.00,9.354671,25.04419,-0.000284,23.537919,-0.0111,-1.206
9592.00,9.355007,25.04498,-0.000284,23.538653,-0.0111,-1.206
9594.00,9.354859,25.04509,-0.000285,23.537688,-0.0111,-1.206
9596.00,9.354308,25.04476,-0.000284,23.537906,-0.0110,-1.206
9598.00,9.354601,25.04527,-0.000284,23.537451,-0.0110,-1.206
9600.00,9.354486,25.04453,-0.000285,23.538144,-0.0111,-1.206
9602.00,9.355454,25.04459,-0.000286,23.538359,-0.0110,-1.206
9604.00,9.355437,25.04448,-0.000284,23.538344,-0.0110,-1.206
9606.00,9.355321,25.04458,-0.000284,23.537211,-0.0110,-1.205
9608.00,9.355210,25.04427,-0.000285,23.537830,-0.0110,-1.206
9610.00,9.355547,25.04447,-0.000285,23.537757,-0.0110,-1.206
9612.00,9.355456,25.04447,-0.000284,23.538560,-0.0110,-1.206
9614.00,9.355315,25.04417,-0.000284,23.538049,-0.0110,-1.206
9616.00,9.355167,25.04409,-0.000284,23.538582,-0.0110,-1.206
9618.00,9.354692,25.04375,-0.000284,23.538350,-0.0111,-1.206
9620.00,9.354567,25.04337,-0.000285,23.537250,-0.0111,-1.206
9622.00,9.354772,25.04412,-0.000285,23.538021,-0.0110,-1.206
9624.00,9.354669,25.04428,-0.000284,23.537727,-0.0111,-1.206
9626.00,9.354731,25.04369,-0.000284,23.537419,-0.0111,-1.206
9628.00,9.353843,25.04329,-0.000284,23.537609,-0.0110,-1.206
9630.00,9.353567,25.04251,-0.000284,23.538456,-0.0110,-1.206
9632.00,9.354249,25.04271,-0.000284,23.538381,-0.0111,-1.206
9634.00,9.354982,25.04300,-0.000284,23.537744,-0.0111,-1.206
9636.00,9.355669,25.04338,-0.000283,23.537653,-0.0111,-1.206
9638.00,9.355565,25.04345,-0.000284,23.537393,-0.0110,-1.206
9640.00,9.354902,25.04430,-0.000284,23.538196,-0.0111,-1.206
9642.00,9.355343,25.04317,-0.000284,23.537783,-0.0111,-1.206
9644.00,9.355627,25.04319,-0.000282,23.537898,-0.0111,-1.205
9646.00,9.355568,25.04338,-0.000284,23.538560,-0.0110,-1.207
9648.00,9.356113,25.04423,-0.000285,23.539199,-0.0110,-1.207
9650.00,9.356709,25.04347,-0.000285,23.538502,-0.0110,-1.206
9652.00,9.356840,25.04379,-0.000284,23.538606,-0.0110,-1.206
9654.00,9.355643,25.04286,-0.000284,23.538214,-0.0110,-1.206
9656.00,9.355805,25.04333,-0.000283,23.538067,-0.0110,-1.205
9658.00,9.355931,25.04329,-0.000284,23.537460,-0.0111,-1.207
9660.00,9.355408,25.04338,-0.000284,23.537622,-0.0110,-1.207
9662.00,9.355206,25.04342,-0.000284,23.537988,-0.0111,-1.206
9664.00,9.355945,25.04301,-0.000283,23.537828,-0.0111,-1.205
@33,8.0000,16.0
9666.00,9.354809,25.04289,-0.000284,23.537711,-0.0111,-1.206
9668.00,9.351130,25.04262,-0.000284,23.537505,-0.0110,-1.206
9670.00,9.347482,25.04211,-0.000283,23.537709,-0.0110,-1.205
9672.00,9.341825,25.04229,-0.000283,23.537622,-0.0111,-1.205
9674.00,9.335712,25.04180,-0.000283,23.537703,-0.0111,-1.205
9676.00,9.330040,25.04292,-0.000283,23.537046,-0.0110,-1.206
9678.00,9.324531,25.04290,-0.000284,23.537583,-0.0111,-1.206
9680.00,9.318089,25.04164,-0.000284,23.538636,-0.0111,-1.207
9682.00,9.312041,25.04129,-0.000284,23.537770,-0.0111,-1.207
9684.00,9.308998,25.04233,-0.000287,23.537231,-0.0111,-1.208
9686.00,9.308353,25.04244,-0.000287,23.537148,-0.0111,-1.207
9688.00,9.307663,25.04227,-0.000285,23.537642,-0.0111,-1.207
9690.00,9.308037,25.04179,-0.000285,23.537971,-0.0111,-1.207
9692.00,9.309232,25.04194,-0.000286,23.537525,-0.0111,-1.207
9694.00,9.312006,25.04190,-0.000285,23.537694,-0.0111,-1.207
9696.00,9.314772,25.04192,-0.000284,23.538149,-0.0110,-1.206
9698.00,9.317023,25.04155,-0.000283,23.538380,-0.0110,-1.206
9700.00,9.319926,25.04287,-0.000284,23.538015,-0.0110,-1.207
9702.00,9.323307,25.04230,-0.000285,23.537965,-0.0111,-1.206
9704.00,9.326269,25.04174,-0.000283,23.538452,-0.0110,-1.206
9706.00,9.328000,25.04282,-0.000283,23.537683,-0.0110,-1.206
9708.00,9.330406,25.04350,-0.000284,23.537705,-0.0110,-1.206
9710.00,9.332871,25.04307,-0.000283,23.538601,-0.0110,-1.206
9712.00,9.335802,25.04331,-0.000283,23.537729,-0.0110,-1.206
9714.00,9.337035,25.04258,-0.000284,23.537449,-0.0110,-1.206
9716.00,9.338343,25.04196,-0.000283,23.538355,-0.0111,-1.206
9718.00,9.340911,25.04271,-0.000283,23.537497,-0.0111,-1.206
9720.00,9.342730,25.04298,-0.000283,23.537408,-0.0111,-1.206
9722.00,9.344241,25.04269,-0.000284,23.538110,-0.0110,-1.206
9724.00,9.345899,25.04310,-0.000284,23.537631,-0.0111,-1.206
9726.00,9.346532,25.04330,-0.000284,23.538279,-0.0111,-1.206
9728.00,9.347108,25.04242,-0.000285,23.537791,-0.0110,-1.206
9730.00,9.346975,25.04272,-0.000284,23.536676,-0.0111,-1.206
9732.00,9.347314,25.04241,-0.000283,23.537369,-0.0110,-1.206
9734.00,9.347973,25.04375,-0.000284,23.537636,-0.0110,-1.205
9736.00,9.349272,25.04296,-0.000283,23.537763,-0.0110,-1.206
9738.00,9.349895,25.04252,-0.000284,23.537237,-0.0111,-1.205
9740.00,9.350095,25.04263,-0.000285,23.537906,-0.0111,-1.206
9742.00,9.350246,25.04273,-0.000284,23.538376,-0.0111,-1.206
9744.00,9.350919,25.04285,-0.000284,23.537973,-0.0111,-1.205
9746.00,9.351479,25.04212,-0.000284,23.537371,-0.0111,-1.206
9748.00,9.352775,25.04277,-0.000285,23.538082,-0.0111,-1.206
9750.00,9.353515,25.04297,-0.000286,23.538220,-0.0111,-1.205
9752.00,9.352766,25.04317,-0.000285,23.537763,-0.0111,-1.206
9754.00,9.352825,25.04247,-0.000284,23.538370,-0.0111,-1.206
9756.00,9.352733,25.04265,-0.000284,23.537551,-0.0110,-1.206
9758.00,9.353002,25.04304,-0.000284,23.538088,-0.0111,-1.205
9760.00,9.353047,25.04317,-0.000283,23.537137,-0.0111,-1.206
9762.00,9.354304,25.04294,-0.000283,23.537779,-0.0111,-1.206
9764.00,9.355266,25.04280,-0.000284,23.537456,-0.0111,-1.206
9766.00,9.355280,25.04249,-0.000284,23.537839,-0.0111,-1.205
9768.00,9.355505,25.04300,-0.000285,23.538742,-0.0110,-1.206
9770.00,9.356435,25.04311,-0.000285,23.537538,-0.0111,-1.206
9772.00,9.355510,25.04306,-0.000285,23.537609,-0.0111,-1.206
9774.00,9.354648,25.04239,-0.000284,23.537856,-0.0111,-1.205
9776.00,9.353875,25.04281,-0.000285,23.537564,-0.0111,-1.206
9778.00,9.354044,25.04294,-0.000285,23.537603,-0.0111,-1.205
9780.00,9.354409,25.04230,-0.000284,23.538584,-0.0111,-1.206
9782.00,9.353659,25.04278,-0.000285,23.537568,-0.0111,-1.207
9784.00,9.353968,25.04174,-0.000284,23.537432,-0.0111,-1.206
9786.00,9.354853,25.04194,-0.000283,23.538183,-0.0110,-1.205
9788.00,9.355175,25.04210,-0.000285,23.537796,-0.0111,-1.206
9790.00,9.354811,25.04218,-0.000285,23.537564,-0.0111,-1.205
9792.00,9.355756,25.04294,-0.000285,23.537330,-0.0111,-1.205
9794.00,9.356026,25.04249,-0.000285,23.538340,-0.0111,-1.206
9796.00,9.355660,25.04312,-0.000284,23.537755,-0.0111,-1.206
9798.00,9.355603,25.04250,-0.000283,23.537629,-0.0111,-1.206
9800.00,9.355862,25.04202,-0.000284,23.537636,-0.0110,-1.205
9802.00,9.355637,25.04235,-0.000284,23.537596,-0.0111,-1.205
9804.00,9.355467,25.04264,-0.000284,23.537908,-0.0111,-1.206
9806.00,9.355108,25.04231,-0.000285,23.537861,-0.0110,-1.206
9808.00,9.355954,25.04203,-0.000284,23.537668,-0.0110,-1.206
9810.00,9.356548,25.04262,-0.000284,23.537555,-0.0111,-1.206
9812.00,9.356055,25.04174,-0.000285,23.537263,-0.0111,-1.206
9814.00,9.355265,25.04205,-0.000285,23.537664,-0.0110,-1.206
9816.00,9.355372,25.04183,-0.000284,23.537339,-0.0111,-1.206
9818.00,9.355097,25.04236,-0.000284,23.538131,-0.0110,-1.206
9820.00,9.354942,25.04275,-0.000285,23.538095,-0.0111,-1.205
9822.00,9.355079,25.04202,-0.000285,23.537690,-0.0111,-1.206
9824.00,9.355461,25.04206,-0.000284,23.537800,-0.0111,-1.206
9826.00,9.354809,25.04207,-0.000284,23.537962,-0.0111,-1.205
9828.00,9.355009,25.04219,-0.000283,23.537965,-0.0110,-1.205
9830.00,9.354689,25.04339,-0.000283,23.537852,-0.0110,-1.205
9832.00,9.355063,25.04247,-0.000283,23.537380,-0.0110,-1.206
9834.00,9.355397,25.04222,-0.000283,23.537709,-0.0111,-1.206
9836.00,9.355620,25.04272,-0.000284,23.538337,-0.0111,-1.206
9838.00,9.356202,25.04212,-0.000283,23.537744,-0.0110,-1.206
9840.00,9.356318,25.04269,-0.000282,23.538073,-0.0111,-1.205
9842.00,9.355825,25.04297,-0.000282,23.538313,-0.0110,-1.205
9844.00,9.355557,25.04275,-0.000282,23.538381,-0.0111,-1.205
9846.00,9.356948,25.04304,-0.000283,23.538586,-0.0111,-1.206
9848.00,9.357633,25.04244,-0.000284,23.538355,-0.0111,-1.206
9850.00,9.356948,25.04256,-0.000284,23.537490,-0.0111,-1.206
9852.00,9.357412,25.04293,-0.000285,23.537334,-0.0111,-1.205
9854.00,9.356802,25.04174,-0.000284,23.538140,-0.0111,-1.205
9856.00,9.356401,25.04238,-0.000283,23.537969,-0.0111,-1.205
9858.00,9.356305,25.04243,-0.000283,23.537629,-0.0110,-1.206
9860.00,9.355576,25.04241,-0.000284,23.538372,-0.0111,-1.206
9862.00,9.355379,25.04249,-0.000284,23.537792,-0.0111,-1.205
9864.00,9.355735,25.04254,-0.000284,23.537484,-0.0110,-1.206
9866.00,9.354946,25.04200,-0.000284,23.538287,-0.0110,-1.205
9868.00,9.355355,25.04247,-0.000282,23.537759,-0.0111,-1.205
9870.00,9.354776,25.04236,-0.000282,23.538212,-0.0111,-1.205
9872.00,9.353991,25.04216,-0.000283,23.538428,-0.0111,-1.206
9874.00,9.355561,25.04300,-0.000284,23.538019,-0.0110,-1.206
9876.00,9.355433,25.04257,-0.000283,23.538298,-0.0111,-1.206
9878.00,9.355738,25.04217,-0.000284,23.538145,-0.0111,-1.205
9880.00,9.356110,25.04240,-0.000283,23.537919,-0.0111,-1.205
9882.00,9.356453,25.04288,-0.000283,23.538307,-0.0111,-1.206
9884.00,9.356863,25.04386,-0.000285,23.537908,-0.0111,-1.206
9886.00,9.357095,25.04329,-0.000284,23.537441,-0.0111,-1.206
9888.00,9.357339,25.04325,-0.000283,23.537982,-0.0110,-1.206
9890.00,9.357482,25.04364,-0.000283,23.538238,-0.0110,-1.206
9892.00,9.357534,25.04317,-0.000283,23.537869,-0.0111,-1.205
9894.00,9.356502,25.04315,-0.000282,23.538194,-0.0111,-1.205
9896.00,9.356156,25.04276,-0.000284,23.538233,-0.0111,-1.205
9898.00,9.356732,25.04372,-0.000284,23.537683,-0.0111,-1.206
9900.00,9.356268,25.04323,-0.000284,23.537713,-0.0110,-1.206
9902.00,9.355816,25.04342,-0.000283,23.538539,-0.0110,-1.206
9904.00,9.355255,25.04316,-0.000282,23.538584,-0.0110,-1.205
9906.00,9.355045,25.04394,-0.000283,23.538432,-0.0110,-1.206
9908.00,9.355132,25.04400,-0.000283,23.538227,-0.0110,-1.206
9910.00,9.355236,25.04411,-0.000284,23.537770,-0.0110,-1.206
9912.00,9.355569,25.04434,-0.000283,23.538419,-0.0110,-1.205
9914.00,9.356571,25.04386,-0.000281,23.538853,-0.0110,-1.206
9916.00,9.355969,25.04352,-0.000283,23.537988,-0.0110,-1.206
9918.00,9.355251,25.04365,-0.000284,23.537690,-0.0110,-1.206
9920.00,9.355186,25.04359,-0.000284,23.537360,-0.0111,-1.206
9922.00,9.355582,25.04389,-0.000283,23.536810,-0.0111,-1.206
9924.00,9.356167,25.04314,-0.000283,23.537499,-0.0111,-1.206
9926.00,9.357106,25.04251,-0.000284,23.537330,-0.0110,-1.206
9928.00,9.357346,25.04227,-0.000284,23.536825,-0.0111,-1.206
9930.00,9.356923,25.04261,-0.000283,23.537989,-0.0110,-1.206
9932.00,9.356767,25.04203,-0.000284,23.538454,-0.0110,-1.206
9934.00,9.356449,25.04261,-0.000285,23.538591,-0.0111,-1.206
9936.00,9.355977,25.04219,-0.000285,23.538266,-0.0111,-1.206
9938.00,9.355921,25.04261,-0.000284,23.537516,-0.0111,-1.205
9940.00,9.355884,25.04209,-0.000284,23.538121,-0.0110,-1.205
9942.00,9.356126,25.04230,-0.000284,23.538084,-0.0110,-1.206
9944.00,9.356154,25.04261,-0.000283,23.538967,-0.0110,-1.205
9946.00,9.356853,25.04230,-0.000285,23.538354,-0.0110,-1.206
9948.00,9.357592,25.04307,-0.000283,23.539323,-0.0111,-1.205
9950.00,9.357839,25.04338,-0.000282,23.538251,-0.0110,-1.205
9952.00,9.357714,25.04310,-0.000283,23.538157,-0.0110,-1.206
9954.00,9.356541,25.04320,-0.000284,23.537755,-0.0110,-1.206
9956.00,9.355978,25.04300,-0.000283,23.537924,-0.0110,-1.206
9958.00,9.356374,25.04294,-0.000284,23.537402,-0.0110,-1.206
9960.00,9.355680,25.04225,-0.000285,23.538322,-0.0110,-1.205
9962.00,9.356440,25.04286,-0.000283,23.538365,-0.0110,-1.206
9964.00,9.356317,25.04296,-0.000283,23.538437,-0.0110,-1.206
@34,8.0000,16.0
9966.00,9.356501,25.04294,-0.000285,23.538014,-0.0111,-1.205
9968.00,9.354226,25.04271,-0.000283,23.538004,-0.0110,-1.205
9970.00,9.348620,25.04245,-0.000283,23.538324,-0.0111,-1.205
9972.00,9.342837,25.04291,-0.000283,23.537867,-0.0110,-1.205
9974.00,9.338278,25.04259,-0.000283,23.538043,-0.0111,-1.205
9976.00,9.332375,25.04296,-0.000282,23.538264,-0.0111,-1.206
9978.00,9.326548,25.04280,-0.000283,23.538911,-0.0111,-1.207
9980.00,9.321253,25.04258,-0.000285,23.538859,-0.0111,-1.207
9982.00,9.316822,25.04380,-0.000285,23.537809,-0.0110,-1.206
9984.00,9.313048,25.04299,-0.000285,23.537326,-0.0110,-1.207
9986.00,9.312265,25.04301,-0.000283,23.537651,-0.0110,-1.208
9988.00,9.311822,25.04305,-0.000286,23.538157,-0.0110,-1.207
9990.00,9.312401,25.04279,-0.000284,23.538079,-0.0110,-1.207
9992.00,9.313736,25.04295,-0.000283,23.538602,-0.0110,-1.205
9994.00,9.314996,25.04284,-0.000282,23.538876,-0.0110,-1.207
9996.00,9.316878,25.04312,-0.000284,23.537022,-0.0110,-1.206
9998.00,9.319967,25.04333,-0.000283,23.537822,-0.0110,-1.206
10000.00,9.322462,25.04319,-0.000284,23.538082,-0.0110,-1.206
10002.00,9.324435,25.04291,-0.000282,23.537477,-0.0110,-1.206
10004.00,9.327633,25.04271,-0.000282,23.537545,-0.0110,-1.206
10006.00,9.330655,25.04336,-0.000284,23.537893,-0.0110,-1.206
10008.00,9.332467,25.04278,-0.000283,23.538801,-0.0110,-1.205
10010.00,9.335383,25.04330,-0.000282,23.538168,-0.0110,-1.206
10012.00,9.337149,25.04300,-0.000283,23.537811,-0.0110,-1.206
10014.00,9.338428,25.04347,-0.000283,23.538314,-0.0111,-1.206
10016.00,9.340860,25.04386,-0.000284,23.537395,-0.0111,-1.206
10018.00,9.342869,25.04398,-0.000284,23.537882,-0.0110,-1.206
10020.00,9.345026,25.04342,-0.000283,23.538738,-0.0111,-1.206
10022.00,9.345738,25.04341,-0.000284,23.538041,-0.0111,-1.206
10024.00,9.347391,25.04291,-0.000284,23.538249,-0.0111,-1.206
10026.00,9.348837,25.04414,-0.000283,23.538662,-0.0111,-1.206
10028.00,9.349622,25.04431,-0.000283,23.538175,-0.0111,-1.206
10030.00,9.350658,25.04404,-0.000284,23.537947,-0.0111,-1.206
10032.00,9.351748,25.04386,-0.000285,23.538030,-0.0110,-1.206
10034.00,9.352514,25.04437,-0.000284,23.537954,-0.0110,-1.206
10036.00,9.353538,25.04446,-0.000284,23.538753,-0.0110,-1.206
10038.00,9.353932,25.04443,-0.000284,23.538103,-0.0111,-1.206
10040.00,9.354172,25.04342,-0.000284,23.538344,-0.0110,-1.206
10042.00,9.353992,25.04366,-0.000286,23.537867,-0.0110,-1.206
10044.00,9.354968,25.04455,-0.000284,23.537896,-0.0111,-1.205
10046.00,9.355224,25.04435,-0.000284,23.537765,-0.0111,-1.207
10048.00,9.354962,25.04394,-0.000285,23.538110,-0.0111,-1.206
10050.00,9.355406,25.04378,-0.000284,23.538238,-0.0111,-1.206
10052.00,9.356004,25.04438,-0.000285,23.538363,-0.0110,-1.206
10054.00,9.354832,25.04390,-0.000285,23.538301,-0.0111,-1.206
10056.00,9.354855,25.04376,-0.000285,23.538201,-0.0110,-1.206
10058.00,9.355559,25.04374,-0.000285,23.537298,-0.0110,-1.206
10060.00,9.354855,25.04378,-0.000286,23.537709,-0.0110,-1.206
10062.00,9.353887,25.04335,-0.000284,23.538175,-0.0110,-1.206
10064.00,9.354556,25.04359,-0.000285,23.538173,-0.0110,-1.207
10066.00,9.355013,25.04354,-0.000284,23.538140,-0.0110,-1.206
10068.00,9.355800,25.04367,-0.000284,23.538194,-0.0110,-1.206
10070.00,9.356547,25.04396,-0.000284,23.538255,-0.0110,-1.205
10072.00,9.356981,25.04381,-0.000283,23.538445,-0.0111,-1.206
10074.00,9.357224,25.04417,-0.000283,23.538859,-0.0110,-1.207
10076.00,9.357348,25.04464,-0.000284,23.537896,-0.0111,-1.206
10078.00,9.357053,25.04413,-0.000284,23.537701,-0.0111,-1.206
10080.00,9.355715,25.04293,-0.000284,23.538060,-0.0111,-1.206
10082.00,9.355436,25.04290,-0.000284,23.537986,-0.0110,-1.205
10084.00,9.355854,25.04388,-0.000283,23.538012,-0.0110,-1.206
10086.00,9.355553,25.04423,-0.000284,23.538402,-0.0110,-1.207
10088.00,9.355999,25.04453,-0.000284,23.538067,-0.0111,-1.206
10090.00,9.356417,25.04488,-0.000284,23.537973,-0.0110,-1.205
10092.00,9.355896,25.04472,-0.000284,23.538186,-0.0110,-1.206
10094.00,9.356470,25.04356,-0.000284,23.538511,-0.0110,-1.206
10096.00,9.357018,25.04408,-0.000284,23.538073,-0.0110,-1.206
10098.00,9.356017,25.04408,-0.000282,23.538723,-0.0110,-1.206
10100.00,9.356291,25.04412,-0.000284,23.538034,-0.0111,-1.206
10102.00,9.357084,25.04390,-0.000284,23.538898,-0.0110,-1.206
10104.00,9.356804,25.04421,-0.000284,23.538155,-0.0111,-1.206
10106.00,9.357299,25.04384,-0.000284,23.538015,-0.0111,-1.206
10108.00,9.357186,25.04429,-0.000283,23.538314,-0.0111,-1.206
10110.00,9.356839,25.04464,-0.000283,23.538171,-0.0110,-1.206
10112.00,9.357317,25.04452,-0.000284,23.538168,-0.0110,-1.205
10114.00,9.358133,25.04414,-0.000285,23.538244,-0.0110,-1.206
10116.00,9.356908,25.04353,-0.000284,23.537878,-0.0110,-1.206
10118.00,9.357154,25.04473,-0.000284,23.537547,-0.0110,-1.206
10120.00,9.357089,25.04416,-0.000283,23.537672,-0.0111,-1.206
10122.00,9.356374,25.04389,-0.000284,23.539006,-0.0110,-1.206
10124.00,9.357368,25.04423,-0.000283,23.538181,-0.0111,-1.205
10126.00,9.357650,25.04420,-0.000283,23.538034,-0.0111,-1.206
10128.00,9.357433,25.04410,-0.000284,23.538487,-0.0111,-1.207
10130.00,9.357070,25.04444,-0.000285,23.538008,-0.0110,-1.206
10132.00,9.357656,25.04373,-0.000286,23.537447,-0.0110,-1.206
10134.00,9.357842,25.04502,-0.000285,23.537843,-0.0111,-1.205
10136.00,9.357176,25.04513,-0.000284,23.538261,-0.0110,-1.206
10138.00,9.357419,25.04487,-0.000284,23.538432,-0.0110,-1.206
10140.00,9.357445,25.04489,-0.000284,23.537562,-0.0111,-1.206
10142.00,9.357139,25.04495,-0.000284,23.538121,-0.0111,-1.206
10144.00,9.356863,25.04426,-0.000284,23.538001,-0.0111,-1.206
10146.00,9.356995,25.04428,-0.000284,23.538653,-0.0111,-1.206
10148.00,9.356674,25.04524,-0.000284,23.538036,-0.0110,-1.206
10150.00,9.356861,25.04486,-0.000285,23.538394,-0.0111,-1.206
10152.00,9.356501,25.04481,-0.000284,23.537826,-0.0111,-1.206
10154.00,9.356595,25.04430,-0.000283,23.538131,-0.0110,-1.206
10156.00,9.357475,25.04546,-0.000284,23.538508,-0.0110,-1.206
10158.00,9.357747,25.04443,-0.000284,23.537282,-0.0111,-1.206
10160.00,9.357763,25.04342,-0.000283,23.538099,-0.0110,-1.205
10162.00,9.358295,25.04396,-0.000283,23.537447,-0.0111,-1.206
10164.00,9.357658,25.04330,-0.000283,23.537882,-0.0111,-1.206
10166.00,9.357109,25.04231,-0.000285,23.538238,-0.0110,-1.206
10168.00,9.356887,25.04322,-0.000285,23.537506,-0.0110,-1.207
10170.00,9.357359,25.04357,-0.000283,23.538335,-0.0110,-1.205
10172.00,9.357607,25.04408,-0.000283,23.538171,-0.0110,-1.206
10174.00,9.356697,25.04351,-0.000284,23.537178,-0.0110,-1.206
10176.00,9.356214,25.04323,-0.000284,23.537607,-0.0110,-1.206
10178.00,9.356672,25.04369,-0.000284,23.538021,-0.0110,-1.206
10180.00,9.357456,25.04332,-0.000284,23.537432,-0.0110,-1.206
10182.00,9.357961,25.04312,-0.000284,23.538249,-0.0110,-1.206
10184.00,9.357066,25.04444,-0.000284,23.537815,-0.0110,-1.206
10186.00,9.357236,25.04396,-0.000284,23.538651,-0.0111,-1.206
10188.00,9.357367,25.04337,-0.000284,23.539030,-0.0110,-1.206
10190.00,9.357988,25.04381,-0.000284,23.537910,-0.0111,-1.205
10192.00,9.357870,25.04395,-0.000283,23.538340,-0.0111,-1.205
10194.00,9.358683,25.04478,-0.000282,23.538285,-0.0110,-1.205
10196.00,9.359203,25.04448,-0.000284,23.538359,-0.0110,-1.206
10198.00,9.358459,25.04425,-0.000284,23.538262,-0.0110,-1.207
10200.00,9.357521,25.04387,-0.000285,23.538064,-0.0110,-1.206
10202.00,9.356958,25.04285,-0.000284,23.537495,-0.0110,-1.206
10204.00,9.357989,25.04348,-0.000284,23.537910,-0.0110,-1.206
10206.00,9.357993,25.04331,-0.000284,23.538121,-0.0111,-1.205
10208.00,9.358850,25.04361,-0.000284,23.537936,-0.0110,-1.206
10210.00,9.358421,25.04396,-0.000284,23.537794,-0.0110,-1.206
10212.00,9.357875,25.04342,-0.000284,23.537928,-0.0111,-1.205
10214.00,9.356754,25.04325,-0.000285,23.538259,-0.0111,-1.206
10216.00,9.357169,25.04415,-0.000284,23.538238,-0.0110,-1.206
10218.00,9.357628,25.04355,-0.000284,23.538067,-0.0111,-1.205
10220.00,9.357145,25.04380,-0.000284,23.539204,-0.0110,-1.205
10222.00,9.357161,25.04408,-0.000284,23.538301,-0.0110,-1.206
10224.00,9.356859,25.04423,-0.000284,23.538283,-0.0110,-1.206
10226.00,9.357209,25.04411,-0.000284,23.538186,-0.0110,-1.206
10228.00,9.357949,25.04404,-0.000283,23.537675,-0.0111,-1.206
10230.00,9.357655,25.04353,-0.000284,23.538376,-0.0110,-1.206
10232.00,9.357097,25.04388,-0.000285,23.537296,-0.0111,-1.206
10234.00,9.357029,25.04476,-0.000284,23.538235,-0.0110,-1.205
10236.00,9.357276,25.04489,-0.000284,23.538370,-0.0110,-1.206
10238.00,9.357969,25.04467,-0.000283,23.538027,-0.0110,-1.206
10240.00,9.358483,25.04368,-0.000283,23.537787,-0.0110,-1.206
10242.00,9.357578,25.04405,-0.000283,23.538092,-0.0110,-1.205
10244.00,9.357544,25.04455,-0.000284,23.537244,-0.0110,-1.206
10246.00,9.357506,25.04433,-0.000284,23.537956,-0.0110,-1.206
10248.00,9.357412,25.04343,-0.000283,23.538290,-0.0111,-1.206
10250.00,9.357216,25.04428,-0.000284,23.537659,-0.0110,-1.206
10252.00,9.357686,25.04429,-0.000285,23.538547,-0.0110,-1.206
10254.00,9.357358,25.04488,-0.000284,23.538472,-0.0111,-1.206
10256.00,9.356843,25.04451,-0.000284,23.537768,-0.0110,-1.206
10258.00,9.355989,25.04506,-0.000284,23.537844,-0.0110,-1.206
10260.00,9.356795,25.04468,-0.000284,23.537493,-0.0110,-1.205
10262.00,9.357287,25.04412,-0.000284,23.537616,-0.0110,-1.205
10264.00,9.356645,25.04399,-0.000284,23.537454,-0.0111,-1.206
@35,8.0000,16.0
10266.00,9.357184,25.04382,-0.000284,23.537727,-0.0111,-1.205
10268.00,9.354677,25.04473,-0.000283,23.537337,-0.0111,-1.205
10270.00,9.350758,25.04463,-0.000283,23.538192,-0.0111,-1.205
10272.00,9.346346,25.04516,-0.000283,23.537750,-0.0111,-1.205
10274.00,9.341581,25.04552,-0.000283,23.537609,-0.0111,-1.206
10276.00,9.336120,25.04441,-0.000284,23.538255,-0.0111,-1.205
10278.00,9.330737,25.04485,-0.000283,23.537352,-0.0111,-1.206
10280.00,9.324215,25.04494,-0.000284,23.537659,-0.0111,-1.206
10282.00,9.319576,25.04462,-0.000284,23.538032,-0.0111,-1.207
10284.00,9.317446,25.04524,-0.000284,23.536982,-0.0111,-1.207
10286.00,9.315635,25.04487,-0.000284,23.537789,-0.0111,-1.207
10288.00,9.315693,25.04448,-0.000284,23.538565,-0.0111,-1.208
10290.00,9.316473,25.04437,-0.000284,23.538337,-0.0111,-1.207
10292.00,9.316616,25.04470,-0.000284,23.537109,-0.0111,-1.206
10294.00,9.317092,25.04488,-0.000285,23.537930,-0.0111,-1.206
10296.00,9.319609,25.04553,-0.000284,23.537874,-0.0111,-1.206
10298.00,9.323265,25.04499,-0.000286,23.537334,-0.0111,-1.206
10300.00,9.325624,25.04500,-0.000285,23.537802,-0.0111,-1.206
10302.00,9.327881,25.04489,-0.000285,23.538220,-0.0111,-1.207
10304.00,9.330768,25.04428,-0.000284,23.538326,-0.0111,-1.206
10306.00,9.333335,25.04375,-0.000284,23.538248,-0.0111,-1.207
10308.00,9.334885,25.04478,-0.000284,23.537869,-0.0111,-1.206
10310.00,9.336395,25.04458,-0.000284,23.537581,-0.0111,-1.206
10312.00,9.338840,25.04496,-0.000283,23.538889,-0.0111,-1.206
10314.00,9.341066,25.04504,-0.000284,23.537976,-0.0110,-1.206
10316.00,9.342254,25.04500,-0.000284,23.538144,-0.0111,-1.205
10318.00,9.344099,25.04479,-0.000284,23.538647,-0.0110,-1.206
10320.00,9.345444,25.04487,-0.000285,23.537588,-0.0111,-1.206
10322.00,9.346517,25.04467,-0.000285,23.538259,-0.0111,-1.205
10324.00,9.348201,25.04460,-0.000285,23.538314,-0.0111,-1.206
10326.00,9.349404,25.04478,-0.000285,23.538417,-0.0111,-1.206
10328.00,9.350484,25.04509,-0.000283,23.538049,-0.0111,-1.206
10330.00,9.351021,25.04503,-0.000283,23.538183,-0.0110,-1.206
10332.00,9.351148,25.04579,-0.000284,23.538963,-0.0110,-1.207
10334.00,9.352210,25.04544,-0.000284,23.538056,-0.0111,-1.205
10336.00,9.352585,25.04464,-0.000284,23.537469,-0.0111,-1.206
10338.00,9.352638,25.04557,-0.000283,23.538368,-0.0110,-1.205
10340.00,9.353370,25.04531,-0.000284,23.537696,-0.0110,-1.206
10342.00,9.353738,25.04563,-0.000284,23.537900,-0.0111,-1.206
10344.00,9.353814,25.04569,-0.000284,23.538484,-0.0111,-1.205
10346.00,9.354893,25.04546,-0.000283,23.537640,-0.0111,-1.206
10348.00,9.354816,25.04474,-0.000285,23.537980,-0.0111,-1.206
10350.00,9.354845,25.04515,-0.000284,23.538582,-0.0110,-1.206
10352.00,9.355397,25.04612,-0.000283,23.538261,-0.0110,-1.205
10354.00,9.355795,25.04517,-0.000283,23.538002,-0.0111,-1.206
10356.00,9.355349,25.04544,-0.000284,23.537549,-0.0110,-1.206
10358.00,9.355507,25.04563,-0.000283,23.538357,-0.0110,-1.205
10360.00,9.356621,25.04568,-0.000282,23.539126,-0.0111,-1.206
10362.00,9.356789,25.04610,-0.000283,23.538251,-0.0111,-1.206
10364.00,9.356593,25.04594,-0.000283,23.538623,-0.0110,-1.206
10366.00,9.356351,25.04628,-0.000284,23.538430,-0.0110,-1.207
10368.00,9.357406,25.04645,-0.000283,23.538060,-0.0110,-1.206
10370.00,9.357363,25.04640,-0.000283,23.538385,-0.0110,-1.206
10372.00,9.357009,25.04543,-0.000283,23.539130,-0.0111,-1.205
10374.00,9.357326,25.04554,-0.000282,23.538378,-0.0110,-1.206
10376.00,9.356617,25.04630,-0.000282,23.537865,-0.0110,-1.206
10378.00,9.356559,25.04670,-0.000284,23.538666,-0.0110,-1.207
10380.00,9.356951,25.04655,-0.000283,23.538264,-0.0110,-1.205
10382.00,9.356618,25.04728,-0.000283,23.538183,-0.0110,-1.206
10384.00,9.356590,25.04715,-0.000282,23.538595,-0.0111,-1.206
10386.00,9.357229,25.04709,-0.000283,23.537980,-0.0111,-1.206
10388.00,9.357176,25.04677,-0.000284,23.537627,-0.0110,-1.206
10390.00,9.356931,25.04689,-0.000282,23.538309,-0.0110,-1.205
10392.00,9.357514,25.04632,-0.000283,23.538411,-0.0110,-1.206
10394.00,9.357892,25.04637,-0.000283,23.537408,-0.0110,-1.207
10396.00,9.358333,25.04672,-0.000283,23.537296,-0.0111,-1.205
10398.00,9.359584,25.04558,-0.000283,23.538569,-0.0111,-1.206
10400.00,9.358955,25.04651,-0.000282,23.538092,-0.0110,-1.206
10402.00,9.358153,25.04713,-0.000283,23.538309,-0.0110,-1.207
10404.00,9.358071,25.04641,-0.000282,23.539141,-0.0110,-1.206
10406.00,9.358257,25.04664,-0.000285,23.538855,-0.0110,-1.206
10408.00,9.358265,25.04750,-0.000284,23.537352,-0.0110,-1.205
10410.00,9.357955,25.04714,-0.000284,23.538296,-0.0111,-1.206
10412.00,9.357479,25.04634,-0.000283,23.539132,-0.0111,-1.207
10414.00,9.357532,25.04672,-0.000283,23.538131,-0.0111,-1.206
10416.00,9.358194,25.04612,-0.000283,23.538067,-0.0110,-1.205
10418.00,9.357841,25.04701,-0.000283,23.538079,-0.0110,-1.206
10420.00,9.358108,25.04718,-0.000285,23.537755,-0.0110,-1.206
10422.00,9.358792,25.04687,-0.000284,23.537917,-0.0110,-1.206
10424.00,9.359220,25.04717,-0.000283,23.538569,-0.0110,-1.206
10426.00,9.358790,25.04747,-0.000283,23.537963,-0.0110,-1.206
10428.00,9.358465,25.04713,-0.000283,23.538550,-0.0110,-1.205
10430.00,9.359353,25.04719,-0.000284,23.537796,-0.0110,-1.207
10432.00,9.359184,25.04699,-0.000284,23.538261,-0.0110,-1.207
10434.00,9.359772,25.04702,-0.000284,23.538554,-0.0110,-1.206
10436.00,9.359464,25.04716,-0.000283,23.538214,-0.0110,-1.206
10438.00,9.359040,25.04665,-0.000282,23.538725,-0.0110,-1.206
10440.00,9.358897,25.04711,-0.000284,23.538649,-0.0110,-1.206
10442.00,9.358418,25.04723,-0.000284,23.537373,-0.0110,-1.206
10444.00,9.358016,25.04779,-0.000284,23.538277,-0.0110,-1.207
10446.00,9.358065,25.04680,-0.000283,23.538376,-0.0111,-1.207
10448.00,9.357437,25.04685,-0.000283,23.537826,-0.0111,-1.206
10450.00,9.357711,25.04690,-0.000283,23.537473,-0.0111,-1.207
10452.00,9.358510,25.04658,-0.000284,23.538632,-0.0110,-1.206
10454.00,9.359051,25.04718,-0.000283,23.538604,-0.0110,-1.206
10456.00,9.359071,25.04677,-0.000283,23.538753,-0.0110,-1.206
10458.00,9.358774,25.04591,-0.000282,23.538757,-0.0110,-1.206
10460.00,9.359327,25.04562,-0.000283,23.538944,-0.0110,-1.207
10462.00,9.359023,25.04563,-0.000283,23.538251,-0.0110,-1.207
10464.00,9.359333,25.04631,-0.000283,23.538199,-0.0110,-1.206
10466.00,9.359653,25.04617,-0.000284,23.537694,-0.0111,-1.206
10468.00,9.358984,25.04583,-0.000283,23.537863,-0.0111,-1.206
10470.00,9.358121,25.04585,-0.000284,23.537789,-0.0111,-1.207
10472.00,9.358214,25.04582,-0.000285,23.538300,-0.0111,-1.206
10474.00,9.358550,25.04572,-0.000284,23.539152,-0.0111,-1.206
10476.00,9.358602,25.04477,-0.000284,23.538253,-0.0111,-1.206
10478.00,9.358523,25.04490,-0.000283,23.538145,-0.0110,-1.206
10480.00,9.359161,25.04493,-0.000284,23.538805,-0.0110,-1.206
10482.00,9.358958,25.04625,-0.000285,23.537824,-0.0110,-1.207
10484.00,9.359558,25.04555,-0.000284,23.537449,-0.0110,-1.207
10486.00,9.359568,25.04574,-0.000284,23.538376,-0.0111,-1.206
10488.00,9.359231,25.04653,-0.000284,23.537726,-0.0111,-1.206
10490.00,9.359774,25.04561,-0.000284,23.539104,-0.0110,-1.206
10492.00,9.359292,25.04582,-0.000285,23.538554,-0.0111,-1.207
10494.00,9.358917,25.04561,-0.000284,23.538350,-0.0110,-1.206
10496.00,9.358787,25.04548,-0.000284,23.538201,-0.0110,-1.206
10498.00,9.359332,25.04554,-0.000283,23.538452,-0.0110,-1.206
10500.00,9.360514,25.04642,-0.000284,23.538868,-0.0110,-1.206
10502.00,9.360054,25.04668,-0.000283,23.538706,-0.0110,-1.206
10504.00,9.359328,25.04679,-0.000283,23.538354,-0.0110,-1.207
10506.00,9.358184,25.04639,-0.000284,23.538868,-0.0110,-1.207
10508.00,9.357659,25.04612,-0.000282,23.538801,-0.0110,-1.207
10510.00,9.356786,25.04613,-0.000283,23.538615,-0.0110,-1.206
10512.00,9.357099,25.04588,-0.000284,23.538946,-0.0110,-1.206
10514.00,9.358014,25.04534,-0.000283,23.538654,-0.0111,-1.207
10516.00,9.358079,25.04602,-0.000283,23.538149,-0.0110,-1.206
10518.00,9.357770,25.04594,-0.000284,23.538307,-0.0110,-1.207
10520.00,9.358058,25.04687,-0.000284,23.538627,-0.0110,-1.207
10522.00,9.358591,25.04625,-0.000284,23.538686,-0.0110,-1.206
10524.00,9.359405,25.04621,-0.000284,23.538469,-0.0110,-1.207
10526.00,9.358951,25.04579,-0.000283,23.538601,-0.0110,-1.206
10528.00,9.358113,25.04550,-0.000283,23.538710,-0.0110,-1.206
10530.00,9.358238,25.04593,-0.000282,23.538424,-0.0110,-1.207
10532.00,9.358343,25.04606,-0.000283,23.538690,-0.0110,-1.206
10534.00,9.358654,25.04572,-0.000283,23.538537,-0.0110,-1.207
10536.00,9.358021,25.04609,-0.000283,23.538521,-0.0111,-1.206
10538.00,9.358704,25.04542,-0.000282,23.538523,-0.0110,-1.207
10540.00,9.359479,25.04554,-0.000284,23.538197,-0.0110,-1.207
10542.00,9.359512,25.04567,-0.000282,23.538004,-0.0110,-1.207
10544.00,9.359756,25.04605,-0.000283,23.538307,-0.0110,-1.207
10546.00,9.359754,25.04568,-0.000283,23.539111,-0.0110,-1.206
10548.00,9.359341,25.04586,-0.000283,23.538385,-0.0110,-1.206
10550.00,9.359387,25.04542,-0.000283,23.538630,-0.0110,-1.206
10552.00,9.359788,25.04578,-0.000283,23.538394,-0.0110,-1.207
10554.00,9.359607,25.04668,-0.000284,23.538212,-0.0110,-1.207
10556.00,9.359747,25.04669,-0.000284,23.538736,-0.0110,-1.206
10558.00,9.359421,25.04599,-0.000283,23.538549,-0.0110,-1.207
10560.00,9.359099,25.04624,-0.000283,23.538798,-0.0110,-1.206
10562.00,9.359594,25.04617,-0.000283,23.538004,-0.0110,-1.207
10564.00,9.359978,25.04597,-0.000284,23.538248,-0.0110,-1.206
