# Supplementary material for: Dimerization of ADAR1 modulates site-specificity of RNA editing
Source: Nat Commun. 2024 Nov 21;15:10051. doi: 10.1038/s41467-024-53777-2 (PMC11582362; doi:10.1038/s41467-024-53777-2)
Supplement: Supplementary file 4 — Source data [file 41467_2024_53777_MOESM4_ESM.zip › Source-Data/FigureS9/source-data-Supplementary-Figure-S9.xlsx]

## Sheet: SupplFig. S9
PROTEIN TITRANT (SYRINGE) - - ADAR1-dsRBD3
								desired		typical error		typical percent error
titrant concentration and error from OD measurement								80	uM	8	uM	0.1
THERMODYNAMIC PARAMETERS
		reported from fit		error from fit		percent error from fit		actual		error		percent error
n (stoichiometry)		4.15		0.04		0.00963855		4.15		0.416923		0.100463
K (association constant)		8.13008e+06	M-1	1.18977e+06	M-1	0.146341		8.13008e+06	M-1	1.44102e+06	M-1	0.177245
Kd (dissociation constant)		1.23e-07	M	1.8e-08	M	0.146341		1.23e-07	M	2.18011e-08	M	0.177245
FINAL THERMODYNAMIC PARAMETERS
				n		SE		Kd in nM		SE in nM
				4.15		0.416923		123	nM	21.8011	nM
PROTEIN TITRANT (SYRINGE) - Interface Mutant ADAR1-dsRBD3
								desired		typical error		typical percent error
titrant concentration and error from OD measurement								80	uM	8	uM	0.1
THERMODYNAMIC PARAMETERS
		reported from fit		error from fit		percent error from fit		actual		error		percent error
n (stoichiometry)		3.6		0.05		0.0138889		3.6		0.363456		0.10096
K (association constant)		2.43902e+06	M-1	309340	M-1	0.126829		2.43902e+06	M-1	393928	M-1	0.161511
Kd (dissociation constant)		4.1e-07	M	5.2e-08	M	0.126829		4.1e-07	M	6.62193e-08	M	0.161511
FINAL THERMODYNAMIC PARAMETERS
				n		SE		Kd in nM		SE in nM
				3.6		0.363456		410	nM	66.2193	nM
PROTEIN TITRANT (SYRINGE) - Chimeric ADAR1-ds3-Xlrbpa-ds2
								desired		typical error		typical percent error
titrant concentration and error from OD measurement								80	uM	8	uM	0.1
THERMODYNAMIC PARAMETERS
		reported from fit		error from fit		percent error from fit		actual		error		percent error
n (stoichiometry)		3.05		0.02		0.00655738		3.05		0.305655		0.100215
K (association constant)		2000000	M-1	92000	M-1	0.046		2000000	M-1	220145	M-1	0.110073
Kd (dissociation constant)		5e-07	M	2.3e-08	M	0.046		5e-07	M	5.50364e-08	M	0.110073
FINAL THERMODYNAMIC PARAMETERS
				n		SE		Kd in nM		SE in nM
				3.05		0.305655		500	nM	55.0364	nM
