# Supplementary material for: Dimerization of ADAR1 modulates site-specificity of RNA editing
Source: Nat Commun. 2024 Nov 21;15:10051. doi: 10.1038/s41467-024-53777-2 (PMC11582362; doi:10.1038/s41467-024-53777-2)
Supplement: Supplementary file 4 — Source data [file 41467_2024_53777_MOESM4_ESM.zip › Source-Data/FigureS9/ADAR1-dsRBD3-dsRNA.itc]

$ITC
$ 35 
$NOT
$ 25 
$ 60 
$ 307 
$ 10 
$ 2 
$ADCGainCode:  3 
$False,True,False
$ 2.0005 , 4.001 , 300 , 2 
$ 8 , 16 , 300 , 2 
$ 8 , 16 , 300 , 2 
$ 8 , 16 , 300 , 2 
$ 8 , 16 , 300 , 2 
$ 8 , 16 , 300 , 2 
$ 8 , 16 , 300 , 2 
$ 8 , 16 , 300 , 2 
$ 8 , 16 , 300 , 2 
$ 8 , 16 , 300 , 2 
$ 8 , 16 , 300 , 2 
$ 8 , 16 , 300 , 2 
$ 8 , 16 , 300 , 2 
$ 8 , 16 , 300 , 2 
$ 8 , 16 , 300 , 2 
$ 8 , 16 , 300 , 2 
$ 8 , 16 , 300 , 2 
$ 8 , 16 , 300 , 2 
$ 8 , 16 , 300 , 2 
$ 8 , 16 , 300 , 2 
$ 8 , 16 , 300 , 2 
$ 8 , 16 , 300 , 2 
$ 8 , 16 , 300 , 2 
$ 8 , 16 , 300 , 2 
$ 8 , 16 , 300 , 2 
$ 8 , 16 , 300 , 2 
$ 8 , 16 , 300 , 2 
$ 8 , 16 , 300 , 2 
$ 8 , 16 , 300 , 2 
$ 8 , 16 , 300 , 2 
$ 8 , 16 , 300 , 2 
$ 8 , 16 , 300 , 2 
$ 8 , 16 , 300 , 2 
$ 8 , 16 , 300 , 2 
$ 8 , 16 , 300 , 2 
# 0 
# 0.08 
# 0.002 
# 1.4177 
# 25 
# 29.3698 
# 16.15 
?
% VPITC02.04.554
% 1.4177 
% 29.3698 
%-0.209669 , 98.8651 
%-0.136464 , 98.164894 
% 0.2232 
% 124.05 , 123.38 
% 1 , 80 
%-0.134412 , 0.059567 
% 0 , 8 
% 0 , 18 
% 104422       318278 
% 101.8 
% 250 , 290 , 440 , 510 
% 0.084173265743 ,-0.003114966986 , 9.292560735542E-06 , 4.367736196216E-08 , 7.644034741539E-10 
% VPViewer2000 Ver: 1.30.0
@0
2.00,9.285697,25.02137,-0.000291,23.537395,-0.0110,-1.219
4.00,9.285421,25.02061,-0.000291,23.537529,-0.0110,-1.220
6.00,9.285501,25.02053,-0.000292,23.537802,-0.0110,-1.219
8.00,9.286116,25.02056,-0.000292,23.537479,-0.0110,-1.219
10.00,9.286248,25.02165,-0.000292,23.536702,-0.0109,-1.219
12.00,9.286019,25.02138,-0.000292,23.537153,-0.0110,-1.219
14.00,9.286384,25.02075,-0.000291,23.537471,-0.0110,-1.219
16.00,9.287326,25.02127,-0.000291,23.537592,-0.0110,-1.219
18.00,9.287224,25.02136,-0.000290,23.536576,-0.0110,-1.219
20.00,9.288034,25.02101,-0.000291,23.537588,-0.0110,-1.218
22.00,9.287899,25.02172,-0.000290,23.537426,-0.0110,-1.219
24.00,9.288017,25.02100,-0.000291,23.537486,-0.0110,-1.219
26.00,9.288434,25.02154,-0.000291,23.536940,-0.0110,-1.219
28.00,9.289865,25.02094,-0.000292,23.536838,-0.0110,-1.219
30.00,9.289595,25.02092,-0.000292,23.536849,-0.0110,-1.218
32.00,9.287997,25.02189,-0.000292,23.536828,-0.0110,-1.219
34.00,9.288287,25.02099,-0.000292,23.537012,-0.0110,-1.219
36.00,9.288218,25.02047,-0.000291,23.537400,-0.0110,-1.219
38.00,9.288125,25.02077,-0.000292,23.537454,-0.0110,-1.219
40.00,9.288414,25.02150,-0.000292,23.537506,-0.0110,-1.219
42.00,9.288966,25.02060,-0.000292,23.536239,-0.0110,-1.219
44.00,9.289248,25.02050,-0.000292,23.536748,-0.0110,-1.219
46.00,9.290526,25.02128,-0.000290,23.536628,-0.0110,-1.219
48.00,9.290067,25.02150,-0.000292,23.537074,-0.0110,-1.218
50.00,9.290091,25.02111,-0.000291,23.537163,-0.0110,-1.219
52.00,9.289614,25.02089,-0.000292,23.537361,-0.0110,-1.219
54.00,9.289612,25.02105,-0.000293,23.536890,-0.0110,-1.219
56.00,9.289582,25.02004,-0.000291,23.537055,-0.0110,-1.219
58.00,9.290856,25.02020,-0.000292,23.536644,-0.0110,-1.219
60.00,9.290048,25.02099,-0.000292,23.536854,-0.0110,-1.219
@1,2.0005,4.0
62.00,9.288692,25.02039,-0.000294,23.536615,-0.0111,-1.219
64.00,9.288062,25.02123,-0.000292,23.537127,-0.0110,-1.219
66.00,9.287042,25.02090,-0.000291,23.537685,-0.0110,-1.218
68.00,9.284730,25.02192,-0.000291,23.537557,-0.0110,-1.218
70.00,9.279636,25.02189,-0.000289,23.537081,-0.0110,-1.218
72.00,9.272092,25.02160,-0.000291,23.536780,-0.0110,-1.218
74.00,9.265078,25.02192,-0.000292,23.537157,-0.0110,-1.220
76.00,9.262984,25.02216,-0.000292,23.537209,-0.0110,-1.219
78.00,9.263084,25.02194,-0.000291,23.537382,-0.0110,-1.219
80.00,9.263520,25.02190,-0.000291,23.536462,-0.0110,-1.219
82.00,9.265643,25.02123,-0.000291,23.536817,-0.0110,-1.219
84.00,9.268026,25.02201,-0.000291,23.536323,-0.0110,-1.219
86.00,9.270603,25.02223,-0.000291,23.537118,-0.0110,-1.219
88.00,9.273556,25.02183,-0.000291,23.537046,-0.0110,-1.219
90.00,9.276205,25.02296,-0.000291,23.537274,-0.0110,-1.219
92.00,9.278372,25.02279,-0.000291,23.537731,-0.0110,-1.220
94.00,9.280048,25.02258,-0.000292,23.536711,-0.0109,-1.219
96.00,9.281470,25.02190,-0.000292,23.536951,-0.0110,-1.218
98.00,9.283705,25.02276,-0.000290,23.537350,-0.0110,-1.218
100.00,9.285662,25.02280,-0.000289,23.537570,-0.0110,-1.219
102.00,9.287228,25.02285,-0.000291,23.536615,-0.0110,-1.220
104.00,9.287691,25.02323,-0.000292,23.537688,-0.0110,-1.220
106.00,9.288612,25.02229,-0.000292,23.536734,-0.0110,-1.219
108.00,9.289820,25.02302,-0.000291,23.537404,-0.0110,-1.219
110.00,9.290233,25.02335,-0.000291,23.537887,-0.0110,-1.218
112.00,9.290552,25.02253,-0.000291,23.537577,-0.0110,-1.219
114.00,9.291320,25.02287,-0.000291,23.537467,-0.0110,-1.220
116.00,9.291612,25.02235,-0.000292,23.537077,-0.0110,-1.220
118.00,9.291765,25.02223,-0.000292,23.537460,-0.0110,-1.219
120.00,9.292613,25.02273,-0.000291,23.537620,-0.0110,-1.220
122.00,9.293740,25.02247,-0.000290,23.537363,-0.0110,-1.219
124.00,9.294871,25.02286,-0.000288,23.537374,-0.0110,-1.219
126.00,9.295622,25.02200,-0.000290,23.537514,-0.0110,-1.219
128.00,9.296404,25.02147,-0.000289,23.537882,-0.0109,-1.220
130.00,9.296651,25.02133,-0.000290,23.537978,-0.0110,-1.219
132.00,9.297811,25.02238,-0.000291,23.537059,-0.0110,-1.219
134.00,9.298391,25.02195,-0.000290,23.537400,-0.0110,-1.219
136.00,9.297032,25.02164,-0.000291,23.537010,-0.0110,-1.219
138.00,9.295911,25.02254,-0.000291,23.537397,-0.0110,-1.220
140.00,9.294476,25.02164,-0.000291,23.537759,-0.0110,-1.219
142.00,9.292779,25.02183,-0.000290,23.537698,-0.0110,-1.218
144.00,9.292047,25.02244,-0.000290,23.536774,-0.0110,-1.219
146.00,9.292057,25.02242,-0.000289,23.536503,-0.0110,-1.219
148.00,9.291956,25.02221,-0.000291,23.536949,-0.0110,-1.219
150.00,9.291616,25.02246,-0.000290,23.537664,-0.0110,-1.218
152.00,9.292137,25.02279,-0.000290,23.537001,-0.0110,-1.219
154.00,9.292879,25.02249,-0.000291,23.537451,-0.0110,-1.219
156.00,9.292632,25.02293,-0.000290,23.538088,-0.0110,-1.219
158.00,9.292528,25.02313,-0.000290,23.537443,-0.0110,-1.219
160.00,9.292277,25.02333,-0.000290,23.537768,-0.0110,-1.219
162.00,9.292900,25.02223,-0.000291,23.536962,-0.0110,-1.219
164.00,9.293366,25.02264,-0.000292,23.537859,-0.0110,-1.220
166.00,9.293882,25.02237,-0.000292,23.537124,-0.0110,-1.219
168.00,9.294290,25.02261,-0.000291,23.537107,-0.0110,-1.219
170.00,9.295105,25.02161,-0.000291,23.537283,-0.0110,-1.219
172.00,9.295015,25.02191,-0.000290,23.536951,-0.0110,-1.219
174.00,9.294629,25.02215,-0.000289,23.537945,-0.0110,-1.219
176.00,9.294480,25.02259,-0.000291,23.536711,-0.0110,-1.219
178.00,9.295505,25.02249,-0.000291,23.537376,-0.0110,-1.219
180.00,9.296328,25.02171,-0.000290,23.537562,-0.0110,-1.219
182.00,9.296192,25.02163,-0.000290,23.538049,-0.0110,-1.220
184.00,9.296932,25.02330,-0.000290,23.537300,-0.0110,-1.220
186.00,9.297803,25.02253,-0.000290,23.536717,-0.0110,-1.219
188.00,9.297301,25.02223,-0.000289,23.537324,-0.0110,-1.219
190.00,9.297474,25.02118,-0.000290,23.536990,-0.0110,-1.219
192.00,9.297286,25.02138,-0.000291,23.536990,-0.0111,-1.220
194.00,9.297106,25.02155,-0.000291,23.537012,-0.0110,-1.219
196.00,9.298872,25.02088,-0.000291,23.537439,-0.0111,-1.220
198.00,9.298661,25.02145,-0.000291,23.537328,-0.0110,-1.219
200.00,9.298497,25.02169,-0.000291,23.536956,-0.0110,-1.219
202.00,9.299034,25.02192,-0.000291,23.536587,-0.0110,-1.218
204.00,9.298542,25.02281,-0.000291,23.537648,-0.0110,-1.218
206.00,9.298608,25.02298,-0.000289,23.537536,-0.0110,-1.219
208.00,9.298921,25.02207,-0.000290,23.537129,-0.0110,-1.219
210.00,9.298431,25.02151,-0.000291,23.536834,-0.0110,-1.219
212.00,9.297230,25.02131,-0.000291,23.537605,-0.0110,-1.219
214.00,9.297683,25.02137,-0.000290,23.537354,-0.0110,-1.218
216.00,9.298557,25.02166,-0.000291,23.537064,-0.0111,-1.218
218.00,9.298464,25.02174,-0.000292,23.536789,-0.0111,-1.220
220.00,9.297693,25.02170,-0.000291,23.537306,-0.0111,-1.219
222.00,9.297349,25.02152,-0.000291,23.536997,-0.0110,-1.219
224.00,9.297799,25.02154,-0.000291,23.537137,-0.0110,-1.219
226.00,9.297909,25.02166,-0.000292,23.537107,-0.0110,-1.220
228.00,9.297419,25.02199,-0.000290,23.536589,-0.0110,-1.219
230.00,9.297328,25.02160,-0.000291,23.536189,-0.0110,-1.219
232.00,9.296842,25.02185,-0.000290,23.536412,-0.0110,-1.218
234.00,9.296701,25.02203,-0.000290,23.536984,-0.0110,-1.219
236.00,9.297105,25.02226,-0.000290,23.537150,-0.0110,-1.219
238.00,9.296640,25.02238,-0.000290,23.536791,-0.0110,-1.219
240.00,9.296350,25.02189,-0.000292,23.537226,-0.0110,-1.220
242.00,9.295539,25.02155,-0.000292,23.537244,-0.0110,-1.219
244.00,9.295864,25.02214,-0.000292,23.536303,-0.0110,-1.219
246.00,9.296548,25.02147,-0.000291,23.536864,-0.0110,-1.219
248.00,9.296282,25.02073,-0.000291,23.537239,-0.0110,-1.219
250.00,9.296740,25.02107,-0.000291,23.536566,-0.0110,-1.219
252.00,9.296264,25.02232,-0.000291,23.537542,-0.0110,-1.219
254.00,9.295594,25.02144,-0.000291,23.537272,-0.0110,-1.219
256.00,9.295346,25.02158,-0.000290,23.536899,-0.0110,-1.219
258.00,9.296361,25.02109,-0.000290,23.537057,-0.0110,-1.218
260.00,9.296902,25.02166,-0.000290,23.537023,-0.0110,-1.219
262.00,9.296961,25.02141,-0.000291,23.536721,-0.0110,-1.219
264.00,9.297031,25.02097,-0.000288,23.536316,-0.0110,-1.219
266.00,9.297268,25.02144,-0.000290,23.536845,-0.0110,-1.219
268.00,9.297042,25.02158,-0.000290,23.537187,-0.0110,-1.219
270.00,9.297694,25.02137,-0.000290,23.536583,-0.0110,-1.219
272.00,9.297298,25.02137,-0.000291,23.537361,-0.0110,-1.219
274.00,9.296976,25.02158,-0.000291,23.537941,-0.0110,-1.219
276.00,9.298027,25.02142,-0.000290,23.537360,-0.0110,-1.219
278.00,9.298179,25.02145,-0.000289,23.537369,-0.0110,-1.218
280.00,9.297831,25.02174,-0.000289,23.537178,-0.0110,-1.218
282.00,9.297773,25.02158,-0.000289,23.537508,-0.0110,-1.219
284.00,9.297705,25.02160,-0.000289,23.537367,-0.0110,-1.218
286.00,9.298296,25.02250,-0.000290,23.537168,-0.0110,-1.219
288.00,9.298599,25.02174,-0.000290,23.537014,-0.0110,-1.219
290.00,9.298160,25.02038,-0.000291,23.537352,-0.0110,-1.219
292.00,9.298351,25.02215,-0.000291,23.537425,-0.0110,-1.219
294.00,9.298482,25.02218,-0.000290,23.537434,-0.0110,-1.219
296.00,9.297521,25.02267,-0.000290,23.536479,-0.0110,-1.219
298.00,9.298002,25.02236,-0.000290,23.537670,-0.0110,-1.218
300.00,9.298080,25.02203,-0.000289,23.536823,-0.0110,-1.218
302.00,9.299164,25.02294,-0.000289,23.536847,-0.0110,-1.218
304.00,9.299094,25.02214,-0.000290,23.536743,-0.0110,-1.219
306.00,9.299576,25.02238,-0.000290,23.536979,-0.0110,-1.218
308.00,9.298960,25.02224,-0.000290,23.537428,-0.0110,-1.219
310.00,9.299969,25.02212,-0.000290,23.536639,-0.0110,-1.219
312.00,9.300198,25.02110,-0.000290,23.537361,-0.0110,-1.219
314.00,9.300270,25.02156,-0.000291,23.537350,-0.0110,-1.219
316.00,9.299763,25.02147,-0.000291,23.537278,-0.0110,-1.219
318.00,9.299144,25.02192,-0.000290,23.537798,-0.0110,-1.219
320.00,9.299667,25.02188,-0.000290,23.537408,-0.0110,-1.219
322.00,9.300478,25.02150,-0.000290,23.537568,-0.0110,-1.218
324.00,9.300942,25.02151,-0.000290,23.537804,-0.0110,-1.219
326.00,9.301097,25.02069,-0.000291,23.536605,-0.0110,-1.218
328.00,9.301389,25.02091,-0.000291,23.536769,-0.0110,-1.219
330.00,9.301222,25.02179,-0.000291,23.536884,-0.0110,-1.219
332.00,9.301359,25.02170,-0.000291,23.536897,-0.0111,-1.219
334.00,9.301476,25.02100,-0.000290,23.537087,-0.0110,-1.219
336.00,9.302486,25.02115,-0.000290,23.537322,-0.0110,-1.219
338.00,9.303491,25.02178,-0.000290,23.537324,-0.0110,-1.218
340.00,9.303143,25.02174,-0.000289,23.537152,-0.0110,-1.218
342.00,9.301803,25.02078,-0.000290,23.537085,-0.0110,-1.219
344.00,9.302150,25.02109,-0.000291,23.536752,-0.0110,-1.219
346.00,9.302833,25.02080,-0.000289,23.536486,-0.0110,-1.219
348.00,9.303399,25.02080,-0.000291,23.537493,-0.0110,-1.219
350.00,9.303507,25.02073,-0.000291,23.536804,-0.0110,-1.218
352.00,9.303025,25.02080,-0.000290,23.536982,-0.0110,-1.219
354.00,9.303389,25.02062,-0.000292,23.536535,-0.0110,-1.218
356.00,9.303205,25.02053,-0.000290,23.537152,-0.0111,-1.218
358.00,9.302657,25.02115,-0.000290,23.537269,-0.0110,-1.219
360.00,9.302660,25.02224,-0.000291,23.537976,-0.0110,-1.218
@2,8.0000,16.0
362.00,9.301940,25.02217,-0.000290,23.537447,-0.0110,-1.219
364.00,9.302019,25.02226,-0.000289,23.537460,-0.0110,-1.219
366.00,9.296327,25.02246,-0.000288,23.537564,-0.0110,-1.218
368.00,9.257977,25.02239,-0.000289,23.537805,-0.0110,-1.217
370.00,9.185520,25.02269,-0.000290,23.537605,-0.0110,-1.218
372.00,9.107471,25.02317,-0.000291,23.538493,-0.0110,-1.218
374.00,9.030784,25.02230,-0.000292,23.537311,-0.0111,-1.218
376.00,8.958220,25.02283,-0.000292,23.536436,-0.0110,-1.218
378.00,8.891062,25.02289,-0.000294,23.537222,-0.0110,-1.220
380.00,8.830824,25.02300,-0.000293,23.537324,-0.0110,-1.219
382.00,8.787019,25.02299,-0.000292,23.536929,-0.0110,-1.219
384.00,8.786185,25.02262,-0.000294,23.537183,-0.0110,-1.220
386.00,8.810307,25.02281,-0.000294,23.537417,-0.0110,-1.220
388.00,8.842745,25.02265,-0.000294,23.537544,-0.0110,-1.220
390.00,8.879478,25.02305,-0.000292,23.536637,-0.0110,-1.219
392.00,8.918413,25.02277,-0.000292,23.535968,-0.0110,-1.219
394.00,8.957087,25.02299,-0.000293,23.536680,-0.0110,-1.219
396.00,8.992993,25.02250,-0.000293,23.536830,-0.0110,-1.218
398.00,9.027917,25.02243,-0.000291,23.537412,-0.0110,-1.219
400.00,9.060401,25.02313,-0.000293,23.537451,-0.0110,-1.219
402.00,9.088885,25.02318,-0.000293,23.537451,-0.0110,-1.219
404.00,9.115229,25.02305,-0.000292,23.537553,-0.0110,-1.218
406.00,9.138151,25.02366,-0.000291,23.537363,-0.0110,-1.218
408.00,9.158254,25.02367,-0.000292,23.537800,-0.0110,-1.219
410.00,9.174673,25.02322,-0.000292,23.537430,-0.0110,-1.219
412.00,9.190307,25.02391,-0.000292,23.537400,-0.0110,-1.219
414.00,9.204021,25.02391,-0.000292,23.538623,-0.0110,-1.219
416.00,9.216139,25.02341,-0.000293,23.537126,-0.0110,-1.218
418.00,9.225954,25.02269,-0.000290,23.536698,-0.0110,-1.218
420.00,9.234575,25.02262,-0.000289,23.537008,-0.0110,-1.219
422.00,9.242341,25.02364,-0.000290,23.537570,-0.0110,-1.218
424.00,9.249246,25.02350,-0.000290,23.537280,-0.0110,-1.219
426.00,9.254954,25.02282,-0.000289,23.536992,-0.0110,-1.219
428.00,9.259756,25.02404,-0.000289,23.537248,-0.0110,-1.219
430.00,9.264408,25.02308,-0.000290,23.537581,-0.0110,-1.219
432.00,9.268351,25.02278,-0.000288,23.537309,-0.0110,-1.218
434.00,9.272587,25.02292,-0.000289,23.537092,-0.0110,-1.219
436.00,9.276581,25.02356,-0.000290,23.537257,-0.0110,-1.219
438.00,9.278352,25.02381,-0.000290,23.537176,-0.0110,-1.218
440.00,9.280778,25.02305,-0.000290,23.536921,-0.0110,-1.219
442.00,9.283504,25.02320,-0.000289,23.536871,-0.0110,-1.219
444.00,9.285886,25.02293,-0.000291,23.536557,-0.0110,-1.219
446.00,9.287737,25.02274,-0.000291,23.536269,-0.0110,-1.219
448.00,9.289200,25.02306,-0.000290,23.537194,-0.0110,-1.219
450.00,9.291551,25.02339,-0.000290,23.537166,-0.0110,-1.218
452.00,9.292592,25.02334,-0.000290,23.536620,-0.0110,-1.219
454.00,9.293689,25.02334,-0.000290,23.536966,-0.0110,-1.219
456.00,9.294281,25.02320,-0.000290,23.536910,-0.0110,-1.219
458.00,9.294896,25.02363,-0.000290,23.536869,-0.0110,-1.218
460.00,9.296080,25.02349,-0.000289,23.536927,-0.0110,-1.219
462.00,9.297088,25.02310,-0.000290,23.536726,-0.0111,-1.219
464.00,9.297967,25.02335,-0.000290,23.537074,-0.0110,-1.219
466.00,9.298913,25.02375,-0.000290,23.537033,-0.0110,-1.218
468.00,9.299645,25.02174,-0.000291,23.537012,-0.0111,-1.218
470.00,9.300354,25.02247,-0.000290,23.535987,-0.0110,-1.219
472.00,9.300951,25.02306,-0.000291,23.536808,-0.0110,-1.219
474.00,9.302118,25.02285,-0.000290,23.537003,-0.0110,-1.218
476.00,9.302284,25.02207,-0.000290,23.536301,-0.0110,-1.218
478.00,9.302377,25.02273,-0.000291,23.536392,-0.0111,-1.219
480.00,9.303252,25.02234,-0.000290,23.537852,-0.0110,-1.218
482.00,9.304122,25.02296,-0.000289,23.537014,-0.0111,-1.219
484.00,9.305313,25.02288,-0.000289,23.536786,-0.0110,-1.219
486.00,9.305171,25.02351,-0.000290,23.537378,-0.0110,-1.219
488.00,9.304815,25.02360,-0.000291,23.537293,-0.0110,-1.219
490.00,9.304685,25.02326,-0.000290,23.537787,-0.0110,-1.219
492.00,9.304569,25.02351,-0.000289,23.536713,-0.0110,-1.218
494.00,9.305552,25.02305,-0.000289,23.537408,-0.0110,-1.219
496.00,9.305297,25.02281,-0.000289,23.536548,-0.0110,-1.219
498.00,9.305289,25.02344,-0.000290,23.537549,-0.0111,-1.219
500.00,9.305632,25.02367,-0.000290,23.537469,-0.0110,-1.219
502.00,9.305424,25.02307,-0.000290,23.537016,-0.0110,-1.219
504.00,9.305813,25.02341,-0.000290,23.537452,-0.0110,-1.218
506.00,9.305731,25.02367,-0.000289,23.536527,-0.0110,-1.218
508.00,9.306000,25.02345,-0.000291,23.537256,-0.0110,-1.218
510.00,9.305582,25.02389,-0.000290,23.536505,-0.0110,-1.218
512.00,9.305649,25.02350,-0.000289,23.536715,-0.0110,-1.218
514.00,9.304762,25.02290,-0.000290,23.536167,-0.0110,-1.219
516.00,9.304569,25.02316,-0.000289,23.536511,-0.0110,-1.219
518.00,9.305156,25.02317,-0.000289,23.537317,-0.0110,-1.219
520.00,9.305967,25.02390,-0.000290,23.537811,-0.0110,-1.218
522.00,9.306096,25.02436,-0.000290,23.537614,-0.0111,-1.219
524.00,9.305563,25.02378,-0.000290,23.537267,-0.0110,-1.219
526.00,9.305024,25.02408,-0.000289,23.538027,-0.0110,-1.219
528.00,9.304263,25.02360,-0.000288,23.537007,-0.0110,-1.219
530.00,9.304666,25.02346,-0.000289,23.537157,-0.0110,-1.219
532.00,9.305574,25.02365,-0.000290,23.536338,-0.0110,-1.218
534.00,9.306138,25.02323,-0.000291,23.536490,-0.0110,-1.219
536.00,9.305982,25.02331,-0.000290,23.536929,-0.0110,-1.218
538.00,9.306707,25.02311,-0.000290,23.537003,-0.0110,-1.219
540.00,9.306427,25.02317,-0.000290,23.536572,-0.0110,-1.219
542.00,9.304889,25.02386,-0.000289,23.536812,-0.0110,-1.219
544.00,9.304919,25.02304,-0.000289,23.537661,-0.0110,-1.219
546.00,9.305852,25.02416,-0.000289,23.537438,-0.0110,-1.219
548.00,9.306779,25.02290,-0.000290,23.537224,-0.0110,-1.219
550.00,9.306626,25.02255,-0.000292,23.536780,-0.0110,-1.218
552.00,9.306317,25.02314,-0.000291,23.536581,-0.0110,-1.218
554.00,9.306720,25.02271,-0.000290,23.536789,-0.0111,-1.219
556.00,9.307129,25.02304,-0.000291,23.536522,-0.0110,-1.219
558.00,9.306706,25.02245,-0.000291,23.536754,-0.0110,-1.219
560.00,9.306083,25.02204,-0.000290,23.537170,-0.0110,-1.219
562.00,9.306983,25.02290,-0.000289,23.537384,-0.0110,-1.219
564.00,9.307066,25.02371,-0.000290,23.536403,-0.0110,-1.218
566.00,9.304652,25.02300,-0.000291,23.536871,-0.0110,-1.219
568.00,9.304226,25.02332,-0.000290,23.537074,-0.0110,-1.219
570.00,9.303301,25.02290,-0.000290,23.536802,-0.0110,-1.218
572.00,9.301482,25.02238,-0.000290,23.536995,-0.0110,-1.218
574.00,9.300323,25.02313,-0.000290,23.537198,-0.0110,-1.219
576.00,9.300803,25.02223,-0.000290,23.537345,-0.0110,-1.219
578.00,9.301438,25.02271,-0.000291,23.537941,-0.0110,-1.218
580.00,9.301220,25.02212,-0.000291,23.536453,-0.0111,-1.219
582.00,9.301188,25.02244,-0.000290,23.537031,-0.0111,-1.218
584.00,9.301160,25.02248,-0.000290,23.537018,-0.0111,-1.219
586.00,9.300284,25.02188,-0.000290,23.536499,-0.0110,-1.219
588.00,9.300372,25.02178,-0.000290,23.536122,-0.0111,-1.218
590.00,9.300493,25.02219,-0.000290,23.536607,-0.0111,-1.219
592.00,9.300204,25.02244,-0.000291,23.536477,-0.0110,-1.219
594.00,9.301069,25.02273,-0.000291,23.537538,-0.0110,-1.219
596.00,9.301782,25.02253,-0.000290,23.536524,-0.0111,-1.218
598.00,9.301233,25.02220,-0.000291,23.536267,-0.0111,-1.217
600.00,9.301495,25.02274,-0.000288,23.536815,-0.0110,-1.219
602.00,9.301984,25.02271,-0.000290,23.535372,-0.0111,-1.219
604.00,9.302948,25.02269,-0.000290,23.537503,-0.0111,-1.219
606.00,9.303333,25.02263,-0.000290,23.536696,-0.0110,-1.219
608.00,9.303060,25.02276,-0.000290,23.536505,-0.0110,-1.219
610.00,9.301819,25.02235,-0.000290,23.535944,-0.0111,-1.218
612.00,9.302066,25.02316,-0.000290,23.536715,-0.0111,-1.219
614.00,9.302421,25.02295,-0.000290,23.536139,-0.0111,-1.218
616.00,9.302253,25.02335,-0.000290,23.536930,-0.0110,-1.219
618.00,9.302821,25.02352,-0.000290,23.537685,-0.0110,-1.218
620.00,9.303389,25.02257,-0.000290,23.536557,-0.0110,-1.219
622.00,9.303623,25.02298,-0.000290,23.536808,-0.0111,-1.219
624.00,9.303894,25.02205,-0.000290,23.536024,-0.0111,-1.218
626.00,9.303251,25.02228,-0.000289,23.536377,-0.0110,-1.219
628.00,9.303991,25.02171,-0.000290,23.536936,-0.0111,-1.218
630.00,9.303955,25.02189,-0.000290,23.536982,-0.0110,-1.218
632.00,9.303720,25.02257,-0.000289,23.536644,-0.0110,-1.218
634.00,9.303454,25.02326,-0.000289,23.536839,-0.0110,-1.218
636.00,9.303534,25.02335,-0.000289,23.536906,-0.0110,-1.219
638.00,9.303346,25.02289,-0.000289,23.537765,-0.0110,-1.219
640.00,9.303902,25.02292,-0.000290,23.537707,-0.0110,-1.218
642.00,9.304360,25.02374,-0.000289,23.537579,-0.0110,-1.219
644.00,9.304193,25.02383,-0.000288,23.537402,-0.0110,-1.219
646.00,9.304397,25.02270,-0.000289,23.537599,-0.0110,-1.219
648.00,9.304429,25.02230,-0.000289,23.537114,-0.0110,-1.218
650.00,9.303348,25.02242,-0.000289,23.536878,-0.0110,-1.219
652.00,9.301843,25.02230,-0.000290,23.536877,-0.0110,-1.219
654.00,9.302560,25.02232,-0.000289,23.537033,-0.0110,-1.218
656.00,9.303320,25.02267,-0.000289,23.536773,-0.0111,-1.218
658.00,9.302980,25.02274,-0.000291,23.536947,-0.0111,-1.219
660.00,9.303937,25.02310,-0.000290,23.536756,-0.0110,-1.218
662.00,9.304555,25.02221,-0.000290,23.536572,-0.0110,-1.219
@3,8.0000,16.0
664.00,9.304611,25.02197,-0.000290,23.537007,-0.0110,-1.219
666.00,9.298961,25.02287,-0.000289,23.536903,-0.0110,-1.218
668.00,9.259806,25.02289,-0.000289,23.536392,-0.0110,-1.217
670.00,9.186327,25.02316,-0.000289,23.536695,-0.0110,-1.217
672.00,9.108053,25.02255,-0.000289,23.537025,-0.0110,-1.218
674.00,9.032165,25.02316,-0.000289,23.537778,-0.0110,-1.219
676.00,8.959780,25.02249,-0.000290,23.536713,-0.0110,-1.219
678.00,8.892419,25.02224,-0.000292,23.537354,-0.0110,-1.219
680.00,8.829571,25.02319,-0.000292,23.536962,-0.0110,-1.218
682.00,8.783563,25.02346,-0.000292,23.536752,-0.0110,-1.221
684.00,8.780375,25.02297,-0.000293,23.537003,-0.0110,-1.220
686.00,8.804367,25.02308,-0.000292,23.536854,-0.0110,-1.220
688.00,8.837580,25.02346,-0.000293,23.537588,-0.0110,-1.220
690.00,8.875647,25.02370,-0.000292,23.537857,-0.0110,-1.219
692.00,8.915487,25.02316,-0.000292,23.537127,-0.0110,-1.219
694.00,8.954443,25.02283,-0.000290,23.537350,-0.0110,-1.218
696.00,8.992000,25.02294,-0.000290,23.537016,-0.0110,-1.219
698.00,9.027263,25.02311,-0.000292,23.537469,-0.0110,-1.219
700.00,9.059329,25.02302,-0.000291,23.536628,-0.0110,-1.218
702.00,9.087401,25.02270,-0.000291,23.537843,-0.0110,-1.219
704.00,9.112356,25.02356,-0.000291,23.536851,-0.0110,-1.219
706.00,9.135388,25.02321,-0.000291,23.535866,-0.0110,-1.219
708.00,9.156110,25.02312,-0.000290,23.537133,-0.0110,-1.218
710.00,9.173545,25.02353,-0.000290,23.537924,-0.0111,-1.219
712.00,9.189503,25.02315,-0.000292,23.537231,-0.0110,-1.219
714.00,9.203186,25.02346,-0.000291,23.537417,-0.0110,-1.218
716.00,9.214464,25.02355,-0.000292,23.537222,-0.0110,-1.218
718.00,9.222893,25.02252,-0.000291,23.536771,-0.0110,-1.218
720.00,9.230990,25.02229,-0.000289,23.536927,-0.0110,-1.219
722.00,9.240738,25.02345,-0.000289,23.537168,-0.0110,-1.219
724.00,9.248408,25.02355,-0.000289,23.536460,-0.0110,-1.218
726.00,9.253976,25.02390,-0.000290,23.537360,-0.0110,-1.219
728.00,9.258430,25.02424,-0.000289,23.536910,-0.0110,-1.219
730.00,9.262064,25.02439,-0.000289,23.537376,-0.0110,-1.219
732.00,9.265809,25.02412,-0.000290,23.537387,-0.0110,-1.218
734.00,9.269447,25.02373,-0.000289,23.537672,-0.0110,-1.218
736.00,9.272370,25.02412,-0.000289,23.537601,-0.0109,-1.219
738.00,9.275684,25.02360,-0.000289,23.537384,-0.0110,-1.219
740.00,9.278857,25.02445,-0.000289,23.537607,-0.0110,-1.219
742.00,9.280828,25.02373,-0.000289,23.537183,-0.0110,-1.218
744.00,9.283578,25.02301,-0.000289,23.537036,-0.0110,-1.219
746.00,9.285819,25.02368,-0.000290,23.537605,-0.0110,-1.219
748.00,9.287004,25.02377,-0.000288,23.536342,-0.0110,-1.218
750.00,9.287871,25.02440,-0.000290,23.537211,-0.0109,-1.218
752.00,9.289041,25.02393,-0.000289,23.537532,-0.0110,-1.219
754.00,9.290053,25.02443,-0.000290,23.536916,-0.0110,-1.218
756.00,9.290432,25.02474,-0.000289,23.536895,-0.0110,-1.219
758.00,9.292066,25.02596,-0.000289,23.537196,-0.0110,-1.219
760.00,9.293525,25.02556,-0.000287,23.536784,-0.0110,-1.218
762.00,9.294020,25.02443,-0.000288,23.536871,-0.0110,-1.218
764.00,9.295172,25.02456,-0.000288,23.536752,-0.0110,-1.219
766.00,9.296372,25.02372,-0.000288,23.537452,-0.0110,-1.219
768.00,9.297051,25.02436,-0.000288,23.537599,-0.0111,-1.219
770.00,9.296901,25.02463,-0.000288,23.537540,-0.0110,-1.219
772.00,9.297259,25.02467,-0.000288,23.536934,-0.0110,-1.218
774.00,9.297787,25.02544,-0.000287,23.537843,-0.0110,-1.219
776.00,9.298572,25.02464,-0.000288,23.537057,-0.0110,-1.219
778.00,9.300390,25.02444,-0.000288,23.537283,-0.0110,-1.218
780.00,9.301336,25.02483,-0.000287,23.537114,-0.0110,-1.218
782.00,9.302117,25.02443,-0.000288,23.537235,-0.0110,-1.219
784.00,9.302782,25.02436,-0.000288,23.537848,-0.0110,-1.218
786.00,9.305318,25.02455,-0.000288,23.537452,-0.0110,-1.219
788.00,9.306747,25.02458,-0.000288,23.537003,-0.0110,-1.219
790.00,9.306995,25.02525,-0.000289,23.536637,-0.0110,-1.219
792.00,9.306877,25.02490,-0.000290,23.536981,-0.0110,-1.218
794.00,9.306166,25.02491,-0.000290,23.537087,-0.0110,-1.219
796.00,9.306175,25.02543,-0.000289,23.536852,-0.0110,-1.219
798.00,9.306225,25.02536,-0.000289,23.536691,-0.0111,-1.218
800.00,9.306029,25.02532,-0.000288,23.536674,-0.0110,-1.218
802.00,9.306143,25.02509,-0.000288,23.537308,-0.0110,-1.219
804.00,9.305077,25.02447,-0.000289,23.536711,-0.0111,-1.219
806.00,9.304363,25.02474,-0.000288,23.537339,-0.0111,-1.219
808.00,9.304416,25.02400,-0.000289,23.536962,-0.0110,-1.220
810.00,9.303301,25.02471,-0.000288,23.536687,-0.0110,-1.219
812.00,9.302274,25.02454,-0.000289,23.538084,-0.0110,-1.218
814.00,9.302077,25.02419,-0.000289,23.537008,-0.0110,-1.219
816.00,9.302185,25.02456,-0.000288,23.536988,-0.0110,-1.219
818.00,9.302374,25.02448,-0.000289,23.537014,-0.0110,-1.219
820.00,9.302869,25.02527,-0.000290,23.537124,-0.0110,-1.219
822.00,9.303236,25.02529,-0.000290,23.537118,-0.0110,-1.219
824.00,9.303486,25.02487,-0.000289,23.537711,-0.0110,-1.219
826.00,9.303494,25.02442,-0.000288,23.537049,-0.0110,-1.218
828.00,9.303878,25.02437,-0.000289,23.536184,-0.0111,-1.218
830.00,9.304137,25.02466,-0.000289,23.537662,-0.0110,-1.219
832.00,9.304345,25.02442,-0.000289,23.537334,-0.0110,-1.219
834.00,9.304360,25.02422,-0.000288,23.536817,-0.0110,-1.218
836.00,9.303808,25.02442,-0.000289,23.536369,-0.0110,-1.219
838.00,9.303472,25.02502,-0.000289,23.537822,-0.0110,-1.219
840.00,9.302703,25.02517,-0.000288,23.537272,-0.0110,-1.219
842.00,9.302661,25.02475,-0.000288,23.537025,-0.0110,-1.219
844.00,9.302774,25.02483,-0.000289,23.537599,-0.0110,-1.219
846.00,9.302419,25.02440,-0.000290,23.536182,-0.0110,-1.219
848.00,9.303216,25.02433,-0.000289,23.536919,-0.0110,-1.219
850.00,9.303644,25.02502,-0.000288,23.537560,-0.0111,-1.219
852.00,9.303286,25.02521,-0.000288,23.537100,-0.0111,-1.219
854.00,9.303479,25.02488,-0.000290,23.536890,-0.0110,-1.219
856.00,9.302391,25.02531,-0.000289,23.537302,-0.0110,-1.219
858.00,9.303009,25.02486,-0.000289,23.536819,-0.0111,-1.219
860.00,9.303730,25.02550,-0.000289,23.536960,-0.0111,-1.220
862.00,9.303248,25.02587,-0.000289,23.536663,-0.0110,-1.218
864.00,9.303565,25.02510,-0.000287,23.536351,-0.0110,-1.218
866.00,9.303460,25.02560,-0.000288,23.537088,-0.0110,-1.219
868.00,9.302972,25.02527,-0.000288,23.537254,-0.0110,-1.219
870.00,9.302722,25.02549,-0.000288,23.536589,-0.0110,-1.219
872.00,9.302737,25.02463,-0.000289,23.536698,-0.0110,-1.218
874.00,9.303169,25.02481,-0.000289,23.538012,-0.0111,-1.219
876.00,9.303445,25.02440,-0.000289,23.536661,-0.0110,-1.219
878.00,9.302674,25.02425,-0.000289,23.537413,-0.0110,-1.218
880.00,9.303275,25.02487,-0.000288,23.536685,-0.0110,-1.219
882.00,9.303231,25.02459,-0.000289,23.537226,-0.0110,-1.219
884.00,9.303787,25.02430,-0.000289,23.537389,-0.0111,-1.219
886.00,9.304074,25.02553,-0.000288,23.536886,-0.0110,-1.219
888.00,9.303656,25.02497,-0.000288,23.537308,-0.0110,-1.219
890.00,9.302849,25.02466,-0.000289,23.536656,-0.0111,-1.219
892.00,9.303495,25.02480,-0.000290,23.536767,-0.0111,-1.219
894.00,9.304387,25.02504,-0.000289,23.537452,-0.0110,-1.219
896.00,9.304357,25.02596,-0.000288,23.536815,-0.0110,-1.218
898.00,9.304566,25.02608,-0.000288,23.536804,-0.0110,-1.219
900.00,9.304465,25.02569,-0.000289,23.537356,-0.0110,-1.219
902.00,9.304513,25.02596,-0.000289,23.536942,-0.0110,-1.219
904.00,9.304294,25.02706,-0.000289,23.536314,-0.0110,-1.218
906.00,9.305063,25.02752,-0.000288,23.536769,-0.0110,-1.219
908.00,9.304428,25.02744,-0.000288,23.537107,-0.0110,-1.219
910.00,9.304420,25.02769,-0.000288,23.536836,-0.0110,-1.218
912.00,9.305078,25.02733,-0.000289,23.537100,-0.0110,-1.219
914.00,9.305597,25.02770,-0.000288,23.537315,-0.0110,-1.218
916.00,9.305294,25.02874,-0.000287,23.537601,-0.0110,-1.219
918.00,9.304476,25.02813,-0.000288,23.537480,-0.0110,-1.219
920.00,9.303468,25.02798,-0.000287,23.536949,-0.0110,-1.219
922.00,9.303800,25.02747,-0.000288,23.537560,-0.0110,-1.218
924.00,9.303803,25.02756,-0.000288,23.537867,-0.0110,-1.219
926.00,9.303990,25.02764,-0.000288,23.537233,-0.0110,-1.219
928.00,9.304419,25.02740,-0.000289,23.537688,-0.0110,-1.218
930.00,9.305055,25.02775,-0.000289,23.537192,-0.0110,-1.219
932.00,9.305263,25.02700,-0.000289,23.536871,-0.0110,-1.219
934.00,9.305956,25.02673,-0.000289,23.536804,-0.0110,-1.218
936.00,9.305487,25.02707,-0.000288,23.537947,-0.0110,-1.219
938.00,9.305312,25.02695,-0.000288,23.537805,-0.0110,-1.219
940.00,9.305787,25.02776,-0.000290,23.536951,-0.0110,-1.219
942.00,9.305473,25.02777,-0.000289,23.537033,-0.0110,-1.219
944.00,9.305706,25.02731,-0.000289,23.536652,-0.0110,-1.218
946.00,9.306178,25.02747,-0.000288,23.537168,-0.0110,-1.218
948.00,9.306438,25.02800,-0.000289,23.537373,-0.0110,-1.219
950.00,9.306468,25.02740,-0.000289,23.537237,-0.0110,-1.219
952.00,9.305654,25.02765,-0.000289,23.536709,-0.0110,-1.218
954.00,9.305312,25.02665,-0.000288,23.536408,-0.0110,-1.219
956.00,9.305478,25.02693,-0.000288,23.537109,-0.0110,-1.219
958.00,9.305723,25.02692,-0.000288,23.536730,-0.0110,-1.219
960.00,9.304747,25.02704,-0.000289,23.537399,-0.0111,-1.218
962.00,9.304453,25.02699,-0.000288,23.537016,-0.0111,-1.219
@4,8.0000,16.0
964.00,9.304305,25.02741,-0.000288,23.536877,-0.0110,-1.219
966.00,9.299831,25.02809,-0.000289,23.537161,-0.0110,-1.218
968.00,9.266508,25.02811,-0.000287,23.537345,-0.0110,-1.217
970.00,9.196449,25.02790,-0.000287,23.537101,-0.0110,-1.217
972.00,9.119804,25.02763,-0.000290,23.536940,-0.0111,-1.218
974.00,9.044700,25.02730,-0.000290,23.536858,-0.0110,-1.219
976.00,8.972399,25.02674,-0.000289,23.537321,-0.0110,-1.219
978.00,8.905406,25.02796,-0.000291,23.536217,-0.0110,-1.220
980.00,8.844015,25.02698,-0.000292,23.537070,-0.0110,-1.219
982.00,8.797042,25.02705,-0.000292,23.537436,-0.0110,-1.220
984.00,8.790827,25.02797,-0.000292,23.536327,-0.0110,-1.221
986.00,8.811948,25.02818,-0.000293,23.536884,-0.0110,-1.221
988.00,8.844948,25.02800,-0.000292,23.537887,-0.0110,-1.220
990.00,8.883788,25.02779,-0.000292,23.537384,-0.0110,-1.219
992.00,8.923610,25.02752,-0.000291,23.537114,-0.0111,-1.219
994.00,8.962269,25.02807,-0.000291,23.536496,-0.0111,-1.219
996.00,8.999319,25.02785,-0.000290,23.537066,-0.0110,-1.219
998.00,9.032539,25.02761,-0.000290,23.537064,-0.0110,-1.219
1000.00,9.063747,25.02803,-0.000291,23.536934,-0.0110,-1.219
1002.00,9.092844,25.02809,-0.000292,23.536622,-0.0110,-1.219
1004.00,9.118119,25.02769,-0.000290,23.537049,-0.0110,-1.219
1006.00,9.139939,25.02842,-0.000291,23.536654,-0.0110,-1.219
1008.00,9.159536,25.02817,-0.000291,23.536891,-0.0110,-1.219
1010.00,9.176655,25.02885,-0.000291,23.537402,-0.0110,-1.219
1012.00,9.191299,25.02864,-0.000291,23.536395,-0.0110,-1.219
1014.00,9.204303,25.02907,-0.000291,23.537367,-0.0110,-1.218
1016.00,9.215858,25.02867,-0.000291,23.537280,-0.0111,-1.220
1018.00,9.224910,25.02877,-0.000289,23.537007,-0.0110,-1.219
1020.00,9.232400,25.02835,-0.000288,23.537042,-0.0110,-1.219
1022.00,9.238726,25.02909,-0.000287,23.537226,-0.0111,-1.219
1024.00,9.243772,25.02916,-0.000287,23.537432,-0.0110,-1.219
1026.00,9.249258,25.02853,-0.000288,23.536761,-0.0110,-1.219
1028.00,9.253561,25.02848,-0.000288,23.536960,-0.0110,-1.219
1030.00,9.257947,25.02855,-0.000289,23.536680,-0.0111,-1.219
1032.00,9.262395,25.02812,-0.000289,23.537168,-0.0110,-1.219
1034.00,9.265767,25.02892,-0.000289,23.536906,-0.0110,-1.219
1036.00,9.268501,25.02922,-0.000288,23.536748,-0.0110,-1.219
1038.00,9.271720,25.02944,-0.000288,23.538045,-0.0110,-1.219
1040.00,9.274018,25.02926,-0.000289,23.536722,-0.0110,-1.219
1042.00,9.275492,25.02977,-0.000289,23.537490,-0.0110,-1.219
1044.00,9.277196,25.02924,-0.000288,23.536956,-0.0111,-1.219
1046.00,9.279573,25.02925,-0.000290,23.537018,-0.0110,-1.219
1048.00,9.280362,25.02921,-0.000288,23.537127,-0.0110,-1.219
1050.00,9.281888,25.02962,-0.000289,23.536650,-0.0110,-1.218
1052.00,9.283900,25.03011,-0.000288,23.537412,-0.0110,-1.220
1054.00,9.286283,25.03003,-0.000288,23.537148,-0.0110,-1.219
1056.00,9.287558,25.03044,-0.000287,23.536962,-0.0110,-1.219
1058.00,9.288744,25.03000,-0.000289,23.537231,-0.0110,-1.220
1060.00,9.289714,25.02919,-0.000290,23.537518,-0.0110,-1.218
1062.00,9.290124,25.02989,-0.000288,23.536180,-0.0110,-1.219
1064.00,9.290790,25.03051,-0.000288,23.536492,-0.0110,-1.219
1066.00,9.291977,25.02989,-0.000289,23.537022,-0.0110,-1.219
1068.00,9.292251,25.02944,-0.000289,23.536817,-0.0110,-1.219
1070.00,9.292471,25.02979,-0.000288,23.537001,-0.0110,-1.219
1072.00,9.293447,25.02977,-0.000289,23.537285,-0.0110,-1.219
1074.00,9.293440,25.02915,-0.000288,23.537137,-0.0110,-1.220
1076.00,9.293590,25.02989,-0.000289,23.536444,-0.0110,-1.219
1078.00,9.294067,25.03002,-0.000288,23.537231,-0.0110,-1.219
1080.00,9.294414,25.02977,-0.000289,23.537694,-0.0110,-1.219
1082.00,9.294645,25.03008,-0.000288,23.537609,-0.0110,-1.220
1084.00,9.295722,25.02956,-0.000288,23.537369,-0.0110,-1.218
1086.00,9.296872,25.02962,-0.000287,23.537817,-0.0110,-1.219
1088.00,9.297072,25.02972,-0.000288,23.537646,-0.0110,-1.220
1090.00,9.297424,25.02959,-0.000289,23.536806,-0.0110,-1.219
1092.00,9.297198,25.02970,-0.000289,23.536407,-0.0110,-1.219
1094.00,9.298398,25.02914,-0.000288,23.537635,-0.0110,-1.219
1096.00,9.298973,25.02928,-0.000287,23.537196,-0.0110,-1.219
1098.00,9.298096,25.02969,-0.000288,23.536193,-0.0110,-1.219
1100.00,9.297621,25.02902,-0.000288,23.536925,-0.0110,-1.220
1102.00,9.298159,25.02941,-0.000288,23.537296,-0.0110,-1.220
1104.00,9.298804,25.02996,-0.000287,23.537252,-0.0110,-1.218
1106.00,9.298780,25.03027,-0.000287,23.536057,-0.0110,-1.219
1108.00,9.298607,25.03002,-0.000288,23.536949,-0.0110,-1.219
1110.00,9.298653,25.03000,-0.000288,23.537263,-0.0110,-1.219
1112.00,9.298330,25.02964,-0.000288,23.537023,-0.0110,-1.220
1114.00,9.298385,25.03010,-0.000289,23.536669,-0.0110,-1.219
1116.00,9.297664,25.03008,-0.000288,23.536451,-0.0110,-1.219
1118.00,9.297766,25.03002,-0.000287,23.537068,-0.0110,-1.219
1120.00,9.298600,25.02954,-0.000288,23.536700,-0.0110,-1.219
1122.00,9.299269,25.02974,-0.000289,23.537776,-0.0110,-1.219
1124.00,9.299631,25.02970,-0.000288,23.536994,-0.0110,-1.220
1126.00,9.299433,25.03019,-0.000288,23.537246,-0.0110,-1.219
1128.00,9.298629,25.03001,-0.000289,23.537070,-0.0110,-1.220
1130.00,9.298580,25.03030,-0.000288,23.536574,-0.0110,-1.219
1132.00,9.299187,25.03005,-0.000289,23.535996,-0.0111,-1.220
1134.00,9.299874,25.02927,-0.000288,23.536498,-0.0110,-1.219
1136.00,9.300607,25.02997,-0.000288,23.536706,-0.0110,-1.219
1138.00,9.301088,25.02992,-0.000288,23.537098,-0.0110,-1.219
1140.00,9.301025,25.02983,-0.000288,23.537155,-0.0110,-1.220
1142.00,9.300549,25.03009,-0.000289,23.536750,-0.0110,-1.219
1144.00,9.300522,25.02999,-0.000287,23.537672,-0.0110,-1.219
1146.00,9.300339,25.03031,-0.000286,23.537506,-0.0110,-1.219
1148.00,9.300985,25.03059,-0.000286,23.537213,-0.0110,-1.219
1150.00,9.301936,25.03055,-0.000288,23.537670,-0.0110,-1.220
1152.00,9.302206,25.02987,-0.000288,23.537179,-0.0110,-1.220
1154.00,9.302116,25.02980,-0.000287,23.536969,-0.0110,-1.219
1156.00,9.302357,25.03041,-0.000288,23.537348,-0.0110,-1.219
1158.00,9.301018,25.03023,-0.000288,23.537612,-0.0110,-1.219
1160.00,9.301482,25.02910,-0.000287,23.537570,-0.0110,-1.219
1162.00,9.300517,25.02950,-0.000287,23.537220,-0.0110,-1.220
1164.00,9.300437,25.03041,-0.000288,23.537380,-0.0110,-1.219
1166.00,9.300811,25.02964,-0.000289,23.537846,-0.0110,-1.220
1168.00,9.300688,25.02936,-0.000288,23.537270,-0.0109,-1.220
1170.00,9.301005,25.02881,-0.000287,23.537486,-0.0110,-1.219
1172.00,9.301767,25.02871,-0.000287,23.537495,-0.0110,-1.219
1174.00,9.302321,25.02959,-0.000287,23.537224,-0.0110,-1.219
1176.00,9.302318,25.03055,-0.000288,23.536538,-0.0110,-1.219
1178.00,9.301992,25.02986,-0.000286,23.537506,-0.0110,-1.219
1180.00,9.301160,25.02998,-0.000287,23.538017,-0.0110,-1.219
1182.00,9.300503,25.02995,-0.000286,23.537586,-0.0110,-1.219
1184.00,9.301467,25.02922,-0.000287,23.537311,-0.0110,-1.219
1186.00,9.301376,25.02989,-0.000288,23.537464,-0.0110,-1.219
1188.00,9.301112,25.02946,-0.000288,23.537542,-0.0110,-1.220
1190.00,9.302106,25.02935,-0.000287,23.537880,-0.0110,-1.219
1192.00,9.302745,25.02944,-0.000287,23.537949,-0.0110,-1.219
1194.00,9.302777,25.02921,-0.000287,23.537551,-0.0110,-1.219
1196.00,9.302124,25.02909,-0.000287,23.537114,-0.0110,-1.219
1198.00,9.301684,25.02966,-0.000287,23.536468,-0.0110,-1.219
1200.00,9.301681,25.02965,-0.000288,23.536659,-0.0110,-1.219
1202.00,9.301364,25.02912,-0.000287,23.537997,-0.0110,-1.219
1204.00,9.300989,25.02914,-0.000288,23.537451,-0.0110,-1.219
1206.00,9.301176,25.02999,-0.000288,23.537285,-0.0110,-1.220
1208.00,9.300849,25.02956,-0.000287,23.537482,-0.0110,-1.219
1210.00,9.301401,25.02945,-0.000288,23.537844,-0.0110,-1.219
1212.00,9.301895,25.02899,-0.000286,23.537635,-0.0109,-1.219
1214.00,9.301765,25.02886,-0.000286,23.537830,-0.0110,-1.219
1216.00,9.301979,25.02866,-0.000287,23.536860,-0.0110,-1.220
1218.00,9.301383,25.02924,-0.000287,23.537824,-0.0110,-1.218
1220.00,9.301794,25.02959,-0.000286,23.537237,-0.0109,-1.219
1222.00,9.302311,25.02972,-0.000286,23.537651,-0.0110,-1.219
1224.00,9.302572,25.02986,-0.000286,23.537497,-0.0110,-1.219
1226.00,9.302134,25.03023,-0.000286,23.536787,-0.0110,-1.219
1228.00,9.302098,25.02961,-0.000286,23.537291,-0.0110,-1.219
1230.00,9.302156,25.02938,-0.000286,23.538108,-0.0110,-1.218
1232.00,9.301372,25.02922,-0.000285,23.537620,-0.0110,-1.219
1234.00,9.301209,25.02966,-0.000287,23.537501,-0.0110,-1.219
1236.00,9.300541,25.02953,-0.000288,23.537150,-0.0110,-1.220
1238.00,9.300727,25.02946,-0.000287,23.536908,-0.0110,-1.220
1240.00,9.300519,25.02928,-0.000287,23.537328,-0.0110,-1.219
1242.00,9.300626,25.02910,-0.000287,23.537166,-0.0110,-1.219
1244.00,9.300513,25.02922,-0.000287,23.537831,-0.0109,-1.219
1246.00,9.300564,25.02925,-0.000287,23.537893,-0.0110,-1.220
1248.00,9.301424,25.02913,-0.000287,23.537904,-0.0110,-1.219
1250.00,9.301348,25.02926,-0.000287,23.537425,-0.0110,-1.219
1252.00,9.302120,25.02872,-0.000287,23.537144,-0.0110,-1.219
1254.00,9.301258,25.02894,-0.000287,23.537267,-0.0110,-1.219
1256.00,9.301136,25.02882,-0.000287,23.536765,-0.0110,-1.219
1258.00,9.301838,25.02916,-0.000287,23.537183,-0.0110,-1.219
1260.00,9.301641,25.02962,-0.000288,23.537622,-0.0110,-1.219
1262.00,9.301566,25.02887,-0.000287,23.536644,-0.0110,-1.219
@5,8.0000,16.0
1264.00,9.301365,25.02811,-0.000287,23.536951,-0.0110,-1.219
1266.00,9.296789,25.02822,-0.000287,23.536787,-0.0110,-1.218
1268.00,9.267959,25.02932,-0.000287,23.537447,-0.0110,-1.218
1270.00,9.208095,25.02939,-0.000287,23.537445,-0.0110,-1.218
1272.00,9.138991,25.02847,-0.000289,23.537213,-0.0110,-1.219
1274.00,9.067150,25.02894,-0.000290,23.537114,-0.0110,-1.219
1276.00,8.994806,25.02914,-0.000290,23.536951,-0.0110,-1.219
1278.00,8.925485,25.02818,-0.000289,23.536434,-0.0110,-1.219
1280.00,8.863035,25.02837,-0.000291,23.537361,-0.0110,-1.220
1282.00,8.814421,25.02850,-0.000291,23.538101,-0.0111,-1.220
1284.00,8.800123,25.02884,-0.000290,23.536414,-0.0111,-1.221
1286.00,8.813775,25.02931,-0.000291,23.537571,-0.0111,-1.221
1288.00,8.839270,25.02874,-0.000292,23.537111,-0.0110,-1.220
1290.00,8.873578,25.02915,-0.000291,23.536856,-0.0110,-1.219
1292.00,8.912034,25.02897,-0.000291,23.537131,-0.0110,-1.220
1294.00,8.950598,25.02915,-0.000290,23.536737,-0.0111,-1.219
1296.00,8.987988,25.02967,-0.000289,23.536375,-0.0110,-1.219
1298.00,9.022741,25.02909,-0.000289,23.536722,-0.0110,-1.219
1300.00,9.055801,25.02896,-0.000289,23.537389,-0.0110,-1.219
1302.00,9.083659,25.03003,-0.000289,23.536477,-0.0110,-1.219
1304.00,9.108579,25.02960,-0.000289,23.538227,-0.0110,-1.220
1306.00,9.131214,25.02918,-0.000291,23.537300,-0.0110,-1.219
1308.00,9.151360,25.02925,-0.000291,23.537062,-0.0110,-1.219
1310.00,9.168941,25.02882,-0.000290,23.536758,-0.0110,-1.219
1312.00,9.184599,25.02894,-0.000291,23.536717,-0.0110,-1.219
1314.00,9.198130,25.02864,-0.000290,23.536825,-0.0110,-1.218
1316.00,9.210130,25.02882,-0.000290,23.537534,-0.0110,-1.219
1318.00,9.220150,25.02914,-0.000288,23.537882,-0.0110,-1.219
1320.00,9.229228,25.02961,-0.000287,23.537261,-0.0110,-1.219
1322.00,9.236858,25.02932,-0.000288,23.537185,-0.0110,-1.219
1324.00,9.244192,25.02983,-0.000288,23.536704,-0.0110,-1.218
1326.00,9.250407,25.03081,-0.000287,23.536773,-0.0110,-1.219
1328.00,9.254903,25.03045,-0.000286,23.537400,-0.0110,-1.219
1330.00,9.259759,25.03068,-0.000287,23.537742,-0.0110,-1.219
1332.00,9.263762,25.03099,-0.000287,23.537088,-0.0110,-1.219
1334.00,9.267882,25.03013,-0.000287,23.537629,-0.0110,-1.220
1336.00,9.270597,25.03041,-0.000288,23.536826,-0.0110,-1.219
1338.00,9.272418,25.02971,-0.000288,23.537101,-0.0110,-1.219
1340.00,9.274964,25.02984,-0.000288,23.537126,-0.0110,-1.219
1342.00,9.276513,25.02973,-0.000287,23.537302,-0.0110,-1.219
1344.00,9.278046,25.02980,-0.000287,23.537792,-0.0110,-1.219
1346.00,9.280470,25.03019,-0.000288,23.537018,-0.0110,-1.219
1348.00,9.282379,25.03084,-0.000289,23.537748,-0.0110,-1.219
1350.00,9.284220,25.03015,-0.000287,23.537787,-0.0110,-1.219
1352.00,9.284958,25.03009,-0.000288,23.536940,-0.0110,-1.219
1354.00,9.285940,25.02991,-0.000288,23.536355,-0.0110,-1.219
1356.00,9.287148,25.03013,-0.000288,23.536546,-0.0110,-1.219
1358.00,9.288877,25.03040,-0.000288,23.536425,-0.0110,-1.219
1360.00,9.289933,25.02996,-0.000288,23.537111,-0.0110,-1.219
1362.00,9.290026,25.03108,-0.000289,23.537189,-0.0111,-1.219
1364.00,9.291623,25.03161,-0.000289,23.537339,-0.0110,-1.219
1366.00,9.292422,25.03116,-0.000288,23.536949,-0.0110,-1.218
1368.00,9.293139,25.03084,-0.000287,23.536795,-0.0110,-1.219
1370.00,9.293446,25.03166,-0.000288,23.536867,-0.0110,-1.219
1372.00,9.293286,25.03161,-0.000287,23.537152,-0.0110,-1.219
1374.00,9.292535,25.03079,-0.000287,23.537583,-0.0110,-1.219
1376.00,9.292915,25.03130,-0.000287,23.538868,-0.0110,-1.219
1378.00,9.294119,25.03127,-0.000287,23.537430,-0.0110,-1.219
1380.00,9.294843,25.03090,-0.000287,23.537161,-0.0110,-1.220
1382.00,9.295476,25.03147,-0.000288,23.536787,-0.0110,-1.219
1384.00,9.295941,25.03088,-0.000287,23.536345,-0.0110,-1.218
1386.00,9.295578,25.03096,-0.000286,23.536499,-0.0110,-1.218
1388.00,9.295001,25.03074,-0.000286,23.537466,-0.0110,-1.219
1390.00,9.294207,25.03090,-0.000287,23.537391,-0.0109,-1.220
1392.00,9.294018,25.03102,-0.000287,23.536700,-0.0110,-1.219
1394.00,9.293335,25.03071,-0.000287,23.537525,-0.0110,-1.219
1396.00,9.293149,25.03111,-0.000286,23.537545,-0.0110,-1.219
1398.00,9.292667,25.03179,-0.000287,23.537566,-0.0110,-1.219
1400.00,9.292543,25.03132,-0.000288,23.536691,-0.0110,-1.218
1402.00,9.293227,25.03209,-0.000287,23.537510,-0.0110,-1.219
1404.00,9.293012,25.03112,-0.000286,23.537776,-0.0110,-1.219
1406.00,9.293376,25.03116,-0.000287,23.537023,-0.0110,-1.219
1408.00,9.293522,25.03132,-0.000287,23.537614,-0.0110,-1.219
1410.00,9.293363,25.03102,-0.000287,23.537837,-0.0110,-1.219
1412.00,9.293076,25.03058,-0.000288,23.537458,-0.0110,-1.219
1414.00,9.293519,25.03103,-0.000287,23.537278,-0.0110,-1.219
1416.00,9.293820,25.03191,-0.000287,23.536512,-0.0110,-1.220
1418.00,9.293890,25.03109,-0.000288,23.536917,-0.0110,-1.219
1420.00,9.293801,25.03117,-0.000287,23.537354,-0.0110,-1.218
1422.00,9.294775,25.03086,-0.000287,23.537217,-0.0110,-1.219
1424.00,9.296251,25.03135,-0.000287,23.537564,-0.0110,-1.219
1426.00,9.295916,25.03222,-0.000286,23.537722,-0.0110,-1.219
1428.00,9.294339,25.03233,-0.000287,23.536964,-0.0110,-1.219
1430.00,9.294718,25.03125,-0.000288,23.536830,-0.0110,-1.219
1432.00,9.294549,25.03129,-0.000288,23.537048,-0.0110,-1.219
1434.00,9.294411,25.03150,-0.000287,23.537261,-0.0110,-1.219
1436.00,9.294563,25.03166,-0.000285,23.537714,-0.0110,-1.218
1438.00,9.294845,25.03131,-0.000286,23.537363,-0.0110,-1.219
1440.00,9.295646,25.03096,-0.000287,23.536895,-0.0110,-1.219
1442.00,9.295373,25.03119,-0.000287,23.536882,-0.0110,-1.219
1444.00,9.294749,25.03052,-0.000287,23.537274,-0.0110,-1.218
1446.00,9.294522,25.03002,-0.000287,23.536459,-0.0110,-1.218
1448.00,9.295284,25.03050,-0.000287,23.537408,-0.0110,-1.219
1450.00,9.294634,25.03070,-0.000287,23.536646,-0.0110,-1.219
1452.00,9.294257,25.03049,-0.000287,23.537324,-0.0110,-1.219
1454.00,9.294489,25.03101,-0.000287,23.537850,-0.0110,-1.219
1456.00,9.293460,25.03098,-0.000286,23.537837,-0.0110,-1.219
1458.00,9.292667,25.03066,-0.000287,23.537592,-0.0110,-1.219
1460.00,9.293307,25.03102,-0.000288,23.537252,-0.0110,-1.218
1462.00,9.293838,25.03083,-0.000287,23.537267,-0.0110,-1.219
1464.00,9.293184,25.03090,-0.000287,23.537233,-0.0110,-1.219
1466.00,9.293408,25.03029,-0.000286,23.537772,-0.0110,-1.218
1468.00,9.293580,25.03041,-0.000287,23.537720,-0.0110,-1.219
1470.00,9.292875,25.03035,-0.000287,23.536799,-0.0110,-1.219
1472.00,9.293653,25.03032,-0.000286,23.536375,-0.0110,-1.219
1474.00,9.292872,25.03117,-0.000286,23.537454,-0.0110,-1.218
1476.00,9.292912,25.03066,-0.000286,23.537126,-0.0110,-1.219
1478.00,9.292347,25.02990,-0.000287,23.537087,-0.0110,-1.219
1480.00,9.292461,25.03002,-0.000287,23.537008,-0.0110,-1.219
1482.00,9.292678,25.03047,-0.000288,23.537399,-0.0110,-1.219
1484.00,9.292464,25.03034,-0.000287,23.537254,-0.0110,-1.218
1486.00,9.291896,25.03026,-0.000287,23.537729,-0.0110,-1.219
1488.00,9.291481,25.03038,-0.000287,23.537776,-0.0110,-1.219
1490.00,9.291999,25.03008,-0.000288,23.537726,-0.0110,-1.219
1492.00,9.292163,25.03009,-0.000288,23.537010,-0.0110,-1.218
1494.00,9.291575,25.03131,-0.000288,23.537811,-0.0110,-1.218
1496.00,9.290654,25.03076,-0.000287,23.537518,-0.0110,-1.218
1498.00,9.291865,25.03004,-0.000287,23.536997,-0.0110,-1.219
1500.00,9.292487,25.02998,-0.000287,23.537471,-0.0110,-1.219
1502.00,9.292048,25.03042,-0.000287,23.536254,-0.0111,-1.219
1504.00,9.291570,25.02935,-0.000288,23.537033,-0.0110,-1.219
1506.00,9.292227,25.02927,-0.000286,23.536895,-0.0110,-1.218
1508.00,9.292684,25.02953,-0.000287,23.536158,-0.0110,-1.219
1510.00,9.293218,25.02904,-0.000288,23.537172,-0.0111,-1.219
1512.00,9.293914,25.02972,-0.000287,23.537057,-0.0110,-1.218
1514.00,9.293829,25.02977,-0.000287,23.536960,-0.0110,-1.218
1516.00,9.294022,25.02980,-0.000288,23.536262,-0.0110,-1.219
1518.00,9.293160,25.03065,-0.000287,23.536932,-0.0110,-1.219
1520.00,9.293829,25.03016,-0.000288,23.537085,-0.0110,-1.218
1522.00,9.294142,25.03010,-0.000288,23.536852,-0.0111,-1.219
1524.00,9.294041,25.02975,-0.000287,23.536325,-0.0110,-1.218
1526.00,9.293929,25.03068,-0.000288,23.536327,-0.0110,-1.218
1528.00,9.293502,25.03032,-0.000288,23.537103,-0.0111,-1.218
1530.00,9.293298,25.02971,-0.000287,23.536713,-0.0111,-1.218
1532.00,9.293530,25.02973,-0.000289,23.536260,-0.0110,-1.218
1534.00,9.293524,25.02955,-0.000288,23.536849,-0.0110,-1.218
1536.00,9.293194,25.02952,-0.000288,23.536834,-0.0111,-1.218
1538.00,9.293739,25.03011,-0.000288,23.536342,-0.0111,-1.219
1540.00,9.293964,25.02992,-0.000287,23.537233,-0.0111,-1.219
1542.00,9.293598,25.02949,-0.000287,23.537230,-0.0110,-1.218
1544.00,9.293252,25.02966,-0.000288,23.536895,-0.0110,-1.218
1546.00,9.293348,25.02974,-0.000287,23.536682,-0.0110,-1.219
1548.00,9.293429,25.02976,-0.000287,23.537601,-0.0110,-1.218
1550.00,9.292927,25.02994,-0.000286,23.536916,-0.0110,-1.218
1552.00,9.293391,25.02944,-0.000288,23.537265,-0.0110,-1.220
1554.00,9.294073,25.02945,-0.000288,23.537259,-0.0110,-1.218
1556.00,9.293968,25.02902,-0.000287,23.537523,-0.0110,-1.217
1558.00,9.293193,25.02925,-0.000287,23.537750,-0.0110,-1.218
1560.00,9.292486,25.02968,-0.000288,23.536286,-0.0110,-1.219
1562.00,9.293856,25.02918,-0.000287,23.536390,-0.0110,-1.218
@6,8.0000,16.0
1564.00,9.292732,25.02971,-0.000287,23.537217,-0.0110,-1.218
1566.00,9.289681,25.03047,-0.000288,23.536852,-0.0111,-1.218
1568.00,9.264836,25.02999,-0.000287,23.537748,-0.0110,-1.217
1570.00,9.209938,25.03003,-0.000287,23.536875,-0.0110,-1.216
1572.00,9.144745,25.03036,-0.000289,23.536839,-0.0110,-1.217
1574.00,9.075574,25.02990,-0.000289,23.536659,-0.0111,-1.217
1576.00,9.004923,25.02962,-0.000291,23.536436,-0.0111,-1.219
1578.00,8.938292,25.03073,-0.000291,23.536022,-0.0110,-1.219
1580.00,8.876892,25.02982,-0.000291,23.536633,-0.0110,-1.219
1582.00,8.824483,25.02958,-0.000292,23.536912,-0.0110,-1.219
1584.00,8.804469,25.02973,-0.000291,23.536873,-0.0110,-1.220
1586.00,8.812787,25.03009,-0.000289,23.537111,-0.0110,-1.220
1588.00,8.832732,25.02951,-0.000291,23.536802,-0.0110,-1.219
1590.00,8.862166,25.02901,-0.000291,23.535689,-0.0110,-1.219
1592.00,8.897938,25.03005,-0.000291,23.536375,-0.0110,-1.218
1594.00,8.934473,25.03021,-0.000290,23.536252,-0.0110,-1.219
1596.00,8.971205,25.03013,-0.000290,23.536943,-0.0111,-1.219
1598.00,9.004440,25.03014,-0.000289,23.536587,-0.0110,-1.218
1600.00,9.037292,25.03002,-0.000288,23.536247,-0.0110,-1.218
1602.00,9.067261,25.03029,-0.000290,23.536696,-0.0110,-1.218
1604.00,9.092325,25.03031,-0.000290,23.537014,-0.0110,-1.218
1606.00,9.115950,25.03009,-0.000289,23.536875,-0.0110,-1.218
1608.00,9.138092,25.03018,-0.000289,23.537577,-0.0110,-1.218
1610.00,9.156903,25.03058,-0.000288,23.537122,-0.0110,-1.218
1612.00,9.172165,25.03043,-0.000290,23.536574,-0.0110,-1.218
1614.00,9.185116,25.03029,-0.000291,23.536033,-0.0110,-1.218
1616.00,9.195676,25.03029,-0.000291,23.536503,-0.0111,-1.219
1618.00,9.205423,25.03018,-0.000291,23.537194,-0.0111,-1.219
1620.00,9.214363,25.03044,-0.000291,23.536880,-0.0110,-1.218
1622.00,9.220897,25.02982,-0.000289,23.536975,-0.0110,-1.218
1624.00,9.227994,25.03008,-0.000286,23.536914,-0.0111,-1.218
1626.00,9.234591,25.03093,-0.000287,23.537192,-0.0111,-1.218
1628.00,9.239798,25.03042,-0.000288,23.536774,-0.0110,-1.219
1630.00,9.244524,25.03012,-0.000288,23.537003,-0.0110,-1.218
1632.00,9.248115,25.03037,-0.000288,23.537220,-0.0110,-1.219
1634.00,9.251794,25.02995,-0.000288,23.537031,-0.0110,-1.219
1636.00,9.254613,25.03058,-0.000287,23.536825,-0.0110,-1.217
1638.00,9.258372,25.03036,-0.000287,23.536873,-0.0110,-1.218
1640.00,9.261093,25.03067,-0.000286,23.537451,-0.0110,-1.218
1642.00,9.264187,25.02969,-0.000287,23.536994,-0.0111,-1.218
1644.00,9.266024,25.03058,-0.000287,23.537495,-0.0110,-1.218
1646.00,9.266073,25.03104,-0.000288,23.536382,-0.0110,-1.218
1648.00,9.267374,25.02958,-0.000288,23.537109,-0.0110,-1.218
1650.00,9.269284,25.03023,-0.000288,23.536325,-0.0111,-1.218
1652.00,9.271616,25.02997,-0.000289,23.536871,-0.0111,-1.218
1654.00,9.272944,25.03010,-0.000288,23.536635,-0.0111,-1.218
1656.00,9.273908,25.02966,-0.000288,23.536297,-0.0110,-1.219
1658.00,9.275452,25.02974,-0.000288,23.537287,-0.0110,-1.217
1660.00,9.276726,25.02936,-0.000287,23.536173,-0.0110,-1.218
1662.00,9.276662,25.02989,-0.000288,23.536431,-0.0111,-1.218
1664.00,9.278046,25.03045,-0.000287,23.536622,-0.0110,-1.218
1666.00,9.279605,25.03049,-0.000287,23.536938,-0.0110,-1.218
1668.00,9.279918,25.03122,-0.000287,23.536542,-0.0110,-1.218
1670.00,9.280234,25.03023,-0.000288,23.536674,-0.0110,-1.219
1672.00,9.281609,25.03047,-0.000288,23.536152,-0.0110,-1.218
1674.00,9.281705,25.03049,-0.000288,23.537081,-0.0110,-1.217
1676.00,9.282093,25.03146,-0.000287,23.537239,-0.0110,-1.218
1678.00,9.282151,25.03171,-0.000289,23.537174,-0.0110,-1.219
1680.00,9.282906,25.03171,-0.000288,23.537129,-0.0110,-1.218
1682.00,9.283368,25.03173,-0.000287,23.537046,-0.0110,-1.218
1684.00,9.283060,25.03165,-0.000288,23.536806,-0.0110,-1.219
1686.00,9.284043,25.03096,-0.000288,23.536750,-0.0110,-1.219
1688.00,9.283408,25.03233,-0.000288,23.536858,-0.0110,-1.218
1690.00,9.283888,25.03234,-0.000287,23.537850,-0.0110,-1.218
1692.00,9.285320,25.03275,-0.000287,23.537648,-0.0110,-1.219
1694.00,9.285006,25.03175,-0.000287,23.536995,-0.0110,-1.218
1696.00,9.285455,25.03184,-0.000288,23.536791,-0.0110,-1.218
1698.00,9.286023,25.03213,-0.000288,23.536546,-0.0110,-1.218
1700.00,9.286724,25.03146,-0.000288,23.537124,-0.0110,-1.218
1702.00,9.286099,25.03183,-0.000287,23.537072,-0.0111,-1.218
1704.00,9.286283,25.03250,-0.000287,23.537296,-0.0111,-1.219
1706.00,9.286344,25.03259,-0.000287,23.537583,-0.0110,-1.218
1708.00,9.285704,25.03346,-0.000287,23.537503,-0.0110,-1.217
1710.00,9.285280,25.03299,-0.000286,23.537159,-0.0110,-1.219
1712.00,9.284740,25.03336,-0.000287,23.538248,-0.0110,-1.218
1714.00,9.284395,25.03312,-0.000287,23.536930,-0.0110,-1.218
1716.00,9.285100,25.03268,-0.000287,23.537774,-0.0110,-1.219
1718.00,9.286024,25.03272,-0.000286,23.537848,-0.0110,-1.218
1720.00,9.287007,25.03330,-0.000286,23.537319,-0.0110,-1.218
1722.00,9.287162,25.03290,-0.000286,23.536964,-0.0110,-1.218
1724.00,9.286778,25.03327,-0.000287,23.537157,-0.0110,-1.219
1726.00,9.286496,25.03330,-0.000287,23.537755,-0.0110,-1.218
1728.00,9.285971,25.03308,-0.000287,23.537105,-0.0110,-1.218
1730.00,9.285652,25.03386,-0.000288,23.536778,-0.0110,-1.219
1732.00,9.286494,25.03370,-0.000288,23.537226,-0.0110,-1.218
1734.00,9.286820,25.03362,-0.000286,23.537215,-0.0110,-1.218
1736.00,9.286844,25.03384,-0.000287,23.536544,-0.0110,-1.218
1738.00,9.286065,25.03333,-0.000286,23.537083,-0.0110,-1.218
1740.00,9.285995,25.03361,-0.000286,23.537378,-0.0110,-1.218
1742.00,9.286637,25.03336,-0.000288,23.537480,-0.0110,-1.218
1744.00,9.287246,25.03368,-0.000287,23.536888,-0.0110,-1.218
1746.00,9.287066,25.03286,-0.000287,23.536527,-0.0110,-1.219
1748.00,9.286313,25.03300,-0.000287,23.536968,-0.0111,-1.219
1750.00,9.286639,25.03352,-0.000288,23.537352,-0.0111,-1.218
1752.00,9.286924,25.03408,-0.000287,23.536102,-0.0110,-1.218
1754.00,9.287653,25.03374,-0.000288,23.536815,-0.0110,-1.218
1756.00,9.288572,25.03372,-0.000288,23.537142,-0.0110,-1.219
1758.00,9.289181,25.03310,-0.000288,23.536981,-0.0110,-1.219
1760.00,9.288831,25.03360,-0.000288,23.536429,-0.0110,-1.219
1762.00,9.287952,25.03383,-0.000288,23.536845,-0.0110,-1.218
1764.00,9.287198,25.03337,-0.000287,23.536282,-0.0110,-1.219
1766.00,9.286923,25.03341,-0.000288,23.537020,-0.0110,-1.219
1768.00,9.286561,25.03321,-0.000288,23.536078,-0.0110,-1.219
1770.00,9.285882,25.03280,-0.000288,23.536812,-0.0110,-1.218
1772.00,9.286132,25.03284,-0.000286,23.536997,-0.0111,-1.218
1774.00,9.286802,25.03445,-0.000286,23.538006,-0.0111,-1.218
1776.00,9.287194,25.03424,-0.000287,23.537005,-0.0110,-1.218
1778.00,9.287509,25.03384,-0.000287,23.537010,-0.0110,-1.218
1780.00,9.287538,25.03402,-0.000288,23.537038,-0.0110,-1.219
1782.00,9.287730,25.03439,-0.000288,23.536215,-0.0110,-1.219
1784.00,9.286682,25.03418,-0.000288,23.536630,-0.0110,-1.218
1786.00,9.286272,25.03457,-0.000286,23.537369,-0.0110,-1.218
1788.00,9.286591,25.03389,-0.000287,23.536986,-0.0110,-1.218
1790.00,9.286150,25.03350,-0.000287,23.537958,-0.0110,-1.219
1792.00,9.286004,25.03367,-0.000287,23.537042,-0.0110,-1.219
1794.00,9.287774,25.03413,-0.000287,23.536708,-0.0110,-1.219
1796.00,9.288412,25.03396,-0.000288,23.537421,-0.0110,-1.219
1798.00,9.287646,25.03434,-0.000288,23.537135,-0.0110,-1.218
1800.00,9.287607,25.03455,-0.000287,23.537131,-0.0110,-1.219
1802.00,9.287247,25.03426,-0.000288,23.536568,-0.0110,-1.218
1804.00,9.286593,25.03397,-0.000287,23.537233,-0.0110,-1.219
1806.00,9.286241,25.03400,-0.000285,23.537430,-0.0109,-1.219
1808.00,9.285394,25.03404,-0.000286,23.537529,-0.0110,-1.219
1810.00,9.285130,25.03404,-0.000287,23.537005,-0.0110,-1.218
1812.00,9.285452,25.03400,-0.000287,23.536916,-0.0110,-1.218
1814.00,9.284232,25.03362,-0.000286,23.537354,-0.0110,-1.219
1816.00,9.283918,25.03348,-0.000286,23.536949,-0.0110,-1.219
1818.00,9.283564,25.03315,-0.000287,23.536787,-0.0110,-1.219
1820.00,9.282488,25.03435,-0.000288,23.537025,-0.0110,-1.219
1822.00,9.282740,25.03409,-0.000287,23.537205,-0.0110,-1.219
1824.00,9.282991,25.03342,-0.000287,23.537493,-0.0110,-1.218
1826.00,9.282731,25.03312,-0.000286,23.537913,-0.0110,-1.219
1828.00,9.282373,25.03354,-0.000288,23.537532,-0.0110,-1.220
1830.00,9.282128,25.03345,-0.000287,23.537003,-0.0110,-1.218
1832.00,9.282565,25.03353,-0.000286,23.537341,-0.0111,-1.218
1834.00,9.283000,25.03389,-0.000287,23.537187,-0.0110,-1.218
1836.00,9.283428,25.03418,-0.000287,23.536752,-0.0111,-1.219
1838.00,9.284089,25.03331,-0.000287,23.536815,-0.0111,-1.219
1840.00,9.284498,25.03363,-0.000287,23.536654,-0.0110,-1.219
1842.00,9.284189,25.03353,-0.000288,23.536564,-0.0110,-1.218
1844.00,9.282676,25.03305,-0.000288,23.537347,-0.0110,-1.218
1846.00,9.282573,25.03384,-0.000287,23.537722,-0.0110,-1.219
1848.00,9.282860,25.03422,-0.000288,23.537475,-0.0110,-1.219
1850.00,9.283172,25.03389,-0.000287,23.537278,-0.0110,-1.218
1852.00,9.284424,25.03294,-0.000287,23.537267,-0.0110,-1.218
1854.00,9.283463,25.03301,-0.000288,23.536923,-0.0110,-1.219
1856.00,9.283692,25.03358,-0.000287,23.536747,-0.0110,-1.218
1858.00,9.284068,25.03333,-0.000286,23.536522,-0.0110,-1.218
1860.00,9.284831,25.03359,-0.000287,23.536984,-0.0110,-1.219
1862.00,9.284496,25.03366,-0.000288,23.537243,-0.0110,-1.218
@7,8.0000,16.0
1864.00,9.284566,25.03304,-0.000288,23.536882,-0.0110,-1.219
1866.00,9.281769,25.03305,-0.000286,23.537098,-0.0110,-1.218
1868.00,9.263286,25.03364,-0.000287,23.536630,-0.0110,-1.218
1870.00,9.215425,25.03299,-0.000288,23.536306,-0.0111,-1.217
1872.00,9.157103,25.03233,-0.000288,23.536793,-0.0111,-1.218
1874.00,9.092917,25.03230,-0.000288,23.536568,-0.0111,-1.218
1876.00,9.026904,25.03272,-0.000290,23.537215,-0.0110,-1.218
1878.00,8.961203,25.03360,-0.000289,23.537148,-0.0111,-1.219
1880.00,8.900634,25.03306,-0.000288,23.537274,-0.0111,-1.220
1882.00,8.847595,25.03305,-0.000290,23.537962,-0.0111,-1.219
1884.00,8.821636,25.03320,-0.000290,23.537293,-0.0111,-1.220
1886.00,8.822304,25.03292,-0.000291,23.537088,-0.0110,-1.220
1888.00,8.834295,25.03266,-0.000291,23.536821,-0.0110,-1.219
1890.00,8.858730,25.03231,-0.000292,23.537464,-0.0110,-1.219
1892.00,8.891327,25.03161,-0.000291,23.536888,-0.0110,-1.219
1894.00,8.927193,25.03192,-0.000291,23.537127,-0.0110,-1.219
1896.00,8.960845,25.03213,-0.000290,23.536851,-0.0111,-1.219
1898.00,8.994081,25.03306,-0.000289,23.536773,-0.0110,-1.218
1900.00,9.025705,25.03257,-0.000288,23.536869,-0.0110,-1.219
1902.00,9.055218,25.03236,-0.000290,23.536589,-0.0110,-1.219
1904.00,9.080963,25.03319,-0.000289,23.537261,-0.0110,-1.219
1906.00,9.103081,25.03441,-0.000289,23.536648,-0.0110,-1.219
1908.00,9.124348,25.03413,-0.000290,23.536210,-0.0110,-1.219
1910.00,9.142591,25.03447,-0.000289,23.536334,-0.0111,-1.218
1912.00,9.158301,25.03457,-0.000288,23.537774,-0.0110,-1.218
1914.00,9.172650,25.03467,-0.000288,23.537202,-0.0110,-1.219
1916.00,9.186416,25.03418,-0.000288,23.536538,-0.0110,-1.219
1918.00,9.197586,25.03325,-0.000289,23.536990,-0.0110,-1.218
1920.00,9.206776,25.03470,-0.000288,23.537101,-0.0111,-1.218
1922.00,9.214693,25.03427,-0.000289,23.536891,-0.0111,-1.219
1924.00,9.222552,25.03357,-0.000288,23.536800,-0.0110,-1.219
1926.00,9.228597,25.03379,-0.000285,23.537068,-0.0110,-1.218
1928.00,9.234173,25.03391,-0.000286,23.537369,-0.0110,-1.219
1930.00,9.239319,25.03464,-0.000287,23.537083,-0.0110,-1.219
1932.00,9.243620,25.03413,-0.000288,23.537549,-0.0110,-1.219
1934.00,9.247386,25.03418,-0.000288,23.537692,-0.0110,-1.219
1936.00,9.250688,25.03461,-0.000287,23.537681,-0.0110,-1.218
1938.00,9.253851,25.03493,-0.000287,23.537048,-0.0110,-1.218
1940.00,9.256383,25.03408,-0.000287,23.536992,-0.0110,-1.218
1942.00,9.258408,25.03476,-0.000286,23.536711,-0.0110,-1.219
1944.00,9.259506,25.03477,-0.000286,23.537796,-0.0110,-1.219
1946.00,9.261792,25.03449,-0.000287,23.537040,-0.0110,-1.219
1948.00,9.262909,25.03463,-0.000286,23.537215,-0.0110,-1.218
1950.00,9.265040,25.03428,-0.000287,23.536691,-0.0110,-1.218
1952.00,9.266866,25.03419,-0.000286,23.537614,-0.0110,-1.219
1954.00,9.268292,25.03423,-0.000287,23.537332,-0.0110,-1.218
1956.00,9.269560,25.03468,-0.000286,23.537098,-0.0110,-1.218
1958.00,9.270184,25.03449,-0.000286,23.537087,-0.0110,-1.219
1960.00,9.271414,25.03515,-0.000287,23.537259,-0.0110,-1.219
1962.00,9.272525,25.03399,-0.000286,23.537343,-0.0110,-1.218
1964.00,9.273801,25.03446,-0.000288,23.536851,-0.0110,-1.219
1966.00,9.273835,25.03472,-0.000288,23.537257,-0.0110,-1.218
1968.00,9.273237,25.03427,-0.000287,23.537722,-0.0110,-1.218
1970.00,9.274030,25.03446,-0.000287,23.537020,-0.0110,-1.219
1972.00,9.274686,25.03448,-0.000286,23.537321,-0.0110,-1.218
1974.00,9.274279,25.03420,-0.000288,23.536767,-0.0111,-1.219
1976.00,9.275163,25.03427,-0.000288,23.537733,-0.0110,-1.219
1978.00,9.275929,25.03467,-0.000287,23.537347,-0.0110,-1.218
1980.00,9.277277,25.03413,-0.000287,23.536947,-0.0111,-1.218
1982.00,9.277387,25.03434,-0.000287,23.537900,-0.0110,-1.219
1984.00,9.277054,25.03361,-0.000287,23.536776,-0.0110,-1.218
1986.00,9.277835,25.03422,-0.000286,23.537096,-0.0110,-1.219
1988.00,9.278949,25.03390,-0.000287,23.536700,-0.0111,-1.218
1990.00,9.278959,25.03393,-0.000288,23.536849,-0.0111,-1.218
1992.00,9.279150,25.03373,-0.000288,23.537410,-0.0110,-1.219
1994.00,9.279206,25.03438,-0.000287,23.537542,-0.0111,-1.219
1996.00,9.279774,25.03432,-0.000288,23.536652,-0.0111,-1.218
1998.00,9.279567,25.03429,-0.000288,23.536427,-0.0111,-1.219
2000.00,9.279581,25.03426,-0.000288,23.537269,-0.0110,-1.219
2002.00,9.279948,25.03383,-0.000289,23.536997,-0.0110,-1.219
2004.00,9.280783,25.03400,-0.000288,23.535990,-0.0110,-1.218
2006.00,9.280471,25.03276,-0.000288,23.536594,-0.0111,-1.218
2008.00,9.280686,25.03308,-0.000288,23.537161,-0.0111,-1.219
2010.00,9.281458,25.03389,-0.000286,23.536916,-0.0111,-1.218
2012.00,9.280776,25.03363,-0.000287,23.537348,-0.0110,-1.218
2014.00,9.281036,25.03369,-0.000289,23.536457,-0.0110,-1.218
2016.00,9.281178,25.03425,-0.000287,23.537064,-0.0110,-1.219
2018.00,9.281338,25.03441,-0.000287,23.536670,-0.0110,-1.219
2020.00,9.281206,25.03458,-0.000289,23.536683,-0.0110,-1.219
2022.00,9.281619,25.03507,-0.000289,23.536358,-0.0110,-1.219
2024.00,9.282239,25.03460,-0.000287,23.536275,-0.0110,-1.218
2026.00,9.282926,25.03441,-0.000287,23.537187,-0.0111,-1.218
2028.00,9.282201,25.03484,-0.000287,23.536949,-0.0110,-1.219
2030.00,9.282402,25.03471,-0.000288,23.537042,-0.0111,-1.219
2032.00,9.282950,25.03523,-0.000287,23.537386,-0.0110,-1.218
2034.00,9.282081,25.03459,-0.000288,23.536674,-0.0110,-1.219
2036.00,9.281689,25.03423,-0.000287,23.535964,-0.0110,-1.218
2038.00,9.281080,25.03469,-0.000287,23.536856,-0.0110,-1.217
2040.00,9.281010,25.03590,-0.000287,23.537254,-0.0110,-1.218
2042.00,9.281641,25.03541,-0.000287,23.536414,-0.0111,-1.220
2044.00,9.282113,25.03596,-0.000288,23.537309,-0.0111,-1.219
2046.00,9.281668,25.03554,-0.000288,23.536715,-0.0111,-1.218
2048.00,9.281543,25.03534,-0.000288,23.537157,-0.0110,-1.219
2050.00,9.282582,25.03530,-0.000288,23.537358,-0.0110,-1.219
2052.00,9.281604,25.03579,-0.000285,23.536303,-0.0110,-1.219
2054.00,9.281149,25.03572,-0.000286,23.537623,-0.0110,-1.218
2056.00,9.281360,25.03517,-0.000287,23.537750,-0.0110,-1.218
2058.00,9.281613,25.03476,-0.000287,23.536639,-0.0110,-1.219
2060.00,9.281254,25.03521,-0.000286,23.537040,-0.0110,-1.219
2062.00,9.282255,25.03545,-0.000286,23.537042,-0.0110,-1.218
2064.00,9.281995,25.03489,-0.000287,23.537211,-0.0110,-1.219
2066.00,9.282827,25.03576,-0.000286,23.537005,-0.0110,-1.219
2068.00,9.283132,25.03544,-0.000287,23.537036,-0.0110,-1.218
2070.00,9.282900,25.03478,-0.000287,23.537101,-0.0110,-1.219
2072.00,9.282282,25.03536,-0.000287,23.537700,-0.0110,-1.218
2074.00,9.282675,25.03507,-0.000287,23.536564,-0.0110,-1.218
2076.00,9.281911,25.03471,-0.000286,23.536505,-0.0110,-1.218
2078.00,9.281749,25.03503,-0.000286,23.537146,-0.0110,-1.218
2080.00,9.282213,25.03462,-0.000286,23.537278,-0.0110,-1.219
2082.00,9.282022,25.03510,-0.000287,23.536825,-0.0110,-1.219
2084.00,9.282020,25.03477,-0.000288,23.536613,-0.0111,-1.218
2086.00,9.282116,25.03470,-0.000288,23.537165,-0.0110,-1.219
2088.00,9.281952,25.03511,-0.000287,23.537155,-0.0111,-1.219
2090.00,9.282898,25.03421,-0.000286,23.537072,-0.0110,-1.218
2092.00,9.282771,25.03530,-0.000286,23.537081,-0.0110,-1.218
2094.00,9.282097,25.03547,-0.000286,23.537590,-0.0110,-1.219
2096.00,9.281838,25.03491,-0.000286,23.536665,-0.0110,-1.218
2098.00,9.282955,25.03495,-0.000285,23.536700,-0.0110,-1.218
2100.00,9.283066,25.03501,-0.000286,23.538123,-0.0110,-1.219
2102.00,9.283508,25.03496,-0.000286,23.537497,-0.0111,-1.219
2104.00,9.282799,25.03548,-0.000288,23.536873,-0.0110,-1.219
2106.00,9.282705,25.03584,-0.000289,23.536587,-0.0111,-1.218
2108.00,9.283522,25.03560,-0.000287,23.537378,-0.0110,-1.219
2110.00,9.282746,25.03576,-0.000286,23.536321,-0.0110,-1.218
2112.00,9.281985,25.03583,-0.000286,23.537640,-0.0110,-1.218
2114.00,9.282139,25.03535,-0.000287,23.538151,-0.0110,-1.219
2116.00,9.281859,25.03585,-0.000287,23.536386,-0.0110,-1.219
2118.00,9.281307,25.03561,-0.000287,23.537172,-0.0111,-1.218
2120.00,9.280910,25.03586,-0.000286,23.537510,-0.0110,-1.218
2122.00,9.281521,25.03539,-0.000287,23.536622,-0.0110,-1.219
2124.00,9.281910,25.03499,-0.000286,23.536945,-0.0110,-1.218
2126.00,9.282475,25.03516,-0.000285,23.537477,-0.0110,-1.219
2128.00,9.282142,25.03608,-0.000287,23.537469,-0.0110,-1.219
2130.00,9.280660,25.03572,-0.000286,23.537976,-0.0110,-1.218
2132.00,9.279934,25.03541,-0.000286,23.537081,-0.0110,-1.219
2134.00,9.280646,25.03442,-0.000286,23.537166,-0.0110,-1.219
2136.00,9.281860,25.03533,-0.000286,23.536838,-0.0110,-1.218
2138.00,9.282621,25.03520,-0.000287,23.536734,-0.0110,-1.219
2140.00,9.282364,25.03499,-0.000286,23.537850,-0.0110,-1.218
2142.00,9.282017,25.03503,-0.000286,23.537737,-0.0110,-1.218
2144.00,9.282588,25.03514,-0.000287,23.537542,-0.0110,-1.218
2146.00,9.282366,25.03448,-0.000286,23.537031,-0.0110,-1.218
2148.00,9.281692,25.03535,-0.000287,23.537653,-0.0110,-1.219
2150.00,9.282028,25.03555,-0.000285,23.537335,-0.0110,-1.219
2152.00,9.282700,25.03530,-0.000286,23.536589,-0.0110,-1.218
2154.00,9.281760,25.03492,-0.000286,23.536930,-0.0110,-1.219
2156.00,9.281045,25.03512,-0.000286,23.537367,-0.0110,-1.218
2158.00,9.281351,25.03525,-0.000286,23.537150,-0.0110,-1.218
2160.00,9.282715,25.03589,-0.000286,23.538355,-0.0110,-1.219
2162.00,9.282598,25.03548,-0.000286,23.537402,-0.0110,-1.219
@8,8.0000,16.0
2164.00,9.283649,25.03559,-0.000286,23.537230,-0.0110,-1.218
2166.00,9.282778,25.03484,-0.000286,23.537973,-0.0110,-1.218
2168.00,9.270644,25.03532,-0.000286,23.537926,-0.0110,-1.217
2170.00,9.232297,25.03531,-0.000286,23.537781,-0.0110,-1.217
2172.00,9.180334,25.03519,-0.000288,23.537187,-0.0110,-1.217
2174.00,9.120714,25.03585,-0.000286,23.537051,-0.0110,-1.217
2176.00,9.056516,25.03532,-0.000289,23.537635,-0.0110,-1.218
2178.00,8.991677,25.03608,-0.000288,23.537139,-0.0110,-1.218
2180.00,8.929145,25.03549,-0.000290,23.537462,-0.0110,-1.220
2182.00,8.873394,25.03485,-0.000291,23.536979,-0.0110,-1.219
2184.00,8.838429,25.03505,-0.000290,23.537191,-0.0110,-1.220
2186.00,8.830827,25.03567,-0.000290,23.537127,-0.0110,-1.220
2188.00,8.836512,25.03532,-0.000290,23.537313,-0.0110,-1.219
2190.00,8.855604,25.03590,-0.000290,23.536899,-0.0110,-1.219
2192.00,8.884167,25.03552,-0.000289,23.536877,-0.0110,-1.219
2194.00,8.916349,25.03562,-0.000289,23.537075,-0.0110,-1.219
2196.00,8.950257,25.03529,-0.000288,23.537068,-0.0110,-1.218
2198.00,8.983886,25.03548,-0.000289,23.537296,-0.0110,-1.218
2200.00,9.016974,25.03607,-0.000289,23.537566,-0.0110,-1.218
2202.00,9.046538,25.03579,-0.000289,23.537794,-0.0110,-1.219
2204.00,9.073037,25.03556,-0.000289,23.537674,-0.0110,-1.218
2206.00,9.097333,25.03525,-0.000290,23.537074,-0.0110,-1.218
2208.00,9.118207,25.03474,-0.000289,23.536709,-0.0110,-1.218
2210.00,9.137088,25.03517,-0.000289,23.536479,-0.0110,-1.218
2212.00,9.153180,25.03527,-0.000287,23.537231,-0.0110,-1.218
2214.00,9.167220,25.03590,-0.000288,23.537759,-0.0110,-1.219
2216.00,9.179923,25.03529,-0.000289,23.537893,-0.0110,-1.218
2218.00,9.191382,25.03598,-0.000289,23.537343,-0.0110,-1.218
2220.00,9.201758,25.03570,-0.000288,23.536774,-0.0110,-1.218
2222.00,9.210030,25.03571,-0.000287,23.537391,-0.0110,-1.218
2224.00,9.216695,25.03516,-0.000287,23.536836,-0.0110,-1.219
2226.00,9.223254,25.03589,-0.000287,23.537343,-0.0110,-1.218
2228.00,9.229261,25.03676,-0.000286,23.536962,-0.0111,-1.218
2230.00,9.233794,25.03598,-0.000287,23.536236,-0.0110,-1.218
2232.00,9.238301,25.03583,-0.000285,23.537397,-0.0110,-1.217
2234.00,9.243694,25.03608,-0.000287,23.536893,-0.0110,-1.218
2236.00,9.248500,25.03615,-0.000286,23.537055,-0.0110,-1.218
2238.00,9.251200,25.03632,-0.000287,23.537460,-0.0110,-1.219
2240.00,9.252458,25.03664,-0.000288,23.537113,-0.0110,-1.218
2242.00,9.254024,25.03690,-0.000288,23.537573,-0.0110,-1.218
2244.00,9.257008,25.03654,-0.000286,23.537603,-0.0110,-1.218
2246.00,9.259199,25.03679,-0.000285,23.536709,-0.0110,-1.218
2248.00,9.261078,25.03714,-0.000285,23.537378,-0.0110,-1.218
2250.00,9.262861,25.03648,-0.000286,23.537074,-0.0110,-1.218
2252.00,9.263503,25.03654,-0.000287,23.537443,-0.0110,-1.218
2254.00,9.264227,25.03636,-0.000286,23.537189,-0.0110,-1.218
2256.00,9.266478,25.03723,-0.000285,23.536873,-0.0110,-1.218
2258.00,9.268501,25.03644,-0.000286,23.536830,-0.0110,-1.217
2260.00,9.269250,25.03621,-0.000287,23.537192,-0.0111,-1.218
2262.00,9.270632,25.03624,-0.000287,23.537510,-0.0110,-1.219
2264.00,9.270885,25.03614,-0.000287,23.536622,-0.0110,-1.218
2266.00,9.271245,25.03681,-0.000287,23.537785,-0.0111,-1.218
2268.00,9.272191,25.03668,-0.000288,23.537573,-0.0111,-1.219
2270.00,9.272541,25.03628,-0.000287,23.536878,-0.0111,-1.218
2272.00,9.272451,25.03637,-0.000286,23.537378,-0.0110,-1.217
2274.00,9.273108,25.03606,-0.000286,23.537025,-0.0111,-1.218
2276.00,9.273458,25.03695,-0.000286,23.537107,-0.0110,-1.219
2278.00,9.274273,25.03700,-0.000287,23.536904,-0.0110,-1.218
2280.00,9.274727,25.03615,-0.000287,23.537363,-0.0110,-1.219
2282.00,9.275236,25.03631,-0.000287,23.537274,-0.0110,-1.219
2284.00,9.275052,25.03627,-0.000286,23.536787,-0.0110,-1.218
2286.00,9.275834,25.03635,-0.000286,23.537248,-0.0110,-1.218
2288.00,9.276513,25.03704,-0.000287,23.537068,-0.0110,-1.218
2290.00,9.276656,25.03663,-0.000287,23.536739,-0.0111,-1.218
2292.00,9.276331,25.03658,-0.000286,23.536964,-0.0110,-1.218
2294.00,9.275832,25.03556,-0.000287,23.537458,-0.0110,-1.218
2296.00,9.276094,25.03598,-0.000286,23.537687,-0.0110,-1.218
2298.00,9.276248,25.03595,-0.000287,23.536789,-0.0110,-1.218
2300.00,9.276249,25.03642,-0.000286,23.536849,-0.0110,-1.217
2302.00,9.276383,25.03621,-0.000286,23.537161,-0.0110,-1.218
2304.00,9.276593,25.03656,-0.000287,23.536390,-0.0110,-1.218
2306.00,9.276066,25.03650,-0.000287,23.536955,-0.0110,-1.218
2308.00,9.275405,25.03672,-0.000287,23.537378,-0.0111,-1.218
2310.00,9.275523,25.03697,-0.000286,23.536984,-0.0110,-1.218
2312.00,9.275483,25.03698,-0.000286,23.537129,-0.0110,-1.218
2314.00,9.275518,25.03647,-0.000287,23.537137,-0.0110,-1.218
2316.00,9.275254,25.03611,-0.000287,23.537584,-0.0110,-1.218
2318.00,9.275137,25.03685,-0.000286,23.537261,-0.0110,-1.217
2320.00,9.275671,25.03710,-0.000286,23.536602,-0.0110,-1.217
2322.00,9.276347,25.03731,-0.000288,23.536550,-0.0110,-1.218
2324.00,9.277115,25.03709,-0.000287,23.536960,-0.0110,-1.218
2326.00,9.276741,25.03656,-0.000287,23.536503,-0.0110,-1.219
2328.00,9.277195,25.03691,-0.000286,23.536938,-0.0110,-1.217
2330.00,9.277557,25.03669,-0.000286,23.537714,-0.0110,-1.217
2332.00,9.276873,25.03694,-0.000286,23.537222,-0.0110,-1.218
2334.00,9.276816,25.03667,-0.000286,23.537393,-0.0110,-1.218
2336.00,9.277081,25.03570,-0.000286,23.537980,-0.0110,-1.218
2338.00,9.276847,25.03581,-0.000287,23.537794,-0.0110,-1.218
2340.00,9.277624,25.03667,-0.000285,23.537731,-0.0110,-1.217
2342.00,9.277964,25.03656,-0.000286,23.537309,-0.0110,-1.218
2344.00,9.277919,25.03663,-0.000286,23.536524,-0.0110,-1.218
2346.00,9.278242,25.03640,-0.000286,23.537211,-0.0110,-1.219
2348.00,9.278263,25.03526,-0.000287,23.537432,-0.0110,-1.218
2350.00,9.278360,25.03638,-0.000287,23.537356,-0.0110,-1.218
2352.00,9.278364,25.03702,-0.000287,23.537640,-0.0110,-1.218
2354.00,9.278448,25.03739,-0.000286,23.537347,-0.0110,-1.218
2356.00,9.279398,25.03684,-0.000286,23.536696,-0.0110,-1.219
2358.00,9.279395,25.03678,-0.000286,23.537283,-0.0110,-1.218
2360.00,9.279642,25.03665,-0.000287,23.536713,-0.0110,-1.219
2362.00,9.279554,25.03702,-0.000286,23.536522,-0.0110,-1.218
2364.00,9.279516,25.03761,-0.000286,23.537380,-0.0110,-1.218
2366.00,9.278305,25.03683,-0.000286,23.537532,-0.0110,-1.218
2368.00,9.277699,25.03675,-0.000286,23.536953,-0.0111,-1.219
2370.00,9.277917,25.03725,-0.000285,23.536576,-0.0111,-1.218
2372.00,9.277880,25.03644,-0.000285,23.537118,-0.0110,-1.218
2374.00,9.278360,25.03722,-0.000286,23.537133,-0.0110,-1.218
2376.00,9.277951,25.03696,-0.000286,23.537432,-0.0110,-1.218
2378.00,9.278134,25.03713,-0.000284,23.536613,-0.0110,-1.218
2380.00,9.277753,25.03652,-0.000287,23.537287,-0.0110,-1.219
2382.00,9.277874,25.03659,-0.000287,23.537066,-0.0110,-1.219
2384.00,9.278934,25.03748,-0.000287,23.537623,-0.0110,-1.218
2386.00,9.279134,25.03751,-0.000286,23.537317,-0.0110,-1.218
2388.00,9.278538,25.03716,-0.000286,23.537127,-0.0111,-1.218
2390.00,9.277994,25.03718,-0.000286,23.537330,-0.0110,-1.218
2392.00,9.278452,25.03631,-0.000286,23.537707,-0.0110,-1.218
2394.00,9.279482,25.03738,-0.000286,23.537161,-0.0110,-1.218
2396.00,9.279812,25.03743,-0.000286,23.536936,-0.0110,-1.218
2398.00,9.279745,25.03768,-0.000287,23.536479,-0.0110,-1.219
2400.00,9.279568,25.03768,-0.000288,23.537174,-0.0110,-1.218
2402.00,9.278814,25.03641,-0.000287,23.537577,-0.0110,-1.218
2404.00,9.278606,25.03657,-0.000287,23.536769,-0.0110,-1.218
2406.00,9.278743,25.03674,-0.000287,23.536559,-0.0110,-1.218
2408.00,9.278186,25.03764,-0.000285,23.538181,-0.0110,-1.218
2410.00,9.277792,25.03673,-0.000286,23.537583,-0.0110,-1.219
2412.00,9.277711,25.03767,-0.000286,23.536767,-0.0110,-1.218
2414.00,9.277639,25.03756,-0.000287,23.536806,-0.0110,-1.219
2416.00,9.277572,25.03851,-0.000286,23.537685,-0.0110,-1.218
2418.00,9.278095,25.03779,-0.000286,23.537269,-0.0110,-1.218
2420.00,9.278596,25.03751,-0.000286,23.537313,-0.0110,-1.219
2422.00,9.278090,25.03773,-0.000286,23.537040,-0.0110,-1.219
2424.00,9.279085,25.03750,-0.000286,23.537111,-0.0110,-1.218
2426.00,9.278727,25.03723,-0.000285,23.536923,-0.0110,-1.218
2428.00,9.278688,25.03710,-0.000286,23.536743,-0.0110,-1.218
2430.00,9.279746,25.03689,-0.000286,23.536867,-0.0110,-1.218
2432.00,9.279562,25.03722,-0.000287,23.537408,-0.0110,-1.218
2434.00,9.279885,25.03720,-0.000286,23.536336,-0.0110,-1.218
2436.00,9.280601,25.03745,-0.000286,23.537467,-0.0110,-1.219
2438.00,9.279646,25.03865,-0.000286,23.536888,-0.0110,-1.219
2440.00,9.279648,25.03765,-0.000287,23.536860,-0.0110,-1.218
2442.00,9.279992,25.03749,-0.000287,23.538032,-0.0111,-1.219
2444.00,9.279545,25.03786,-0.000287,23.537393,-0.0110,-1.219
2446.00,9.278784,25.03740,-0.000287,23.536412,-0.0110,-1.218
2448.00,9.278059,25.03760,-0.000286,23.537601,-0.0110,-1.219
2450.00,9.278292,25.03801,-0.000288,23.536826,-0.0111,-1.219
2452.00,9.277422,25.03818,-0.000287,23.536904,-0.0110,-1.218
2454.00,9.276888,25.03864,-0.000286,23.537490,-0.0110,-1.217
2456.00,9.276828,25.03827,-0.000286,23.536390,-0.0110,-1.218
2458.00,9.277174,25.03811,-0.000287,23.536533,-0.0110,-1.219
2460.00,9.278296,25.03872,-0.000287,23.537205,-0.0110,-1.219
2462.00,9.278662,25.03838,-0.000286,23.537908,-0.0111,-1.219
@9,8.0000,16.0
2464.00,9.278511,25.03761,-0.000287,23.537544,-0.0110,-1.218
2466.00,9.276765,25.03786,-0.000288,23.536579,-0.0110,-1.218
2468.00,9.263322,25.03808,-0.000285,23.537497,-0.0110,-1.217
2470.00,9.224096,25.03881,-0.000286,23.537228,-0.0110,-1.218
2472.00,9.174723,25.03842,-0.000287,23.537014,-0.0110,-1.218
2474.00,9.116661,25.03808,-0.000286,23.537166,-0.0111,-1.218
2476.00,9.053297,25.03809,-0.000288,23.537376,-0.0110,-1.219
2478.00,8.990257,25.03821,-0.000288,23.537061,-0.0110,-1.219
2480.00,8.930613,25.03834,-0.000288,23.537486,-0.0110,-1.219
2482.00,8.876862,25.03840,-0.000289,23.537029,-0.0110,-1.219
2484.00,8.844402,25.03862,-0.000289,23.537505,-0.0110,-1.221
2486.00,8.838357,25.03878,-0.000289,23.538179,-0.0110,-1.220
2488.00,8.844578,25.03819,-0.000289,23.536847,-0.0110,-1.220
2490.00,8.863337,25.03762,-0.000289,23.536908,-0.0110,-1.220
2492.00,8.891085,25.03773,-0.000290,23.537402,-0.0110,-1.219
2494.00,8.922443,25.03814,-0.000289,23.537432,-0.0110,-1.219
2496.00,8.953835,25.03728,-0.000288,23.537133,-0.0110,-1.219
2498.00,8.985630,25.03829,-0.000288,23.536878,-0.0110,-1.219
2500.00,9.016197,25.03786,-0.000290,23.536713,-0.0110,-1.219
2502.00,9.044936,25.03823,-0.000287,23.537477,-0.0110,-1.218
2504.00,9.071579,25.03774,-0.000288,23.537462,-0.0110,-1.218
2506.00,9.095007,25.03798,-0.000289,23.536819,-0.0110,-1.219
2508.00,9.116096,25.03854,-0.000288,23.536745,-0.0110,-1.219
2510.00,9.134097,25.03853,-0.000289,23.536321,-0.0110,-1.218
2512.00,9.151161,25.03837,-0.000288,23.536977,-0.0110,-1.219
2514.00,9.166048,25.03904,-0.000288,23.537908,-0.0110,-1.220
2516.00,9.179370,25.03877,-0.000288,23.537597,-0.0110,-1.218
2518.00,9.190739,25.03831,-0.000288,23.538248,-0.0110,-1.218
2520.00,9.199999,25.03876,-0.000288,23.537623,-0.0110,-1.218
2522.00,9.209140,25.03897,-0.000288,23.536806,-0.0110,-1.219
2524.00,9.216258,25.03817,-0.000289,23.537467,-0.0110,-1.219
2526.00,9.222169,25.03906,-0.000286,23.537096,-0.0110,-1.218
2528.00,9.227287,25.03942,-0.000284,23.537074,-0.0110,-1.218
2530.00,9.232632,25.03885,-0.000287,23.537257,-0.0110,-1.219
2532.00,9.236689,25.03884,-0.000287,23.538015,-0.0110,-1.219
2534.00,9.240202,25.03883,-0.000286,23.537413,-0.0110,-1.218
2536.00,9.243263,25.03807,-0.000286,23.536951,-0.0110,-1.219
2538.00,9.246318,25.03853,-0.000286,23.537531,-0.0110,-1.218
2540.00,9.248820,25.03819,-0.000286,23.537744,-0.0110,-1.219
2542.00,9.251039,25.03821,-0.000286,23.537027,-0.0110,-1.219
2544.00,9.252927,25.03788,-0.000286,23.536917,-0.0110,-1.218
2546.00,9.254006,25.03816,-0.000286,23.537257,-0.0110,-1.218
2548.00,9.255302,25.03782,-0.000286,23.537687,-0.0110,-1.220
2550.00,9.256074,25.03780,-0.000286,23.537410,-0.0110,-1.219
2552.00,9.256769,25.03828,-0.000285,23.537882,-0.0110,-1.218
2554.00,9.258178,25.03803,-0.000286,23.536995,-0.0110,-1.219
2556.00,9.258947,25.03838,-0.000286,23.537326,-0.0110,-1.219
2558.00,9.260120,25.03862,-0.000285,23.537410,-0.0110,-1.218
2560.00,9.261577,25.03826,-0.000285,23.537168,-0.0110,-1.218
2562.00,9.261982,25.03796,-0.000285,23.536587,-0.0110,-1.219
2564.00,9.262828,25.03775,-0.000286,23.537048,-0.0110,-1.219
2566.00,9.264474,25.03797,-0.000287,23.537363,-0.0110,-1.219
2568.00,9.265069,25.03762,-0.000285,23.537332,-0.0110,-1.218
2570.00,9.266047,25.03779,-0.000285,23.536899,-0.0111,-1.219
2572.00,9.267602,25.03742,-0.000286,23.537031,-0.0110,-1.219
2574.00,9.267654,25.03771,-0.000286,23.536871,-0.0110,-1.218
2576.00,9.268402,25.03784,-0.000286,23.537252,-0.0111,-1.219
2578.00,9.269819,25.03807,-0.000286,23.537549,-0.0110,-1.218
2580.00,9.269650,25.03785,-0.000286,23.537672,-0.0110,-1.219
2582.00,9.269617,25.03780,-0.000287,23.536784,-0.0110,-1.219
2584.00,9.269550,25.03747,-0.000287,23.537209,-0.0110,-1.219
2586.00,9.270221,25.03786,-0.000285,23.537683,-0.0111,-1.219
2588.00,9.270768,25.03770,-0.000286,23.537597,-0.0110,-1.219
2590.00,9.271845,25.03738,-0.000287,23.537757,-0.0110,-1.218
2592.00,9.271576,25.03801,-0.000286,23.537488,-0.0110,-1.218
2594.00,9.271819,25.03792,-0.000287,23.536726,-0.0110,-1.218
2596.00,9.272496,25.03758,-0.000287,23.537254,-0.0110,-1.219
2598.00,9.274016,25.03772,-0.000286,23.537300,-0.0110,-1.219
2600.00,9.273511,25.03745,-0.000286,23.536791,-0.0111,-1.219
2602.00,9.274165,25.03766,-0.000287,23.537724,-0.0110,-1.219
2604.00,9.274226,25.03833,-0.000288,23.537750,-0.0110,-1.218
2606.00,9.273699,25.03761,-0.000286,23.536643,-0.0110,-1.219
2608.00,9.273386,25.03708,-0.000287,23.537170,-0.0110,-1.218
2610.00,9.273607,25.03752,-0.000287,23.537324,-0.0111,-1.219
2612.00,9.273269,25.03752,-0.000288,23.536702,-0.0110,-1.219
2614.00,9.273573,25.03691,-0.000287,23.538043,-0.0111,-1.218
2616.00,9.273388,25.03695,-0.000286,23.536930,-0.0111,-1.218
2618.00,9.272866,25.03660,-0.000287,23.537412,-0.0110,-1.219
2620.00,9.272947,25.03661,-0.000288,23.536721,-0.0110,-1.219
2622.00,9.274490,25.03731,-0.000287,23.536592,-0.0110,-1.219
2624.00,9.274179,25.03681,-0.000287,23.536799,-0.0110,-1.218
2626.00,9.274120,25.03742,-0.000286,23.536760,-0.0110,-1.218
2628.00,9.274393,25.03759,-0.000286,23.536617,-0.0110,-1.219
2630.00,9.275006,25.03769,-0.000286,23.537224,-0.0110,-1.219
2632.00,9.274560,25.03874,-0.000286,23.537235,-0.0110,-1.218
2634.00,9.274962,25.03790,-0.000286,23.538028,-0.0110,-1.219
2636.00,9.274831,25.03701,-0.000286,23.537768,-0.0110,-1.218
2638.00,9.275293,25.03696,-0.000286,23.537035,-0.0110,-1.219
2640.00,9.275177,25.03730,-0.000287,23.537276,-0.0110,-1.219
2642.00,9.275185,25.03734,-0.000286,23.537679,-0.0110,-1.219
2644.00,9.274570,25.03728,-0.000287,23.537839,-0.0110,-1.218
2646.00,9.274584,25.03656,-0.000287,23.537921,-0.0110,-1.218
2648.00,9.274048,25.03616,-0.000287,23.537267,-0.0111,-1.218
2650.00,9.274045,25.03616,-0.000287,23.537161,-0.0111,-1.219
2652.00,9.273288,25.03683,-0.000287,23.537220,-0.0111,-1.218
2654.00,9.274605,25.03708,-0.000287,23.537488,-0.0111,-1.218
2656.00,9.275293,25.03686,-0.000286,23.537575,-0.0110,-1.218
2658.00,9.275284,25.03693,-0.000287,23.537306,-0.0111,-1.219
2660.00,9.275220,25.03662,-0.000287,23.537048,-0.0110,-1.219
2662.00,9.274950,25.03689,-0.000286,23.537499,-0.0110,-1.218
2664.00,9.275071,25.03538,-0.000286,23.537664,-0.0111,-1.218
2666.00,9.274964,25.03610,-0.000286,23.537999,-0.0111,-1.218
2668.00,9.275072,25.03653,-0.000288,23.536836,-0.0111,-1.219
2670.00,9.275473,25.03651,-0.000287,23.536293,-0.0111,-1.219
2672.00,9.275860,25.03635,-0.000287,23.537036,-0.0110,-1.218
2674.00,9.275740,25.03645,-0.000286,23.537365,-0.0110,-1.219
2676.00,9.274779,25.03699,-0.000287,23.536988,-0.0110,-1.218
2678.00,9.273780,25.03686,-0.000288,23.536403,-0.0110,-1.219
2680.00,9.274443,25.03609,-0.000288,23.536371,-0.0111,-1.219
2682.00,9.275346,25.03679,-0.000288,23.536737,-0.0111,-1.218
2684.00,9.274603,25.03700,-0.000287,23.536960,-0.0111,-1.218
2686.00,9.275127,25.03629,-0.000287,23.537330,-0.0111,-1.218
2688.00,9.275940,25.03626,-0.000286,23.536542,-0.0110,-1.219
2690.00,9.275694,25.03641,-0.000286,23.536934,-0.0110,-1.218
2692.00,9.275413,25.03623,-0.000287,23.537859,-0.0111,-1.218
2694.00,9.276132,25.03524,-0.000287,23.536984,-0.0111,-1.218
2696.00,9.276347,25.03602,-0.000287,23.536637,-0.0111,-1.219
2698.00,9.275757,25.03601,-0.000286,23.536592,-0.0111,-1.218
2700.00,9.274398,25.03610,-0.000288,23.537088,-0.0111,-1.218
2702.00,9.275229,25.03608,-0.000287,23.537127,-0.0111,-1.218
2704.00,9.274889,25.03581,-0.000287,23.536808,-0.0111,-1.219
2706.00,9.274455,25.03567,-0.000288,23.536776,-0.0111,-1.218
2708.00,9.273836,25.03662,-0.000287,23.537035,-0.0110,-1.218
2710.00,9.275009,25.03651,-0.000287,23.536223,-0.0110,-1.218
2712.00,9.275020,25.03642,-0.000287,23.536882,-0.0111,-1.218
2714.00,9.275099,25.03674,-0.000287,23.537094,-0.0110,-1.219
2716.00,9.274692,25.03624,-0.000287,23.537410,-0.0110,-1.219
2718.00,9.274290,25.03631,-0.000288,23.537744,-0.0111,-1.219
2720.00,9.275007,25.03638,-0.000286,23.537358,-0.0110,-1.217
2722.00,9.274399,25.03614,-0.000286,23.536323,-0.0110,-1.219
2724.00,9.274513,25.03656,-0.000286,23.536971,-0.0110,-1.218
2726.00,9.274963,25.03701,-0.000287,23.537317,-0.0111,-1.218
2728.00,9.274259,25.03595,-0.000287,23.536748,-0.0110,-1.218
2730.00,9.273826,25.03613,-0.000288,23.537752,-0.0110,-1.218
2732.00,9.274264,25.03578,-0.000288,23.536916,-0.0110,-1.218
2734.00,9.274541,25.03584,-0.000287,23.537813,-0.0110,-1.219
2736.00,9.274640,25.03673,-0.000287,23.536910,-0.0110,-1.219
2738.00,9.274954,25.03557,-0.000287,23.536488,-0.0111,-1.218
2740.00,9.275461,25.03529,-0.000287,23.536273,-0.0110,-1.218
2742.00,9.276387,25.03587,-0.000286,23.536252,-0.0111,-1.218
2744.00,9.274806,25.03607,-0.000287,23.537200,-0.0111,-1.218
2746.00,9.273631,25.03651,-0.000287,23.537139,-0.0111,-1.218
2748.00,9.274341,25.03617,-0.000288,23.537425,-0.0111,-1.218
2750.00,9.274810,25.03565,-0.000287,23.536611,-0.0111,-1.218
2752.00,9.274289,25.03580,-0.000287,23.536921,-0.0111,-1.219
2754.00,9.275100,25.03516,-0.000287,23.536806,-0.0111,-1.218
2756.00,9.275042,25.03551,-0.000287,23.536555,-0.0110,-1.217
2758.00,9.274748,25.03584,-0.000287,23.537127,-0.0111,-1.218
2760.00,9.275491,25.03532,-0.000288,23.537280,-0.0110,-1.219
2762.00,9.275462,25.03631,-0.000287,23.536587,-0.0111,-1.218
@10,8.0000,16.0
2764.00,9.275243,25.03598,-0.000287,23.536945,-0.0111,-1.218
2766.00,9.273977,25.03603,-0.000286,23.537081,-0.0111,-1.218
2768.00,9.263787,25.03663,-0.000285,23.537278,-0.0110,-1.217
2770.00,9.229811,25.03682,-0.000285,23.536650,-0.0111,-1.217
2772.00,9.181420,25.03679,-0.000287,23.537179,-0.0110,-1.218
2774.00,9.127377,25.03693,-0.000289,23.537573,-0.0111,-1.218
2776.00,9.069133,25.03677,-0.000288,23.537113,-0.0111,-1.218
2778.00,9.008703,25.03701,-0.000288,23.537252,-0.0110,-1.218
2780.00,8.950735,25.03747,-0.000289,23.537382,-0.0110,-1.219
2782.00,8.897576,25.03738,-0.000288,23.537856,-0.0110,-1.219
2784.00,8.861133,25.03809,-0.000288,23.536932,-0.0110,-1.220
2786.00,8.848535,25.03737,-0.000289,23.536767,-0.0110,-1.220
2788.00,8.849291,25.03790,-0.000290,23.537978,-0.0110,-1.219
2790.00,8.865079,25.03776,-0.000289,23.537798,-0.0110,-1.219
2792.00,8.890269,25.03729,-0.000289,23.537629,-0.0110,-1.218
2794.00,8.919642,25.03626,-0.000290,23.537142,-0.0110,-1.218
2796.00,8.951255,25.03703,-0.000289,23.536826,-0.0111,-1.219
2798.00,8.982575,25.03652,-0.000289,23.536969,-0.0110,-1.219
2800.00,9.012455,25.03669,-0.000289,23.536782,-0.0111,-1.218
2802.00,9.039504,25.03657,-0.000289,23.537027,-0.0111,-1.218
2804.00,9.065786,25.03736,-0.000289,23.537237,-0.0110,-1.218
2806.00,9.089252,25.03837,-0.000288,23.537293,-0.0110,-1.218
2808.00,9.111189,25.03842,-0.000287,23.537854,-0.0110,-1.218
2810.00,9.131279,25.03789,-0.000288,23.537248,-0.0110,-1.218
2812.00,9.147485,25.03782,-0.000288,23.536849,-0.0110,-1.218
2814.00,9.162138,25.03783,-0.000288,23.537428,-0.0111,-1.218
2816.00,9.174832,25.03847,-0.000288,23.536988,-0.0110,-1.219
2818.00,9.185570,25.03894,-0.000288,23.536867,-0.0110,-1.218
2820.00,9.194356,25.03852,-0.000288,23.537308,-0.0110,-1.218
2822.00,9.203418,25.03813,-0.000288,23.537129,-0.0110,-1.218
2824.00,9.212064,25.03800,-0.000289,23.536786,-0.0110,-1.219
2826.00,9.218265,25.03821,-0.000289,23.536258,-0.0110,-1.218
2828.00,9.223317,25.03752,-0.000288,23.536288,-0.0110,-1.218
2830.00,9.228338,25.03827,-0.000287,23.537155,-0.0110,-1.219
2832.00,9.232864,25.03955,-0.000288,23.537139,-0.0110,-1.218
2834.00,9.236375,25.03875,-0.000286,23.537534,-0.0110,-1.218
2836.00,9.239772,25.03802,-0.000286,23.536923,-0.0110,-1.218
2838.00,9.243822,25.03812,-0.000287,23.537347,-0.0111,-1.218
2840.00,9.247155,25.03687,-0.000286,23.537280,-0.0110,-1.218
2842.00,9.249346,25.03842,-0.000286,23.537787,-0.0110,-1.218
2844.00,9.251410,25.03775,-0.000286,23.537181,-0.0110,-1.219
2846.00,9.252396,25.03787,-0.000286,23.537633,-0.0110,-1.218
2848.00,9.254558,25.03774,-0.000286,23.537330,-0.0110,-1.217
2850.00,9.256998,25.03858,-0.000286,23.537352,-0.0110,-1.218
2852.00,9.257510,25.03773,-0.000286,23.537254,-0.0110,-1.219
2854.00,9.259494,25.03789,-0.000287,23.537118,-0.0110,-1.219
2856.00,9.261431,25.03927,-0.000286,23.537506,-0.0110,-1.218
2858.00,9.262673,25.03890,-0.000285,23.537178,-0.0111,-1.218
2860.00,9.263675,25.03841,-0.000286,23.537900,-0.0110,-1.219
2862.00,9.263951,25.03809,-0.000287,23.537536,-0.0110,-1.218
2864.00,9.264400,25.03889,-0.000286,23.537733,-0.0110,-1.218
2866.00,9.265370,25.03891,-0.000286,23.537815,-0.0110,-1.218
2868.00,9.265078,25.03842,-0.000286,23.537662,-0.0110,-1.218
2870.00,9.265970,25.03847,-0.000284,23.536825,-0.0110,-1.218
2872.00,9.267308,25.03936,-0.000285,23.537774,-0.0110,-1.218
2874.00,9.268820,25.03955,-0.000286,23.537488,-0.0110,-1.219
2876.00,9.268021,25.03922,-0.000287,23.537397,-0.0110,-1.218
2878.00,9.268771,25.03888,-0.000287,23.537642,-0.0110,-1.218
2880.00,9.268655,25.03926,-0.000286,23.537902,-0.0110,-1.218
2882.00,9.269179,25.03990,-0.000286,23.537835,-0.0111,-1.218
2884.00,9.268985,25.03901,-0.000286,23.537295,-0.0110,-1.218
2886.00,9.268206,25.03919,-0.000287,23.537978,-0.0110,-1.219
2888.00,9.269086,25.03855,-0.000286,23.538086,-0.0110,-1.218
2890.00,9.269940,25.03961,-0.000286,23.536735,-0.0110,-1.218
2892.00,9.269773,25.03935,-0.000286,23.538051,-0.0110,-1.219
2894.00,9.269883,25.03822,-0.000285,23.537791,-0.0110,-1.218
2896.00,9.270222,25.03928,-0.000285,23.537818,-0.0110,-1.218
2898.00,9.269916,25.03946,-0.000286,23.538093,-0.0110,-1.218
2900.00,9.270846,25.03970,-0.000286,23.536869,-0.0110,-1.218
2902.00,9.271168,25.03988,-0.000287,23.536964,-0.0110,-1.218
2904.00,9.271115,25.03981,-0.000286,23.537365,-0.0111,-1.219
2906.00,9.270971,25.03960,-0.000286,23.537094,-0.0110,-1.219
2908.00,9.271550,25.03940,-0.000287,23.536518,-0.0110,-1.218
2910.00,9.270578,25.03945,-0.000286,23.536997,-0.0111,-1.218
2912.00,9.270775,25.04043,-0.000285,23.536784,-0.0111,-1.219
2914.00,9.270806,25.03977,-0.000285,23.537761,-0.0110,-1.218
2916.00,9.270947,25.04023,-0.000286,23.537538,-0.0110,-1.218
2918.00,9.271181,25.04043,-0.000286,23.537291,-0.0110,-1.218
2920.00,9.271807,25.04036,-0.000287,23.537191,-0.0110,-1.218
2922.00,9.272394,25.03913,-0.000285,23.537965,-0.0110,-1.218
2924.00,9.272245,25.03888,-0.000287,23.537166,-0.0110,-1.218
2926.00,9.272317,25.03944,-0.000285,23.537183,-0.0110,-1.218
2928.00,9.272569,25.04081,-0.000287,23.536518,-0.0110,-1.219
2930.00,9.272776,25.03990,-0.000288,23.537408,-0.0110,-1.218
2932.00,9.272279,25.03962,-0.000288,23.537146,-0.0111,-1.219
2934.00,9.272856,25.04017,-0.000288,23.537185,-0.0111,-1.218
2936.00,9.273781,25.04016,-0.000287,23.537111,-0.0111,-1.218
2938.00,9.272944,25.04012,-0.000287,23.536680,-0.0110,-1.218
2940.00,9.273029,25.03971,-0.000286,23.536485,-0.0110,-1.218
2942.00,9.273455,25.04079,-0.000286,23.536472,-0.0111,-1.219
2944.00,9.274152,25.04069,-0.000286,23.537544,-0.0110,-1.218
2946.00,9.273528,25.04018,-0.000287,23.538246,-0.0110,-1.219
2948.00,9.273034,25.03999,-0.000288,23.537413,-0.0110,-1.218
2950.00,9.272717,25.04023,-0.000286,23.537408,-0.0110,-1.218
2952.00,9.273102,25.03999,-0.000285,23.537259,-0.0111,-1.219
2954.00,9.273554,25.03949,-0.000287,23.536639,-0.0111,-1.218
2956.00,9.274457,25.03967,-0.000287,23.537393,-0.0111,-1.218
2958.00,9.272781,25.03943,-0.000286,23.537701,-0.0110,-1.218
2960.00,9.270531,25.03958,-0.000287,23.537341,-0.0110,-1.220
2962.00,9.270749,25.03929,-0.000287,23.538014,-0.0110,-1.219
2964.00,9.271458,25.03891,-0.000286,23.536643,-0.0110,-1.219
2966.00,9.272000,25.04009,-0.000287,23.537421,-0.0111,-1.218
2968.00,9.273360,25.03917,-0.000285,23.537358,-0.0110,-1.218
2970.00,9.273357,25.03936,-0.000286,23.537490,-0.0111,-1.219
2972.00,9.273291,25.03972,-0.000287,23.536726,-0.0111,-1.219
2974.00,9.273700,25.03960,-0.000286,23.537757,-0.0111,-1.219
2976.00,9.273798,25.03973,-0.000287,23.537230,-0.0110,-1.219
2978.00,9.273844,25.03933,-0.000287,23.536977,-0.0111,-1.218
2980.00,9.273341,25.04011,-0.000286,23.537943,-0.0111,-1.218
2982.00,9.273043,25.04065,-0.000285,23.537620,-0.0110,-1.219
2984.00,9.272705,25.04074,-0.000287,23.537830,-0.0110,-1.219
2986.00,9.272550,25.04091,-0.000288,23.536862,-0.0110,-1.218
2988.00,9.271997,25.04078,-0.000286,23.537226,-0.0110,-1.218
2990.00,9.271457,25.04126,-0.000286,23.538238,-0.0110,-1.219
2992.00,9.271949,25.04117,-0.000286,23.538027,-0.0110,-1.219
2994.00,9.272605,25.04094,-0.000286,23.537174,-0.0110,-1.218
2996.00,9.272672,25.04073,-0.000287,23.537386,-0.0110,-1.219
2998.00,9.273211,25.04022,-0.000287,23.537010,-0.0110,-1.219
3000.00,9.272677,25.04022,-0.000286,23.537434,-0.0111,-1.218
3002.00,9.272451,25.04053,-0.000287,23.537079,-0.0111,-1.219
3004.00,9.271217,25.04053,-0.000286,23.537467,-0.0111,-1.219
3006.00,9.271595,25.04037,-0.000286,23.537675,-0.0111,-1.219
3008.00,9.271941,25.04052,-0.000287,23.538062,-0.0110,-1.219
3010.00,9.271949,25.04065,-0.000288,23.537139,-0.0110,-1.218
3012.00,9.272518,25.03993,-0.000287,23.536955,-0.0110,-1.219
3014.00,9.271772,25.04081,-0.000287,23.537703,-0.0111,-1.219
3016.00,9.272191,25.03973,-0.000287,23.536656,-0.0110,-1.219
3018.00,9.272555,25.03968,-0.000287,23.536932,-0.0110,-1.219
3020.00,9.272798,25.03973,-0.000286,23.536921,-0.0110,-1.219
3022.00,9.272919,25.04034,-0.000286,23.537231,-0.0111,-1.219
3024.00,9.272578,25.04009,-0.000286,23.537085,-0.0110,-1.219
3026.00,9.272687,25.03956,-0.000286,23.537399,-0.0110,-1.219
3028.00,9.273209,25.03974,-0.000287,23.536659,-0.0110,-1.219
3030.00,9.273336,25.04046,-0.000286,23.537272,-0.0111,-1.218
3032.00,9.273785,25.04079,-0.000286,23.536839,-0.0110,-1.219
3034.00,9.273159,25.04036,-0.000287,23.537033,-0.0110,-1.219
3036.00,9.272792,25.04029,-0.000287,23.537499,-0.0110,-1.219
3038.00,9.272860,25.04110,-0.000287,23.536888,-0.0111,-1.219
3040.00,9.272835,25.04076,-0.000287,23.537087,-0.0111,-1.219
3042.00,9.273304,25.04052,-0.000287,23.537241,-0.0110,-1.220
3044.00,9.273407,25.04087,-0.000287,23.537633,-0.0110,-1.219
3046.00,9.274360,25.04103,-0.000287,23.537038,-0.0111,-1.219
3048.00,9.274009,25.04214,-0.000286,23.537373,-0.0111,-1.219
3050.00,9.273643,25.04157,-0.000286,23.537716,-0.0111,-1.219
3052.00,9.274340,25.04167,-0.000286,23.537033,-0.0110,-1.219
3054.00,9.274153,25.04197,-0.000286,23.537137,-0.0110,-1.218
3056.00,9.273564,25.04263,-0.000285,23.537486,-0.0110,-1.219
3058.00,9.273422,25.04237,-0.000285,23.536494,-0.0110,-1.219
3060.00,9.273071,25.04203,-0.000286,23.537233,-0.0111,-1.219
3062.00,9.272559,25.04094,-0.000287,23.537155,-0.0110,-1.220
@11,8.0000,16.0
3064.00,9.272625,25.04158,-0.000286,23.537690,-0.0110,-1.220
3066.00,9.271467,25.04200,-0.000286,23.537544,-0.0110,-1.219
3068.00,9.261908,25.04183,-0.000286,23.537090,-0.0110,-1.218
3070.00,9.231543,25.04198,-0.000285,23.537174,-0.0110,-1.218
3072.00,9.188483,25.04215,-0.000287,23.538134,-0.0110,-1.218
3074.00,9.137892,25.04216,-0.000288,23.537464,-0.0111,-1.219
3076.00,9.081739,25.04153,-0.000290,23.536726,-0.0111,-1.220
3078.00,9.023973,25.04190,-0.000288,23.536147,-0.0110,-1.220
3080.00,8.967396,25.04148,-0.000288,23.536765,-0.0111,-1.219
3082.00,8.916578,25.04175,-0.000290,23.537166,-0.0111,-1.220
3084.00,8.878241,25.04109,-0.000288,23.536440,-0.0111,-1.221
3086.00,8.862542,25.04139,-0.000289,23.537176,-0.0111,-1.220
3088.00,8.861888,25.04169,-0.000288,23.537376,-0.0110,-1.221
3090.00,8.872965,25.04206,-0.000289,23.537322,-0.0110,-1.221
3092.00,8.894323,25.04162,-0.000290,23.537826,-0.0110,-1.220
3094.00,8.921594,25.04175,-0.000288,23.538173,-0.0110,-1.219
3096.00,8.950871,25.04127,-0.000289,23.537700,-0.0110,-1.219
3098.00,8.981446,25.04130,-0.000288,23.536665,-0.0110,-1.219
3100.00,9.011278,25.04183,-0.000288,23.537348,-0.0110,-1.219
3102.00,9.037314,25.04180,-0.000288,23.536901,-0.0110,-1.220
3104.00,9.061524,25.04116,-0.000289,23.537926,-0.0111,-1.220
3106.00,9.086193,25.04111,-0.000288,23.536795,-0.0110,-1.219
3108.00,9.108172,25.04127,-0.000288,23.536570,-0.0110,-1.219
3110.00,9.127009,25.04131,-0.000287,23.536477,-0.0110,-1.220
3112.00,9.143074,25.04137,-0.000290,23.536293,-0.0111,-1.219
3114.00,9.156959,25.04135,-0.000289,23.536316,-0.0111,-1.219
3116.00,9.171022,25.04176,-0.000288,23.536743,-0.0110,-1.220
3118.00,9.182689,25.04086,-0.000289,23.536737,-0.0111,-1.219
3120.00,9.192610,25.04132,-0.000289,23.537018,-0.0111,-1.219
3122.00,9.201118,25.04191,-0.000288,23.537107,-0.0111,-1.219
3124.00,9.208300,25.04193,-0.000289,23.537040,-0.0111,-1.219
3126.00,9.214737,25.04140,-0.000288,23.536479,-0.0110,-1.219
3128.00,9.220543,25.04122,-0.000288,23.536752,-0.0110,-1.219
3130.00,9.225729,25.04122,-0.000286,23.536808,-0.0111,-1.219
3132.00,9.229674,25.04105,-0.000285,23.536999,-0.0110,-1.219
3134.00,9.233674,25.04090,-0.000286,23.537280,-0.0110,-1.220
3136.00,9.238055,25.04059,-0.000286,23.536682,-0.0110,-1.220
3138.00,9.241580,25.04115,-0.000286,23.536765,-0.0110,-1.219
3140.00,9.244430,25.04195,-0.000285,23.537211,-0.0110,-1.219
3142.00,9.246757,25.04160,-0.000286,23.537209,-0.0110,-1.219
3144.00,9.248985,25.04238,-0.000287,23.536869,-0.0111,-1.219
3146.00,9.250802,25.04194,-0.000288,23.537096,-0.0110,-1.220
3148.00,9.252795,25.04193,-0.000287,23.537057,-0.0110,-1.219
3150.00,9.254234,25.04166,-0.000286,23.536600,-0.0110,-1.219
3152.00,9.256350,25.04161,-0.000286,23.537018,-0.0110,-1.220
3154.00,9.257955,25.04217,-0.000287,23.537688,-0.0110,-1.219
3156.00,9.258864,25.04269,-0.000286,23.537129,-0.0111,-1.219
3158.00,9.259318,25.04304,-0.000286,23.537354,-0.0111,-1.219
3160.00,9.259645,25.04291,-0.000286,23.537967,-0.0111,-1.219
3162.00,9.260145,25.04316,-0.000287,23.537531,-0.0110,-1.219
3164.00,9.261094,25.04303,-0.000286,23.537209,-0.0111,-1.219
3166.00,9.261619,25.04291,-0.000286,23.537001,-0.0111,-1.219
3168.00,9.262286,25.04251,-0.000286,23.536639,-0.0111,-1.219
3170.00,9.263517,25.04259,-0.000286,23.537387,-0.0111,-1.219
3172.00,9.265016,25.04251,-0.000286,23.536802,-0.0110,-1.220
3174.00,9.266821,25.04269,-0.000287,23.537174,-0.0111,-1.220
3176.00,9.267197,25.04289,-0.000286,23.537278,-0.0110,-1.218
3178.00,9.267371,25.04251,-0.000286,23.536557,-0.0110,-1.219
3180.00,9.268042,25.04195,-0.000287,23.537148,-0.0111,-1.219
3182.00,9.268415,25.04214,-0.000287,23.536999,-0.0110,-1.220
3184.00,9.268838,25.04118,-0.000286,23.536888,-0.0110,-1.219
3186.00,9.268460,25.04112,-0.000286,23.537217,-0.0110,-1.219
3188.00,9.267907,25.04112,-0.000286,23.536891,-0.0111,-1.219
3190.00,9.268189,25.04074,-0.000287,23.536594,-0.0111,-1.219
3192.00,9.269667,25.04095,-0.000286,23.537423,-0.0110,-1.219
3194.00,9.270590,25.04171,-0.000286,23.537412,-0.0110,-1.219
3196.00,9.270428,25.04148,-0.000286,23.537137,-0.0110,-1.219
3198.00,9.270746,25.04248,-0.000285,23.537068,-0.0110,-1.219
3200.00,9.269924,25.04224,-0.000286,23.537714,-0.0110,-1.219
3202.00,9.269232,25.04254,-0.000287,23.537282,-0.0110,-1.220
3204.00,9.268302,25.04209,-0.000286,23.537317,-0.0110,-1.219
3206.00,9.268013,25.04204,-0.000286,23.537597,-0.0110,-1.219
3208.00,9.267881,25.04135,-0.000286,23.536626,-0.0110,-1.219
3210.00,9.268305,25.04125,-0.000285,23.537200,-0.0110,-1.219
3212.00,9.268582,25.04119,-0.000286,23.536743,-0.0110,-1.219
3214.00,9.267978,25.04166,-0.000286,23.536672,-0.0110,-1.219
3216.00,9.268381,25.04240,-0.000286,23.537224,-0.0111,-1.219
3218.00,9.269155,25.04149,-0.000285,23.537536,-0.0110,-1.218
3220.00,9.269953,25.04061,-0.000286,23.536936,-0.0111,-1.219
3222.00,9.270453,25.04145,-0.000285,23.537451,-0.0110,-1.220
3224.00,9.270613,25.04122,-0.000285,23.537735,-0.0110,-1.219
3226.00,9.270850,25.04035,-0.000287,23.536904,-0.0111,-1.219
3228.00,9.270730,25.04009,-0.000286,23.537298,-0.0110,-1.219
3230.00,9.271114,25.04010,-0.000286,23.536750,-0.0110,-1.219
3232.00,9.271387,25.04059,-0.000286,23.537311,-0.0110,-1.219
3234.00,9.271061,25.04091,-0.000285,23.537783,-0.0110,-1.219
3236.00,9.270604,25.04115,-0.000285,23.538041,-0.0110,-1.219
3238.00,9.270417,25.04122,-0.000285,23.537512,-0.0110,-1.220
3240.00,9.270700,25.04126,-0.000286,23.537189,-0.0110,-1.218
3242.00,9.269997,25.04157,-0.000286,23.537393,-0.0110,-1.219
3244.00,9.269599,25.04138,-0.000286,23.536823,-0.0110,-1.220
3246.00,9.271292,25.04106,-0.000287,23.536955,-0.0110,-1.220
3248.00,9.272037,25.04074,-0.000286,23.536852,-0.0111,-1.219
3250.00,9.270699,25.04108,-0.000285,23.537061,-0.0111,-1.218
3252.00,9.270021,25.04181,-0.000286,23.537425,-0.0110,-1.219
3254.00,9.270135,25.04171,-0.000286,23.537189,-0.0110,-1.219
3256.00,9.269547,25.04225,-0.000286,23.537211,-0.0110,-1.219
3258.00,9.269856,25.04215,-0.000286,23.537174,-0.0110,-1.219
3260.00,9.270642,25.04205,-0.000286,23.536566,-0.0110,-1.218
3262.00,9.270664,25.04238,-0.000286,23.537285,-0.0111,-1.219
3264.00,9.269959,25.04204,-0.000287,23.537142,-0.0110,-1.220
3266.00,9.269867,25.04201,-0.000286,23.537386,-0.0110,-1.219
3268.00,9.268951,25.04240,-0.000286,23.537655,-0.0110,-1.220
3270.00,9.269014,25.04228,-0.000287,23.537163,-0.0111,-1.219
3272.00,9.269497,25.04243,-0.000287,23.538164,-0.0110,-1.219
3274.00,9.269414,25.04236,-0.000286,23.536786,-0.0110,-1.219
3276.00,9.270370,25.04223,-0.000287,23.537248,-0.0111,-1.218
3278.00,9.271654,25.04176,-0.000286,23.537466,-0.0111,-1.219
3280.00,9.270538,25.04258,-0.000286,23.537568,-0.0110,-1.219
3282.00,9.269051,25.04256,-0.000285,23.537584,-0.0110,-1.220
3284.00,9.269894,25.04279,-0.000285,23.537609,-0.0110,-1.219
3286.00,9.270575,25.04293,-0.000286,23.537575,-0.0110,-1.219
3288.00,9.270597,25.04281,-0.000285,23.537857,-0.0110,-1.219
3290.00,9.271434,25.04269,-0.000285,23.538171,-0.0110,-1.219
3292.00,9.271503,25.04278,-0.000285,23.537421,-0.0109,-1.219
3294.00,9.271795,25.04292,-0.000286,23.536943,-0.0110,-1.220
3296.00,9.271612,25.04275,-0.000285,23.537679,-0.0110,-1.219
3298.00,9.270664,25.04333,-0.000284,23.538066,-0.0110,-1.219
3300.00,9.270506,25.04342,-0.000287,23.538108,-0.0110,-1.220
3302.00,9.270998,25.04375,-0.000286,23.537830,-0.0110,-1.219
3304.00,9.271628,25.04293,-0.000285,23.537499,-0.0110,-1.219
3306.00,9.271582,25.04347,-0.000285,23.537544,-0.0110,-1.218
3308.00,9.272099,25.04327,-0.000286,23.537079,-0.0110,-1.219
3310.00,9.271460,25.04420,-0.000285,23.537077,-0.0110,-1.219
3312.00,9.271850,25.04367,-0.000285,23.537365,-0.0110,-1.220
3314.00,9.271541,25.04339,-0.000286,23.537256,-0.0110,-1.219
3316.00,9.269734,25.04288,-0.000285,23.537022,-0.0110,-1.219
3318.00,9.269631,25.04376,-0.000285,23.537514,-0.0110,-1.219
3320.00,9.270147,25.04356,-0.000286,23.537008,-0.0110,-1.220
3322.00,9.270386,25.04317,-0.000285,23.537140,-0.0110,-1.219
3324.00,9.270238,25.04333,-0.000287,23.537061,-0.0110,-1.219
3326.00,9.269835,25.04362,-0.000287,23.537664,-0.0110,-1.218
3328.00,9.269570,25.04358,-0.000286,23.536745,-0.0110,-1.219
3330.00,9.269172,25.04355,-0.000286,23.537640,-0.0110,-1.219
3332.00,9.268475,25.04318,-0.000285,23.537343,-0.0110,-1.220
3334.00,9.268840,25.04363,-0.000285,23.536917,-0.0111,-1.219
3336.00,9.269280,25.04272,-0.000287,23.536656,-0.0110,-1.219
3338.00,9.269274,25.04217,-0.000286,23.537291,-0.0110,-1.219
3340.00,9.269604,25.04290,-0.000286,23.536327,-0.0110,-1.219
3342.00,9.269139,25.04366,-0.000286,23.537295,-0.0110,-1.219
3344.00,9.268604,25.04327,-0.000286,23.538105,-0.0110,-1.219
3346.00,9.269391,25.04314,-0.000286,23.537982,-0.0111,-1.220
3348.00,9.269362,25.04353,-0.000286,23.537085,-0.0110,-1.219
3350.00,9.269508,25.04402,-0.000285,23.537347,-0.0110,-1.219
3352.00,9.270182,25.04397,-0.000285,23.537848,-0.0110,-1.220
3354.00,9.270677,25.04407,-0.000285,23.537631,-0.0110,-1.219
3356.00,9.269427,25.04418,-0.000286,23.537413,-0.0110,-1.219
3358.00,9.268879,25.04469,-0.000286,23.537014,-0.0110,-1.219
3360.00,9.268972,25.04472,-0.000285,23.536856,-0.0110,-1.219
3362.00,9.269111,25.04432,-0.000287,23.536721,-0.0110,-1.220
@12,8.0000,16.0
3364.00,9.269361,25.04469,-0.000287,23.537993,-0.0111,-1.219
3366.00,9.267933,25.04465,-0.000285,23.537155,-0.0110,-1.219
3368.00,9.259649,25.04504,-0.000286,23.537012,-0.0110,-1.218
3370.00,9.225257,25.04434,-0.000286,23.537486,-0.0110,-1.217
3372.00,9.176350,25.04535,-0.000287,23.537575,-0.0110,-1.218
3374.00,9.123717,25.04488,-0.000288,23.536247,-0.0110,-1.220
3376.00,9.069099,25.04431,-0.000288,23.537105,-0.0110,-1.220
3378.00,9.012060,25.04472,-0.000288,23.537139,-0.0110,-1.220
3380.00,8.956264,25.04522,-0.000289,23.537577,-0.0110,-1.220
3382.00,8.903513,25.04510,-0.000289,23.537870,-0.0111,-1.220
3384.00,8.866149,25.04488,-0.000289,23.537770,-0.0111,-1.221
3386.00,8.855879,25.04501,-0.000289,23.537492,-0.0110,-1.221
3388.00,8.860291,25.04468,-0.000290,23.537328,-0.0110,-1.221
3390.00,8.874566,25.04463,-0.000289,23.536914,-0.0110,-1.220
3392.00,8.897562,25.04579,-0.000289,23.537211,-0.0110,-1.220
3394.00,8.925800,25.04522,-0.000289,23.537413,-0.0110,-1.220
3396.00,8.953817,25.04470,-0.000288,23.537341,-0.0111,-1.219
3398.00,8.982481,25.04445,-0.000289,23.536914,-0.0110,-1.219
3400.00,9.010543,25.04456,-0.000289,23.536485,-0.0110,-1.219
3402.00,9.036872,25.04440,-0.000289,23.536927,-0.0111,-1.220
3404.00,9.062411,25.04455,-0.000289,23.537269,-0.0110,-1.219
3406.00,9.083984,25.04461,-0.000287,23.536459,-0.0111,-1.219
3408.00,9.103622,25.04502,-0.000289,23.536630,-0.0111,-1.219
3410.00,9.121956,25.04608,-0.000288,23.536839,-0.0110,-1.219
3412.00,9.138800,25.04557,-0.000289,23.536304,-0.0110,-1.219
3414.00,9.153178,25.04625,-0.000288,23.536745,-0.0111,-1.220
3416.00,9.166015,25.04584,-0.000289,23.536581,-0.0111,-1.220
3418.00,9.177109,25.04513,-0.000288,23.536815,-0.0111,-1.218
3420.00,9.186794,25.04522,-0.000287,23.537126,-0.0111,-1.219
3422.00,9.195136,25.04572,-0.000289,23.537109,-0.0110,-1.219
3424.00,9.201520,25.04475,-0.000288,23.536618,-0.0110,-1.220
3426.00,9.207796,25.04542,-0.000288,23.537085,-0.0111,-1.219
3428.00,9.213944,25.04582,-0.000288,23.536932,-0.0111,-1.220
3430.00,9.218761,25.04570,-0.000289,23.537300,-0.0110,-1.220
3432.00,9.222328,25.04555,-0.000287,23.536726,-0.0110,-1.219
3434.00,9.226601,25.04488,-0.000287,23.536778,-0.0110,-1.219
3436.00,9.229955,25.04539,-0.000285,23.537915,-0.0110,-1.219
3438.00,9.233123,25.04598,-0.000285,23.536984,-0.0110,-1.219
3440.00,9.234705,25.04552,-0.000286,23.536505,-0.0111,-1.219
3442.00,9.237968,25.04534,-0.000285,23.536864,-0.0111,-1.219
3444.00,9.240199,25.04619,-0.000285,23.537111,-0.0111,-1.219
3446.00,9.242132,25.04586,-0.000285,23.536945,-0.0111,-1.219
3448.00,9.244337,25.04604,-0.000285,23.537096,-0.0110,-1.220
3450.00,9.246507,25.04599,-0.000286,23.536438,-0.0110,-1.219
3452.00,9.247575,25.04550,-0.000285,23.536329,-0.0111,-1.219
3454.00,9.248986,25.04580,-0.000286,23.536737,-0.0111,-1.220
3456.00,9.249654,25.04547,-0.000286,23.537413,-0.0111,-1.219
3458.00,9.250635,25.04553,-0.000286,23.536750,-0.0111,-1.220
3460.00,9.251264,25.04597,-0.000287,23.536561,-0.0110,-1.220
3462.00,9.253184,25.04478,-0.000287,23.536891,-0.0110,-1.220
3464.00,9.254968,25.04486,-0.000286,23.537648,-0.0110,-1.220
3466.00,9.256759,25.04547,-0.000285,23.536752,-0.0110,-1.219
3468.00,9.256545,25.04519,-0.000286,23.536106,-0.0110,-1.219
3470.00,9.256794,25.04581,-0.000286,23.537205,-0.0110,-1.219
3472.00,9.256491,25.04542,-0.000287,23.537516,-0.0111,-1.220
3474.00,9.257120,25.04559,-0.000286,23.536773,-0.0111,-1.219
3476.00,9.258020,25.04493,-0.000286,23.537408,-0.0111,-1.220
3478.00,9.259147,25.04528,-0.000286,23.536700,-0.0111,-1.220
3480.00,9.260478,25.04508,-0.000286,23.536206,-0.0110,-1.219
3482.00,9.260220,25.04473,-0.000285,23.537636,-0.0111,-1.219
3484.00,9.259460,25.04525,-0.000286,23.537059,-0.0111,-1.220
3486.00,9.259814,25.04535,-0.000286,23.537217,-0.0110,-1.220
3488.00,9.259852,25.04515,-0.000287,23.537408,-0.0111,-1.219
3490.00,9.260036,25.04553,-0.000286,23.537919,-0.0111,-1.219
3492.00,9.261055,25.04534,-0.000286,23.537844,-0.0110,-1.219
3494.00,9.261288,25.04531,-0.000286,23.536893,-0.0111,-1.219
3496.00,9.261868,25.04565,-0.000285,23.537335,-0.0110,-1.220
3498.00,9.262081,25.04562,-0.000287,23.537441,-0.0111,-1.220
3500.00,9.261669,25.04584,-0.000287,23.536310,-0.0111,-1.219
3502.00,9.263074,25.04516,-0.000287,23.537126,-0.0111,-1.219
3504.00,9.263760,25.04506,-0.000287,23.536408,-0.0110,-1.219
3506.00,9.262742,25.04598,-0.000287,23.537205,-0.0111,-1.220
3508.00,9.262195,25.04596,-0.000288,23.537493,-0.0111,-1.220
3510.00,9.261856,25.04590,-0.000286,23.536756,-0.0111,-1.219
3512.00,9.263273,25.04638,-0.000286,23.535931,-0.0111,-1.220
3514.00,9.263819,25.04649,-0.000286,23.536577,-0.0111,-1.219
3516.00,9.264456,25.04684,-0.000286,23.537387,-0.0110,-1.220
3518.00,9.265006,25.04734,-0.000286,23.537061,-0.0110,-1.219
3520.00,9.264415,25.04799,-0.000286,23.537361,-0.0110,-1.219
3522.00,9.263627,25.04744,-0.000286,23.537204,-0.0110,-1.220
3524.00,9.262337,25.04674,-0.000286,23.537958,-0.0110,-1.220
3526.00,9.262758,25.04786,-0.000287,23.536979,-0.0110,-1.220
3528.00,9.263167,25.04807,-0.000286,23.536947,-0.0111,-1.219
3530.00,9.262979,25.04743,-0.000286,23.536449,-0.0111,-1.219
3532.00,9.262695,25.04735,-0.000286,23.537237,-0.0111,-1.219
3534.00,9.261949,25.04843,-0.000287,23.537700,-0.0111,-1.219
3536.00,9.261566,25.04877,-0.000286,23.537055,-0.0111,-1.219
3538.00,9.262797,25.04886,-0.000285,23.536823,-0.0110,-1.219
3540.00,9.263583,25.04811,-0.000285,23.537696,-0.0110,-1.220
3542.00,9.264197,25.04824,-0.000285,23.536756,-0.0110,-1.220
3544.00,9.264297,25.04829,-0.000286,23.537482,-0.0110,-1.220
3546.00,9.264455,25.04809,-0.000286,23.537599,-0.0110,-1.220
3548.00,9.263958,25.04843,-0.000286,23.537155,-0.0110,-1.219
3550.00,9.262350,25.04835,-0.000287,23.536865,-0.0110,-1.220
3552.00,9.261660,25.04840,-0.000286,23.536622,-0.0110,-1.219
3554.00,9.261971,25.04825,-0.000287,23.537373,-0.0111,-1.219
3556.00,9.261917,25.04889,-0.000286,23.537428,-0.0111,-1.220
3558.00,9.261941,25.04875,-0.000286,23.536656,-0.0111,-1.220
3560.00,9.261464,25.04858,-0.000287,23.536449,-0.0111,-1.220
3562.00,9.260850,25.04882,-0.000286,23.536516,-0.0111,-1.219
3564.00,9.261710,25.04896,-0.000286,23.536336,-0.0111,-1.219
3566.00,9.261860,25.04870,-0.000287,23.536780,-0.0110,-1.219
3568.00,9.261844,25.04899,-0.000286,23.537555,-0.0110,-1.220
3570.00,9.262080,25.04887,-0.000286,23.536856,-0.0111,-1.220
3572.00,9.262373,25.04873,-0.000287,23.536724,-0.0111,-1.220
3574.00,9.262185,25.04952,-0.000286,23.536949,-0.0111,-1.219
3576.00,9.261453,25.04920,-0.000288,23.537114,-0.0110,-1.220
3578.00,9.261627,25.04837,-0.000286,23.536992,-0.0111,-1.219
3580.00,9.261778,25.04853,-0.000286,23.536726,-0.0111,-1.220
3582.00,9.262177,25.04896,-0.000285,23.536942,-0.0111,-1.220
3584.00,9.261771,25.04916,-0.000287,23.536925,-0.0111,-1.220
3586.00,9.262592,25.04941,-0.000287,23.537246,-0.0111,-1.219
3588.00,9.264038,25.04901,-0.000286,23.537217,-0.0111,-1.220
3590.00,9.263833,25.04878,-0.000286,23.537540,-0.0111,-1.219
3592.00,9.263708,25.04914,-0.000286,23.537291,-0.0110,-1.220
3594.00,9.263439,25.04979,-0.000287,23.537328,-0.0111,-1.220
3596.00,9.262536,25.04993,-0.000286,23.537601,-0.0111,-1.219
3598.00,9.262396,25.04967,-0.000287,23.536702,-0.0111,-1.220
3600.00,9.262508,25.05040,-0.000286,23.537430,-0.0110,-1.219
3602.00,9.261876,25.05018,-0.000286,23.538257,-0.0111,-1.220
3604.00,9.261735,25.04981,-0.000287,23.536799,-0.0110,-1.220
3606.00,9.262335,25.04978,-0.000286,23.536951,-0.0110,-1.220
3608.00,9.262760,25.04976,-0.000286,23.536852,-0.0110,-1.220
3610.00,9.262942,25.04995,-0.000287,23.537109,-0.0111,-1.219
3612.00,9.264296,25.05046,-0.000287,23.537544,-0.0111,-1.220
3614.00,9.264467,25.05008,-0.000286,23.537049,-0.0111,-1.220
3616.00,9.264826,25.05024,-0.000287,23.537241,-0.0111,-1.220
3618.00,9.265016,25.04951,-0.000286,23.537298,-0.0111,-1.219
3620.00,9.264610,25.05021,-0.000286,23.537302,-0.0110,-1.219
3622.00,9.263368,25.05059,-0.000285,23.537168,-0.0110,-1.220
3624.00,9.263319,25.05040,-0.000287,23.537425,-0.0110,-1.219
3626.00,9.264504,25.05069,-0.000286,23.536691,-0.0111,-1.219
3628.00,9.263273,25.05071,-0.000286,23.537562,-0.0110,-1.221
3630.00,9.262473,25.05039,-0.000286,23.537629,-0.0110,-1.220
3632.00,9.261958,25.05047,-0.000286,23.537503,-0.0110,-1.220
3634.00,9.262104,25.05050,-0.000286,23.536421,-0.0110,-1.219
3636.00,9.262451,25.04984,-0.000285,23.536262,-0.0110,-1.220
3638.00,9.262723,25.05053,-0.000286,23.536713,-0.0110,-1.220
3640.00,9.263060,25.05090,-0.000286,23.536787,-0.0111,-1.219
3642.00,9.262761,25.05081,-0.000287,23.536988,-0.0111,-1.220
3644.00,9.262722,25.05011,-0.000287,23.537085,-0.0111,-1.220
3646.00,9.262947,25.05074,-0.000286,23.537620,-0.0111,-1.220
3648.00,9.262322,25.05031,-0.000285,23.537688,-0.0111,-1.220
3650.00,9.262336,25.05141,-0.000285,23.537176,-0.0111,-1.220
3652.00,9.260732,25.05139,-0.000285,23.537246,-0.0110,-1.220
3654.00,9.260537,25.05176,-0.000284,23.537625,-0.0110,-1.220
3656.00,9.261029,25.05194,-0.000285,23.537025,-0.0110,-1.220
3658.00,9.260972,25.05138,-0.000285,23.537267,-0.0110,-1.220
3660.00,9.261159,25.05186,-0.000285,23.537302,-0.0110,-1.220
3662.00,9.261902,25.05135,-0.000286,23.537168,-0.0110,-1.220
@13,8.0000,16.0
3664.00,9.261898,25.05067,-0.000285,23.537484,-0.0111,-1.219
3666.00,9.261090,25.05081,-0.000286,23.537040,-0.0111,-1.220
3668.00,9.253293,25.05154,-0.000286,23.537896,-0.0110,-1.219
3670.00,9.223874,25.05062,-0.000286,23.536834,-0.0110,-1.218
3672.00,9.179205,25.05067,-0.000287,23.536864,-0.0110,-1.219
3674.00,9.128137,25.05045,-0.000287,23.537870,-0.0110,-1.219
3676.00,9.072421,25.05097,-0.000287,23.537205,-0.0110,-1.219
3678.00,9.016645,25.05045,-0.000287,23.537744,-0.0110,-1.221
3680.00,8.963595,25.05084,-0.000287,23.538160,-0.0110,-1.221
3682.00,8.915591,25.05086,-0.000288,23.537244,-0.0110,-1.221
3684.00,8.878263,25.05153,-0.000289,23.537055,-0.0110,-1.221
3686.00,8.864809,25.05089,-0.000289,23.537172,-0.0110,-1.222
3688.00,8.866474,25.05135,-0.000289,23.537088,-0.0110,-1.222
3690.00,8.878607,25.05194,-0.000288,23.538103,-0.0110,-1.220
3692.00,8.897356,25.05132,-0.000288,23.537049,-0.0111,-1.221
3694.00,8.921551,25.05147,-0.000289,23.537261,-0.0111,-1.220
3696.00,8.950186,25.05115,-0.000289,23.537198,-0.0110,-1.220
3698.00,8.978042,25.05101,-0.000287,23.536748,-0.0110,-1.219
3700.00,9.005699,25.05174,-0.000287,23.537677,-0.0110,-1.220
3702.00,9.031906,25.05167,-0.000287,23.537883,-0.0110,-1.221
3704.00,9.056339,25.05068,-0.000288,23.536602,-0.0111,-1.220
3706.00,9.078239,25.05076,-0.000288,23.537033,-0.0110,-1.220
3708.00,9.098487,25.05116,-0.000288,23.537597,-0.0110,-1.220
3710.00,9.116142,25.05069,-0.000288,23.536997,-0.0110,-1.220
3712.00,9.131268,25.05126,-0.000287,23.537066,-0.0111,-1.220
3714.00,9.146178,25.05102,-0.000287,23.537339,-0.0110,-1.220
3716.00,9.158405,25.05088,-0.000288,23.537205,-0.0111,-1.220
3718.00,9.170139,25.05059,-0.000288,23.537544,-0.0110,-1.220
3720.00,9.180274,25.05118,-0.000288,23.536908,-0.0110,-1.220
3722.00,9.188856,25.05108,-0.000288,23.536951,-0.0110,-1.220
3724.00,9.196072,25.05062,-0.000289,23.537005,-0.0111,-1.220
3726.00,9.202470,25.05182,-0.000288,23.536626,-0.0111,-1.220
3728.00,9.207186,25.05161,-0.000290,23.536652,-0.0111,-1.220
3730.00,9.211648,25.05175,-0.000289,23.535866,-0.0110,-1.220
3732.00,9.215910,25.05172,-0.000289,23.536505,-0.0111,-1.220
3734.00,9.219315,25.05146,-0.000288,23.536197,-0.0111,-1.220
3736.00,9.223684,25.05214,-0.000287,23.536880,-0.0110,-1.220
3738.00,9.227734,25.05195,-0.000286,23.536771,-0.0110,-1.220
3740.00,9.230110,25.05126,-0.000286,23.536997,-0.0111,-1.220
3742.00,9.232390,25.05190,-0.000287,23.537358,-0.0110,-1.220
3744.00,9.235787,25.05159,-0.000286,23.537484,-0.0111,-1.219
3746.00,9.238498,25.05210,-0.000286,23.537374,-0.0110,-1.220
3748.00,9.240054,25.05172,-0.000286,23.536044,-0.0110,-1.221
3750.00,9.241019,25.05227,-0.000287,23.537285,-0.0110,-1.220
3752.00,9.242656,25.05224,-0.000286,23.537101,-0.0111,-1.220
3754.00,9.244030,25.05212,-0.000286,23.537191,-0.0111,-1.220
3756.00,9.244554,25.05117,-0.000287,23.536375,-0.0111,-1.220
3758.00,9.245199,25.05224,-0.000287,23.536934,-0.0110,-1.219
3760.00,9.246449,25.05221,-0.000286,23.537022,-0.0111,-1.220
3762.00,9.248074,25.05235,-0.000285,23.537209,-0.0111,-1.220
3764.00,9.248975,25.05175,-0.000287,23.536813,-0.0111,-1.220
3766.00,9.249647,25.05197,-0.000287,23.536758,-0.0111,-1.220
3768.00,9.249914,25.05151,-0.000287,23.537633,-0.0111,-1.220
3770.00,9.251525,25.05149,-0.000287,23.536639,-0.0111,-1.220
3772.00,9.252761,25.05125,-0.000286,23.535877,-0.0111,-1.219
3774.00,9.252531,25.05115,-0.000288,23.537192,-0.0111,-1.221
3776.00,9.252384,25.05162,-0.000287,23.537055,-0.0111,-1.220
3778.00,9.253352,25.05108,-0.000286,23.536862,-0.0111,-1.219
3780.00,9.254008,25.05024,-0.000286,23.537484,-0.0111,-1.220
3782.00,9.253714,25.05089,-0.000285,23.536990,-0.0111,-1.220
3784.00,9.253575,25.05091,-0.000286,23.537603,-0.0110,-1.220
3786.00,9.254102,25.05090,-0.000286,23.537230,-0.0111,-1.220
3788.00,9.254203,25.05051,-0.000287,23.537378,-0.0110,-1.220
3790.00,9.254643,25.05048,-0.000287,23.537488,-0.0111,-1.220
3792.00,9.255033,25.05091,-0.000286,23.537044,-0.0111,-1.220
3794.00,9.255857,25.04994,-0.000287,23.537272,-0.0110,-1.220
3796.00,9.256139,25.05012,-0.000287,23.537250,-0.0110,-1.220
3798.00,9.255598,25.05205,-0.000286,23.538051,-0.0110,-1.220
3800.00,9.255881,25.05171,-0.000286,23.536930,-0.0110,-1.220
3802.00,9.256124,25.05089,-0.000287,23.537326,-0.0110,-1.221
3804.00,9.256829,25.05029,-0.000287,23.536680,-0.0111,-1.220
3806.00,9.256579,25.05062,-0.000285,23.535853,-0.0111,-1.220
3808.00,9.257002,25.05137,-0.000286,23.537267,-0.0110,-1.220
3810.00,9.257558,25.05055,-0.000285,23.537516,-0.0110,-1.220
3812.00,9.257917,25.05038,-0.000285,23.537542,-0.0110,-1.220
3814.00,9.258000,25.05153,-0.000286,23.537687,-0.0110,-1.221
3816.00,9.258024,25.05130,-0.000286,23.536973,-0.0110,-1.220
3818.00,9.257930,25.05092,-0.000286,23.536882,-0.0110,-1.220
3820.00,9.258415,25.05106,-0.000285,23.537103,-0.0111,-1.220
3822.00,9.258706,25.05103,-0.000286,23.537101,-0.0110,-1.220
3824.00,9.258132,25.05036,-0.000287,23.536938,-0.0110,-1.221
3826.00,9.257528,25.05112,-0.000286,23.537228,-0.0111,-1.220
3828.00,9.257794,25.05048,-0.000285,23.537048,-0.0111,-1.220
3830.00,9.258458,25.05116,-0.000286,23.536252,-0.0110,-1.221
3832.00,9.258957,25.05086,-0.000286,23.536475,-0.0110,-1.220
3834.00,9.259226,25.05038,-0.000286,23.536525,-0.0110,-1.221
3836.00,9.259261,25.05131,-0.000285,23.537514,-0.0110,-1.221
3838.00,9.259552,25.05151,-0.000286,23.538043,-0.0110,-1.220
3840.00,9.259198,25.05118,-0.000285,23.537460,-0.0110,-1.220
3842.00,9.258098,25.05020,-0.000286,23.537007,-0.0111,-1.220
3844.00,9.258490,25.05128,-0.000286,23.537334,-0.0111,-1.220
3846.00,9.258558,25.05043,-0.000286,23.537309,-0.0111,-1.220
3848.00,9.257885,25.05097,-0.000284,23.537270,-0.0111,-1.220
3850.00,9.256825,25.05120,-0.000286,23.536851,-0.0110,-1.220
3852.00,9.256696,25.05109,-0.000287,23.537549,-0.0110,-1.220
3854.00,9.257179,25.05160,-0.000285,23.537302,-0.0110,-1.220
3856.00,9.257776,25.05205,-0.000286,23.536884,-0.0110,-1.221
3858.00,9.257936,25.05089,-0.000288,23.537646,-0.0110,-1.220
3860.00,9.257725,25.05025,-0.000285,23.537317,-0.0110,-1.219
3862.00,9.257342,25.05144,-0.000285,23.537512,-0.0110,-1.220
3864.00,9.256850,25.05154,-0.000287,23.536962,-0.0110,-1.221
3866.00,9.257095,25.05198,-0.000286,23.537098,-0.0111,-1.220
3868.00,9.257269,25.05152,-0.000285,23.537596,-0.0110,-1.220
3870.00,9.257945,25.05136,-0.000284,23.538456,-0.0110,-1.220
3872.00,9.258073,25.05108,-0.000284,23.536981,-0.0110,-1.220
3874.00,9.257671,25.05198,-0.000286,23.536899,-0.0111,-1.220
3876.00,9.258225,25.05109,-0.000285,23.537856,-0.0110,-1.221
3878.00,9.258891,25.05116,-0.000285,23.537109,-0.0110,-1.221
3880.00,9.260178,25.05153,-0.000286,23.537512,-0.0110,-1.221
3882.00,9.259428,25.05196,-0.000286,23.536791,-0.0110,-1.220
3884.00,9.259702,25.05128,-0.000285,23.537400,-0.0110,-1.220
3886.00,9.260035,25.05141,-0.000285,23.537217,-0.0110,-1.220
3888.00,9.260016,25.05128,-0.000286,23.537218,-0.0110,-1.221
3890.00,9.258931,25.05166,-0.000285,23.538472,-0.0110,-1.220
3892.00,9.258559,25.05276,-0.000285,23.537590,-0.0110,-1.221
3894.00,9.258157,25.05117,-0.000286,23.536007,-0.0110,-1.220
3896.00,9.258445,25.05215,-0.000284,23.537265,-0.0110,-1.220
3898.00,9.258776,25.05155,-0.000287,23.536531,-0.0110,-1.221
3900.00,9.258941,25.05152,-0.000286,23.536923,-0.0111,-1.221
3902.00,9.259019,25.05144,-0.000286,23.536695,-0.0111,-1.220
3904.00,9.258943,25.05104,-0.000286,23.537010,-0.0110,-1.220
3906.00,9.259060,25.05174,-0.000286,23.537714,-0.0111,-1.221
3908.00,9.258716,25.05167,-0.000286,23.537408,-0.0110,-1.220
3910.00,9.258058,25.05106,-0.000285,23.536839,-0.0110,-1.220
3912.00,9.257344,25.05122,-0.000286,23.536407,-0.0111,-1.220
3914.00,9.257395,25.05189,-0.000286,23.536962,-0.0110,-1.221
3916.00,9.257894,25.05207,-0.000286,23.537588,-0.0111,-1.221
3918.00,9.258613,25.05141,-0.000284,23.536804,-0.0111,-1.220
3920.00,9.258471,25.05105,-0.000286,23.536812,-0.0110,-1.220
3922.00,9.258598,25.05113,-0.000285,23.537172,-0.0111,-1.220
3924.00,9.258315,25.05174,-0.000285,23.536943,-0.0111,-1.221
3926.00,9.258525,25.05155,-0.000286,23.537127,-0.0110,-1.221
3928.00,9.259029,25.05203,-0.000285,23.537077,-0.0111,-1.221
3930.00,9.257770,25.05284,-0.000285,23.538006,-0.0110,-1.220
3932.00,9.257316,25.05236,-0.000285,23.537179,-0.0110,-1.220
3934.00,9.257695,25.05233,-0.000285,23.538329,-0.0110,-1.221
3936.00,9.258108,25.05238,-0.000286,23.537854,-0.0110,-1.220
3938.00,9.257093,25.05205,-0.000286,23.537813,-0.0110,-1.220
3940.00,9.256913,25.05216,-0.000286,23.536789,-0.0111,-1.221
3942.00,9.257194,25.05289,-0.000285,23.537053,-0.0110,-1.221
3944.00,9.257658,25.05209,-0.000285,23.537796,-0.0110,-1.220
3946.00,9.258050,25.05161,-0.000284,23.537666,-0.0110,-1.220
3948.00,9.258361,25.05176,-0.000285,23.537120,-0.0110,-1.221
3950.00,9.257952,25.05162,-0.000285,23.536932,-0.0110,-1.221
3952.00,9.257632,25.05120,-0.000285,23.537477,-0.0111,-1.221
3954.00,9.257178,25.05169,-0.000286,23.537001,-0.0110,-1.220
3956.00,9.257940,25.05173,-0.000285,23.538227,-0.0110,-1.220
3958.00,9.258182,25.05164,-0.000285,23.538041,-0.0110,-1.221
3960.00,9.258601,25.05243,-0.000285,23.537534,-0.0110,-1.221
3962.00,9.258820,25.05187,-0.000285,23.537406,-0.0110,-1.221
@14,8.0000,16.0
3964.00,9.258429,25.05239,-0.000284,23.538066,-0.0110,-1.221
3966.00,9.257459,25.05210,-0.000285,23.537157,-0.0111,-1.221
3968.00,9.250809,25.05250,-0.000285,23.537202,-0.0110,-1.220
3970.00,9.224022,25.05236,-0.000286,23.536760,-0.0110,-1.218
3972.00,9.182097,25.05211,-0.000286,23.537194,-0.0110,-1.220
3974.00,9.133641,25.05329,-0.000286,23.537178,-0.0110,-1.220
3976.00,9.081859,25.05278,-0.000286,23.537419,-0.0110,-1.220
3978.00,9.028816,25.05271,-0.000286,23.537163,-0.0110,-1.221
3980.00,8.977139,25.05239,-0.000288,23.537629,-0.0110,-1.222
3982.00,8.930982,25.05244,-0.000288,23.536786,-0.0110,-1.222
3984.00,8.893956,25.05292,-0.000288,23.537809,-0.0110,-1.222
3986.00,8.876904,25.05253,-0.000288,23.537540,-0.0110,-1.223
3988.00,8.876571,25.05259,-0.000290,23.536953,-0.0110,-1.222
3990.00,8.886752,25.05311,-0.000289,23.537480,-0.0110,-1.222
3992.00,8.904009,25.05371,-0.000289,23.537484,-0.0110,-1.222
3994.00,8.925976,25.05248,-0.000288,23.536745,-0.0110,-1.221
3996.00,8.951655,25.05266,-0.000288,23.536667,-0.0110,-1.221
3998.00,8.978530,25.05330,-0.000289,23.536520,-0.0110,-1.221
4000.00,9.004522,25.05298,-0.000289,23.537022,-0.0110,-1.221
4002.00,9.029713,25.05309,-0.000288,23.537452,-0.0111,-1.221
4004.00,9.053292,25.05283,-0.000288,23.537035,-0.0111,-1.220
4006.00,9.075004,25.05219,-0.000287,23.537583,-0.0110,-1.221
4008.00,9.095725,25.05245,-0.000287,23.537883,-0.0110,-1.221
4010.00,9.113498,25.05306,-0.000287,23.537575,-0.0111,-1.221
4012.00,9.129178,25.05295,-0.000287,23.537278,-0.0110,-1.221
4014.00,9.144036,25.05299,-0.000286,23.537570,-0.0110,-1.220
4016.00,9.156452,25.05310,-0.000286,23.537796,-0.0110,-1.221
4018.00,9.167645,25.05246,-0.000288,23.537172,-0.0110,-1.221
4020.00,9.176748,25.05200,-0.000288,23.538077,-0.0110,-1.221
4022.00,9.184700,25.05253,-0.000287,23.538101,-0.0110,-1.222
4024.00,9.192932,25.05269,-0.000288,23.538015,-0.0111,-1.221
4026.00,9.200299,25.05250,-0.000287,23.537057,-0.0110,-1.221
4028.00,9.206787,25.05235,-0.000287,23.536994,-0.0110,-1.220
4030.00,9.211296,25.05224,-0.000286,23.537770,-0.0110,-1.220
4032.00,9.215327,25.05238,-0.000287,23.537659,-0.0110,-1.221
4034.00,9.219438,25.05319,-0.000286,23.538047,-0.0110,-1.221
4036.00,9.222045,25.05255,-0.000285,23.537748,-0.0110,-1.221
4038.00,9.225077,25.05261,-0.000284,23.537339,-0.0110,-1.221
4040.00,9.227716,25.05254,-0.000284,23.537168,-0.0110,-1.220
4042.00,9.229769,25.05271,-0.000284,23.537202,-0.0110,-1.220
4044.00,9.231615,25.05344,-0.000285,23.537846,-0.0110,-1.220
4046.00,9.234156,25.05275,-0.000285,23.536997,-0.0110,-1.221
4048.00,9.236034,25.05315,-0.000286,23.537135,-0.0110,-1.221
4050.00,9.238100,25.05323,-0.000284,23.538346,-0.0110,-1.221
4052.00,9.238729,25.05380,-0.000286,23.537805,-0.0110,-1.222
4054.00,9.239402,25.05314,-0.000286,23.537051,-0.0110,-1.221
4056.00,9.239823,25.05134,-0.000286,23.536958,-0.0111,-1.221
4058.00,9.241716,25.05210,-0.000285,23.536995,-0.0111,-1.220
4060.00,9.244190,25.05208,-0.000285,23.537070,-0.0111,-1.221
4062.00,9.245241,25.05217,-0.000287,23.536968,-0.0110,-1.221
4064.00,9.246049,25.05219,-0.000286,23.537722,-0.0110,-1.221
4066.00,9.247230,25.05238,-0.000287,23.537053,-0.0110,-1.221
4068.00,9.247899,25.05139,-0.000287,23.537635,-0.0110,-1.221
4070.00,9.248345,25.05203,-0.000287,23.537031,-0.0111,-1.221
4072.00,9.249334,25.05189,-0.000286,23.536293,-0.0111,-1.221
4074.00,9.249983,25.05167,-0.000285,23.536395,-0.0111,-1.221
4076.00,9.250429,25.05182,-0.000286,23.536604,-0.0110,-1.221
4078.00,9.252060,25.05204,-0.000287,23.537031,-0.0111,-1.221
4080.00,9.252893,25.05220,-0.000286,23.537555,-0.0110,-1.221
4082.00,9.252605,25.05231,-0.000285,23.537204,-0.0110,-1.221
4084.00,9.252705,25.05216,-0.000286,23.537384,-0.0111,-1.221
4086.00,9.252650,25.05249,-0.000287,23.537122,-0.0111,-1.221
4088.00,9.252732,25.05314,-0.000287,23.537198,-0.0110,-1.221
4090.00,9.252838,25.05177,-0.000286,23.537072,-0.0110,-1.222
4092.00,9.252618,25.05261,-0.000286,23.537369,-0.0111,-1.221
4094.00,9.252286,25.05201,-0.000286,23.536826,-0.0111,-1.221
4096.00,9.252310,25.05176,-0.000286,23.536044,-0.0110,-1.221
4098.00,9.252896,25.05161,-0.000286,23.537153,-0.0110,-1.221
4100.00,9.253575,25.05192,-0.000285,23.537532,-0.0111,-1.221
4102.00,9.254242,25.05166,-0.000285,23.537309,-0.0110,-1.221
4104.00,9.254819,25.05217,-0.000286,23.536914,-0.0110,-1.222
4106.00,9.253754,25.05191,-0.000287,23.536940,-0.0111,-1.221
4108.00,9.252959,25.05133,-0.000287,23.537830,-0.0110,-1.221
4110.00,9.253683,25.05146,-0.000285,23.537157,-0.0110,-1.221
4112.00,9.253718,25.05145,-0.000287,23.537049,-0.0110,-1.220
4114.00,9.255274,25.05114,-0.000286,23.537456,-0.0111,-1.221
4116.00,9.256534,25.05149,-0.000286,23.536981,-0.0110,-1.221
4118.00,9.255913,25.05129,-0.000286,23.537191,-0.0110,-1.221
4120.00,9.254874,25.05102,-0.000285,23.537308,-0.0110,-1.220
4122.00,9.254880,25.05208,-0.000285,23.537348,-0.0110,-1.220
4124.00,9.255274,25.05209,-0.000284,23.537404,-0.0111,-1.220
4126.00,9.255583,25.05158,-0.000285,23.538300,-0.0110,-1.222
4128.00,9.255249,25.05233,-0.000286,23.537746,-0.0111,-1.222
4130.00,9.255717,25.05209,-0.000286,23.537614,-0.0111,-1.221
4132.00,9.255665,25.05194,-0.000286,23.537562,-0.0110,-1.220
4134.00,9.255602,25.05209,-0.000285,23.536765,-0.0110,-1.221
4136.00,9.256155,25.05147,-0.000287,23.536373,-0.0111,-1.221
4138.00,9.256304,25.05192,-0.000286,23.537270,-0.0111,-1.221
4140.00,9.255504,25.05263,-0.000286,23.537062,-0.0110,-1.221
4142.00,9.255859,25.05117,-0.000286,23.537692,-0.0110,-1.222
4144.00,9.257046,25.05189,-0.000287,23.537501,-0.0111,-1.222
4146.00,9.255811,25.05213,-0.000287,23.536966,-0.0111,-1.220
4148.00,9.255516,25.05165,-0.000286,23.537135,-0.0110,-1.221
4150.00,9.255953,25.05231,-0.000285,23.536975,-0.0111,-1.221
4152.00,9.255261,25.05245,-0.000286,23.537007,-0.0110,-1.221
4154.00,9.254890,25.05195,-0.000285,23.536475,-0.0110,-1.220
4156.00,9.255404,25.05170,-0.000287,23.536786,-0.0111,-1.222
4158.00,9.256382,25.05100,-0.000287,23.537022,-0.0111,-1.221
4160.00,9.256300,25.05103,-0.000286,23.537166,-0.0111,-1.221
4162.00,9.256751,25.05084,-0.000286,23.536434,-0.0111,-1.221
4164.00,9.255696,25.05127,-0.000286,23.536598,-0.0110,-1.221
4166.00,9.256046,25.05160,-0.000287,23.536856,-0.0111,-1.222
4168.00,9.256339,25.05160,-0.000286,23.537445,-0.0111,-1.221
4170.00,9.256203,25.05111,-0.000286,23.537525,-0.0111,-1.221
4172.00,9.255579,25.05174,-0.000286,23.537001,-0.0110,-1.220
4174.00,9.256102,25.05097,-0.000285,23.537373,-0.0111,-1.221
4176.00,9.256955,25.05183,-0.000286,23.537696,-0.0111,-1.222
4178.00,9.256836,25.05125,-0.000287,23.537046,-0.0111,-1.222
4180.00,9.257033,25.04991,-0.000286,23.536195,-0.0110,-1.221
4182.00,9.256448,25.05001,-0.000286,23.536916,-0.0111,-1.221
4184.00,9.256453,25.04996,-0.000286,23.537612,-0.0111,-1.221
4186.00,9.256442,25.05083,-0.000285,23.537243,-0.0111,-1.221
4188.00,9.256872,25.05036,-0.000287,23.536529,-0.0110,-1.221
4190.00,9.256001,25.05020,-0.000287,23.536917,-0.0111,-1.221
4192.00,9.256276,25.05038,-0.000286,23.536431,-0.0111,-1.221
4194.00,9.256913,25.05115,-0.000286,23.536381,-0.0111,-1.220
4196.00,9.257077,25.05165,-0.000286,23.536702,-0.0111,-1.221
4198.00,9.256042,25.05141,-0.000286,23.536999,-0.0111,-1.222
4200.00,9.254902,25.05097,-0.000287,23.537406,-0.0111,-1.221
4202.00,9.255134,25.05158,-0.000286,23.536982,-0.0111,-1.221
4204.00,9.255308,25.05118,-0.000287,23.537261,-0.0110,-1.221
4206.00,9.255920,25.05083,-0.000288,23.536542,-0.0111,-1.222
4208.00,9.255971,25.05121,-0.000286,23.536258,-0.0111,-1.221
4210.00,9.255901,25.05071,-0.000286,23.537841,-0.0111,-1.221
4212.00,9.256232,25.05110,-0.000286,23.537830,-0.0110,-1.221
4214.00,9.257451,25.05116,-0.000286,23.536492,-0.0111,-1.222
4216.00,9.257851,25.05168,-0.000286,23.536551,-0.0111,-1.221
4218.00,9.257247,25.05173,-0.000286,23.535940,-0.0110,-1.221
4220.00,9.256817,25.05144,-0.000286,23.536351,-0.0110,-1.221
4222.00,9.257070,25.05158,-0.000286,23.536773,-0.0110,-1.221
4224.00,9.257068,25.05187,-0.000286,23.537196,-0.0111,-1.221
4226.00,9.257123,25.05171,-0.000287,23.536680,-0.0110,-1.222
4228.00,9.256942,25.05162,-0.000286,23.536880,-0.0111,-1.221
4230.00,9.257312,25.05212,-0.000286,23.536581,-0.0111,-1.221
4232.00,9.257321,25.05158,-0.000286,23.537293,-0.0111,-1.220
4234.00,9.256828,25.05123,-0.000286,23.536862,-0.0111,-1.220
4236.00,9.256656,25.05295,-0.000288,23.536507,-0.0111,-1.222
4238.00,9.256050,25.05199,-0.000287,23.536758,-0.0111,-1.222
4240.00,9.255781,25.05230,-0.000285,23.537410,-0.0111,-1.221
4242.00,9.256147,25.05226,-0.000286,23.538361,-0.0111,-1.221
4244.00,9.256718,25.05225,-0.000285,23.537280,-0.0111,-1.220
4246.00,9.256253,25.05226,-0.000286,23.536962,-0.0111,-1.221
4248.00,9.255610,25.05257,-0.000287,23.537651,-0.0110,-1.221
4250.00,9.255141,25.05246,-0.000286,23.536908,-0.0110,-1.222
4252.00,9.254832,25.05270,-0.000286,23.536132,-0.0111,-1.222
4254.00,9.255001,25.05217,-0.000286,23.537488,-0.0111,-1.221
4256.00,9.256218,25.05312,-0.000285,23.537018,-0.0111,-1.221
4258.00,9.256410,25.05299,-0.000287,23.537415,-0.0111,-1.222
4260.00,9.256445,25.05281,-0.000287,23.537031,-0.0111,-1.222
4262.00,9.256235,25.05307,-0.000286,23.536802,-0.0110,-1.221
@15,8.0000,16.0
4264.00,9.256158,25.05246,-0.000286,23.536592,-0.0110,-1.221
4266.00,9.255130,25.05268,-0.000286,23.536804,-0.0110,-1.221
4268.00,9.249214,25.05286,-0.000285,23.537497,-0.0110,-1.220
4270.00,9.225038,25.05305,-0.000286,23.536620,-0.0110,-1.220
4272.00,9.185787,25.05294,-0.000286,23.536711,-0.0111,-1.220
4274.00,9.139942,25.05317,-0.000287,23.536611,-0.0110,-1.221
4276.00,9.090616,25.05359,-0.000287,23.537176,-0.0111,-1.221
4278.00,9.039875,25.05371,-0.000287,23.537317,-0.0110,-1.222
4280.00,8.990432,25.05291,-0.000287,23.537612,-0.0110,-1.222
4282.00,8.945505,25.05304,-0.000289,23.537300,-0.0110,-1.222
4284.00,8.908986,25.05338,-0.000289,23.536730,-0.0110,-1.222
4286.00,8.890814,25.05254,-0.000289,23.537638,-0.0110,-1.224
4288.00,8.887754,25.05276,-0.000288,23.538175,-0.0111,-1.222
4290.00,8.895482,25.05299,-0.000288,23.536994,-0.0110,-1.222
4292.00,8.911044,25.05259,-0.000289,23.537137,-0.0110,-1.222
4294.00,8.931171,25.05194,-0.000288,23.537675,-0.0110,-1.222
4296.00,8.955589,25.05310,-0.000287,23.536836,-0.0110,-1.222
4298.00,8.981047,25.05372,-0.000287,23.537096,-0.0110,-1.221
4300.00,9.006463,25.05394,-0.000287,23.537423,-0.0110,-1.221
4302.00,9.029916,25.05421,-0.000288,23.537129,-0.0110,-1.222
4304.00,9.053669,25.05367,-0.000287,23.537464,-0.0111,-1.221
4306.00,9.074903,25.05449,-0.000287,23.537910,-0.0110,-1.221
4308.00,9.095059,25.05473,-0.000287,23.536789,-0.0110,-1.222
4310.00,9.112735,25.05356,-0.000287,23.537532,-0.0110,-1.222
4312.00,9.128515,25.05365,-0.000286,23.537412,-0.0110,-1.221
4314.00,9.143202,25.05392,-0.000286,23.538008,-0.0110,-1.221
4316.00,9.155835,25.05416,-0.000287,23.537384,-0.0110,-1.222
4318.00,9.166552,25.05393,-0.000286,23.537434,-0.0110,-1.221
4320.00,9.177071,25.05340,-0.000287,23.537062,-0.0111,-1.222
4322.00,9.185077,25.05284,-0.000288,23.536509,-0.0110,-1.222
4324.00,9.191890,25.05381,-0.000287,23.536888,-0.0110,-1.221
4326.00,9.198850,25.05307,-0.000286,23.536691,-0.0110,-1.222
4328.00,9.204484,25.05346,-0.000288,23.537428,-0.0110,-1.222
4330.00,9.208824,25.05378,-0.000287,23.537068,-0.0110,-1.221
4332.00,9.213109,25.05319,-0.000288,23.536919,-0.0110,-1.221
4334.00,9.216757,25.05348,-0.000289,23.536585,-0.0110,-1.221
4336.00,9.219504,25.05279,-0.000289,23.536943,-0.0111,-1.222
4338.00,9.221688,25.05327,-0.000287,23.536940,-0.0111,-1.222
4340.00,9.224847,25.05366,-0.000285,23.536665,-0.0111,-1.222
4342.00,9.227232,25.05308,-0.000287,23.537159,-0.0110,-1.222
4344.00,9.229755,25.05265,-0.000285,23.536910,-0.0110,-1.220
4346.00,9.232712,25.05350,-0.000286,23.537317,-0.0111,-1.222
4348.00,9.234423,25.05316,-0.000287,23.537122,-0.0111,-1.222
4350.00,9.236031,25.05296,-0.000286,23.536669,-0.0111,-1.222
4352.00,9.237156,25.05289,-0.000286,23.536971,-0.0111,-1.221
4354.00,9.237808,25.05308,-0.000286,23.536617,-0.0111,-1.222
4356.00,9.239102,25.05243,-0.000286,23.537577,-0.0110,-1.222
4358.00,9.241734,25.05243,-0.000286,23.537387,-0.0110,-1.221
4360.00,9.242811,25.05297,-0.000285,23.536750,-0.0110,-1.221
4362.00,9.243268,25.05338,-0.000286,23.536538,-0.0111,-1.222
4364.00,9.244340,25.05297,-0.000286,23.536598,-0.0111,-1.221
4366.00,9.245214,25.05282,-0.000285,23.537051,-0.0111,-1.222
4368.00,9.245463,25.05240,-0.000286,23.536995,-0.0111,-1.221
4370.00,9.245725,25.05279,-0.000287,23.537302,-0.0111,-1.221
4372.00,9.246164,25.05277,-0.000285,23.536917,-0.0111,-1.221
4374.00,9.247755,25.05217,-0.000286,23.536955,-0.0110,-1.221
4376.00,9.248399,25.05308,-0.000287,23.536505,-0.0110,-1.222
4378.00,9.249172,25.05320,-0.000287,23.536585,-0.0111,-1.222
4380.00,9.249620,25.05280,-0.000287,23.537085,-0.0111,-1.222
4382.00,9.250150,25.05282,-0.000286,23.536449,-0.0111,-1.221
4384.00,9.250521,25.05306,-0.000286,23.537532,-0.0110,-1.222
4386.00,9.249350,25.05313,-0.000287,23.537549,-0.0110,-1.221
4388.00,9.249769,25.05355,-0.000286,23.537649,-0.0111,-1.221
4390.00,9.250015,25.05307,-0.000286,23.536812,-0.0111,-1.221
4392.00,9.251233,25.05268,-0.000286,23.537131,-0.0110,-1.221
4394.00,9.251142,25.05329,-0.000285,23.537659,-0.0111,-1.221
4396.00,9.251655,25.05322,-0.000286,23.538040,-0.0110,-1.222
4398.00,9.251856,25.05330,-0.000286,23.537516,-0.0110,-1.221
4400.00,9.251649,25.05364,-0.000286,23.536520,-0.0111,-1.222
4402.00,9.250980,25.05354,-0.000286,23.536401,-0.0110,-1.221
4404.00,9.250157,25.05358,-0.000286,23.536804,-0.0110,-1.221
4406.00,9.250167,25.05341,-0.000286,23.536490,-0.0110,-1.221
4408.00,9.249745,25.05397,-0.000286,23.537215,-0.0110,-1.222
4410.00,9.249422,25.05391,-0.000285,23.536969,-0.0111,-1.222
4412.00,9.250537,25.05406,-0.000286,23.536156,-0.0110,-1.221
4414.00,9.251806,25.05388,-0.000286,23.537445,-0.0111,-1.221
4416.00,9.252728,25.05322,-0.000287,23.537389,-0.0111,-1.222
4418.00,9.252001,25.05358,-0.000286,23.536670,-0.0111,-1.222
4420.00,9.252316,25.05370,-0.000286,23.537012,-0.0110,-1.221
4422.00,9.253191,25.05324,-0.000287,23.536708,-0.0111,-1.221
4424.00,9.252552,25.05342,-0.000286,23.536709,-0.0110,-1.221
4426.00,9.253032,25.05364,-0.000286,23.536992,-0.0110,-1.221
4428.00,9.253112,25.05417,-0.000287,23.537518,-0.0111,-1.222
4430.00,9.253209,25.05252,-0.000287,23.536782,-0.0111,-1.221
4432.00,9.252913,25.05374,-0.000286,23.536481,-0.0111,-1.222
4434.00,9.253041,25.05374,-0.000285,23.537014,-0.0111,-1.221
4436.00,9.252878,25.05403,-0.000286,23.536916,-0.0110,-1.222
4438.00,9.253599,25.05361,-0.000287,23.536434,-0.0110,-1.221
4440.00,9.253804,25.05430,-0.000287,23.537348,-0.0110,-1.221
4442.00,9.253448,25.05439,-0.000285,23.536977,-0.0111,-1.221
4444.00,9.253551,25.05431,-0.000285,23.537347,-0.0111,-1.221
4446.00,9.253260,25.05416,-0.000286,23.537267,-0.0110,-1.222
4448.00,9.253570,25.05481,-0.000286,23.537335,-0.0110,-1.222
4450.00,9.254319,25.05461,-0.000286,23.537410,-0.0111,-1.221
4452.00,9.253915,25.05381,-0.000285,23.537477,-0.0111,-1.221
4454.00,9.253143,25.05418,-0.000285,23.536884,-0.0110,-1.221
4456.00,9.252789,25.05403,-0.000285,23.536429,-0.0111,-1.221
4458.00,9.252829,25.05389,-0.000286,23.537215,-0.0110,-1.222
4460.00,9.252789,25.05470,-0.000287,23.537387,-0.0110,-1.222
4462.00,9.252884,25.05557,-0.000286,23.537101,-0.0111,-1.221
4464.00,9.252856,25.05471,-0.000286,23.536979,-0.0111,-1.221
4466.00,9.252536,25.05421,-0.000286,23.537165,-0.0111,-1.221
4468.00,9.252568,25.05390,-0.000286,23.536925,-0.0111,-1.222
4470.00,9.253179,25.05335,-0.000286,23.537677,-0.0111,-1.221
4472.00,9.253907,25.05332,-0.000286,23.536936,-0.0111,-1.222
4474.00,9.253994,25.05419,-0.000285,23.536838,-0.0111,-1.222
4476.00,9.253938,25.05420,-0.000285,23.536771,-0.0111,-1.221
4478.00,9.252982,25.05322,-0.000285,23.537480,-0.0111,-1.222
4480.00,9.252861,25.05336,-0.000285,23.537263,-0.0110,-1.221
4482.00,9.253875,25.05337,-0.000286,23.537267,-0.0111,-1.223
4484.00,9.253834,25.05353,-0.000287,23.537113,-0.0110,-1.222
4486.00,9.254178,25.05358,-0.000285,23.536847,-0.0110,-1.221
4488.00,9.254159,25.05446,-0.000285,23.537471,-0.0111,-1.221
4490.00,9.253746,25.05443,-0.000285,23.537636,-0.0110,-1.221
4492.00,9.253861,25.05482,-0.000286,23.537506,-0.0111,-1.221
4494.00,9.254403,25.05417,-0.000286,23.537326,-0.0110,-1.222
4496.00,9.254641,25.05448,-0.000287,23.536955,-0.0110,-1.221
4498.00,9.254115,25.05336,-0.000286,23.536984,-0.0110,-1.222
4500.00,9.253299,25.05395,-0.000287,23.537276,-0.0110,-1.222
4502.00,9.254487,25.05355,-0.000286,23.537395,-0.0110,-1.222
4504.00,9.254131,25.05292,-0.000286,23.537659,-0.0110,-1.221
4506.00,9.253503,25.05346,-0.000285,23.537616,-0.0110,-1.222
4508.00,9.253638,25.05360,-0.000285,23.537053,-0.0110,-1.221
4510.00,9.253936,25.05399,-0.000285,23.537207,-0.0111,-1.221
4512.00,9.253211,25.05400,-0.000284,23.536810,-0.0111,-1.222
4514.00,9.253536,25.05414,-0.000286,23.536667,-0.0110,-1.222
4516.00,9.253408,25.05382,-0.000286,23.537341,-0.0111,-1.222
4518.00,9.253684,25.05416,-0.000286,23.536343,-0.0111,-1.222
4520.00,9.253212,25.05400,-0.000285,23.537259,-0.0110,-1.221
4522.00,9.252005,25.05423,-0.000286,23.537514,-0.0111,-1.221
4524.00,9.251910,25.05413,-0.000286,23.536620,-0.0111,-1.221
4526.00,9.252207,25.05381,-0.000286,23.537261,-0.0110,-1.222
4528.00,9.252198,25.05364,-0.000287,23.537012,-0.0110,-1.223
4530.00,9.251537,25.05362,-0.000285,23.537984,-0.0110,-1.222
4532.00,9.251205,25.05422,-0.000286,23.537048,-0.0110,-1.222
4534.00,9.251954,25.05387,-0.000284,23.537584,-0.0110,-1.222
4536.00,9.252148,25.05380,-0.000284,23.537831,-0.0110,-1.221
4538.00,9.251885,25.05370,-0.000285,23.536611,-0.0110,-1.222
4540.00,9.252402,25.05341,-0.000286,23.536912,-0.0111,-1.222
4542.00,9.252748,25.05374,-0.000285,23.537241,-0.0110,-1.222
4544.00,9.252784,25.05363,-0.000285,23.537347,-0.0110,-1.222
4546.00,9.252575,25.05369,-0.000286,23.537228,-0.0110,-1.222
4548.00,9.253422,25.05403,-0.000286,23.537163,-0.0110,-1.222
4550.00,9.253462,25.05429,-0.000285,23.537466,-0.0110,-1.221
4552.00,9.254120,25.05472,-0.000285,23.537744,-0.0110,-1.222
4554.00,9.253779,25.05478,-0.000285,23.536646,-0.0111,-1.221
4556.00,9.253418,25.05441,-0.000286,23.536943,-0.0110,-1.222
4558.00,9.253445,25.05461,-0.000286,23.536734,-0.0110,-1.222
4560.00,9.253776,25.05498,-0.000285,23.537458,-0.0110,-1.222
4562.00,9.253720,25.05448,-0.000286,23.537243,-0.0110,-1.222
@16,8.0000,16.0
4564.00,9.253883,25.05469,-0.000286,23.537720,-0.0110,-1.221
4566.00,9.253493,25.05519,-0.000286,23.537575,-0.0111,-1.222
4568.00,9.248550,25.05560,-0.000286,23.537378,-0.0111,-1.222
4570.00,9.227038,25.05494,-0.000285,23.537202,-0.0110,-1.220
4572.00,9.190881,25.05431,-0.000287,23.536958,-0.0110,-1.221
4574.00,9.148596,25.05538,-0.000286,23.537579,-0.0111,-1.221
4576.00,9.102456,25.05535,-0.000286,23.536765,-0.0111,-1.222
4578.00,9.054067,25.05439,-0.000288,23.536466,-0.0111,-1.222
4580.00,9.006920,25.05462,-0.000290,23.536613,-0.0110,-1.223
4582.00,8.963468,25.05400,-0.000290,23.536955,-0.0111,-1.222
4584.00,8.928381,25.05416,-0.000289,23.537369,-0.0111,-1.223
4586.00,8.908833,25.05430,-0.000291,23.537659,-0.0110,-1.224
4588.00,8.902468,25.05418,-0.000289,23.536607,-0.0110,-1.223
4590.00,8.906335,25.05420,-0.000289,23.537215,-0.0111,-1.223
4592.00,8.918919,25.05389,-0.000289,23.536763,-0.0111,-1.223
4594.00,8.936425,25.05424,-0.000289,23.536643,-0.0111,-1.222
4596.00,8.958699,25.05361,-0.000288,23.536249,-0.0111,-1.222
4598.00,8.981501,25.05440,-0.000288,23.536258,-0.0111,-1.222
4600.00,9.005030,25.05452,-0.000287,23.536997,-0.0111,-1.221
4602.00,9.028222,25.05403,-0.000287,23.536973,-0.0111,-1.222
4604.00,9.050838,25.05400,-0.000287,23.536890,-0.0110,-1.222
4606.00,9.071979,25.05390,-0.000289,23.536392,-0.0110,-1.222
4608.00,9.090728,25.05310,-0.000288,23.536418,-0.0110,-1.222
4610.00,9.108776,25.05253,-0.000288,23.536678,-0.0110,-1.222
4612.00,9.124459,25.05386,-0.000288,23.536890,-0.0110,-1.222
4614.00,9.138863,25.05396,-0.000287,23.536609,-0.0110,-1.222
4616.00,9.151584,25.05407,-0.000288,23.536767,-0.0111,-1.223
4618.00,9.162122,25.05388,-0.000288,23.536306,-0.0111,-1.222
4620.00,9.172216,25.05286,-0.000286,23.536851,-0.0111,-1.222
4622.00,9.181463,25.05223,-0.000288,23.536533,-0.0111,-1.222
4624.00,9.188789,25.05235,-0.000289,23.536143,-0.0111,-1.223
4626.00,9.195245,25.05232,-0.000289,23.535940,-0.0111,-1.222
4628.00,9.201418,25.05248,-0.000288,23.536226,-0.0111,-1.221
4630.00,9.206684,25.05220,-0.000289,23.536351,-0.0111,-1.222
4632.00,9.210847,25.05243,-0.000290,23.536011,-0.0111,-1.222
4634.00,9.214917,25.05227,-0.000288,23.536535,-0.0111,-1.222
4636.00,9.218298,25.05235,-0.000288,23.536273,-0.0111,-1.222
4638.00,9.221497,25.05200,-0.000287,23.537443,-0.0111,-1.222
4640.00,9.223919,25.05282,-0.000286,23.537701,-0.0111,-1.222
4642.00,9.225305,25.05226,-0.000285,23.536986,-0.0110,-1.222
4644.00,9.227337,25.05232,-0.000285,23.537075,-0.0111,-1.221
4646.00,9.229827,25.05251,-0.000285,23.536477,-0.0111,-1.222
4648.00,9.231946,25.05306,-0.000286,23.536940,-0.0111,-1.222
4650.00,9.233626,25.05322,-0.000287,23.536039,-0.0111,-1.222
4652.00,9.234314,25.05340,-0.000288,23.536657,-0.0111,-1.222
4654.00,9.235077,25.05343,-0.000286,23.537218,-0.0111,-1.222
4656.00,9.236416,25.05370,-0.000286,23.536851,-0.0111,-1.222
4658.00,9.236289,25.05393,-0.000285,23.536945,-0.0110,-1.222
4660.00,9.237477,25.05291,-0.000287,23.536579,-0.0110,-1.222
4662.00,9.238547,25.05203,-0.000287,23.536791,-0.0111,-1.222
4664.00,9.239937,25.05225,-0.000285,23.537077,-0.0111,-1.222
4666.00,9.241382,25.05207,-0.000285,23.537174,-0.0111,-1.222
4668.00,9.242469,25.05243,-0.000286,23.536639,-0.0110,-1.222
4670.00,9.242645,25.05215,-0.000287,23.535712,-0.0111,-1.222
4672.00,9.243943,25.05271,-0.000286,23.536914,-0.0111,-1.222
4674.00,9.243898,25.05272,-0.000286,23.537601,-0.0110,-1.222
4676.00,9.244104,25.05216,-0.000285,23.536982,-0.0111,-1.223
4678.00,9.245109,25.05223,-0.000286,23.536288,-0.0111,-1.222
4680.00,9.245608,25.05220,-0.000287,23.536691,-0.0110,-1.221
4682.00,9.246826,25.05191,-0.000286,23.536388,-0.0111,-1.222
4684.00,9.248447,25.05187,-0.000286,23.537324,-0.0111,-1.222
4686.00,9.248974,25.05228,-0.000287,23.537296,-0.0111,-1.222
4688.00,9.249374,25.05158,-0.000285,23.537413,-0.0111,-1.222
4690.00,9.248646,25.05231,-0.000287,23.537046,-0.0111,-1.222
4692.00,9.248370,25.05286,-0.000286,23.536492,-0.0111,-1.222
4694.00,9.248575,25.05223,-0.000286,23.536888,-0.0111,-1.222
4696.00,9.247949,25.05299,-0.000286,23.536277,-0.0111,-1.222
4698.00,9.248134,25.05278,-0.000286,23.536992,-0.0111,-1.221
4700.00,9.248769,25.05347,-0.000286,23.536533,-0.0111,-1.222
4702.00,9.249189,25.05320,-0.000287,23.536698,-0.0111,-1.222
4704.00,9.248910,25.05290,-0.000287,23.536832,-0.0111,-1.222
4706.00,9.247962,25.05250,-0.000287,23.537237,-0.0110,-1.222
4708.00,9.247370,25.05232,-0.000287,23.536641,-0.0111,-1.222
4710.00,9.248142,25.05261,-0.000286,23.536520,-0.0111,-1.222
4712.00,9.249443,25.05330,-0.000286,23.536382,-0.0111,-1.222
4714.00,9.249102,25.05291,-0.000287,23.536473,-0.0111,-1.222
4716.00,9.248966,25.05320,-0.000287,23.536745,-0.0111,-1.222
4718.00,9.249350,25.05281,-0.000285,23.536728,-0.0111,-1.221
4720.00,9.249989,25.05303,-0.000287,23.535873,-0.0111,-1.222
4722.00,9.250642,25.05307,-0.000287,23.536029,-0.0111,-1.222
4724.00,9.251528,25.05298,-0.000286,23.536594,-0.0111,-1.222
4726.00,9.251177,25.05309,-0.000287,23.536234,-0.0111,-1.222
4728.00,9.250577,25.05260,-0.000286,23.536728,-0.0111,-1.222
4730.00,9.250902,25.05263,-0.000286,23.537036,-0.0111,-1.221
4732.00,9.251693,25.05278,-0.000287,23.536986,-0.0111,-1.222
4734.00,9.251214,25.05284,-0.000287,23.536819,-0.0111,-1.223
4736.00,9.250821,25.05346,-0.000286,23.536750,-0.0111,-1.222
4738.00,9.251224,25.05327,-0.000286,23.537319,-0.0111,-1.222
4740.00,9.251894,25.05396,-0.000286,23.537233,-0.0111,-1.222
4742.00,9.251015,25.05360,-0.000286,23.536516,-0.0110,-1.222
4744.00,9.250816,25.05433,-0.000288,23.536221,-0.0111,-1.222
4746.00,9.251007,25.05448,-0.000287,23.537651,-0.0111,-1.221
4748.00,9.251927,25.05421,-0.000286,23.537644,-0.0111,-1.222
4750.00,9.252125,25.05425,-0.000288,23.536206,-0.0111,-1.222
4752.00,9.251899,25.05424,-0.000285,23.537217,-0.0111,-1.222
4754.00,9.251321,25.05358,-0.000286,23.536689,-0.0110,-1.221
4756.00,9.251291,25.05320,-0.000286,23.537116,-0.0110,-1.222
4758.00,9.252569,25.05317,-0.000287,23.536137,-0.0111,-1.222
4760.00,9.252216,25.05371,-0.000286,23.536765,-0.0111,-1.222
4762.00,9.251355,25.05300,-0.000285,23.536657,-0.0111,-1.221
4764.00,9.251232,25.05325,-0.000286,23.536459,-0.0111,-1.222
4766.00,9.250838,25.05318,-0.000286,23.536665,-0.0111,-1.222
4768.00,9.250753,25.05334,-0.000286,23.537911,-0.0111,-1.222
4770.00,9.251483,25.05365,-0.000286,23.537345,-0.0110,-1.221
4772.00,9.252347,25.05346,-0.000285,23.537163,-0.0110,-1.222
4774.00,9.251727,25.05350,-0.000285,23.537107,-0.0111,-1.222
4776.00,9.251152,25.05409,-0.000286,23.536956,-0.0110,-1.222
4778.00,9.251381,25.05383,-0.000285,23.536851,-0.0110,-1.222
4780.00,9.251727,25.05381,-0.000286,23.537475,-0.0110,-1.222
4782.00,9.251453,25.05461,-0.000285,23.537191,-0.0110,-1.222
4784.00,9.251353,25.05467,-0.000286,23.537609,-0.0110,-1.222
4786.00,9.251483,25.05398,-0.000286,23.537731,-0.0111,-1.222
4788.00,9.251878,25.05439,-0.000285,23.536903,-0.0111,-1.222
4790.00,9.251580,25.05484,-0.000286,23.537008,-0.0110,-1.223
4792.00,9.252256,25.05477,-0.000286,23.536379,-0.0110,-1.222
4794.00,9.252792,25.05455,-0.000285,23.537159,-0.0110,-1.222
4796.00,9.252665,25.05433,-0.000286,23.537378,-0.0111,-1.222
4798.00,9.251996,25.05403,-0.000285,23.537072,-0.0110,-1.221
4800.00,9.252286,25.05355,-0.000284,23.537761,-0.0110,-1.222
4802.00,9.252041,25.05370,-0.000284,23.536394,-0.0110,-1.222
4804.00,9.252822,25.05387,-0.000285,23.536774,-0.0111,-1.222
4806.00,9.252961,25.05415,-0.000286,23.536826,-0.0110,-1.221
4808.00,9.252753,25.05390,-0.000285,23.537454,-0.0111,-1.222
4810.00,9.251872,25.05339,-0.000287,23.537452,-0.0111,-1.222
4812.00,9.251880,25.05452,-0.000286,23.536754,-0.0111,-1.222
4814.00,9.252831,25.05394,-0.000285,23.536797,-0.0111,-1.222
4816.00,9.253005,25.05362,-0.000286,23.537413,-0.0110,-1.222
4818.00,9.252100,25.05328,-0.000286,23.537018,-0.0111,-1.222
4820.00,9.251667,25.05319,-0.000285,23.536669,-0.0111,-1.223
4822.00,9.251881,25.05344,-0.000285,23.537042,-0.0111,-1.221
4824.00,9.251300,25.05410,-0.000285,23.537165,-0.0110,-1.221
4826.00,9.251510,25.05318,-0.000285,23.536646,-0.0110,-1.222
4828.00,9.252106,25.05359,-0.000285,23.536473,-0.0111,-1.223
4830.00,9.251998,25.05369,-0.000286,23.536485,-0.0110,-1.222
4832.00,9.251810,25.05345,-0.000285,23.537079,-0.0110,-1.222
4834.00,9.251505,25.05368,-0.000286,23.536789,-0.0111,-1.222
4836.00,9.251813,25.05330,-0.000285,23.536323,-0.0110,-1.222
4838.00,9.252788,25.05305,-0.000286,23.537204,-0.0110,-1.222
4840.00,9.252190,25.05221,-0.000286,23.537020,-0.0110,-1.222
4842.00,9.251645,25.05298,-0.000285,23.537438,-0.0110,-1.222
4844.00,9.251965,25.05352,-0.000285,23.538049,-0.0110,-1.222
4846.00,9.252470,25.05374,-0.000285,23.537923,-0.0110,-1.222
4848.00,9.252388,25.05311,-0.000287,23.537668,-0.0111,-1.222
4850.00,9.252502,25.05335,-0.000286,23.536496,-0.0110,-1.222
4852.00,9.252309,25.05322,-0.000284,23.537178,-0.0110,-1.223
4854.00,9.251614,25.05323,-0.000286,23.537293,-0.0110,-1.222
4856.00,9.251696,25.05348,-0.000286,23.537250,-0.0111,-1.222
4858.00,9.251565,25.05354,-0.000284,23.537259,-0.0110,-1.222
4860.00,9.251708,25.05296,-0.000285,23.537872,-0.0110,-1.222
4862.00,9.250367,25.05334,-0.000285,23.536761,-0.0110,-1.222
@17,8.0000,16.0
4864.00,9.250751,25.05314,-0.000285,23.537222,-0.0111,-1.222
4866.00,9.250966,25.05301,-0.000286,23.537187,-0.0111,-1.222
4868.00,9.246732,25.05312,-0.000286,23.537088,-0.0110,-1.221
4870.00,9.229121,25.05281,-0.000285,23.537209,-0.0110,-1.220
4872.00,9.196948,25.05301,-0.000286,23.537113,-0.0110,-1.220
4874.00,9.158486,25.05325,-0.000286,23.536758,-0.0110,-1.222
4876.00,9.116677,25.05349,-0.000287,23.536488,-0.0110,-1.222
4878.00,9.072456,25.05414,-0.000288,23.537033,-0.0110,-1.222
4880.00,9.028768,25.05460,-0.000286,23.537549,-0.0111,-1.222
4882.00,8.987272,25.05462,-0.000287,23.536778,-0.0110,-1.222
4884.00,8.952199,25.05324,-0.000288,23.537064,-0.0111,-1.223
4886.00,8.930813,25.05335,-0.000289,23.536189,-0.0111,-1.223
4888.00,8.922020,25.05343,-0.000289,23.536862,-0.0111,-1.224
4890.00,8.921511,25.05328,-0.000290,23.537603,-0.0111,-1.224
4892.00,8.929081,25.05316,-0.000290,23.536696,-0.0111,-1.223
4894.00,8.943077,25.05380,-0.000288,23.537196,-0.0111,-1.222
4896.00,8.962150,25.05363,-0.000288,23.536434,-0.0111,-1.222
4898.00,8.983552,25.05371,-0.000287,23.536956,-0.0110,-1.222
4900.00,9.005642,25.05361,-0.000288,23.537623,-0.0111,-1.222
4902.00,9.027556,25.05389,-0.000288,23.537285,-0.0111,-1.222
4904.00,9.049043,25.05386,-0.000289,23.537246,-0.0111,-1.222
4906.00,9.069526,25.05375,-0.000289,23.536611,-0.0111,-1.222
4908.00,9.088152,25.05357,-0.000288,23.536258,-0.0111,-1.222
4910.00,9.104721,25.05306,-0.000288,23.537092,-0.0111,-1.222
4912.00,9.120489,25.05363,-0.000288,23.537360,-0.0111,-1.221
4914.00,9.134185,25.05370,-0.000288,23.536375,-0.0111,-1.222
4916.00,9.146675,25.05508,-0.000288,23.536096,-0.0111,-1.222
4918.00,9.157582,25.05438,-0.000287,23.536826,-0.0110,-1.222
4920.00,9.166717,25.05328,-0.000286,23.537074,-0.0110,-1.222
4922.00,9.175559,25.05515,-0.000288,23.536739,-0.0110,-1.222
4924.00,9.184134,25.05480,-0.000288,23.536825,-0.0111,-1.223
4926.00,9.190283,25.05517,-0.000289,23.536691,-0.0111,-1.222
4928.00,9.195664,25.05527,-0.000288,23.537220,-0.0110,-1.221
4930.00,9.200734,25.05439,-0.000288,23.537501,-0.0110,-1.222
4932.00,9.205322,25.05545,-0.000287,23.537278,-0.0110,-1.222
4934.00,9.208907,25.05448,-0.000287,23.537029,-0.0110,-1.222
4936.00,9.212499,25.05450,-0.000287,23.537609,-0.0110,-1.222
4938.00,9.214914,25.05340,-0.000288,23.537224,-0.0111,-1.222
4940.00,9.218307,25.05368,-0.000288,23.537087,-0.0110,-1.222
4942.00,9.220454,25.05454,-0.000288,23.536685,-0.0110,-1.223
4944.00,9.223620,25.05499,-0.000284,23.537139,-0.0110,-1.221
4946.00,9.225747,25.05512,-0.000283,23.537475,-0.0110,-1.222
4948.00,9.227114,25.05506,-0.000286,23.536739,-0.0111,-1.222
4950.00,9.228177,25.05409,-0.000287,23.537387,-0.0111,-1.222
4952.00,9.229911,25.05387,-0.000286,23.535979,-0.0110,-1.222
4954.00,9.231503,25.05416,-0.000287,23.536234,-0.0111,-1.222
4956.00,9.232386,25.05387,-0.000287,23.537434,-0.0110,-1.223
4958.00,9.233507,25.05365,-0.000287,23.536106,-0.0110,-1.222
4960.00,9.235219,25.05431,-0.000286,23.536115,-0.0111,-1.222
4962.00,9.235920,25.05433,-0.000287,23.536592,-0.0111,-1.222
4964.00,9.236814,25.05430,-0.000286,23.536650,-0.0110,-1.222
4966.00,9.237405,25.05422,-0.000286,23.537335,-0.0110,-1.222
4968.00,9.237679,25.05407,-0.000285,23.537285,-0.0111,-1.222
4970.00,9.238354,25.05371,-0.000285,23.536646,-0.0111,-1.222
4972.00,9.239253,25.05493,-0.000287,23.536613,-0.0111,-1.222
4974.00,9.239389,25.05458,-0.000286,23.536559,-0.0111,-1.222
4976.00,9.240421,25.05474,-0.000285,23.537179,-0.0111,-1.221
4978.00,9.240493,25.05517,-0.000286,23.537259,-0.0110,-1.222
4980.00,9.241248,25.05488,-0.000286,23.536661,-0.0111,-1.223
4982.00,9.241868,25.05456,-0.000286,23.537020,-0.0110,-1.221
4984.00,9.242501,25.05438,-0.000286,23.537283,-0.0111,-1.222
4986.00,9.242862,25.05468,-0.000286,23.537243,-0.0110,-1.223
4988.00,9.242583,25.05471,-0.000286,23.537564,-0.0110,-1.222
4990.00,9.242657,25.05473,-0.000286,23.537400,-0.0111,-1.222
4992.00,9.242995,25.05516,-0.000286,23.537464,-0.0111,-1.222
4994.00,9.244124,25.05404,-0.000285,23.537343,-0.0110,-1.222
4996.00,9.245874,25.05441,-0.000286,23.536308,-0.0110,-1.222
4998.00,9.246848,25.05475,-0.000285,23.537114,-0.0111,-1.222
5000.00,9.245959,25.05515,-0.000285,23.536927,-0.0111,-1.223
5002.00,9.246324,25.05526,-0.000286,23.536397,-0.0110,-1.222
5004.00,9.246965,25.05471,-0.000286,23.537172,-0.0110,-1.222
5006.00,9.246856,25.05392,-0.000286,23.537319,-0.0110,-1.222
5008.00,9.247404,25.05444,-0.000285,23.537655,-0.0110,-1.222
5010.00,9.247325,25.05394,-0.000286,23.537391,-0.0111,-1.223
5012.00,9.246455,25.05391,-0.000287,23.536503,-0.0110,-1.222
5014.00,9.247100,25.05386,-0.000285,23.537363,-0.0110,-1.222
5016.00,9.248047,25.05345,-0.000285,23.536494,-0.0110,-1.222
5018.00,9.247629,25.05322,-0.000285,23.537070,-0.0110,-1.222
5020.00,9.247814,25.05373,-0.000285,23.537666,-0.0110,-1.223
5022.00,9.248077,25.05383,-0.000285,23.536771,-0.0110,-1.222
5024.00,9.248204,25.05337,-0.000284,23.538153,-0.0110,-1.221
5026.00,9.248080,25.05330,-0.000286,23.537194,-0.0111,-1.223
5028.00,9.248010,25.05363,-0.000286,23.536405,-0.0111,-1.221
5030.00,9.247401,25.05312,-0.000285,23.536949,-0.0110,-1.223
5032.00,9.247613,25.05326,-0.000286,23.537048,-0.0110,-1.223
5034.00,9.247562,25.05323,-0.000286,23.537501,-0.0111,-1.222
5036.00,9.247339,25.05375,-0.000285,23.538095,-0.0110,-1.222
5038.00,9.247909,25.05358,-0.000286,23.537326,-0.0110,-1.222
5040.00,9.248958,25.05392,-0.000286,23.537265,-0.0110,-1.222
5042.00,9.249184,25.05461,-0.000286,23.537783,-0.0110,-1.222
5044.00,9.248423,25.05413,-0.000285,23.537083,-0.0111,-1.222
5046.00,9.247977,25.05360,-0.000285,23.537194,-0.0110,-1.222
5048.00,9.248066,25.05403,-0.000285,23.537545,-0.0110,-1.223
5050.00,9.249126,25.05348,-0.000286,23.537337,-0.0110,-1.222
5052.00,9.248695,25.05349,-0.000285,23.536732,-0.0110,-1.221
5054.00,9.248419,25.05384,-0.000284,23.537296,-0.0110,-1.222
5056.00,9.248435,25.05373,-0.000285,23.536735,-0.0111,-1.222
5058.00,9.248296,25.05352,-0.000287,23.537330,-0.0111,-1.222
5060.00,9.248650,25.05462,-0.000285,23.537675,-0.0111,-1.222
5062.00,9.248736,25.05467,-0.000286,23.537243,-0.0111,-1.222
5064.00,9.248712,25.05413,-0.000286,23.536800,-0.0111,-1.222
5066.00,9.248512,25.05338,-0.000286,23.537904,-0.0111,-1.222
5068.00,9.249029,25.05452,-0.000286,23.536687,-0.0111,-1.223
5070.00,9.248878,25.05383,-0.000286,23.537752,-0.0111,-1.223
5072.00,9.249409,25.05318,-0.000284,23.537029,-0.0111,-1.221
5074.00,9.249083,25.05380,-0.000285,23.536971,-0.0110,-1.222
5076.00,9.248513,25.05419,-0.000285,23.537061,-0.0110,-1.222
5078.00,9.249054,25.05406,-0.000286,23.536269,-0.0110,-1.222
5080.00,9.249699,25.05383,-0.000286,23.536906,-0.0111,-1.222
5082.00,9.249236,25.05395,-0.000286,23.537545,-0.0110,-1.222
5084.00,9.248763,25.05436,-0.000287,23.537179,-0.0110,-1.222
5086.00,9.248931,25.05428,-0.000285,23.536780,-0.0111,-1.222
5088.00,9.248524,25.05408,-0.000286,23.536743,-0.0111,-1.222
5090.00,9.248822,25.05451,-0.000285,23.537590,-0.0110,-1.222
5092.00,9.249946,25.05438,-0.000285,23.537794,-0.0110,-1.222
5094.00,9.250032,25.05454,-0.000285,23.537055,-0.0110,-1.222
5096.00,9.248888,25.05423,-0.000286,23.537389,-0.0111,-1.223
5098.00,9.247810,25.05369,-0.000286,23.537332,-0.0111,-1.223
5100.00,9.248129,25.05434,-0.000286,23.537904,-0.0111,-1.222
5102.00,9.248739,25.05361,-0.000286,23.537456,-0.0111,-1.222
5104.00,9.249260,25.05337,-0.000287,23.536888,-0.0110,-1.222
5106.00,9.248609,25.05369,-0.000286,23.536574,-0.0110,-1.222
5108.00,9.248865,25.05414,-0.000285,23.536669,-0.0110,-1.223
5110.00,9.249102,25.05385,-0.000286,23.537137,-0.0110,-1.222
5112.00,9.249525,25.05360,-0.000287,23.536527,-0.0110,-1.222
5114.00,9.249070,25.05266,-0.000285,23.536327,-0.0110,-1.223
5116.00,9.248503,25.05260,-0.000286,23.537124,-0.0111,-1.222
5118.00,9.248559,25.05267,-0.000286,23.536200,-0.0110,-1.222
5120.00,9.248739,25.05232,-0.000285,23.536022,-0.0111,-1.222
5122.00,9.249246,25.05229,-0.000284,23.536719,-0.0111,-1.222
5124.00,9.248899,25.05246,-0.000285,23.537441,-0.0111,-1.222
5126.00,9.248393,25.05332,-0.000286,23.538062,-0.0111,-1.223
5128.00,9.248678,25.05262,-0.000286,23.536852,-0.0110,-1.223
5130.00,9.248792,25.05302,-0.000285,23.536654,-0.0111,-1.222
5132.00,9.249603,25.05327,-0.000285,23.536994,-0.0110,-1.222
5134.00,9.249633,25.05325,-0.000285,23.536958,-0.0111,-1.222
5136.00,9.248100,25.05351,-0.000285,23.537939,-0.0111,-1.223
5138.00,9.248460,25.05286,-0.000286,23.537053,-0.0110,-1.222
5140.00,9.248342,25.05318,-0.000286,23.536618,-0.0110,-1.222
5142.00,9.248273,25.05340,-0.000286,23.537200,-0.0110,-1.222
5144.00,9.249059,25.05290,-0.000286,23.536594,-0.0110,-1.222
5146.00,9.249996,25.05203,-0.000285,23.537018,-0.0111,-1.222
5148.00,9.250055,25.05218,-0.000286,23.536830,-0.0111,-1.223
5150.00,9.249809,25.05267,-0.000286,23.537283,-0.0111,-1.222
5152.00,9.249175,25.05316,-0.000285,23.537525,-0.0111,-1.223
5154.00,9.249937,25.05277,-0.000285,23.537547,-0.0111,-1.222
5156.00,9.249348,25.05286,-0.000285,23.537558,-0.0111,-1.222
5158.00,9.248922,25.05312,-0.000286,23.537103,-0.0111,-1.222
5160.00,9.248906,25.05353,-0.000286,23.536704,-0.0110,-1.222
5162.00,9.249895,25.05376,-0.000286,23.536602,-0.0110,-1.223
@18,8.0000,16.0
5164.00,9.249897,25.05369,-0.000285,23.536769,-0.0110,-1.222
5166.00,9.249218,25.05339,-0.000285,23.536451,-0.0110,-1.222
5168.00,9.245647,25.05366,-0.000286,23.536901,-0.0110,-1.222
5170.00,9.231126,25.05338,-0.000285,23.537475,-0.0111,-1.221
5172.00,9.204304,25.05312,-0.000288,23.538227,-0.0111,-1.221
5174.00,9.171462,25.05301,-0.000286,23.537926,-0.0110,-1.222
5176.00,9.133110,25.05349,-0.000286,23.537213,-0.0110,-1.222
5178.00,9.093286,25.05362,-0.000286,23.537139,-0.0110,-1.223
5180.00,9.053405,25.05457,-0.000288,23.536774,-0.0110,-1.223
5182.00,9.015857,25.05476,-0.000289,23.537406,-0.0111,-1.223
5184.00,8.983383,25.05497,-0.000288,23.537425,-0.0110,-1.224
5186.00,8.961763,25.05451,-0.000289,23.537451,-0.0111,-1.225
5188.00,8.949319,25.05420,-0.000289,23.536767,-0.0110,-1.225
5190.00,8.943452,25.05472,-0.000288,23.537558,-0.0111,-1.223
5192.00,8.946221,25.05512,-0.000287,23.537354,-0.0111,-1.223
5194.00,8.955459,25.05457,-0.000287,23.536916,-0.0111,-1.222
5196.00,8.968807,25.05518,-0.000288,23.538075,-0.0111,-1.223
5198.00,8.985181,25.05540,-0.000288,23.537609,-0.0110,-1.223
5200.00,9.003357,25.05466,-0.000287,23.537841,-0.0110,-1.222
5202.00,9.022565,25.05459,-0.000287,23.536689,-0.0110,-1.223
5204.00,9.042782,25.05548,-0.000288,23.536975,-0.0111,-1.223
5206.00,9.061961,25.05575,-0.000289,23.537538,-0.0111,-1.223
5208.00,9.079969,25.05547,-0.000287,23.537865,-0.0111,-1.223
5210.00,9.097080,25.05562,-0.000287,23.536635,-0.0110,-1.223
5212.00,9.112341,25.05532,-0.000287,23.537551,-0.0111,-1.223
5214.00,9.126013,25.05537,-0.000287,23.537443,-0.0111,-1.223
5216.00,9.138511,25.05515,-0.000287,23.536708,-0.0111,-1.223
5218.00,9.150384,25.05534,-0.000287,23.536873,-0.0110,-1.222
5220.00,9.160115,25.05619,-0.000286,23.537339,-0.0110,-1.223
5222.00,9.169085,25.05586,-0.000287,23.537425,-0.0110,-1.222
5224.00,9.177904,25.05616,-0.000287,23.538119,-0.0110,-1.222
5226.00,9.185205,25.05636,-0.000288,23.537991,-0.0110,-1.223
5228.00,9.191140,25.05602,-0.000288,23.537558,-0.0110,-1.223
5230.00,9.197389,25.05610,-0.000286,23.536544,-0.0111,-1.222
5232.00,9.201816,25.05568,-0.000287,23.536297,-0.0110,-1.223
5234.00,9.205739,25.05617,-0.000288,23.537456,-0.0110,-1.222
5236.00,9.209369,25.05631,-0.000286,23.538019,-0.0111,-1.222
5238.00,9.213043,25.05559,-0.000287,23.537122,-0.0110,-1.223
5240.00,9.215274,25.05590,-0.000287,23.538235,-0.0110,-1.223
5242.00,9.217675,25.05629,-0.000286,23.537321,-0.0111,-1.223
5244.00,9.219362,25.05608,-0.000287,23.536626,-0.0110,-1.222
5246.00,9.221580,25.05555,-0.000287,23.537070,-0.0110,-1.223
5248.00,9.223996,25.05571,-0.000286,23.536802,-0.0110,-1.222
5250.00,9.226214,25.05513,-0.000285,23.536860,-0.0111,-1.222
5252.00,9.228580,25.05548,-0.000285,23.537224,-0.0111,-1.222
5254.00,9.229906,25.05576,-0.000285,23.536886,-0.0110,-1.222
5256.00,9.231156,25.05530,-0.000286,23.537282,-0.0111,-1.223
5258.00,9.231718,25.05544,-0.000285,23.538066,-0.0111,-1.222
5260.00,9.232689,25.05554,-0.000285,23.536765,-0.0110,-1.223
5262.00,9.233335,25.05538,-0.000285,23.537059,-0.0110,-1.223
5264.00,9.234080,25.05561,-0.000286,23.536551,-0.0110,-1.223
5266.00,9.236063,25.05547,-0.000286,23.537120,-0.0110,-1.223
5268.00,9.236701,25.05459,-0.000285,23.537224,-0.0111,-1.223
5270.00,9.237800,25.05454,-0.000285,23.537423,-0.0111,-1.222
5272.00,9.238857,25.05530,-0.000285,23.536332,-0.0110,-1.223
5274.00,9.239814,25.05517,-0.000285,23.535838,-0.0110,-1.223
5276.00,9.239745,25.05506,-0.000285,23.536888,-0.0110,-1.223
5278.00,9.240020,25.05600,-0.000285,23.536735,-0.0110,-1.223
5280.00,9.240256,25.05576,-0.000285,23.536600,-0.0110,-1.223
5282.00,9.240959,25.05618,-0.000285,23.537094,-0.0110,-1.223
5284.00,9.241831,25.05636,-0.000285,23.537153,-0.0111,-1.223
5286.00,9.242357,25.05613,-0.000286,23.537609,-0.0111,-1.223
5288.00,9.242822,25.05547,-0.000286,23.536825,-0.0111,-1.223
5290.00,9.243549,25.05527,-0.000285,23.537137,-0.0111,-1.223
5292.00,9.243296,25.05571,-0.000285,23.537120,-0.0111,-1.222
5294.00,9.244024,25.05539,-0.000285,23.536882,-0.0111,-1.222
5296.00,9.245279,25.05518,-0.000285,23.536670,-0.0111,-1.223
5298.00,9.245640,25.05517,-0.000286,23.536979,-0.0111,-1.223
5300.00,9.244698,25.05554,-0.000287,23.536780,-0.0111,-1.223
5302.00,9.244556,25.05520,-0.000288,23.537339,-0.0110,-1.223
5304.00,9.245187,25.05545,-0.000287,23.536917,-0.0111,-1.222
5306.00,9.244861,25.05515,-0.000285,23.536860,-0.0111,-1.222
5308.00,9.244429,25.05525,-0.000285,23.536925,-0.0111,-1.222
5310.00,9.245211,25.05550,-0.000285,23.536774,-0.0111,-1.222
5312.00,9.245202,25.05540,-0.000285,23.537174,-0.0110,-1.223
5314.00,9.246068,25.05631,-0.000285,23.537932,-0.0111,-1.223
5316.00,9.246562,25.05601,-0.000285,23.537120,-0.0111,-1.223
5318.00,9.246780,25.05569,-0.000286,23.536765,-0.0111,-1.223
5320.00,9.245873,25.05540,-0.000286,23.537315,-0.0111,-1.223
5322.00,9.245374,25.05545,-0.000286,23.537140,-0.0111,-1.223
5324.00,9.246116,25.05581,-0.000285,23.537755,-0.0110,-1.223
5326.00,9.246428,25.05595,-0.000285,23.537562,-0.0110,-1.223
5328.00,9.246242,25.05590,-0.000286,23.536919,-0.0110,-1.223
5330.00,9.245694,25.05577,-0.000285,23.537555,-0.0110,-1.223
5332.00,9.246304,25.05660,-0.000286,23.536735,-0.0110,-1.223
5334.00,9.247125,25.05586,-0.000287,23.537426,-0.0111,-1.223
5336.00,9.246950,25.05542,-0.000286,23.536291,-0.0110,-1.223
5338.00,9.246785,25.05582,-0.000285,23.537317,-0.0110,-1.223
5340.00,9.247637,25.05569,-0.000285,23.537016,-0.0111,-1.223
5342.00,9.247574,25.05645,-0.000286,23.536847,-0.0111,-1.223
5344.00,9.247439,25.05622,-0.000287,23.536994,-0.0111,-1.223
5346.00,9.247062,25.05523,-0.000286,23.536399,-0.0110,-1.223
5348.00,9.246187,25.05582,-0.000288,23.536005,-0.0111,-1.223
5350.00,9.246818,25.05668,-0.000286,23.536234,-0.0111,-1.223
5352.00,9.246444,25.05658,-0.000286,23.536839,-0.0111,-1.222
5354.00,9.245837,25.05648,-0.000286,23.536410,-0.0111,-1.222
5356.00,9.245963,25.05615,-0.000286,23.536765,-0.0111,-1.223
5358.00,9.246609,25.05631,-0.000285,23.536843,-0.0111,-1.223
5360.00,9.246345,25.05630,-0.000286,23.537010,-0.0111,-1.224
5362.00,9.245641,25.05704,-0.000286,23.537627,-0.0111,-1.223
5364.00,9.246494,25.05685,-0.000286,23.537083,-0.0111,-1.223
5366.00,9.247152,25.05652,-0.000287,23.537391,-0.0111,-1.223
5368.00,9.246735,25.05742,-0.000287,23.536925,-0.0111,-1.223
5370.00,9.246146,25.05761,-0.000286,23.537406,-0.0110,-1.223
5372.00,9.246769,25.05760,-0.000286,23.538077,-0.0110,-1.223
5374.00,9.247144,25.05690,-0.000286,23.536800,-0.0110,-1.223
5376.00,9.247565,25.05693,-0.000286,23.536906,-0.0111,-1.224
5378.00,9.246850,25.05741,-0.000284,23.536683,-0.0110,-1.223
5380.00,9.247480,25.05718,-0.000286,23.536880,-0.0110,-1.222
5382.00,9.248515,25.05687,-0.000285,23.536789,-0.0110,-1.224
5384.00,9.248666,25.05755,-0.000286,23.537447,-0.0111,-1.224
5386.00,9.248721,25.05661,-0.000286,23.536390,-0.0111,-1.223
5388.00,9.248668,25.05666,-0.000287,23.537072,-0.0111,-1.223
5390.00,9.248399,25.05726,-0.000286,23.537111,-0.0110,-1.224
5392.00,9.247734,25.05768,-0.000286,23.536695,-0.0110,-1.223
5394.00,9.247485,25.05761,-0.000286,23.536958,-0.0111,-1.223
5396.00,9.245893,25.05663,-0.000287,23.537400,-0.0111,-1.224
5398.00,9.245552,25.05677,-0.000286,23.537402,-0.0111,-1.223
5400.00,9.245907,25.05626,-0.000286,23.537334,-0.0111,-1.223
5402.00,9.246044,25.05632,-0.000285,23.536670,-0.0111,-1.223
5404.00,9.247179,25.05711,-0.000285,23.536485,-0.0111,-1.223
5406.00,9.247274,25.05682,-0.000286,23.536800,-0.0111,-1.223
5408.00,9.247248,25.05641,-0.000286,23.536910,-0.0112,-1.223
5410.00,9.246916,25.05583,-0.000285,23.536161,-0.0111,-1.223
5412.00,9.246950,25.05606,-0.000286,23.536888,-0.0111,-1.223
5414.00,9.247634,25.05567,-0.000285,23.537293,-0.0111,-1.223
5416.00,9.247433,25.05604,-0.000286,23.537254,-0.0111,-1.224
5418.00,9.246979,25.05562,-0.000287,23.537473,-0.0111,-1.223
5420.00,9.247096,25.05504,-0.000285,23.536631,-0.0111,-1.223
5422.00,9.248192,25.05567,-0.000286,23.536503,-0.0111,-1.223
5424.00,9.246947,25.05602,-0.000287,23.536979,-0.0111,-1.224
5426.00,9.246787,25.05669,-0.000287,23.536421,-0.0111,-1.224
5428.00,9.247613,25.05659,-0.000286,23.536678,-0.0111,-1.223
5430.00,9.248221,25.05614,-0.000286,23.536923,-0.0111,-1.223
5432.00,9.247551,25.05611,-0.000285,23.535704,-0.0111,-1.223
5434.00,9.247791,25.05630,-0.000286,23.536371,-0.0111,-1.223
5436.00,9.247039,25.05720,-0.000286,23.537735,-0.0111,-1.224
5438.00,9.246679,25.05625,-0.000287,23.537087,-0.0111,-1.223
5440.00,9.245641,25.05630,-0.000286,23.536401,-0.0111,-1.223
5442.00,9.246010,25.05629,-0.000285,23.536591,-0.0111,-1.223
5444.00,9.246558,25.05707,-0.000285,23.537217,-0.0111,-1.223
5446.00,9.246990,25.05613,-0.000285,23.537648,-0.0110,-1.223
5448.00,9.247465,25.05658,-0.000285,23.537274,-0.0110,-1.223
5450.00,9.246847,25.05635,-0.000285,23.536782,-0.0111,-1.223
5452.00,9.245435,25.05564,-0.000285,23.537495,-0.0111,-1.224
5454.00,9.245652,25.05598,-0.000286,23.537930,-0.0111,-1.223
5456.00,9.245342,25.05577,-0.000286,23.537334,-0.0110,-1.223
5458.00,9.245994,25.05593,-0.000286,23.536490,-0.0111,-1.223
5460.00,9.246810,25.05589,-0.000285,23.537226,-0.0111,-1.224
5462.00,9.246813,25.05628,-0.000284,23.536966,-0.0110,-1.223
@19,8.0000,16.0
5464.00,9.247133,25.05623,-0.000285,23.537090,-0.0110,-1.223
5466.00,9.246217,25.05639,-0.000287,23.537278,-0.0111,-1.223
5468.00,9.242576,25.05626,-0.000285,23.537596,-0.0110,-1.222
5470.00,9.230108,25.05685,-0.000284,23.537555,-0.0110,-1.222
5472.00,9.207718,25.05695,-0.000287,23.536760,-0.0111,-1.223
5474.00,9.179864,25.05729,-0.000286,23.537378,-0.0110,-1.223
5476.00,9.148409,25.05792,-0.000287,23.537479,-0.0110,-1.224
5478.00,9.115433,25.05668,-0.000286,23.537285,-0.0110,-1.224
5480.00,9.081061,25.05702,-0.000286,23.537170,-0.0110,-1.224
5482.00,9.048717,25.05687,-0.000287,23.536676,-0.0110,-1.225
5484.00,9.021222,25.05662,-0.000288,23.537558,-0.0110,-1.224
5486.00,9.001947,25.05732,-0.000288,23.537908,-0.0110,-1.225
5488.00,8.989374,25.05719,-0.000288,23.537924,-0.0111,-1.224
5490.00,8.982134,25.05712,-0.000288,23.537404,-0.0110,-1.224
5492.00,8.980383,25.05711,-0.000287,23.537126,-0.0110,-1.224
5494.00,8.983542,25.05743,-0.000287,23.537109,-0.0110,-1.224
5496.00,8.992769,25.05772,-0.000286,23.537441,-0.0110,-1.223
5498.00,9.004437,25.05734,-0.000288,23.537687,-0.0111,-1.224
5500.00,9.020501,25.05783,-0.000286,23.537551,-0.0111,-1.223
5502.00,9.036636,25.05760,-0.000288,23.537438,-0.0111,-1.224
5504.00,9.053283,25.05650,-0.000287,23.537211,-0.0111,-1.223
5506.00,9.068953,25.05674,-0.000287,23.537302,-0.0111,-1.223
5508.00,9.084933,25.05655,-0.000287,23.537118,-0.0110,-1.224
5510.00,9.099387,25.05638,-0.000287,23.536864,-0.0110,-1.224
5512.00,9.111800,25.05644,-0.000287,23.537646,-0.0110,-1.224
5514.00,9.124459,25.05657,-0.000287,23.536643,-0.0111,-1.223
5516.00,9.135936,25.05657,-0.000286,23.536678,-0.0111,-1.223
5518.00,9.146701,25.05658,-0.000286,23.536399,-0.0111,-1.223
5520.00,9.156651,25.05533,-0.000287,23.537908,-0.0111,-1.224
5522.00,9.165554,25.05654,-0.000287,23.537607,-0.0110,-1.223
5524.00,9.173767,25.05670,-0.000285,23.537989,-0.0110,-1.223
5526.00,9.180137,25.05605,-0.000287,23.536895,-0.0111,-1.224
5528.00,9.185832,25.05701,-0.000287,23.536841,-0.0111,-1.224
5530.00,9.191344,25.05720,-0.000287,23.537064,-0.0111,-1.224
5532.00,9.196083,25.05714,-0.000287,23.536600,-0.0110,-1.223
5534.00,9.200711,25.05710,-0.000287,23.537311,-0.0111,-1.224
5536.00,9.205907,25.05773,-0.000287,23.536862,-0.0111,-1.224
5538.00,9.210624,25.05749,-0.000288,23.537029,-0.0111,-1.224
5540.00,9.213743,25.05746,-0.000287,23.537971,-0.0110,-1.223
5542.00,9.216324,25.05708,-0.000287,23.537594,-0.0110,-1.223
5544.00,9.218176,25.05631,-0.000287,23.537256,-0.0110,-1.224
5546.00,9.219850,25.05697,-0.000287,23.537194,-0.0110,-1.224
5548.00,9.221537,25.05746,-0.000285,23.537146,-0.0110,-1.224
5550.00,9.223080,25.05726,-0.000284,23.536949,-0.0110,-1.223
5552.00,9.224575,25.05668,-0.000283,23.537514,-0.0110,-1.223
5554.00,9.226231,25.05650,-0.000284,23.537165,-0.0110,-1.223
5556.00,9.227923,25.05650,-0.000284,23.537467,-0.0110,-1.224
5558.00,9.229576,25.05590,-0.000284,23.537224,-0.0110,-1.224
5560.00,9.231483,25.05634,-0.000284,23.538054,-0.0110,-1.223
5562.00,9.231892,25.05584,-0.000284,23.537269,-0.0110,-1.223
5564.00,9.232212,25.05640,-0.000284,23.537454,-0.0110,-1.224
5566.00,9.232512,25.05637,-0.000285,23.537269,-0.0110,-1.224
5568.00,9.234863,25.05619,-0.000285,23.536966,-0.0111,-1.223
5570.00,9.235907,25.05587,-0.000285,23.536847,-0.0111,-1.223
5572.00,9.235467,25.05569,-0.000285,23.537296,-0.0111,-1.224
5574.00,9.235779,25.05628,-0.000285,23.537337,-0.0111,-1.223
5576.00,9.236481,25.05603,-0.000285,23.537898,-0.0111,-1.223
5578.00,9.237113,25.05583,-0.000286,23.537779,-0.0111,-1.224
5580.00,9.237166,25.05611,-0.000285,23.537865,-0.0111,-1.224
5582.00,9.238640,25.05605,-0.000287,23.537867,-0.0111,-1.224
5584.00,9.239490,25.05563,-0.000286,23.536459,-0.0110,-1.224
5586.00,9.239268,25.05574,-0.000285,23.536904,-0.0111,-1.223
5588.00,9.240037,25.05553,-0.000285,23.536457,-0.0111,-1.223
5590.00,9.240859,25.05520,-0.000285,23.537410,-0.0110,-1.224
5592.00,9.240940,25.05619,-0.000285,23.537482,-0.0111,-1.224
5594.00,9.241255,25.05588,-0.000285,23.537283,-0.0111,-1.224
5596.00,9.240687,25.05571,-0.000286,23.536908,-0.0110,-1.224
5598.00,9.241188,25.05651,-0.000286,23.537436,-0.0110,-1.224
5600.00,9.241929,25.05736,-0.000286,23.537165,-0.0111,-1.224
5602.00,9.243247,25.05698,-0.000285,23.536670,-0.0111,-1.224
5604.00,9.242945,25.05772,-0.000284,23.537423,-0.0110,-1.223
5606.00,9.242537,25.05726,-0.000285,23.537049,-0.0111,-1.223
5608.00,9.242116,25.05724,-0.000285,23.536737,-0.0111,-1.223
5610.00,9.242259,25.05763,-0.000284,23.537135,-0.0110,-1.224
5612.00,9.241826,25.05770,-0.000286,23.536564,-0.0111,-1.224
5614.00,9.242885,25.05727,-0.000285,23.536936,-0.0110,-1.223
5616.00,9.243503,25.05665,-0.000286,23.537031,-0.0110,-1.224
5618.00,9.244110,25.05576,-0.000286,23.536895,-0.0111,-1.223
5620.00,9.243007,25.05656,-0.000286,23.536340,-0.0111,-1.224
5622.00,9.243093,25.05647,-0.000285,23.536251,-0.0111,-1.223
5624.00,9.243984,25.05710,-0.000285,23.536016,-0.0111,-1.224
5626.00,9.244206,25.05726,-0.000286,23.536919,-0.0111,-1.224
5628.00,9.244404,25.05746,-0.000285,23.536754,-0.0111,-1.223
5630.00,9.244405,25.05757,-0.000285,23.537205,-0.0111,-1.223
5632.00,9.245247,25.05788,-0.000285,23.536609,-0.0110,-1.224
5634.00,9.244961,25.05770,-0.000286,23.536589,-0.0110,-1.224
5636.00,9.244018,25.05655,-0.000286,23.536819,-0.0111,-1.223
5638.00,9.243940,25.05611,-0.000286,23.537376,-0.0111,-1.223
5640.00,9.245299,25.05608,-0.000286,23.536423,-0.0111,-1.224
5642.00,9.245408,25.05660,-0.000286,23.536875,-0.0111,-1.224
5644.00,9.245819,25.05615,-0.000287,23.536828,-0.0111,-1.224
5646.00,9.246613,25.05596,-0.000286,23.538177,-0.0111,-1.223
5648.00,9.246996,25.05662,-0.000286,23.536904,-0.0111,-1.224
5650.00,9.246737,25.05706,-0.000285,23.536929,-0.0111,-1.223
5652.00,9.246711,25.05626,-0.000286,23.536594,-0.0110,-1.224
5654.00,9.246426,25.05659,-0.000285,23.536799,-0.0110,-1.223
5656.00,9.246741,25.05659,-0.000285,23.536873,-0.0110,-1.224
5658.00,9.247143,25.05620,-0.000285,23.536919,-0.0111,-1.224
5660.00,9.246491,25.05673,-0.000286,23.536275,-0.0111,-1.223
5662.00,9.245998,25.05729,-0.000285,23.536799,-0.0110,-1.223
5664.00,9.246335,25.05695,-0.000286,23.536899,-0.0110,-1.225
5666.00,9.246408,25.05651,-0.000286,23.536994,-0.0110,-1.224
5668.00,9.246910,25.05655,-0.000285,23.536765,-0.0111,-1.224
5670.00,9.245777,25.05612,-0.000285,23.537956,-0.0111,-1.223
5672.00,9.245917,25.05636,-0.000286,23.537131,-0.0111,-1.223
5674.00,9.247218,25.05694,-0.000287,23.536958,-0.0110,-1.224
5676.00,9.247656,25.05630,-0.000286,23.537551,-0.0111,-1.224
5678.00,9.247731,25.05770,-0.000286,23.537434,-0.0111,-1.224
5680.00,9.248066,25.05714,-0.000286,23.536849,-0.0110,-1.223
5682.00,9.248270,25.05670,-0.000285,23.537700,-0.0110,-1.223
5684.00,9.248260,25.05663,-0.000286,23.537438,-0.0110,-1.224
5686.00,9.247897,25.05674,-0.000286,23.537620,-0.0111,-1.224
5688.00,9.247385,25.05732,-0.000286,23.537127,-0.0111,-1.224
5690.00,9.247029,25.05721,-0.000287,23.537584,-0.0111,-1.224
5692.00,9.246840,25.05711,-0.000286,23.536626,-0.0111,-1.223
5694.00,9.246449,25.05733,-0.000285,23.537085,-0.0111,-1.222
5696.00,9.246222,25.05765,-0.000286,23.536732,-0.0111,-1.224
5698.00,9.246834,25.05769,-0.000286,23.536815,-0.0111,-1.225
5700.00,9.246455,25.05720,-0.000286,23.536332,-0.0111,-1.224
5702.00,9.246413,25.05725,-0.000284,23.537196,-0.0111,-1.223
5704.00,9.246754,25.05779,-0.000285,23.536826,-0.0111,-1.223
5706.00,9.246624,25.05778,-0.000285,23.536929,-0.0111,-1.224
5708.00,9.247027,25.05875,-0.000285,23.537185,-0.0110,-1.224
5710.00,9.247358,25.05801,-0.000285,23.537374,-0.0110,-1.224
5712.00,9.246436,25.05810,-0.000285,23.536808,-0.0111,-1.223
5714.00,9.246251,25.05827,-0.000286,23.536799,-0.0110,-1.223
5716.00,9.246325,25.05752,-0.000285,23.537109,-0.0110,-1.224
5718.00,9.246898,25.05853,-0.000285,23.537218,-0.0111,-1.224
5720.00,9.247077,25.05814,-0.000284,23.537256,-0.0111,-1.223
5722.00,9.247341,25.05853,-0.000285,23.536860,-0.0110,-1.224
5724.00,9.246216,25.05830,-0.000286,23.537178,-0.0111,-1.224
5726.00,9.245479,25.05836,-0.000286,23.537270,-0.0111,-1.223
5728.00,9.246757,25.05801,-0.000285,23.537421,-0.0111,-1.223
5730.00,9.247629,25.05823,-0.000285,23.537133,-0.0111,-1.224
5732.00,9.246872,25.05811,-0.000285,23.537360,-0.0111,-1.224
5734.00,9.246823,25.05805,-0.000286,23.536999,-0.0111,-1.223
5736.00,9.246741,25.05880,-0.000286,23.537971,-0.0111,-1.224
5738.00,9.246996,25.05856,-0.000285,23.537036,-0.0111,-1.224
5740.00,9.247446,25.05854,-0.000285,23.537230,-0.0110,-1.223
5742.00,9.247168,25.05835,-0.000285,23.537672,-0.0111,-1.223
5744.00,9.246851,25.05854,-0.000283,23.537861,-0.0111,-1.224
5746.00,9.247194,25.05840,-0.000285,23.537230,-0.0111,-1.225
5748.00,9.247188,25.05827,-0.000285,23.538064,-0.0111,-1.224
5750.00,9.246361,25.05866,-0.000284,23.538236,-0.0110,-1.223
5752.00,9.246562,25.05940,-0.000285,23.537878,-0.0110,-1.224
5754.00,9.246259,25.05900,-0.000285,23.537753,-0.0110,-1.224
5756.00,9.246235,25.05894,-0.000285,23.537317,-0.0110,-1.223
5758.00,9.245808,25.05829,-0.000284,23.537369,-0.0111,-1.223
5760.00,9.247023,25.05849,-0.000285,23.537350,-0.0111,-1.225
5762.00,9.247616,25.05912,-0.000285,23.537369,-0.0111,-1.224
5764.00,9.248234,25.05842,-0.000286,23.537701,-0.0111,-1.223
@20,8.0000,16.0
5766.00,9.247400,25.05825,-0.000286,23.537111,-0.0110,-1.224
5768.00,9.244245,25.05874,-0.000284,23.538008,-0.0110,-1.223
5770.00,9.235336,25.05962,-0.000284,23.537779,-0.0110,-1.223
5772.00,9.219179,25.05955,-0.000286,23.537479,-0.0111,-1.222
5774.00,9.197858,25.05929,-0.000286,23.537609,-0.0111,-1.223
5776.00,9.173811,25.06010,-0.000286,23.537555,-0.0110,-1.223
5778.00,9.147573,25.05923,-0.000286,23.537101,-0.0111,-1.224
5780.00,9.120415,25.05871,-0.000286,23.537270,-0.0111,-1.225
5782.00,9.095098,25.05873,-0.000287,23.537456,-0.0111,-1.224
5784.00,9.073159,25.05887,-0.000289,23.537248,-0.0110,-1.224
5786.00,9.056253,25.05901,-0.000288,23.537906,-0.0110,-1.226
5788.00,9.044449,25.05908,-0.000288,23.537330,-0.0110,-1.226
5790.00,9.036823,25.05909,-0.000288,23.536721,-0.0110,-1.224
5792.00,9.033099,25.05946,-0.000287,23.537373,-0.0111,-1.223
5794.00,9.033645,25.05983,-0.000288,23.536776,-0.0111,-1.224
5796.00,9.038530,25.05954,-0.000287,23.536878,-0.0111,-1.224
5798.00,9.046050,25.06031,-0.000287,23.536843,-0.0111,-1.223
5800.00,9.056015,25.06003,-0.000287,23.537049,-0.0111,-1.224
5802.00,9.068198,25.05994,-0.000288,23.536546,-0.0110,-1.224
5804.00,9.079837,25.06005,-0.000287,23.536570,-0.0111,-1.224
5806.00,9.090411,25.05898,-0.000286,23.537326,-0.0111,-1.224
5808.00,9.102055,25.05992,-0.000285,23.537250,-0.0111,-1.224
5810.00,9.114284,25.06030,-0.000287,23.536962,-0.0111,-1.224
5812.00,9.124194,25.06070,-0.000287,23.537549,-0.0110,-1.224
5814.00,9.134141,25.06007,-0.000288,23.537040,-0.0110,-1.223
5816.00,9.143765,25.06016,-0.000286,23.537059,-0.0110,-1.224
5818.00,9.151924,25.06028,-0.000286,23.537064,-0.0111,-1.223
5820.00,9.159365,25.06034,-0.000287,23.538064,-0.0111,-1.224
5822.00,9.166680,25.06023,-0.000289,23.536683,-0.0110,-1.224
5824.00,9.173296,25.06027,-0.000288,23.536795,-0.0111,-1.224
5826.00,9.178381,25.06007,-0.000288,23.536122,-0.0111,-1.224
5828.00,9.183979,25.06026,-0.000289,23.536832,-0.0111,-1.223
5830.00,9.188885,25.05990,-0.000287,23.537081,-0.0111,-1.224
5832.00,9.193237,25.06005,-0.000287,23.537189,-0.0110,-1.224
5834.00,9.197120,25.05944,-0.000288,23.537038,-0.0111,-1.224
5836.00,9.201112,25.05954,-0.000288,23.536182,-0.0111,-1.224
5838.00,9.205367,25.05900,-0.000288,23.536782,-0.0111,-1.224
5840.00,9.207780,25.05883,-0.000288,23.537335,-0.0111,-1.224
5842.00,9.209279,25.05901,-0.000288,23.537382,-0.0111,-1.223
5844.00,9.212168,25.05944,-0.000288,23.536949,-0.0111,-1.224
5846.00,9.214238,25.05944,-0.000288,23.536667,-0.0111,-1.224
5848.00,9.216350,25.06037,-0.000288,23.537244,-0.0111,-1.224
5850.00,9.219664,25.06009,-0.000288,23.536982,-0.0111,-1.224
5852.00,9.221291,25.06004,-0.000287,23.537304,-0.0111,-1.224
5854.00,9.222675,25.06070,-0.000287,23.537090,-0.0111,-1.224
5856.00,9.224488,25.06056,-0.000286,23.536579,-0.0111,-1.224
5858.00,9.224898,25.06083,-0.000286,23.536557,-0.0111,-1.223
5860.00,9.226741,25.06045,-0.000287,23.535660,-0.0111,-1.224
5862.00,9.227909,25.06018,-0.000286,23.536546,-0.0111,-1.224
5864.00,9.229165,25.05995,-0.000286,23.537490,-0.0111,-1.224
5866.00,9.229942,25.06037,-0.000286,23.536672,-0.0111,-1.223
5868.00,9.230451,25.06007,-0.000285,23.537311,-0.0111,-1.223
5870.00,9.232348,25.05972,-0.000285,23.536988,-0.0111,-1.224
5872.00,9.231972,25.05966,-0.000287,23.536654,-0.0111,-1.224
5874.00,9.232430,25.06047,-0.000286,23.536191,-0.0111,-1.224
5876.00,9.233353,25.06033,-0.000286,23.536475,-0.0110,-1.224
5878.00,9.233701,25.05976,-0.000286,23.536916,-0.0111,-1.224
5880.00,9.234942,25.05950,-0.000286,23.536975,-0.0111,-1.223
5882.00,9.234618,25.05996,-0.000286,23.536282,-0.0111,-1.223
5884.00,9.236161,25.06031,-0.000286,23.536291,-0.0111,-1.224
5886.00,9.236298,25.05964,-0.000287,23.536538,-0.0111,-1.224
5888.00,9.237090,25.05968,-0.000288,23.536641,-0.0111,-1.224
5890.00,9.238315,25.05969,-0.000286,23.536165,-0.0111,-1.223
5892.00,9.238701,25.05991,-0.000286,23.537259,-0.0111,-1.224
5894.00,9.238223,25.06030,-0.000287,23.537488,-0.0111,-1.224
5896.00,9.238359,25.06049,-0.000286,23.536280,-0.0111,-1.224
5898.00,9.239579,25.05988,-0.000286,23.536973,-0.0111,-1.224
5900.00,9.240048,25.06047,-0.000286,23.536570,-0.0111,-1.223
5902.00,9.240626,25.06012,-0.000286,23.536355,-0.0110,-1.224
5904.00,9.241999,25.05979,-0.000286,23.536951,-0.0110,-1.224
5906.00,9.241487,25.05909,-0.000285,23.536425,-0.0110,-1.225
5908.00,9.240973,25.05959,-0.000285,23.536864,-0.0110,-1.224
5910.00,9.241176,25.05947,-0.000285,23.537010,-0.0111,-1.223
5912.00,9.241752,25.05957,-0.000284,23.537449,-0.0111,-1.224
5914.00,9.241479,25.05956,-0.000285,23.537882,-0.0111,-1.224
5916.00,9.240950,25.05933,-0.000286,23.536771,-0.0111,-1.224
5918.00,9.241295,25.05892,-0.000284,23.536199,-0.0111,-1.223
5920.00,9.242312,25.05951,-0.000285,23.536741,-0.0111,-1.223
5922.00,9.242213,25.05972,-0.000285,23.537005,-0.0110,-1.225
5924.00,9.241519,25.05983,-0.000285,23.537451,-0.0110,-1.224
5926.00,9.241705,25.06047,-0.000286,23.537322,-0.0110,-1.224
5928.00,9.242623,25.05949,-0.000285,23.537061,-0.0110,-1.223
5930.00,9.243395,25.05999,-0.000283,23.537428,-0.0111,-1.224
5932.00,9.243088,25.06049,-0.000285,23.537220,-0.0110,-1.224
5934.00,9.243540,25.05950,-0.000284,23.537283,-0.0111,-1.224
5936.00,9.243561,25.06047,-0.000286,23.536557,-0.0111,-1.224
5938.00,9.242562,25.06046,-0.000285,23.536184,-0.0111,-1.224
5940.00,9.243182,25.06035,-0.000285,23.536511,-0.0110,-1.224
5942.00,9.244921,25.06026,-0.000286,23.537077,-0.0111,-1.224
5944.00,9.245778,25.06000,-0.000285,23.536735,-0.0111,-1.224
5946.00,9.246513,25.05914,-0.000286,23.537371,-0.0110,-1.224
5948.00,9.245994,25.05930,-0.000285,23.537142,-0.0110,-1.223
5950.00,9.245543,25.05909,-0.000285,23.537562,-0.0111,-1.223
5952.00,9.245281,25.05925,-0.000284,23.537761,-0.0110,-1.224
5954.00,9.245269,25.05894,-0.000286,23.536869,-0.0110,-1.224
5956.00,9.245561,25.05873,-0.000285,23.536618,-0.0110,-1.224
5958.00,9.245387,25.05892,-0.000285,23.537098,-0.0110,-1.224
5960.00,9.244419,25.05991,-0.000285,23.537304,-0.0110,-1.224
5962.00,9.245539,25.05921,-0.000285,23.537861,-0.0110,-1.224
5964.00,9.246222,25.05848,-0.000285,23.536884,-0.0110,-1.223
5966.00,9.245839,25.05845,-0.000285,23.536919,-0.0110,-1.224
5968.00,9.245348,25.05889,-0.000285,23.537466,-0.0111,-1.224
5970.00,9.245168,25.05939,-0.000286,23.536596,-0.0111,-1.224
5972.00,9.245093,25.05858,-0.000285,23.536880,-0.0111,-1.224
5974.00,9.244690,25.05883,-0.000285,23.536897,-0.0110,-1.224
5976.00,9.244176,25.05833,-0.000285,23.536836,-0.0111,-1.223
5978.00,9.243924,25.05865,-0.000285,23.537005,-0.0111,-1.224
5980.00,9.244633,25.05827,-0.000286,23.537688,-0.0110,-1.224
5982.00,9.245063,25.05847,-0.000285,23.537155,-0.0111,-1.223
5984.00,9.244768,25.05887,-0.000284,23.537205,-0.0111,-1.223
5986.00,9.244613,25.05849,-0.000285,23.536882,-0.0111,-1.223
5988.00,9.245536,25.05917,-0.000285,23.537787,-0.0111,-1.224
5990.00,9.244955,25.05999,-0.000286,23.536962,-0.0111,-1.224
5992.00,9.245048,25.05963,-0.000286,23.537655,-0.0111,-1.224
5994.00,9.245151,25.05945,-0.000286,23.536602,-0.0111,-1.224
5996.00,9.244885,25.05977,-0.000286,23.537025,-0.0110,-1.224
5998.00,9.245020,25.05945,-0.000286,23.536754,-0.0110,-1.224
6000.00,9.245871,25.05887,-0.000287,23.537046,-0.0110,-1.224
6002.00,9.245009,25.05919,-0.000286,23.536786,-0.0111,-1.223
6004.00,9.245183,25.05912,-0.000285,23.537265,-0.0111,-1.224
6006.00,9.245344,25.05867,-0.000285,23.537714,-0.0111,-1.224
6008.00,9.244780,25.05875,-0.000285,23.537237,-0.0110,-1.223
6010.00,9.243620,25.05876,-0.000284,23.536817,-0.0110,-1.224
6012.00,9.243605,25.05937,-0.000285,23.537952,-0.0110,-1.223
6014.00,9.244733,25.05965,-0.000284,23.537744,-0.0111,-1.223
6016.00,9.245878,25.05927,-0.000285,23.536546,-0.0111,-1.224
6018.00,9.246474,25.05972,-0.000286,23.536906,-0.0111,-1.224
6020.00,9.245760,25.05951,-0.000286,23.537008,-0.0110,-1.224
6022.00,9.246225,25.05924,-0.000286,23.536747,-0.0110,-1.224
6024.00,9.245921,25.06007,-0.000286,23.537120,-0.0110,-1.224
6026.00,9.244877,25.05982,-0.000286,23.537087,-0.0110,-1.224
6028.00,9.245801,25.05953,-0.000285,23.537088,-0.0111,-1.224
6030.00,9.245448,25.05938,-0.000285,23.537040,-0.0110,-1.224
6032.00,9.244912,25.06049,-0.000285,23.537302,-0.0110,-1.224
6034.00,9.245205,25.06005,-0.000287,23.537289,-0.0110,-1.225
6036.00,9.244996,25.05892,-0.000285,23.536880,-0.0110,-1.224
6038.00,9.245402,25.05925,-0.000285,23.537334,-0.0111,-1.223
6040.00,9.245225,25.05939,-0.000285,23.537592,-0.0111,-1.224
6042.00,9.244968,25.05866,-0.000285,23.536903,-0.0110,-1.224
6044.00,9.245453,25.05877,-0.000286,23.536995,-0.0111,-1.224
6046.00,9.245844,25.05829,-0.000286,23.536607,-0.0111,-1.224
6048.00,9.245712,25.05815,-0.000285,23.536734,-0.0111,-1.225
6050.00,9.245886,25.05860,-0.000285,23.537179,-0.0111,-1.224
6052.00,9.245600,25.05922,-0.000285,23.536774,-0.0111,-1.224
6054.00,9.245368,25.05956,-0.000285,23.536336,-0.0111,-1.223
6056.00,9.245103,25.05877,-0.000285,23.537072,-0.0111,-1.224
6058.00,9.244870,25.05895,-0.000285,23.537012,-0.0111,-1.224
6060.00,9.245649,25.05902,-0.000286,23.537036,-0.0111,-1.224
6062.00,9.246714,25.05884,-0.000286,23.536912,-0.0111,-1.224
6064.00,9.246265,25.05812,-0.000285,23.536802,-0.0111,-1.224
@21,8.0000,16.0
6066.00,9.245610,25.05729,-0.000285,23.536700,-0.0111,-1.224
6068.00,9.243560,25.05759,-0.000285,23.536278,-0.0111,-1.224
6070.00,9.236625,25.05754,-0.000285,23.537092,-0.0111,-1.223
6072.00,9.225556,25.05766,-0.000286,23.537369,-0.0111,-1.223
6074.00,9.212039,25.05825,-0.000287,23.537127,-0.0111,-1.224
6076.00,9.195676,25.05856,-0.000289,23.536695,-0.0111,-1.224
6078.00,9.176991,25.05869,-0.000288,23.536925,-0.0111,-1.224
6080.00,9.157838,25.05875,-0.000286,23.537018,-0.0111,-1.224
6082.00,9.140442,25.05906,-0.000289,23.536839,-0.0111,-1.225
6084.00,9.125438,25.05827,-0.000289,23.536968,-0.0111,-1.225
6086.00,9.114637,25.05752,-0.000289,23.536217,-0.0111,-1.226
6088.00,9.106767,25.05767,-0.000290,23.537237,-0.0111,-1.226
6090.00,9.101361,25.05821,-0.000290,23.536901,-0.0111,-1.226
6092.00,9.098725,25.05795,-0.000289,23.536891,-0.0111,-1.224
6094.00,9.100004,25.05789,-0.000287,23.536921,-0.0111,-1.224
6096.00,9.103429,25.05772,-0.000286,23.537008,-0.0111,-1.223
6098.00,9.108666,25.05825,-0.000287,23.537263,-0.0111,-1.224
6100.00,9.115024,25.05799,-0.000287,23.537267,-0.0111,-1.224
6102.00,9.121732,25.05794,-0.000288,23.536418,-0.0111,-1.224
6104.00,9.129278,25.05795,-0.000288,23.537252,-0.0111,-1.225
6106.00,9.137484,25.05852,-0.000287,23.536609,-0.0110,-1.224
6108.00,9.145174,25.05890,-0.000288,23.537278,-0.0111,-1.224
6110.00,9.151789,25.05886,-0.000287,23.536702,-0.0111,-1.223
6112.00,9.159633,25.05886,-0.000287,23.536834,-0.0111,-1.224
6114.00,9.165988,25.05933,-0.000288,23.536483,-0.0111,-1.224
6116.00,9.172101,25.05897,-0.000287,23.536977,-0.0111,-1.224
6118.00,9.178337,25.05882,-0.000288,23.537413,-0.0111,-1.224
6120.00,9.182676,25.05873,-0.000288,23.537029,-0.0110,-1.224
6122.00,9.187142,25.05834,-0.000287,23.536316,-0.0110,-1.223
6124.00,9.192168,25.05916,-0.000287,23.536767,-0.0110,-1.224
6126.00,9.196606,25.05848,-0.000288,23.536325,-0.0111,-1.224
6128.00,9.200771,25.05896,-0.000288,23.537094,-0.0110,-1.223
6130.00,9.203822,25.05846,-0.000287,23.536303,-0.0111,-1.224
6132.00,9.206273,25.05874,-0.000287,23.536786,-0.0111,-1.224
6134.00,9.209074,25.05829,-0.000288,23.537843,-0.0110,-1.224
6136.00,9.212189,25.05833,-0.000288,23.536388,-0.0110,-1.223
6138.00,9.214168,25.05882,-0.000288,23.536904,-0.0110,-1.224
6140.00,9.215453,25.05886,-0.000288,23.537367,-0.0111,-1.224
6142.00,9.218462,25.05804,-0.000289,23.536806,-0.0111,-1.224
6144.00,9.220837,25.05893,-0.000287,23.536730,-0.0111,-1.223
6146.00,9.221769,25.05847,-0.000286,23.537321,-0.0110,-1.223
6148.00,9.223669,25.05879,-0.000286,23.536847,-0.0111,-1.224
6150.00,9.224778,25.05942,-0.000286,23.537113,-0.0110,-1.224
6152.00,9.225675,25.05953,-0.000286,23.536893,-0.0110,-1.224
6154.00,9.227377,25.05947,-0.000286,23.537783,-0.0111,-1.224
6156.00,9.228971,25.05956,-0.000286,23.537220,-0.0111,-1.223
6158.00,9.230473,25.05909,-0.000285,23.536589,-0.0111,-1.223
6160.00,9.231021,25.05859,-0.000285,23.537192,-0.0111,-1.224
6162.00,9.231881,25.05889,-0.000285,23.537040,-0.0111,-1.224
6164.00,9.232265,25.05936,-0.000286,23.536353,-0.0110,-1.225
6166.00,9.232386,25.05896,-0.000286,23.536708,-0.0111,-1.224
6168.00,9.233685,25.05884,-0.000286,23.537231,-0.0111,-1.223
6170.00,9.235749,25.05896,-0.000286,23.536763,-0.0110,-1.224
6172.00,9.236038,25.05837,-0.000284,23.537410,-0.0110,-1.224
6174.00,9.235107,25.05893,-0.000284,23.537428,-0.0111,-1.223
6176.00,9.234737,25.05928,-0.000284,23.537727,-0.0111,-1.223
6178.00,9.235013,25.05935,-0.000286,23.536685,-0.0111,-1.224
6180.00,9.236120,25.05890,-0.000286,23.536878,-0.0111,-1.224
6182.00,9.237164,25.05916,-0.000287,23.537412,-0.0111,-1.224
6184.00,9.238007,25.05950,-0.000286,23.537534,-0.0110,-1.224
6186.00,9.238610,25.05915,-0.000285,23.537919,-0.0111,-1.223
6188.00,9.239903,25.05951,-0.000285,23.537378,-0.0110,-1.223
6190.00,9.240528,25.05910,-0.000285,23.537495,-0.0110,-1.224
6192.00,9.239845,25.05917,-0.000286,23.537074,-0.0111,-1.224
6194.00,9.240208,25.05916,-0.000286,23.537296,-0.0111,-1.224
6196.00,9.239961,25.05862,-0.000286,23.537296,-0.0111,-1.223
6198.00,9.239548,25.06020,-0.000286,23.536776,-0.0111,-1.224
6200.00,9.240227,25.05934,-0.000285,23.537237,-0.0111,-1.224
6202.00,9.241055,25.05968,-0.000285,23.537226,-0.0111,-1.224
6204.00,9.241173,25.05989,-0.000285,23.536408,-0.0110,-1.224
6206.00,9.241388,25.05946,-0.000285,23.538510,-0.0110,-1.224
6208.00,9.241696,25.05964,-0.000285,23.537215,-0.0111,-1.223
6210.00,9.241883,25.05914,-0.000286,23.536438,-0.0111,-1.223
6212.00,9.242542,25.05863,-0.000285,23.537434,-0.0111,-1.223
6214.00,9.243105,25.05848,-0.000285,23.537035,-0.0111,-1.224
6216.00,9.242595,25.05807,-0.000285,23.536834,-0.0111,-1.224
6218.00,9.242619,25.05870,-0.000285,23.536895,-0.0110,-1.224
6220.00,9.242125,25.05915,-0.000286,23.537139,-0.0110,-1.224
6222.00,9.242188,25.05853,-0.000285,23.537181,-0.0111,-1.224
6224.00,9.241594,25.05798,-0.000287,23.536680,-0.0111,-1.224
6226.00,9.241967,25.06030,-0.000286,23.536806,-0.0110,-1.224
6228.00,9.242075,25.06078,-0.000287,23.537389,-0.0111,-1.224
6230.00,9.242377,25.05975,-0.000286,23.537111,-0.0111,-1.223
6232.00,9.243010,25.05962,-0.000285,23.537378,-0.0111,-1.223
6234.00,9.243455,25.05909,-0.000285,23.537230,-0.0111,-1.223
6236.00,9.243665,25.06013,-0.000285,23.536451,-0.0111,-1.224
6238.00,9.244104,25.06055,-0.000286,23.537189,-0.0110,-1.223
6240.00,9.244582,25.05932,-0.000286,23.537202,-0.0111,-1.224
6242.00,9.244294,25.05921,-0.000286,23.537583,-0.0110,-1.223
6244.00,9.243188,25.06007,-0.000285,23.536992,-0.0110,-1.224
6246.00,9.242944,25.05997,-0.000284,23.537683,-0.0110,-1.224
6248.00,9.243619,25.05937,-0.000285,23.537001,-0.0110,-1.223
6250.00,9.243530,25.05949,-0.000284,23.537419,-0.0110,-1.224
6252.00,9.243176,25.05994,-0.000284,23.536557,-0.0110,-1.223
6254.00,9.243527,25.06010,-0.000286,23.536784,-0.0111,-1.224
6256.00,9.243332,25.05951,-0.000284,23.538244,-0.0111,-1.223
6258.00,9.243812,25.05918,-0.000285,23.537618,-0.0111,-1.223
6260.00,9.244121,25.05950,-0.000284,23.537176,-0.0110,-1.223
6262.00,9.243038,25.05988,-0.000285,23.537683,-0.0110,-1.224
6264.00,9.242790,25.05955,-0.000284,23.537096,-0.0110,-1.224
6266.00,9.243701,25.06033,-0.000284,23.537430,-0.0110,-1.224
6268.00,9.244285,25.06023,-0.000286,23.537707,-0.0110,-1.224
6270.00,9.243511,25.05976,-0.000285,23.537265,-0.0111,-1.223
6272.00,9.243393,25.06007,-0.000285,23.537287,-0.0110,-1.223
6274.00,9.243256,25.06040,-0.000286,23.536711,-0.0111,-1.223
6276.00,9.242951,25.05964,-0.000286,23.537001,-0.0111,-1.224
6278.00,9.242799,25.06078,-0.000285,23.536951,-0.0110,-1.223
6280.00,9.242239,25.06043,-0.000285,23.537633,-0.0111,-1.224
6282.00,9.242722,25.06040,-0.000285,23.537458,-0.0110,-1.224
6284.00,9.243765,25.05997,-0.000284,23.537482,-0.0110,-1.224
6286.00,9.244647,25.06080,-0.000284,23.537570,-0.0110,-1.224
6288.00,9.244908,25.05969,-0.000284,23.537289,-0.0110,-1.223
6290.00,9.244647,25.05947,-0.000286,23.538186,-0.0110,-1.224
6292.00,9.243498,25.05942,-0.000285,23.537547,-0.0111,-1.224
6294.00,9.243338,25.05881,-0.000285,23.537101,-0.0110,-1.224
6296.00,9.244096,25.05900,-0.000285,23.537452,-0.0110,-1.224
6298.00,9.244649,25.05992,-0.000285,23.537315,-0.0110,-1.224
6300.00,9.245579,25.05978,-0.000285,23.537211,-0.0110,-1.224
6302.00,9.245317,25.06034,-0.000284,23.537776,-0.0110,-1.224
6304.00,9.244852,25.05985,-0.000285,23.537863,-0.0110,-1.223
6306.00,9.244090,25.06032,-0.000284,23.537544,-0.0111,-1.224
6308.00,9.244180,25.06049,-0.000285,23.537590,-0.0111,-1.223
6310.00,9.244229,25.06021,-0.000286,23.537473,-0.0111,-1.224
6312.00,9.245930,25.05997,-0.000284,23.537928,-0.0110,-1.224
6314.00,9.246060,25.06033,-0.000285,23.537792,-0.0110,-1.223
6316.00,9.245605,25.05994,-0.000285,23.537161,-0.0111,-1.224
6318.00,9.245222,25.06019,-0.000285,23.537815,-0.0111,-1.224
6320.00,9.243675,25.06051,-0.000285,23.537772,-0.0110,-1.224
6322.00,9.243940,25.06055,-0.000285,23.536906,-0.0111,-1.224
6324.00,9.244999,25.06106,-0.000285,23.536414,-0.0111,-1.224
6326.00,9.245255,25.06130,-0.000285,23.537339,-0.0110,-1.224
6328.00,9.244764,25.06112,-0.000285,23.537352,-0.0110,-1.224
6330.00,9.243988,25.06148,-0.000285,23.536758,-0.0110,-1.223
6332.00,9.243854,25.06042,-0.000285,23.536635,-0.0110,-1.223
6334.00,9.244113,25.06101,-0.000285,23.537302,-0.0110,-1.223
6336.00,9.244297,25.06099,-0.000285,23.537488,-0.0110,-1.224
6338.00,9.245184,25.06096,-0.000286,23.537248,-0.0111,-1.224
6340.00,9.245318,25.06070,-0.000286,23.537560,-0.0110,-1.224
6342.00,9.245046,25.06210,-0.000286,23.537103,-0.0110,-1.224
6344.00,9.244351,25.06149,-0.000285,23.537651,-0.0110,-1.223
6346.00,9.244546,25.06092,-0.000284,23.537716,-0.0111,-1.224
6348.00,9.244182,25.06089,-0.000286,23.537023,-0.0110,-1.224
6350.00,9.244305,25.06104,-0.000286,23.536923,-0.0110,-1.224
6352.00,9.244582,25.06176,-0.000285,23.536890,-0.0111,-1.224
6354.00,9.244985,25.06111,-0.000284,23.537843,-0.0111,-1.223
6356.00,9.244953,25.06043,-0.000286,23.537727,-0.0110,-1.224
6358.00,9.244625,25.06099,-0.000285,23.536864,-0.0111,-1.223
6360.00,9.244690,25.06058,-0.000286,23.537373,-0.0111,-1.224
6362.00,9.244307,25.06007,-0.000285,23.536741,-0.0111,-1.223
6364.00,9.244643,25.06013,-0.000285,23.536869,-0.0111,-1.224
@22,8.0000,16.0
6366.00,9.243874,25.06082,-0.000286,23.536624,-0.0111,-1.224
6368.00,9.241161,25.06002,-0.000286,23.536200,-0.0111,-1.224
6370.00,9.235818,25.06060,-0.000284,23.537438,-0.0111,-1.223
6372.00,9.228671,25.06028,-0.000284,23.537501,-0.0110,-1.222
6374.00,9.219568,25.05931,-0.000286,23.536477,-0.0111,-1.223
6376.00,9.208029,25.05990,-0.000287,23.537270,-0.0111,-1.223
6378.00,9.195011,25.05987,-0.000288,23.536839,-0.0111,-1.224
6380.00,9.183157,25.06044,-0.000287,23.537488,-0.0111,-1.224
6382.00,9.171586,25.06077,-0.000288,23.537408,-0.0110,-1.225
6384.00,9.161510,25.06006,-0.000288,23.536243,-0.0111,-1.225
6386.00,9.154338,25.06060,-0.000289,23.536479,-0.0111,-1.226
6388.00,9.149126,25.06013,-0.000289,23.536353,-0.0111,-1.225
6390.00,9.145429,25.06037,-0.000289,23.536572,-0.0111,-1.225
6392.00,9.143431,25.06074,-0.000289,23.536823,-0.0111,-1.225
6394.00,9.143743,25.06111,-0.000289,23.536981,-0.0111,-1.224
6396.00,9.145937,25.06137,-0.000288,23.536676,-0.0110,-1.223
6398.00,9.149109,25.06118,-0.000286,23.536698,-0.0111,-1.223
6400.00,9.153756,25.06080,-0.000287,23.537068,-0.0111,-1.223
6402.00,9.159099,25.06069,-0.000287,23.537213,-0.0111,-1.224
6404.00,9.164829,25.06049,-0.000286,23.536945,-0.0111,-1.224
6406.00,9.170099,25.06142,-0.000288,23.537016,-0.0111,-1.224
6408.00,9.176032,25.06076,-0.000288,23.536581,-0.0111,-1.224
6410.00,9.180925,25.06106,-0.000287,23.536884,-0.0111,-1.223
6412.00,9.185981,25.06132,-0.000286,23.537296,-0.0111,-1.224
6414.00,9.190809,25.06174,-0.000286,23.537700,-0.0111,-1.223
6416.00,9.196043,25.06052,-0.000286,23.537696,-0.0110,-1.223
6418.00,9.200935,25.05999,-0.000288,23.536860,-0.0111,-1.224
6420.00,9.205322,25.06049,-0.000288,23.537120,-0.0111,-1.224
6422.00,9.207981,25.06007,-0.000287,23.537217,-0.0111,-1.223
6424.00,9.210862,25.06046,-0.000288,23.537529,-0.0111,-1.224
6426.00,9.213524,25.06124,-0.000289,23.537215,-0.0111,-1.223
6428.00,9.216198,25.06108,-0.000287,23.536786,-0.0110,-1.224
6430.00,9.218996,25.06065,-0.000288,23.536683,-0.0110,-1.224
6432.00,9.221098,25.06057,-0.000287,23.536930,-0.0111,-1.223
6434.00,9.221925,25.06089,-0.000286,23.537036,-0.0111,-1.224
6436.00,9.223489,25.06069,-0.000286,23.536919,-0.0111,-1.223
6438.00,9.225357,25.06134,-0.000284,23.537068,-0.0111,-1.223
6440.00,9.225706,25.06073,-0.000286,23.537066,-0.0110,-1.223
6442.00,9.227104,25.06123,-0.000285,23.536808,-0.0110,-1.223
6444.00,9.228472,25.06088,-0.000286,23.537042,-0.0111,-1.224
6446.00,9.230214,25.06074,-0.000285,23.537205,-0.0110,-1.224
6448.00,9.231666,25.06060,-0.000286,23.537321,-0.0111,-1.223
6450.00,9.231459,25.06096,-0.000285,23.537415,-0.0111,-1.223
6452.00,9.231860,25.06056,-0.000285,23.537594,-0.0111,-1.223
6454.00,9.233668,25.06080,-0.000286,23.536689,-0.0110,-1.224
6456.00,9.234667,25.06085,-0.000286,23.537170,-0.0111,-1.224
6458.00,9.234950,25.06095,-0.000286,23.536895,-0.0111,-1.223
6460.00,9.235725,25.06092,-0.000285,23.537096,-0.0111,-1.223
6462.00,9.237407,25.06049,-0.000286,23.536979,-0.0111,-1.223
6464.00,9.238880,25.06095,-0.000286,23.537001,-0.0111,-1.223
6466.00,9.238194,25.06128,-0.000285,23.536407,-0.0111,-1.223
6468.00,9.237417,25.06104,-0.000286,23.537051,-0.0111,-1.224
6470.00,9.237794,25.06111,-0.000287,23.537278,-0.0111,-1.224
6472.00,9.237232,25.06135,-0.000286,23.536332,-0.0111,-1.224
6474.00,9.236374,25.06052,-0.000286,23.536958,-0.0111,-1.224
6476.00,9.237242,25.06093,-0.000286,23.537462,-0.0111,-1.223
6478.00,9.238588,25.06116,-0.000286,23.536735,-0.0111,-1.223
6480.00,9.239045,25.06197,-0.000286,23.537384,-0.0111,-1.224
6482.00,9.238244,25.06234,-0.000286,23.536903,-0.0111,-1.223
6484.00,9.237581,25.06145,-0.000286,23.536535,-0.0111,-1.224
6486.00,9.238058,25.06126,-0.000287,23.536825,-0.0111,-1.223
6488.00,9.238340,25.06091,-0.000287,23.537341,-0.0111,-1.223
6490.00,9.239113,25.06103,-0.000286,23.536836,-0.0111,-1.223
6492.00,9.239295,25.06068,-0.000287,23.537213,-0.0111,-1.223
6494.00,9.239830,25.06063,-0.000287,23.537501,-0.0111,-1.223
6496.00,9.240101,25.06079,-0.000286,23.536884,-0.0111,-1.224
6498.00,9.239579,25.06073,-0.000286,23.536745,-0.0111,-1.224
6500.00,9.239705,25.06118,-0.000285,23.537140,-0.0111,-1.223
6502.00,9.238976,25.06061,-0.000287,23.536598,-0.0112,-1.224
6504.00,9.238945,25.06033,-0.000286,23.537218,-0.0111,-1.224
6506.00,9.238958,25.06067,-0.000287,23.537020,-0.0111,-1.224
6508.00,9.239512,25.06067,-0.000286,23.537248,-0.0111,-1.224
6510.00,9.240937,25.06057,-0.000286,23.536897,-0.0111,-1.223
6512.00,9.241242,25.06100,-0.000285,23.536741,-0.0111,-1.223
6514.00,9.240402,25.06165,-0.000286,23.536366,-0.0111,-1.224
6516.00,9.240108,25.06184,-0.000286,23.536483,-0.0111,-1.223
6518.00,9.241062,25.06139,-0.000286,23.535762,-0.0111,-1.224
6520.00,9.241076,25.06152,-0.000286,23.536702,-0.0111,-1.223
6522.00,9.240999,25.06203,-0.000286,23.536115,-0.0111,-1.223
6524.00,9.241096,25.06100,-0.000287,23.536518,-0.0111,-1.224
6526.00,9.241097,25.06116,-0.000286,23.536442,-0.0111,-1.224
6528.00,9.241987,25.06093,-0.000287,23.535914,-0.0111,-1.223
6530.00,9.242038,25.06143,-0.000286,23.536152,-0.0111,-1.223
6532.00,9.242014,25.06099,-0.000286,23.536602,-0.0111,-1.224
6534.00,9.242989,25.06218,-0.000286,23.537246,-0.0111,-1.224
6536.00,9.243510,25.06135,-0.000287,23.536329,-0.0111,-1.223
6538.00,9.241910,25.06160,-0.000286,23.536778,-0.0111,-1.223
6540.00,9.241033,25.06215,-0.000286,23.536637,-0.0111,-1.224
6542.00,9.240586,25.06170,-0.000286,23.536265,-0.0110,-1.224
6544.00,9.240896,25.06113,-0.000286,23.536971,-0.0111,-1.224
6546.00,9.241174,25.06111,-0.000286,23.536392,-0.0111,-1.223
6548.00,9.241942,25.06109,-0.000287,23.537038,-0.0111,-1.224
6550.00,9.242278,25.06111,-0.000287,23.537352,-0.0112,-1.224
6552.00,9.241909,25.06067,-0.000288,23.537635,-0.0111,-1.224
6554.00,9.242159,25.06104,-0.000286,23.536618,-0.0110,-1.224
6556.00,9.242554,25.06039,-0.000287,23.536414,-0.0111,-1.224
6558.00,9.241949,25.06088,-0.000287,23.536882,-0.0111,-1.223
6560.00,9.241724,25.06102,-0.000285,23.536433,-0.0111,-1.224
6562.00,9.242497,25.06195,-0.000285,23.537124,-0.0111,-1.224
6564.00,9.242145,25.06235,-0.000285,23.537083,-0.0111,-1.223
6566.00,9.242251,25.06190,-0.000285,23.536834,-0.0111,-1.224
6568.00,9.242412,25.06162,-0.000284,23.536754,-0.0111,-1.223
6570.00,9.242339,25.06166,-0.000285,23.537168,-0.0111,-1.223
6572.00,9.241332,25.06132,-0.000285,23.536232,-0.0111,-1.224
6574.00,9.241520,25.06208,-0.000285,23.537122,-0.0111,-1.224
6576.00,9.241706,25.06251,-0.000287,23.537296,-0.0111,-1.224
6578.00,9.242283,25.06238,-0.000286,23.537114,-0.0111,-1.224
6580.00,9.241510,25.06184,-0.000287,23.537400,-0.0111,-1.224
6582.00,9.242309,25.06191,-0.000286,23.537081,-0.0111,-1.224
6584.00,9.242239,25.06148,-0.000286,23.537356,-0.0111,-1.224
6586.00,9.242100,25.06208,-0.000285,23.537094,-0.0110,-1.224
6588.00,9.241479,25.06244,-0.000285,23.537254,-0.0111,-1.224
6590.00,9.241717,25.06244,-0.000285,23.537302,-0.0111,-1.224
6592.00,9.242051,25.06222,-0.000285,23.536878,-0.0111,-1.223
6594.00,9.242946,25.06180,-0.000286,23.536873,-0.0111,-1.223
6596.00,9.242608,25.06115,-0.000286,23.536628,-0.0111,-1.224
6598.00,9.242860,25.06192,-0.000287,23.536518,-0.0111,-1.224
6600.00,9.242303,25.06208,-0.000287,23.537172,-0.0111,-1.224
6602.00,9.241775,25.06132,-0.000286,23.536728,-0.0111,-1.224
6604.00,9.242404,25.06209,-0.000285,23.536856,-0.0111,-1.224
6606.00,9.242639,25.06082,-0.000285,23.536524,-0.0111,-1.223
6608.00,9.242245,25.06090,-0.000284,23.537649,-0.0111,-1.224
6610.00,9.242916,25.06132,-0.000285,23.537599,-0.0111,-1.223
6612.00,9.243310,25.06142,-0.000286,23.537393,-0.0111,-1.224
6614.00,9.243122,25.06116,-0.000286,23.536916,-0.0111,-1.223
6616.00,9.243057,25.06091,-0.000286,23.536238,-0.0110,-1.224
6618.00,9.243172,25.06155,-0.000285,23.536323,-0.0111,-1.223
6620.00,9.243653,25.06103,-0.000285,23.536906,-0.0111,-1.224
6622.00,9.244102,25.06096,-0.000287,23.537259,-0.0111,-1.224
6624.00,9.243278,25.06081,-0.000286,23.536241,-0.0111,-1.223
6626.00,9.241894,25.06076,-0.000285,23.537044,-0.0111,-1.223
6628.00,9.242553,25.06089,-0.000286,23.537625,-0.0111,-1.224
6630.00,9.242374,25.06091,-0.000286,23.537172,-0.0111,-1.224
6632.00,9.242227,25.06099,-0.000285,23.536752,-0.0111,-1.223
6634.00,9.242388,25.06101,-0.000286,23.536524,-0.0111,-1.224
6636.00,9.242334,25.06139,-0.000286,23.537218,-0.0111,-1.224
6638.00,9.243034,25.06204,-0.000286,23.537155,-0.0111,-1.224
6640.00,9.242568,25.06125,-0.000286,23.536862,-0.0111,-1.224
6642.00,9.242666,25.06127,-0.000285,23.536817,-0.0111,-1.224
6644.00,9.242783,25.06131,-0.000286,23.537490,-0.0111,-1.224
6646.00,9.243068,25.06164,-0.000286,23.537077,-0.0110,-1.223
6648.00,9.243254,25.06134,-0.000285,23.536327,-0.0111,-1.223
6650.00,9.243569,25.06177,-0.000286,23.537079,-0.0111,-1.223
6652.00,9.243467,25.06132,-0.000286,23.537178,-0.0111,-1.224
6654.00,9.242991,25.06088,-0.000287,23.536544,-0.0111,-1.224
6656.00,9.243387,25.06148,-0.000286,23.537081,-0.0111,-1.223
6658.00,9.243775,25.06079,-0.000286,23.536877,-0.0111,-1.224
6660.00,9.243802,25.06107,-0.000287,23.536490,-0.0111,-1.223
6662.00,9.244038,25.06114,-0.000286,23.537159,-0.0111,-1.224
6664.00,9.242347,25.06121,-0.000286,23.536999,-0.0111,-1.223
@23,8.0000,16.0
6666.00,9.241717,25.06196,-0.000286,23.537324,-0.0111,-1.225
6668.00,9.240207,25.06131,-0.000287,23.537020,-0.0111,-1.224
6670.00,9.235396,25.06084,-0.000286,23.537070,-0.0111,-1.222
6672.00,9.228826,25.06053,-0.000284,23.536982,-0.0111,-1.221
6674.00,9.223288,25.06062,-0.000286,23.536724,-0.0111,-1.223
6676.00,9.217290,25.06124,-0.000287,23.537471,-0.0111,-1.223
6678.00,9.207630,25.06137,-0.000288,23.537413,-0.0111,-1.225
6680.00,9.198257,25.06172,-0.000290,23.537146,-0.0111,-1.224
6682.00,9.189248,25.06129,-0.000288,23.536490,-0.0111,-1.224
6684.00,9.182655,25.06134,-0.000289,23.537293,-0.0111,-1.225
6686.00,9.178574,25.06108,-0.000289,23.536739,-0.0111,-1.225
6688.00,9.174259,25.06179,-0.000289,23.536133,-0.0110,-1.226
6690.00,9.169698,25.06124,-0.000289,23.536369,-0.0111,-1.224
6692.00,9.167301,25.06101,-0.000287,23.536611,-0.0111,-1.224
6694.00,9.167146,25.06120,-0.000288,23.537048,-0.0111,-1.224
6696.00,9.168330,25.06101,-0.000288,23.537257,-0.0111,-1.224
6698.00,9.169839,25.06118,-0.000288,23.536763,-0.0110,-1.223
6700.00,9.171965,25.06146,-0.000287,23.536602,-0.0111,-1.224
6702.00,9.175344,25.06136,-0.000287,23.537166,-0.0111,-1.224
6704.00,9.179408,25.06201,-0.000288,23.537395,-0.0110,-1.225
6706.00,9.183726,25.06209,-0.000287,23.537025,-0.0111,-1.223
6708.00,9.187261,25.06157,-0.000287,23.537596,-0.0111,-1.223
6710.00,9.191488,25.06109,-0.000286,23.537616,-0.0111,-1.224
6712.00,9.196303,25.06128,-0.000286,23.537531,-0.0111,-1.224
6714.00,9.200077,25.06087,-0.000287,23.537787,-0.0110,-1.223
6716.00,9.204100,25.06182,-0.000287,23.536825,-0.0111,-1.223
6718.00,9.207549,25.06196,-0.000288,23.536758,-0.0110,-1.224
6720.00,9.210503,25.06137,-0.000287,23.537150,-0.0111,-1.224
6722.00,9.213657,25.06164,-0.000288,23.537061,-0.0110,-1.223
6724.00,9.215046,25.06152,-0.000287,23.537622,-0.0111,-1.223
6726.00,9.217302,25.06194,-0.000286,23.536763,-0.0111,-1.224
6728.00,9.219444,25.06222,-0.000288,23.536460,-0.0111,-1.225
6730.00,9.220228,25.06269,-0.000288,23.536542,-0.0111,-1.224
6732.00,9.221516,25.06216,-0.000287,23.537005,-0.0111,-1.224
6734.00,9.223396,25.06206,-0.000284,23.537116,-0.0111,-1.224
6736.00,9.225330,25.06202,-0.000286,23.536791,-0.0111,-1.223
6738.00,9.226800,25.06232,-0.000285,23.536715,-0.0111,-1.223
6740.00,9.227781,25.06204,-0.000285,23.536070,-0.0111,-1.224
6742.00,9.228664,25.06173,-0.000284,23.537406,-0.0111,-1.223
6744.00,9.229244,25.06112,-0.000285,23.536132,-0.0110,-1.224
6746.00,9.231305,25.06157,-0.000285,23.536914,-0.0111,-1.224
6748.00,9.232316,25.06115,-0.000286,23.536897,-0.0111,-1.224
6750.00,9.232517,25.06161,-0.000286,23.536916,-0.0111,-1.223
6752.00,9.233653,25.06145,-0.000286,23.535957,-0.0111,-1.223
6754.00,9.233599,25.06137,-0.000284,23.537066,-0.0111,-1.223
6756.00,9.234467,25.06103,-0.000286,23.537486,-0.0111,-1.224
6758.00,9.235124,25.06112,-0.000286,23.536592,-0.0111,-1.225
6760.00,9.235356,25.06154,-0.000286,23.536167,-0.0111,-1.223
6762.00,9.235761,25.06137,-0.000287,23.536869,-0.0110,-1.223
6764.00,9.237068,25.06180,-0.000286,23.536854,-0.0111,-1.224
6766.00,9.236574,25.06216,-0.000287,23.536654,-0.0111,-1.224
6768.00,9.237144,25.06257,-0.000287,23.536438,-0.0111,-1.224
6770.00,9.238240,25.06282,-0.000287,23.537469,-0.0110,-1.224
6772.00,9.238750,25.06319,-0.000286,23.537218,-0.0111,-1.224
6774.00,9.238722,25.06342,-0.000285,23.536943,-0.0111,-1.223
6776.00,9.238231,25.06411,-0.000286,23.537059,-0.0111,-1.223
6778.00,9.237799,25.06301,-0.000286,23.536741,-0.0111,-1.224
6780.00,9.237774,25.06367,-0.000287,23.536826,-0.0111,-1.224
6782.00,9.238818,25.06374,-0.000287,23.537304,-0.0111,-1.225
6784.00,9.239574,25.06303,-0.000286,23.536470,-0.0111,-1.224
6786.00,9.238435,25.06317,-0.000284,23.537428,-0.0111,-1.223
6788.00,9.238326,25.06258,-0.000285,23.537209,-0.0110,-1.223
6790.00,9.237972,25.06223,-0.000285,23.535929,-0.0111,-1.224
6792.00,9.238668,25.06202,-0.000286,23.536557,-0.0111,-1.224
6794.00,9.239051,25.06199,-0.000286,23.537265,-0.0111,-1.223
6796.00,9.239539,25.06191,-0.000286,23.536958,-0.0111,-1.224
6798.00,9.239893,25.06170,-0.000286,23.537354,-0.0111,-1.224
6800.00,9.239800,25.06247,-0.000285,23.537228,-0.0110,-1.224
6802.00,9.239437,25.06211,-0.000285,23.537406,-0.0111,-1.224
6804.00,9.240105,25.06184,-0.000285,23.537313,-0.0111,-1.224
6806.00,9.240303,25.06237,-0.000286,23.536592,-0.0110,-1.223
6808.00,9.240020,25.06233,-0.000286,23.536449,-0.0111,-1.224
6810.00,9.240313,25.06248,-0.000285,23.536516,-0.0111,-1.224
6812.00,9.241178,25.06264,-0.000286,23.536862,-0.0111,-1.224
6814.00,9.241372,25.06274,-0.000286,23.536667,-0.0111,-1.224
6816.00,9.240312,25.06178,-0.000286,23.537142,-0.0111,-1.224
6818.00,9.239796,25.06151,-0.000286,23.537068,-0.0111,-1.224
6820.00,9.239991,25.06189,-0.000285,23.537889,-0.0111,-1.223
6822.00,9.240630,25.06203,-0.000286,23.537035,-0.0111,-1.224
6824.00,9.240428,25.06168,-0.000287,23.536604,-0.0111,-1.223
6826.00,9.240546,25.06176,-0.000287,23.536360,-0.0111,-1.224
6828.00,9.241079,25.06187,-0.000287,23.536841,-0.0111,-1.224
6830.00,9.241183,25.06241,-0.000286,23.537254,-0.0110,-1.223
6832.00,9.241653,25.06256,-0.000285,23.536765,-0.0111,-1.224
6834.00,9.241459,25.06246,-0.000285,23.537293,-0.0111,-1.223
6836.00,9.241002,25.06222,-0.000286,23.537040,-0.0111,-1.225
6838.00,9.242075,25.06240,-0.000285,23.536834,-0.0110,-1.223
6840.00,9.241374,25.06160,-0.000285,23.536888,-0.0111,-1.223
6842.00,9.240887,25.06107,-0.000285,23.536518,-0.0111,-1.224
6844.00,9.240547,25.06128,-0.000286,23.536955,-0.0111,-1.223
6846.00,9.240623,25.06161,-0.000286,23.537185,-0.0111,-1.224
6848.00,9.241137,25.06137,-0.000286,23.536317,-0.0111,-1.224
6850.00,9.241226,25.06148,-0.000285,23.536665,-0.0111,-1.223
6852.00,9.241530,25.06160,-0.000284,23.536425,-0.0110,-1.224
6854.00,9.241570,25.06192,-0.000285,23.536732,-0.0111,-1.224
6856.00,9.241010,25.06178,-0.000286,23.536654,-0.0111,-1.223
6858.00,9.240075,25.06098,-0.000285,23.536854,-0.0111,-1.224
6860.00,9.239919,25.06185,-0.000285,23.537553,-0.0111,-1.224
6862.00,9.240830,25.06224,-0.000285,23.536927,-0.0111,-1.223
6864.00,9.241224,25.06187,-0.000285,23.536483,-0.0110,-1.223
6866.00,9.241024,25.06200,-0.000286,23.537200,-0.0111,-1.223
6868.00,9.240572,25.06180,-0.000285,23.537129,-0.0110,-1.224
6870.00,9.240775,25.06278,-0.000285,23.536559,-0.0110,-1.224
6872.00,9.241581,25.06206,-0.000286,23.536630,-0.0111,-1.224
6874.00,9.241827,25.06285,-0.000286,23.537018,-0.0111,-1.224
6876.00,9.242110,25.06289,-0.000287,23.537419,-0.0111,-1.223
6878.00,9.242424,25.06246,-0.000286,23.536212,-0.0111,-1.224
6880.00,9.241911,25.06208,-0.000287,23.536570,-0.0111,-1.224
6882.00,9.242295,25.06355,-0.000286,23.536904,-0.0111,-1.223
6884.00,9.242405,25.06318,-0.000286,23.536988,-0.0111,-1.223
6886.00,9.242712,25.06239,-0.000285,23.536953,-0.0111,-1.223
6888.00,9.242832,25.06266,-0.000286,23.536065,-0.0111,-1.224
6890.00,9.242887,25.06234,-0.000286,23.537274,-0.0111,-1.224
6892.00,9.241992,25.06271,-0.000285,23.537365,-0.0111,-1.224
6894.00,9.241460,25.06362,-0.000285,23.536395,-0.0111,-1.224
6896.00,9.241779,25.06200,-0.000286,23.536782,-0.0111,-1.224
6898.00,9.240772,25.06270,-0.000286,23.536594,-0.0111,-1.224
6900.00,9.241891,25.06284,-0.000285,23.536297,-0.0111,-1.223
6902.00,9.242951,25.06311,-0.000285,23.536446,-0.0111,-1.223
6904.00,9.242382,25.06233,-0.000285,23.536005,-0.0111,-1.224
6906.00,9.242071,25.06260,-0.000286,23.536369,-0.0111,-1.223
6908.00,9.242140,25.06297,-0.000285,23.536297,-0.0111,-1.223
6910.00,9.241400,25.06276,-0.000285,23.536525,-0.0111,-1.224
6912.00,9.241714,25.06258,-0.000287,23.536641,-0.0111,-1.224
6914.00,9.241875,25.06239,-0.000286,23.536942,-0.0111,-1.223
6916.00,9.241282,25.06246,-0.000285,23.537150,-0.0111,-1.223
6918.00,9.240870,25.06244,-0.000286,23.536773,-0.0111,-1.223
6920.00,9.240543,25.06108,-0.000286,23.536667,-0.0111,-1.223
6922.00,9.240541,25.06132,-0.000285,23.537248,-0.0111,-1.224
6924.00,9.240674,25.06160,-0.000287,23.536994,-0.0111,-1.223
6926.00,9.241511,25.06154,-0.000286,23.536995,-0.0111,-1.223
6928.00,9.241903,25.06179,-0.000285,23.536917,-0.0111,-1.224
6930.00,9.241894,25.06144,-0.000285,23.536904,-0.0111,-1.224
6932.00,9.241607,25.06254,-0.000285,23.536475,-0.0111,-1.224
6934.00,9.241394,25.06190,-0.000286,23.536644,-0.0111,-1.224
6936.00,9.241682,25.06213,-0.000285,23.536561,-0.0110,-1.223
6938.00,9.241807,25.06172,-0.000284,23.536845,-0.0110,-1.224
6940.00,9.241729,25.06152,-0.000285,23.536724,-0.0111,-1.223
6942.00,9.242219,25.06210,-0.000285,23.537244,-0.0111,-1.224
6944.00,9.242405,25.06263,-0.000285,23.536613,-0.0111,-1.224
6946.00,9.241902,25.06231,-0.000285,23.536817,-0.0111,-1.223
6948.00,9.242638,25.06295,-0.000285,23.536537,-0.0111,-1.224
6950.00,9.242568,25.06244,-0.000287,23.536072,-0.0111,-1.224
6952.00,9.242468,25.06172,-0.000286,23.537179,-0.0111,-1.223
6954.00,9.242939,25.06304,-0.000285,23.538285,-0.0110,-1.224
6956.00,9.242985,25.06301,-0.000285,23.537473,-0.0111,-1.223
6958.00,9.242135,25.06291,-0.000285,23.537778,-0.0111,-1.224
6960.00,9.242157,25.06284,-0.000286,23.537309,-0.0111,-1.223
6962.00,9.241714,25.06239,-0.000286,23.537428,-0.0111,-1.223
6964.00,9.241420,25.06266,-0.000285,23.536611,-0.0111,-1.223
@24,8.0000,16.0
6966.00,9.241587,25.06291,-0.000286,23.536687,-0.0111,-1.224
6968.00,9.239960,25.06272,-0.000286,23.537425,-0.0111,-1.224
6970.00,9.235515,25.06238,-0.000287,23.536260,-0.0111,-1.223
6972.00,9.230769,25.06209,-0.000285,23.536308,-0.0111,-1.222
6974.00,9.225651,25.06172,-0.000285,23.536284,-0.0111,-1.222
6976.00,9.221417,25.06245,-0.000286,23.537075,-0.0111,-1.223
6978.00,9.216421,25.06315,-0.000287,23.537217,-0.0110,-1.224
6980.00,9.210343,25.06272,-0.000287,23.536604,-0.0111,-1.224
6982.00,9.202971,25.06262,-0.000289,23.537183,-0.0110,-1.225
6984.00,9.197948,25.06263,-0.000289,23.537248,-0.0111,-1.225
6986.00,9.194716,25.06269,-0.000290,23.536696,-0.0111,-1.226
6988.00,9.192105,25.06308,-0.000289,23.536434,-0.0111,-1.225
6990.00,9.188435,25.06250,-0.000289,23.536212,-0.0111,-1.225
6992.00,9.184827,25.06208,-0.000288,23.537204,-0.0110,-1.225
6994.00,9.183594,25.06271,-0.000289,23.537178,-0.0110,-1.224
6996.00,9.183586,25.06237,-0.000288,23.537059,-0.0111,-1.223
6998.00,9.184988,25.06248,-0.000289,23.536386,-0.0111,-1.225
7000.00,9.185661,25.06185,-0.000288,23.536035,-0.0111,-1.223
7002.00,9.187891,25.06359,-0.000286,23.537046,-0.0111,-1.224
7004.00,9.190525,25.06328,-0.000286,23.536945,-0.0111,-1.224
7006.00,9.192125,25.06293,-0.000287,23.537348,-0.0111,-1.224
7008.00,9.195423,25.06363,-0.000286,23.536739,-0.0111,-1.224
7010.00,9.198705,25.06318,-0.000286,23.537122,-0.0110,-1.224
7012.00,9.203295,25.06202,-0.000286,23.537936,-0.0110,-1.224
7014.00,9.205692,25.06343,-0.000288,23.537774,-0.0111,-1.224
7016.00,9.207442,25.06351,-0.000288,23.537057,-0.0111,-1.224
7018.00,9.210027,25.06349,-0.000287,23.536669,-0.0111,-1.223
7020.00,9.212752,25.06346,-0.000288,23.536618,-0.0110,-1.224
7022.00,9.215451,25.06320,-0.000287,23.537516,-0.0111,-1.224
7024.00,9.217118,25.06358,-0.000287,23.537655,-0.0111,-1.224
7026.00,9.218190,25.06379,-0.000289,23.536773,-0.0111,-1.224
7028.00,9.219842,25.06362,-0.000288,23.537757,-0.0111,-1.224
7030.00,9.220978,25.06366,-0.000287,23.537311,-0.0110,-1.224
7032.00,9.222435,25.06296,-0.000285,23.537854,-0.0111,-1.224
7034.00,9.223937,25.06344,-0.000285,23.537430,-0.0111,-1.223
7036.00,9.225491,25.06327,-0.000285,23.537722,-0.0111,-1.224
7038.00,9.226719,25.06289,-0.000284,23.536886,-0.0111,-1.223
7040.00,9.227458,25.06228,-0.000285,23.537503,-0.0111,-1.224
7042.00,9.228660,25.06231,-0.000284,23.537287,-0.0111,-1.224
7044.00,9.229294,25.06320,-0.000284,23.537062,-0.0110,-1.224
7046.00,9.229382,25.06291,-0.000286,23.536630,-0.0111,-1.223
7048.00,9.229544,25.06287,-0.000285,23.537129,-0.0111,-1.223
7050.00,9.230104,25.06269,-0.000284,23.537501,-0.0111,-1.223
7052.00,9.229869,25.06237,-0.000285,23.537122,-0.0111,-1.224
7054.00,9.231203,25.06257,-0.000286,23.536988,-0.0111,-1.225
7056.00,9.231861,25.06301,-0.000287,23.536538,-0.0111,-1.223
7058.00,9.232628,25.06276,-0.000285,23.537053,-0.0111,-1.224
7060.00,9.232281,25.06294,-0.000284,23.537137,-0.0111,-1.224
7062.00,9.232059,25.06246,-0.000284,23.536938,-0.0111,-1.224
7064.00,9.233612,25.06269,-0.000285,23.536769,-0.0111,-1.224
7066.00,9.234823,25.06218,-0.000286,23.536739,-0.0110,-1.223
7068.00,9.235023,25.06302,-0.000285,23.537083,-0.0110,-1.223
7070.00,9.235815,25.06239,-0.000286,23.537531,-0.0110,-1.224
7072.00,9.236055,25.06346,-0.000286,23.536698,-0.0111,-1.224
7074.00,9.235898,25.06363,-0.000285,23.537716,-0.0110,-1.224
7076.00,9.236152,25.06354,-0.000286,23.537350,-0.0110,-1.224
7078.00,9.235812,25.06348,-0.000286,23.536903,-0.0111,-1.223
7080.00,9.235680,25.06365,-0.000284,23.537417,-0.0111,-1.223
7082.00,9.235979,25.06339,-0.000286,23.536890,-0.0111,-1.224
7084.00,9.236829,25.06398,-0.000286,23.536964,-0.0110,-1.224
7086.00,9.237368,25.06422,-0.000285,23.537889,-0.0111,-1.224
7088.00,9.236694,25.06308,-0.000284,23.537609,-0.0111,-1.223
7090.00,9.237186,25.06210,-0.000285,23.536873,-0.0111,-1.223
7092.00,9.237154,25.06216,-0.000286,23.536921,-0.0110,-1.223
7094.00,9.237989,25.06242,-0.000285,23.536756,-0.0111,-1.224
7096.00,9.237465,25.06267,-0.000285,23.536739,-0.0110,-1.223
7098.00,9.236911,25.06385,-0.000284,23.536672,-0.0110,-1.224
7100.00,9.238211,25.06254,-0.000284,23.537737,-0.0110,-1.223
7102.00,9.238290,25.06289,-0.000285,23.537923,-0.0110,-1.224
7104.00,9.238478,25.06266,-0.000286,23.536405,-0.0110,-1.224
7106.00,9.238472,25.06248,-0.000285,23.536921,-0.0110,-1.223
7108.00,9.239018,25.06208,-0.000285,23.536373,-0.0111,-1.224
7110.00,9.238646,25.06312,-0.000285,23.536721,-0.0111,-1.223
7112.00,9.238381,25.06321,-0.000286,23.536570,-0.0110,-1.224
7114.00,9.238007,25.06230,-0.000285,23.537131,-0.0111,-1.223
7116.00,9.238503,25.06171,-0.000285,23.537090,-0.0110,-1.224
7118.00,9.239056,25.06159,-0.000285,23.537113,-0.0111,-1.224
7120.00,9.239842,25.06279,-0.000284,23.537512,-0.0111,-1.223
7122.00,9.239413,25.06333,-0.000285,23.537064,-0.0111,-1.224
7124.00,9.239173,25.06362,-0.000287,23.537319,-0.0111,-1.224
7126.00,9.239079,25.06278,-0.000286,23.537510,-0.0110,-1.224
7128.00,9.239109,25.06309,-0.000284,23.537519,-0.0111,-1.223
7130.00,9.238643,25.06323,-0.000284,23.537843,-0.0110,-1.224
7132.00,9.239371,25.06350,-0.000286,23.536838,-0.0110,-1.223
7134.00,9.239319,25.06368,-0.000285,23.537516,-0.0110,-1.223
7136.00,9.239213,25.06339,-0.000284,23.537638,-0.0110,-1.223
7138.00,9.238445,25.06295,-0.000284,23.537083,-0.0111,-1.224
7140.00,9.238643,25.06338,-0.000284,23.537694,-0.0111,-1.223
7142.00,9.239679,25.06299,-0.000285,23.536921,-0.0110,-1.225
7144.00,9.239440,25.06342,-0.000285,23.536706,-0.0111,-1.223
7146.00,9.239735,25.06348,-0.000285,23.536960,-0.0111,-1.224
7148.00,9.240708,25.06417,-0.000285,23.537441,-0.0111,-1.223
7150.00,9.240851,25.06464,-0.000285,23.536492,-0.0111,-1.224
7152.00,9.240395,25.06473,-0.000285,23.537724,-0.0111,-1.224
7154.00,9.239368,25.06496,-0.000284,23.537785,-0.0111,-1.224
7156.00,9.239042,25.06366,-0.000284,23.538002,-0.0110,-1.224
7158.00,9.238564,25.06409,-0.000285,23.536165,-0.0110,-1.223
7160.00,9.239496,25.06410,-0.000285,23.536789,-0.0111,-1.224
7162.00,9.239417,25.06416,-0.000284,23.537269,-0.0110,-1.224
7164.00,9.239964,25.06351,-0.000285,23.537116,-0.0111,-1.224
7166.00,9.239844,25.06323,-0.000286,23.536813,-0.0111,-1.224
7168.00,9.239735,25.06328,-0.000284,23.536568,-0.0111,-1.224
7170.00,9.240508,25.06292,-0.000285,23.536968,-0.0111,-1.224
7172.00,9.240964,25.06378,-0.000286,23.536316,-0.0111,-1.224
7174.00,9.239871,25.06418,-0.000284,23.537205,-0.0111,-1.222
7176.00,9.239586,25.06353,-0.000285,23.536486,-0.0111,-1.224
7178.00,9.240038,25.06396,-0.000285,23.536598,-0.0110,-1.224
7180.00,9.239369,25.06392,-0.000286,23.536934,-0.0110,-1.224
7182.00,9.239652,25.06396,-0.000285,23.537181,-0.0111,-1.223
7184.00,9.239426,25.06431,-0.000285,23.536761,-0.0111,-1.224
7186.00,9.239162,25.06467,-0.000284,23.537531,-0.0111,-1.224
7188.00,9.239095,25.06412,-0.000285,23.537607,-0.0111,-1.224
7190.00,9.238585,25.06422,-0.000286,23.536721,-0.0110,-1.224
7192.00,9.238899,25.06470,-0.000286,23.537202,-0.0111,-1.224
7194.00,9.238722,25.06519,-0.000286,23.537423,-0.0111,-1.224
7196.00,9.237619,25.06519,-0.000286,23.536444,-0.0110,-1.224
7198.00,9.237708,25.06536,-0.000285,23.536819,-0.0111,-1.224
7200.00,9.238923,25.06654,-0.000286,23.536986,-0.0110,-1.224
7202.00,9.239925,25.06557,-0.000286,23.537534,-0.0110,-1.224
7204.00,9.240405,25.06528,-0.000285,23.537798,-0.0110,-1.225
7206.00,9.240582,25.06485,-0.000285,23.536843,-0.0110,-1.224
7208.00,9.239873,25.06488,-0.000286,23.536488,-0.0110,-1.224
7210.00,9.239610,25.06472,-0.000285,23.536542,-0.0111,-1.224
7212.00,9.239569,25.06462,-0.000285,23.536685,-0.0111,-1.224
7214.00,9.240251,25.06415,-0.000285,23.537001,-0.0111,-1.224
7216.00,9.240734,25.06402,-0.000285,23.537547,-0.0110,-1.224
7218.00,9.240793,25.06524,-0.000284,23.537367,-0.0111,-1.224
7220.00,9.240072,25.06526,-0.000285,23.537237,-0.0111,-1.224
7222.00,9.239944,25.06431,-0.000286,23.537960,-0.0111,-1.225
7224.00,9.240290,25.06441,-0.000285,23.536958,-0.0111,-1.224
7226.00,9.239296,25.06463,-0.000285,23.536893,-0.0111,-1.224
7228.00,9.239203,25.06399,-0.000284,23.538103,-0.0111,-1.224
7230.00,9.239664,25.06462,-0.000285,23.537677,-0.0111,-1.224
7232.00,9.240201,25.06472,-0.000285,23.537713,-0.0111,-1.224
7234.00,9.240733,25.06454,-0.000285,23.536505,-0.0111,-1.224
7236.00,9.241478,25.06448,-0.000285,23.536817,-0.0111,-1.224
7238.00,9.241301,25.06440,-0.000286,23.537495,-0.0111,-1.224
7240.00,9.241151,25.06410,-0.000287,23.537217,-0.0111,-1.224
7242.00,9.240912,25.06450,-0.000286,23.537166,-0.0111,-1.224
7244.00,9.240347,25.06467,-0.000285,23.537516,-0.0111,-1.224
7246.00,9.239857,25.06509,-0.000285,23.536540,-0.0110,-1.224
7248.00,9.240299,25.06500,-0.000285,23.536620,-0.0111,-1.224
7250.00,9.239769,25.06421,-0.000285,23.537072,-0.0111,-1.225
7252.00,9.240874,25.06494,-0.000286,23.537187,-0.0111,-1.224
7254.00,9.240434,25.06479,-0.000286,23.537237,-0.0110,-1.224
7256.00,9.240828,25.06435,-0.000285,23.536982,-0.0110,-1.224
7258.00,9.240425,25.06468,-0.000285,23.536906,-0.0110,-1.225
7260.00,9.239743,25.06534,-0.000285,23.536620,-0.0111,-1.224
7262.00,9.239954,25.06488,-0.000285,23.537211,-0.0111,-1.224
7264.00,9.240579,25.06484,-0.000285,23.535955,-0.0111,-1.224
@25,8.0000,16.0
7266.00,9.240074,25.06465,-0.000284,23.536691,-0.0111,-1.224
7268.00,9.237928,25.06449,-0.000285,23.538125,-0.0111,-1.223
7270.00,9.233188,25.06498,-0.000286,23.536405,-0.0111,-1.223
7272.00,9.229424,25.06462,-0.000285,23.537755,-0.0111,-1.223
7274.00,9.227398,25.06484,-0.000285,23.537837,-0.0110,-1.224
7276.00,9.223846,25.06391,-0.000285,23.536981,-0.0111,-1.224
7278.00,9.220883,25.06430,-0.000288,23.536490,-0.0111,-1.225
7280.00,9.216743,25.06436,-0.000290,23.536973,-0.0111,-1.225
7282.00,9.211309,25.06404,-0.000288,23.536577,-0.0111,-1.225
7284.00,9.208461,25.06368,-0.000289,23.536949,-0.0111,-1.225
7286.00,9.207834,25.06399,-0.000289,23.537005,-0.0110,-1.226
7288.00,9.207875,25.06421,-0.000290,23.536460,-0.0110,-1.226
7290.00,9.204997,25.06395,-0.000289,23.536841,-0.0110,-1.225
7292.00,9.203351,25.06436,-0.000288,23.537241,-0.0110,-1.226
7294.00,9.201678,25.06368,-0.000288,23.537365,-0.0110,-1.224
7296.00,9.200159,25.06394,-0.000287,23.537074,-0.0111,-1.224
7298.00,9.199908,25.06447,-0.000286,23.537895,-0.0111,-1.225
7300.00,9.199460,25.06403,-0.000287,23.537508,-0.0110,-1.224
7302.00,9.199257,25.06463,-0.000286,23.537826,-0.0110,-1.225
7304.00,9.200784,25.06359,-0.000287,23.537737,-0.0111,-1.224
7306.00,9.201292,25.06377,-0.000287,23.537443,-0.0110,-1.224
7308.00,9.203067,25.06393,-0.000287,23.537298,-0.0110,-1.224
7310.00,9.205779,25.06416,-0.000286,23.536914,-0.0110,-1.224
7312.00,9.206785,25.06351,-0.000286,23.537813,-0.0110,-1.224
7314.00,9.209015,25.06418,-0.000285,23.538066,-0.0110,-1.224
7316.00,9.210832,25.06387,-0.000286,23.537111,-0.0111,-1.224
7318.00,9.211424,25.06378,-0.000288,23.537270,-0.0111,-1.224
7320.00,9.213727,25.06391,-0.000287,23.537248,-0.0111,-1.224
7322.00,9.215470,25.06497,-0.000287,23.537898,-0.0110,-1.224
7324.00,9.216300,25.06413,-0.000287,23.537412,-0.0110,-1.224
7326.00,9.218010,25.06408,-0.000286,23.538134,-0.0110,-1.224
7328.00,9.219554,25.06375,-0.000287,23.536540,-0.0111,-1.224
7330.00,9.220690,25.06359,-0.000286,23.536626,-0.0111,-1.224
7332.00,9.221449,25.06412,-0.000286,23.537330,-0.0111,-1.224
7334.00,9.223078,25.06529,-0.000285,23.536754,-0.0110,-1.224
7336.00,9.223884,25.06538,-0.000284,23.536990,-0.0110,-1.224
7338.00,9.225168,25.06548,-0.000285,23.537393,-0.0110,-1.225
7340.00,9.226246,25.06533,-0.000285,23.537505,-0.0110,-1.224
7342.00,9.226907,25.06501,-0.000285,23.537127,-0.0111,-1.225
7344.00,9.227598,25.06435,-0.000285,23.536553,-0.0111,-1.224
7346.00,9.228245,25.06459,-0.000285,23.537391,-0.0111,-1.224
7348.00,9.229312,25.06453,-0.000286,23.537074,-0.0110,-1.224
7350.00,9.230084,25.06420,-0.000284,23.537454,-0.0111,-1.224
7352.00,9.231216,25.06507,-0.000285,23.537031,-0.0110,-1.224
7354.00,9.231465,25.06422,-0.000286,23.536815,-0.0111,-1.224
7356.00,9.231922,25.06538,-0.000285,23.537066,-0.0111,-1.224
7358.00,9.232033,25.06513,-0.000285,23.536682,-0.0111,-1.224
7360.00,9.231767,25.06443,-0.000285,23.536507,-0.0111,-1.224
7362.00,9.231860,25.06366,-0.000285,23.537148,-0.0111,-1.224
7364.00,9.231278,25.06371,-0.000286,23.537599,-0.0111,-1.224
7366.00,9.231622,25.06358,-0.000286,23.537350,-0.0111,-1.224
7368.00,9.231662,25.06377,-0.000286,23.537387,-0.0111,-1.224
7370.00,9.231945,25.06375,-0.000286,23.537202,-0.0111,-1.224
7372.00,9.231844,25.06425,-0.000286,23.537062,-0.0111,-1.224
7374.00,9.233946,25.06348,-0.000285,23.537367,-0.0111,-1.224
7376.00,9.234341,25.06264,-0.000286,23.537610,-0.0111,-1.223
7378.00,9.234883,25.06378,-0.000285,23.536988,-0.0111,-1.223
7380.00,9.235160,25.06422,-0.000286,23.536921,-0.0110,-1.224
7382.00,9.235565,25.06387,-0.000285,23.537241,-0.0111,-1.225
7384.00,9.235996,25.06351,-0.000286,23.536394,-0.0111,-1.224
7386.00,9.235138,25.06431,-0.000286,23.536375,-0.0111,-1.224
7388.00,9.235396,25.06417,-0.000286,23.537166,-0.0111,-1.224
7390.00,9.235754,25.06405,-0.000286,23.536537,-0.0110,-1.224
7392.00,9.235484,25.06402,-0.000284,23.536654,-0.0111,-1.223
7394.00,9.235585,25.06386,-0.000284,23.537055,-0.0111,-1.224
7396.00,9.235738,25.06391,-0.000285,23.537529,-0.0111,-1.224
7398.00,9.236141,25.06421,-0.000285,23.537707,-0.0110,-1.224
7400.00,9.236510,25.06441,-0.000286,23.536960,-0.0111,-1.223
7402.00,9.236412,25.06436,-0.000285,23.537267,-0.0111,-1.223
7404.00,9.236599,25.06368,-0.000285,23.537066,-0.0111,-1.224
7406.00,9.235792,25.06407,-0.000285,23.537209,-0.0111,-1.224
7408.00,9.236735,25.06397,-0.000286,23.536994,-0.0111,-1.224
7410.00,9.237807,25.06415,-0.000287,23.536834,-0.0110,-1.224
7412.00,9.237714,25.06410,-0.000287,23.537202,-0.0111,-1.224
7414.00,9.237569,25.06433,-0.000286,23.536849,-0.0111,-1.223
7416.00,9.237086,25.06402,-0.000285,23.537066,-0.0110,-1.223
7418.00,9.237169,25.06448,-0.000286,23.537241,-0.0111,-1.223
7420.00,9.237313,25.06456,-0.000285,23.537118,-0.0110,-1.224
7422.00,9.237719,25.06391,-0.000286,23.537584,-0.0111,-1.224
7424.00,9.237557,25.06406,-0.000285,23.537664,-0.0111,-1.224
7426.00,9.237936,25.06494,-0.000286,23.536715,-0.0110,-1.224
7428.00,9.238153,25.06495,-0.000284,23.537083,-0.0111,-1.223
7430.00,9.238810,25.06465,-0.000284,23.537228,-0.0111,-1.223
7432.00,9.239063,25.06497,-0.000285,23.537436,-0.0111,-1.224
7434.00,9.239565,25.06418,-0.000286,23.537579,-0.0111,-1.224
7436.00,9.239627,25.06426,-0.000286,23.537588,-0.0111,-1.223
7438.00,9.239437,25.06405,-0.000286,23.537969,-0.0111,-1.223
7440.00,9.239147,25.06389,-0.000286,23.537573,-0.0110,-1.224
7442.00,9.238285,25.06452,-0.000285,23.536617,-0.0110,-1.224
7444.00,9.237373,25.06332,-0.000285,23.536563,-0.0111,-1.223
7446.00,9.237513,25.06364,-0.000285,23.536646,-0.0111,-1.224
7448.00,9.237777,25.06362,-0.000286,23.537008,-0.0111,-1.223
7450.00,9.238098,25.06407,-0.000284,23.536839,-0.0111,-1.223
7452.00,9.238859,25.06434,-0.000285,23.536865,-0.0111,-1.224
7454.00,9.240357,25.06386,-0.000285,23.536379,-0.0111,-1.223
7456.00,9.240722,25.06323,-0.000285,23.537573,-0.0111,-1.224
7458.00,9.239750,25.06280,-0.000285,23.537101,-0.0111,-1.224
7460.00,9.239775,25.06404,-0.000286,23.537410,-0.0111,-1.223
7462.00,9.239107,25.06403,-0.000286,23.537140,-0.0111,-1.224
7464.00,9.239929,25.06413,-0.000285,23.537048,-0.0111,-1.223
7466.00,9.240327,25.06429,-0.000285,23.536849,-0.0111,-1.223
7468.00,9.240196,25.06337,-0.000285,23.536973,-0.0111,-1.223
7470.00,9.239478,25.06307,-0.000284,23.536906,-0.0111,-1.223
7472.00,9.240050,25.06378,-0.000285,23.536958,-0.0111,-1.223
7474.00,9.239084,25.06312,-0.000285,23.536564,-0.0111,-1.223
7476.00,9.238280,25.06381,-0.000286,23.536633,-0.0111,-1.223
7478.00,9.238500,25.06400,-0.000286,23.537211,-0.0111,-1.224
7480.00,9.238519,25.06359,-0.000286,23.536869,-0.0111,-1.223
7482.00,9.238338,25.06438,-0.000285,23.536936,-0.0110,-1.224
7484.00,9.238672,25.06449,-0.000285,23.536914,-0.0110,-1.223
7486.00,9.239630,25.06505,-0.000285,23.536397,-0.0111,-1.223
7488.00,9.239281,25.06437,-0.000285,23.536901,-0.0111,-1.224
7490.00,9.239866,25.06433,-0.000286,23.537044,-0.0111,-1.224
7492.00,9.240474,25.06383,-0.000286,23.537733,-0.0111,-1.223
7494.00,9.240346,25.06433,-0.000285,23.537246,-0.0111,-1.223
7496.00,9.239440,25.06449,-0.000285,23.537620,-0.0111,-1.223
7498.00,9.239190,25.06444,-0.000285,23.536932,-0.0111,-1.222
7500.00,9.239234,25.06428,-0.000284,23.536921,-0.0111,-1.223
7502.00,9.239216,25.06400,-0.000286,23.537269,-0.0111,-1.224
7504.00,9.239777,25.06506,-0.000285,23.537413,-0.0111,-1.223
7506.00,9.240073,25.06463,-0.000284,23.537571,-0.0111,-1.223
7508.00,9.240277,25.06445,-0.000284,23.538287,-0.0111,-1.223
7510.00,9.239318,25.06527,-0.000285,23.537798,-0.0110,-1.224
7512.00,9.238682,25.06460,-0.000284,23.536943,-0.0110,-1.224
7514.00,9.239683,25.06458,-0.000286,23.537057,-0.0110,-1.223
7516.00,9.239616,25.06482,-0.000285,23.536953,-0.0111,-1.223
7518.00,9.239858,25.06427,-0.000284,23.536732,-0.0111,-1.223
7520.00,9.240466,25.06456,-0.000285,23.536992,-0.0111,-1.223
7522.00,9.240399,25.06480,-0.000284,23.537486,-0.0110,-1.224
7524.00,9.240149,25.06459,-0.000284,23.537568,-0.0110,-1.224
7526.00,9.239869,25.06397,-0.000284,23.537438,-0.0110,-1.223
7528.00,9.239403,25.06406,-0.000286,23.538355,-0.0111,-1.223
7530.00,9.239688,25.06457,-0.000285,23.537276,-0.0111,-1.223
7532.00,9.239801,25.06467,-0.000286,23.537542,-0.0110,-1.223
7534.00,9.240057,25.06508,-0.000285,23.538216,-0.0110,-1.224
7536.00,9.240173,25.06464,-0.000285,23.536581,-0.0110,-1.224
7538.00,9.240027,25.06330,-0.000285,23.536880,-0.0111,-1.224
7540.00,9.240487,25.06406,-0.000285,23.537003,-0.0111,-1.223
7542.00,9.240394,25.06399,-0.000285,23.537023,-0.0111,-1.224
7544.00,9.240313,25.06345,-0.000286,23.537486,-0.0110,-1.223
7546.00,9.241220,25.06383,-0.000286,23.537735,-0.0110,-1.223
7548.00,9.241687,25.06399,-0.000285,23.536466,-0.0110,-1.223
7550.00,9.241234,25.06393,-0.000284,23.537276,-0.0111,-1.224
7552.00,9.240082,25.06328,-0.000285,23.537681,-0.0111,-1.224
7554.00,9.240217,25.06427,-0.000284,23.538184,-0.0110,-1.223
7556.00,9.240446,25.06432,-0.000284,23.537787,-0.0110,-1.223
7558.00,9.240041,25.06415,-0.000283,23.537181,-0.0110,-1.223
7560.00,9.240507,25.06397,-0.000286,23.537315,-0.0110,-1.224
7562.00,9.240933,25.06364,-0.000285,23.537374,-0.0110,-1.223
7564.00,9.240674,25.06334,-0.000284,23.536869,-0.0110,-1.224
@26,8.0000,16.0
7566.00,9.240661,25.06360,-0.000285,23.537538,-0.0110,-1.223
7568.00,9.238669,25.06319,-0.000284,23.537451,-0.0110,-1.223
7570.00,9.234403,25.06302,-0.000284,23.536810,-0.0110,-1.222
7572.00,9.230072,25.06370,-0.000284,23.536888,-0.0111,-1.222
7574.00,9.227061,25.06370,-0.000284,23.536802,-0.0111,-1.222
7576.00,9.224091,25.06323,-0.000284,23.537081,-0.0111,-1.223
7578.00,9.222153,25.06329,-0.000285,23.536919,-0.0111,-1.224
7580.00,9.220383,25.06351,-0.000287,23.536507,-0.0110,-1.224
7582.00,9.218579,25.06338,-0.000288,23.537330,-0.0110,-1.224
7584.00,9.217704,25.06425,-0.000287,23.537421,-0.0111,-1.224
7586.00,9.217326,25.06421,-0.000287,23.536981,-0.0111,-1.225
7588.00,9.217706,25.06422,-0.000289,23.537168,-0.0110,-1.226
7590.00,9.215525,25.06445,-0.000289,23.536605,-0.0111,-1.225
7592.00,9.213206,25.06494,-0.000288,23.537479,-0.0111,-1.224
7594.00,9.211292,25.06487,-0.000287,23.537055,-0.0111,-1.224
7596.00,9.211709,25.06462,-0.000287,23.536689,-0.0111,-1.223
7598.00,9.212137,25.06506,-0.000288,23.537235,-0.0111,-1.223
7600.00,9.212004,25.06541,-0.000287,23.537335,-0.0111,-1.224
7602.00,9.212014,25.06511,-0.000288,23.537426,-0.0111,-1.224
7604.00,9.212398,25.06556,-0.000288,23.536670,-0.0111,-1.224
7606.00,9.213132,25.06547,-0.000288,23.536748,-0.0110,-1.224
7608.00,9.213698,25.06539,-0.000287,23.537319,-0.0110,-1.223
7610.00,9.214279,25.06480,-0.000287,23.537365,-0.0111,-1.223
7612.00,9.214382,25.06558,-0.000287,23.536661,-0.0111,-1.224
7614.00,9.215530,25.06554,-0.000288,23.537250,-0.0111,-1.224
7616.00,9.216904,25.06588,-0.000287,23.537075,-0.0111,-1.224
7618.00,9.218471,25.06583,-0.000286,23.537334,-0.0111,-1.223
7620.00,9.219583,25.06589,-0.000286,23.536776,-0.0111,-1.224
7622.00,9.220172,25.06631,-0.000287,23.537265,-0.0111,-1.223
7624.00,9.221354,25.06583,-0.000285,23.537189,-0.0110,-1.224
7626.00,9.222342,25.06602,-0.000285,23.537181,-0.0110,-1.224
7628.00,9.222713,25.06606,-0.000285,23.537153,-0.0110,-1.223
7630.00,9.224357,25.06629,-0.000283,23.537460,-0.0110,-1.223
7632.00,9.225935,25.06608,-0.000283,23.537231,-0.0110,-1.224
7634.00,9.226438,25.06578,-0.000285,23.536776,-0.0110,-1.224
7636.00,9.226836,25.06628,-0.000285,23.537898,-0.0110,-1.223
7638.00,9.227196,25.06606,-0.000285,23.537454,-0.0110,-1.223
7640.00,9.227945,25.06573,-0.000284,23.537326,-0.0111,-1.224
7642.00,9.228551,25.06544,-0.000285,23.536264,-0.0111,-1.224
7644.00,9.228911,25.06499,-0.000285,23.537880,-0.0110,-1.224
7646.00,9.229824,25.06531,-0.000285,23.536997,-0.0110,-1.223
7648.00,9.230476,25.06579,-0.000284,23.537412,-0.0110,-1.223
7650.00,9.230747,25.06568,-0.000286,23.537627,-0.0110,-1.224
7652.00,9.230867,25.06567,-0.000286,23.538002,-0.0111,-1.224
7654.00,9.230066,25.06603,-0.000284,23.537452,-0.0110,-1.224
7656.00,9.230070,25.06596,-0.000284,23.537599,-0.0110,-1.223
7658.00,9.230039,25.06575,-0.000284,23.537642,-0.0110,-1.224
7660.00,9.231202,25.06573,-0.000284,23.537601,-0.0111,-1.223
7662.00,9.232245,25.06603,-0.000284,23.537423,-0.0111,-1.223
7664.00,9.232897,25.06636,-0.000285,23.538015,-0.0111,-1.224
7666.00,9.233386,25.06680,-0.000285,23.537072,-0.0111,-1.225
7668.00,9.233664,25.06687,-0.000285,23.537557,-0.0110,-1.223
7670.00,9.233100,25.06761,-0.000285,23.537298,-0.0110,-1.223
7672.00,9.233286,25.06649,-0.000284,23.537460,-0.0110,-1.223
7674.00,9.234064,25.06663,-0.000285,23.536384,-0.0111,-1.224
7676.00,9.234007,25.06686,-0.000286,23.537451,-0.0111,-1.223
7678.00,9.235331,25.06571,-0.000285,23.537622,-0.0111,-1.223
7680.00,9.236035,25.06602,-0.000286,23.537166,-0.0111,-1.224
7682.00,9.236390,25.06549,-0.000285,23.537211,-0.0111,-1.223
7684.00,9.235945,25.06588,-0.000285,23.537610,-0.0111,-1.223
7686.00,9.236346,25.06651,-0.000284,23.537768,-0.0111,-1.224
7688.00,9.236507,25.06687,-0.000284,23.537332,-0.0110,-1.224
7690.00,9.237012,25.06614,-0.000286,23.536551,-0.0110,-1.224
7692.00,9.236494,25.06504,-0.000287,23.537213,-0.0110,-1.224
7694.00,9.236628,25.06536,-0.000286,23.536691,-0.0111,-1.223
7696.00,9.236975,25.06533,-0.000285,23.536663,-0.0111,-1.223
7698.00,9.237686,25.06528,-0.000286,23.536997,-0.0110,-1.224
7700.00,9.237517,25.06509,-0.000285,23.537187,-0.0110,-1.224
7702.00,9.237809,25.06517,-0.000285,23.536808,-0.0110,-1.223
7704.00,9.237510,25.06550,-0.000284,23.535875,-0.0110,-1.224
7706.00,9.237319,25.06552,-0.000285,23.537140,-0.0111,-1.224
7708.00,9.236225,25.06513,-0.000286,23.537139,-0.0111,-1.224
7710.00,9.236916,25.06560,-0.000286,23.537280,-0.0111,-1.224
7712.00,9.237105,25.06556,-0.000285,23.537033,-0.0110,-1.223
7714.00,9.237820,25.06521,-0.000285,23.537516,-0.0110,-1.224
7716.00,9.238857,25.06530,-0.000285,23.537426,-0.0110,-1.224
7718.00,9.237952,25.06574,-0.000285,23.537070,-0.0111,-1.224
7720.00,9.236937,25.06499,-0.000284,23.537308,-0.0110,-1.223
7722.00,9.236627,25.06569,-0.000284,23.536873,-0.0110,-1.224
7724.00,9.237162,25.06633,-0.000284,23.537064,-0.0110,-1.224
7726.00,9.237602,25.06595,-0.000284,23.537727,-0.0110,-1.224
7728.00,9.238114,25.06572,-0.000284,23.537319,-0.0110,-1.224
7730.00,9.238813,25.06564,-0.000284,23.537166,-0.0111,-1.225
7732.00,9.239240,25.06627,-0.000284,23.537315,-0.0111,-1.224
7734.00,9.237928,25.06703,-0.000284,23.536808,-0.0111,-1.223
7736.00,9.238057,25.06656,-0.000283,23.536830,-0.0110,-1.223
7738.00,9.239455,25.06650,-0.000284,23.536780,-0.0110,-1.224
7740.00,9.238873,25.06674,-0.000285,23.537785,-0.0111,-1.224
7742.00,9.238465,25.06726,-0.000285,23.537280,-0.0110,-1.224
7744.00,9.237881,25.06747,-0.000285,23.537081,-0.0111,-1.224
7746.00,9.238796,25.06764,-0.000285,23.537835,-0.0110,-1.223
7748.00,9.239225,25.06672,-0.000285,23.536732,-0.0110,-1.224
7750.00,9.240324,25.06634,-0.000285,23.537536,-0.0110,-1.224
7752.00,9.240220,25.06682,-0.000284,23.537347,-0.0110,-1.224
7754.00,9.239587,25.06735,-0.000285,23.537038,-0.0111,-1.224
7756.00,9.239136,25.06690,-0.000285,23.537126,-0.0110,-1.224
7758.00,9.239880,25.06696,-0.000285,23.537690,-0.0110,-1.224
7760.00,9.240237,25.06667,-0.000286,23.536958,-0.0110,-1.224
7762.00,9.240125,25.06583,-0.000285,23.537148,-0.0111,-1.224
7764.00,9.239523,25.06575,-0.000285,23.537908,-0.0110,-1.223
7766.00,9.239424,25.06601,-0.000286,23.536109,-0.0111,-1.224
7768.00,9.238851,25.06535,-0.000286,23.536680,-0.0111,-1.224
7770.00,9.238113,25.06533,-0.000286,23.536923,-0.0111,-1.224
7772.00,9.237890,25.06573,-0.000285,23.537103,-0.0111,-1.224
7774.00,9.238562,25.06646,-0.000285,23.536851,-0.0111,-1.224
7776.00,9.238961,25.06672,-0.000286,23.536486,-0.0111,-1.225
7778.00,9.238629,25.06591,-0.000284,23.536891,-0.0111,-1.223
7780.00,9.238882,25.06587,-0.000284,23.537116,-0.0111,-1.224
7782.00,9.238685,25.06678,-0.000283,23.537111,-0.0111,-1.224
7784.00,9.239119,25.06612,-0.000286,23.536061,-0.0111,-1.224
7786.00,9.239654,25.06603,-0.000285,23.537244,-0.0111,-1.224
7788.00,9.239887,25.06702,-0.000285,23.537144,-0.0111,-1.224
7790.00,9.239743,25.06612,-0.000284,23.536860,-0.0111,-1.225
7792.00,9.239674,25.06598,-0.000285,23.536994,-0.0111,-1.224
7794.00,9.239135,25.06593,-0.000285,23.537564,-0.0111,-1.224
7796.00,9.238628,25.06629,-0.000285,23.537068,-0.0111,-1.224
7798.00,9.239810,25.06593,-0.000286,23.537850,-0.0111,-1.223
7800.00,9.239621,25.06620,-0.000285,23.537776,-0.0111,-1.224
7802.00,9.239372,25.06648,-0.000285,23.537298,-0.0111,-1.224
7804.00,9.238551,25.06616,-0.000286,23.537157,-0.0111,-1.224
7806.00,9.239371,25.06593,-0.000287,23.537101,-0.0111,-1.224
7808.00,9.239774,25.06501,-0.000286,23.536538,-0.0111,-1.224
7810.00,9.239816,25.06522,-0.000287,23.536226,-0.0111,-1.224
7812.00,9.240480,25.06543,-0.000286,23.536943,-0.0111,-1.224
7814.00,9.240229,25.06500,-0.000285,23.536557,-0.0111,-1.224
7816.00,9.240451,25.06505,-0.000285,23.536011,-0.0111,-1.224
7818.00,9.239798,25.06594,-0.000286,23.537035,-0.0111,-1.224
7820.00,9.239771,25.06438,-0.000287,23.536219,-0.0111,-1.223
7822.00,9.239716,25.06492,-0.000285,23.536280,-0.0111,-1.223
7824.00,9.239658,25.06560,-0.000285,23.536303,-0.0111,-1.224
7826.00,9.240303,25.06495,-0.000287,23.537012,-0.0111,-1.224
7828.00,9.239738,25.06466,-0.000287,23.536763,-0.0111,-1.224
7830.00,9.239618,25.06466,-0.000286,23.536930,-0.0111,-1.224
7832.00,9.239953,25.06435,-0.000286,23.536618,-0.0111,-1.224
7834.00,9.239520,25.06497,-0.000286,23.536238,-0.0111,-1.223
7836.00,9.239013,25.06438,-0.000286,23.536566,-0.0111,-1.224
7838.00,9.239473,25.06458,-0.000286,23.536604,-0.0111,-1.223
7840.00,9.240459,25.06504,-0.000285,23.535925,-0.0111,-1.224
7842.00,9.240327,25.06432,-0.000287,23.536249,-0.0111,-1.225
7844.00,9.239734,25.06441,-0.000286,23.537218,-0.0111,-1.225
7846.00,9.239286,25.06454,-0.000286,23.536667,-0.0111,-1.224
7848.00,9.238923,25.06440,-0.000285,23.536672,-0.0111,-1.223
7850.00,9.238832,25.06501,-0.000286,23.536797,-0.0111,-1.224
7852.00,9.239784,25.06559,-0.000286,23.536756,-0.0111,-1.224
7854.00,9.239604,25.06554,-0.000286,23.536867,-0.0111,-1.224
7856.00,9.240165,25.06549,-0.000285,23.536977,-0.0111,-1.223
7858.00,9.240153,25.06583,-0.000286,23.536431,-0.0110,-1.224
7860.00,9.239542,25.06477,-0.000286,23.536000,-0.0111,-1.224
7862.00,9.239942,25.06490,-0.000285,23.536862,-0.0111,-1.223
7864.00,9.239586,25.06455,-0.000285,23.536161,-0.0111,-1.224
@27,8.0000,16.0
7866.00,9.239274,25.06464,-0.000286,23.536717,-0.0111,-1.224
7868.00,9.238246,25.06420,-0.000286,23.536122,-0.0111,-1.223
7870.00,9.235258,25.06500,-0.000285,23.536098,-0.0111,-1.223
7872.00,9.231422,25.06440,-0.000285,23.537625,-0.0111,-1.223
7874.00,9.228066,25.06515,-0.000284,23.536444,-0.0111,-1.224
7876.00,9.227152,25.06543,-0.000285,23.537571,-0.0111,-1.224
7878.00,9.225194,25.06480,-0.000285,23.536966,-0.0111,-1.223
7880.00,9.222522,25.06523,-0.000285,23.537449,-0.0111,-1.224
7882.00,9.220605,25.06535,-0.000288,23.536969,-0.0111,-1.225
7884.00,9.219871,25.06524,-0.000289,23.536847,-0.0111,-1.225
7886.00,9.221435,25.06570,-0.000288,23.536799,-0.0111,-1.226
7888.00,9.223421,25.06658,-0.000286,23.536418,-0.0111,-1.226
7890.00,9.223351,25.06609,-0.000286,23.537103,-0.0111,-1.226
7892.00,9.222140,25.06555,-0.000288,23.536988,-0.0111,-1.225
7894.00,9.220542,25.06544,-0.000286,23.536626,-0.0111,-1.224
7896.00,9.219682,25.06533,-0.000287,23.536434,-0.0111,-1.224
7898.00,9.219067,25.06526,-0.000287,23.536791,-0.0111,-1.225
7900.00,9.218958,25.06486,-0.000289,23.536100,-0.0110,-1.224
7902.00,9.218863,25.06396,-0.000288,23.536592,-0.0111,-1.224
7904.00,9.219045,25.06422,-0.000287,23.537239,-0.0111,-1.223
7906.00,9.219151,25.06470,-0.000287,23.535873,-0.0110,-1.224
7908.00,9.219767,25.06509,-0.000289,23.536661,-0.0111,-1.224
7910.00,9.219800,25.06509,-0.000287,23.536893,-0.0110,-1.225
7912.00,9.220094,25.06466,-0.000288,23.537464,-0.0111,-1.224
7914.00,9.220969,25.06440,-0.000286,23.536802,-0.0111,-1.224
7916.00,9.222363,25.06529,-0.000285,23.537313,-0.0111,-1.224
7918.00,9.222526,25.06474,-0.000285,23.537495,-0.0111,-1.224
7920.00,9.223183,25.06432,-0.000284,23.536696,-0.0110,-1.224
7922.00,9.224430,25.06513,-0.000284,23.536098,-0.0111,-1.224
7924.00,9.224482,25.06467,-0.000286,23.536330,-0.0111,-1.224
7926.00,9.225724,25.06485,-0.000285,23.536856,-0.0111,-1.224
7928.00,9.227269,25.06481,-0.000286,23.536446,-0.0111,-1.224
7930.00,9.227900,25.06545,-0.000286,23.537681,-0.0110,-1.224
7932.00,9.228211,25.06511,-0.000286,23.537139,-0.0111,-1.224
7934.00,9.229140,25.06531,-0.000286,23.536572,-0.0111,-1.224
7936.00,9.228969,25.06530,-0.000286,23.536381,-0.0111,-1.225
7938.00,9.229652,25.06610,-0.000286,23.536472,-0.0111,-1.224
7940.00,9.229661,25.06661,-0.000285,23.536618,-0.0111,-1.224
7942.00,9.229487,25.06544,-0.000284,23.536756,-0.0111,-1.224
7944.00,9.230048,25.06572,-0.000286,23.536544,-0.0111,-1.223
7946.00,9.230175,25.06620,-0.000285,23.536598,-0.0111,-1.225
7948.00,9.231234,25.06583,-0.000285,23.536440,-0.0111,-1.223
7950.00,9.232355,25.06616,-0.000284,23.537226,-0.0110,-1.224
7952.00,9.232054,25.06581,-0.000284,23.537107,-0.0110,-1.224
7954.00,9.232798,25.06646,-0.000285,23.536986,-0.0111,-1.224
7956.00,9.233303,25.06616,-0.000285,23.537163,-0.0111,-1.225
7958.00,9.233869,25.06629,-0.000286,23.536761,-0.0111,-1.224
7960.00,9.233894,25.06593,-0.000284,23.537235,-0.0110,-1.224
7962.00,9.233818,25.06602,-0.000285,23.537564,-0.0110,-1.225
7964.00,9.233571,25.06546,-0.000286,23.536219,-0.0110,-1.223
7966.00,9.234703,25.06629,-0.000284,23.536507,-0.0110,-1.224
7968.00,9.235297,25.06526,-0.000284,23.537345,-0.0111,-1.224
7970.00,9.235514,25.06545,-0.000285,23.537770,-0.0111,-1.224
7972.00,9.235329,25.06594,-0.000285,23.537127,-0.0111,-1.224
7974.00,9.234008,25.06483,-0.000284,23.536667,-0.0110,-1.224
7976.00,9.234754,25.06556,-0.000284,23.536488,-0.0110,-1.224
7978.00,9.235514,25.06583,-0.000285,23.536518,-0.0111,-1.224
7980.00,9.235783,25.06648,-0.000285,23.537161,-0.0111,-1.224
7982.00,9.236071,25.06656,-0.000285,23.536771,-0.0110,-1.224
7984.00,9.236759,25.06657,-0.000285,23.537239,-0.0110,-1.224
7986.00,9.236840,25.06677,-0.000285,23.536778,-0.0110,-1.224
7988.00,9.236952,25.06714,-0.000284,23.536787,-0.0111,-1.224
7990.00,9.237085,25.06684,-0.000285,23.536706,-0.0110,-1.224
7992.00,9.238073,25.06659,-0.000285,23.537369,-0.0111,-1.224
7994.00,9.238103,25.06664,-0.000284,23.537720,-0.0111,-1.224
7996.00,9.237105,25.06573,-0.000286,23.536624,-0.0110,-1.225
7998.00,9.237179,25.06611,-0.000286,23.537079,-0.0110,-1.223
8000.00,9.238314,25.06620,-0.000285,23.536637,-0.0110,-1.224
8002.00,9.238080,25.06593,-0.000284,23.537005,-0.0111,-1.225
8004.00,9.238068,25.06629,-0.000286,23.536787,-0.0111,-1.224
8006.00,9.238520,25.06533,-0.000286,23.536812,-0.0111,-1.224
8008.00,9.238671,25.06567,-0.000285,23.536563,-0.0111,-1.224
8010.00,9.238430,25.06564,-0.000286,23.536715,-0.0111,-1.224
8012.00,9.238246,25.06562,-0.000286,23.536778,-0.0111,-1.225
8014.00,9.237399,25.06525,-0.000285,23.536810,-0.0111,-1.223
8016.00,9.237125,25.06559,-0.000284,23.536418,-0.0111,-1.224
8018.00,9.237506,25.06556,-0.000285,23.537256,-0.0111,-1.224
8020.00,9.238032,25.06534,-0.000285,23.536940,-0.0111,-1.224
8022.00,9.238918,25.06555,-0.000284,23.537532,-0.0111,-1.224
8024.00,9.238762,25.06523,-0.000285,23.536334,-0.0111,-1.224
8026.00,9.239169,25.06666,-0.000284,23.536828,-0.0110,-1.223
8028.00,9.239693,25.06631,-0.000283,23.537038,-0.0110,-1.224
8030.00,9.240143,25.06702,-0.000284,23.537779,-0.0111,-1.224
8032.00,9.239270,25.06722,-0.000285,23.537648,-0.0111,-1.224
8034.00,9.239000,25.06713,-0.000285,23.536897,-0.0111,-1.224
8036.00,9.239078,25.06643,-0.000284,23.536730,-0.0111,-1.224
8038.00,9.238050,25.06734,-0.000286,23.537139,-0.0110,-1.224
8040.00,9.238470,25.06841,-0.000285,23.536566,-0.0110,-1.224
8042.00,9.238234,25.06748,-0.000285,23.535801,-0.0111,-1.224
8044.00,9.237663,25.06724,-0.000285,23.537523,-0.0111,-1.224
8046.00,9.238714,25.06725,-0.000286,23.536834,-0.0111,-1.224
8048.00,9.238338,25.06651,-0.000286,23.536795,-0.0111,-1.224
8050.00,9.238409,25.06728,-0.000286,23.536252,-0.0111,-1.224
8052.00,9.238387,25.06733,-0.000285,23.536275,-0.0111,-1.225
8054.00,9.239037,25.06784,-0.000285,23.536969,-0.0111,-1.224
8056.00,9.238917,25.06762,-0.000285,23.536501,-0.0110,-1.223
8058.00,9.238563,25.06742,-0.000285,23.536447,-0.0111,-1.223
8060.00,9.238583,25.06734,-0.000285,23.536735,-0.0110,-1.225
8062.00,9.238793,25.06768,-0.000286,23.537365,-0.0111,-1.225
8064.00,9.238790,25.06728,-0.000286,23.535849,-0.0111,-1.224
8066.00,9.239446,25.06761,-0.000284,23.536641,-0.0111,-1.224
8068.00,9.240847,25.06725,-0.000285,23.536730,-0.0111,-1.224
8070.00,9.240197,25.06759,-0.000287,23.536830,-0.0111,-1.224
8072.00,9.239881,25.06780,-0.000286,23.536730,-0.0111,-1.224
8074.00,9.238703,25.06780,-0.000286,23.536875,-0.0111,-1.224
8076.00,9.238571,25.06784,-0.000286,23.536929,-0.0111,-1.224
8078.00,9.238752,25.06839,-0.000287,23.536161,-0.0111,-1.223
8080.00,9.239413,25.06879,-0.000286,23.535899,-0.0111,-1.225
8082.00,9.239598,25.06880,-0.000286,23.536739,-0.0110,-1.224
8084.00,9.238796,25.06840,-0.000284,23.537211,-0.0110,-1.224
8086.00,9.239429,25.06831,-0.000284,23.537016,-0.0110,-1.224
8088.00,9.239778,25.06814,-0.000284,23.536836,-0.0111,-1.224
8090.00,9.239663,25.06850,-0.000284,23.536890,-0.0111,-1.223
8092.00,9.239580,25.06802,-0.000284,23.537257,-0.0111,-1.224
8094.00,9.240190,25.06765,-0.000284,23.537376,-0.0110,-1.224
8096.00,9.240263,25.06847,-0.000284,23.537068,-0.0110,-1.224
8098.00,9.239273,25.06839,-0.000286,23.537361,-0.0110,-1.224
8100.00,9.240029,25.06786,-0.000284,23.537055,-0.0110,-1.224
8102.00,9.240275,25.06861,-0.000285,23.536663,-0.0111,-1.224
8104.00,9.240373,25.06892,-0.000286,23.537157,-0.0111,-1.224
8106.00,9.240575,25.06824,-0.000285,23.536589,-0.0111,-1.224
8108.00,9.240027,25.06825,-0.000285,23.536410,-0.0111,-1.224
8110.00,9.239903,25.06831,-0.000285,23.537189,-0.0111,-1.225
8112.00,9.239324,25.06837,-0.000286,23.536741,-0.0111,-1.224
8114.00,9.239781,25.06885,-0.000286,23.536669,-0.0111,-1.223
8116.00,9.240110,25.06912,-0.000285,23.536271,-0.0111,-1.224
8118.00,9.239949,25.06869,-0.000284,23.537200,-0.0111,-1.224
8120.00,9.240174,25.06809,-0.000286,23.537360,-0.0111,-1.225
8122.00,9.240376,25.06730,-0.000286,23.536262,-0.0111,-1.224
8124.00,9.239493,25.06815,-0.000285,23.536468,-0.0111,-1.224
8126.00,9.239316,25.06927,-0.000286,23.536880,-0.0111,-1.224
8128.00,9.239558,25.06927,-0.000285,23.536252,-0.0111,-1.224
8130.00,9.238494,25.06824,-0.000286,23.536202,-0.0111,-1.225
8132.00,9.239789,25.06917,-0.000285,23.536009,-0.0111,-1.224
8134.00,9.240236,25.06929,-0.000285,23.537008,-0.0111,-1.224
8136.00,9.240449,25.06908,-0.000285,23.537075,-0.0111,-1.224
8138.00,9.239929,25.06871,-0.000285,23.536841,-0.0111,-1.224
8140.00,9.240050,25.06918,-0.000285,23.536550,-0.0111,-1.224
8142.00,9.239338,25.06909,-0.000286,23.536356,-0.0111,-1.225
8144.00,9.239828,25.06916,-0.000285,23.536682,-0.0111,-1.224
8146.00,9.240461,25.06957,-0.000285,23.536711,-0.0111,-1.224
8148.00,9.240937,25.06871,-0.000285,23.536799,-0.0111,-1.224
8150.00,9.241671,25.06911,-0.000284,23.536914,-0.0111,-1.224
8152.00,9.241373,25.06857,-0.000286,23.537391,-0.0110,-1.224
8154.00,9.240257,25.06965,-0.000286,23.537361,-0.0110,-1.224
8156.00,9.239911,25.06866,-0.000286,23.536617,-0.0111,-1.224
8158.00,9.239663,25.06911,-0.000285,23.537473,-0.0111,-1.224
8160.00,9.239521,25.06895,-0.000284,23.536975,-0.0111,-1.224
8162.00,9.239187,25.06869,-0.000285,23.536553,-0.0111,-1.224
8164.00,9.240265,25.06855,-0.000284,23.536812,-0.0111,-1.224
@28,8.0000,16.0
8166.00,9.240359,25.06816,-0.000286,23.536765,-0.0111,-1.224
8168.00,9.238430,25.06873,-0.000286,23.536568,-0.0111,-1.224
8170.00,9.234484,25.06939,-0.000285,23.536490,-0.0111,-1.224
8172.00,9.231212,25.06877,-0.000284,23.537831,-0.0110,-1.223
8174.00,9.229491,25.06890,-0.000285,23.537644,-0.0110,-1.223
8176.00,9.227984,25.06958,-0.000285,23.536988,-0.0111,-1.224
8178.00,9.226144,25.06995,-0.000285,23.537217,-0.0111,-1.225
8180.00,9.224348,25.06876,-0.000285,23.537308,-0.0111,-1.225
8182.00,9.224005,25.06934,-0.000286,23.537181,-0.0111,-1.225
8184.00,9.224459,25.06980,-0.000286,23.536735,-0.0111,-1.225
8186.00,9.226280,25.06981,-0.000286,23.537109,-0.0111,-1.225
8188.00,9.228022,25.07028,-0.000287,23.536992,-0.0110,-1.225
8190.00,9.227720,25.06994,-0.000287,23.536280,-0.0110,-1.226
8192.00,9.226382,25.06917,-0.000285,23.536761,-0.0110,-1.225
8194.00,9.224992,25.06941,-0.000285,23.537022,-0.0110,-1.225
8196.00,9.225005,25.06855,-0.000285,23.537092,-0.0110,-1.225
8198.00,9.224208,25.06922,-0.000284,23.537293,-0.0111,-1.224
8200.00,9.224403,25.06947,-0.000285,23.537629,-0.0110,-1.225
8202.00,9.223877,25.07002,-0.000285,23.537330,-0.0110,-1.225
8204.00,9.224095,25.06931,-0.000284,23.537172,-0.0110,-1.225
8206.00,9.224351,25.06986,-0.000284,23.537231,-0.0110,-1.224
8208.00,9.223651,25.06964,-0.000285,23.536735,-0.0111,-1.225
8210.00,9.223362,25.06999,-0.000285,23.537889,-0.0110,-1.224
8212.00,9.223680,25.06931,-0.000283,23.537584,-0.0110,-1.224
8214.00,9.225219,25.06921,-0.000283,23.538205,-0.0110,-1.225
8216.00,9.226682,25.06913,-0.000284,23.537302,-0.0110,-1.225
8218.00,9.227093,25.06867,-0.000285,23.537610,-0.0110,-1.225
8220.00,9.227987,25.06917,-0.000285,23.537276,-0.0111,-1.224
8222.00,9.228932,25.06920,-0.000285,23.536559,-0.0110,-1.224
8224.00,9.229375,25.07008,-0.000285,23.537690,-0.0110,-1.225
8226.00,9.230074,25.06887,-0.000285,23.537293,-0.0110,-1.225
8228.00,9.229828,25.06880,-0.000285,23.536427,-0.0111,-1.225
8230.00,9.230107,25.06902,-0.000285,23.537475,-0.0111,-1.225
8232.00,9.230966,25.06812,-0.000285,23.537311,-0.0110,-1.224
8234.00,9.231601,25.06902,-0.000285,23.538223,-0.0111,-1.224
8236.00,9.231874,25.06929,-0.000285,23.536945,-0.0110,-1.225
8238.00,9.232359,25.06884,-0.000285,23.537189,-0.0110,-1.225
8240.00,9.232825,25.06876,-0.000285,23.537581,-0.0110,-1.225
8242.00,9.232713,25.06802,-0.000285,23.537215,-0.0111,-1.224
8244.00,9.232357,25.06823,-0.000284,23.537070,-0.0110,-1.224
8246.00,9.233552,25.06955,-0.000284,23.536854,-0.0111,-1.225
8248.00,9.234322,25.06873,-0.000284,23.537116,-0.0111,-1.224
8250.00,9.233958,25.06883,-0.000284,23.536644,-0.0111,-1.225
8252.00,9.234206,25.06887,-0.000285,23.536141,-0.0111,-1.225
8254.00,9.234661,25.06902,-0.000285,23.536724,-0.0111,-1.225
8256.00,9.234485,25.06921,-0.000285,23.537140,-0.0110,-1.224
8258.00,9.234854,25.06947,-0.000285,23.537072,-0.0111,-1.225
8260.00,9.235417,25.06840,-0.000287,23.536641,-0.0111,-1.225
8262.00,9.235549,25.06900,-0.000286,23.536343,-0.0111,-1.225
8264.00,9.235213,25.06915,-0.000285,23.537389,-0.0111,-1.225
8266.00,9.235265,25.06955,-0.000285,23.536817,-0.0111,-1.224
8268.00,9.235066,25.07013,-0.000284,23.537196,-0.0110,-1.225
8270.00,9.235471,25.06977,-0.000285,23.536960,-0.0110,-1.225
8272.00,9.235681,25.07014,-0.000286,23.537384,-0.0111,-1.225
8274.00,9.236078,25.06916,-0.000285,23.537142,-0.0111,-1.225
8276.00,9.236189,25.06979,-0.000286,23.536743,-0.0111,-1.225
8278.00,9.236012,25.06911,-0.000285,23.537412,-0.0110,-1.224
8280.00,9.236278,25.06965,-0.000285,23.537566,-0.0111,-1.225
8282.00,9.236930,25.06984,-0.000285,23.538549,-0.0111,-1.225
8284.00,9.236617,25.06970,-0.000285,23.537822,-0.0111,-1.225
8286.00,9.237699,25.06893,-0.000285,23.537672,-0.0111,-1.225
8288.00,9.237115,25.06808,-0.000285,23.537198,-0.0111,-1.225
8290.00,9.236419,25.06941,-0.000285,23.536371,-0.0110,-1.225
8292.00,9.237087,25.06868,-0.000286,23.536847,-0.0111,-1.224
8294.00,9.237132,25.06786,-0.000285,23.537241,-0.0110,-1.225
8296.00,9.237513,25.06768,-0.000287,23.537057,-0.0111,-1.225
8298.00,9.237427,25.06824,-0.000285,23.537358,-0.0111,-1.225
8300.00,9.237080,25.06768,-0.000285,23.537103,-0.0111,-1.224
8302.00,9.237444,25.06809,-0.000285,23.537348,-0.0111,-1.225
8304.00,9.237216,25.06858,-0.000287,23.537228,-0.0111,-1.225
8306.00,9.237813,25.06835,-0.000285,23.537048,-0.0111,-1.225
8308.00,9.237785,25.06783,-0.000285,23.537568,-0.0111,-1.225
8310.00,9.237201,25.06755,-0.000285,23.536780,-0.0111,-1.225
8312.00,9.237429,25.06708,-0.000285,23.537766,-0.0110,-1.225
8314.00,9.238006,25.06757,-0.000287,23.537142,-0.0111,-1.225
8316.00,9.238549,25.06753,-0.000286,23.536990,-0.0111,-1.225
8318.00,9.238939,25.06682,-0.000285,23.536832,-0.0111,-1.225
8320.00,9.238132,25.06741,-0.000286,23.537679,-0.0111,-1.224
8322.00,9.237894,25.06753,-0.000286,23.537120,-0.0110,-1.224
8324.00,9.238337,25.06799,-0.000285,23.536537,-0.0111,-1.225
8326.00,9.238765,25.06745,-0.000286,23.537083,-0.0111,-1.225
8328.00,9.239128,25.06787,-0.000286,23.536747,-0.0111,-1.225
8330.00,9.239378,25.06778,-0.000284,23.537631,-0.0111,-1.225
8332.00,9.239626,25.06851,-0.000285,23.536656,-0.0111,-1.224
8334.00,9.239645,25.06861,-0.000284,23.537341,-0.0110,-1.225
8336.00,9.238893,25.06887,-0.000285,23.536945,-0.0111,-1.224
8338.00,9.239290,25.06818,-0.000285,23.536906,-0.0111,-1.225
8340.00,9.239982,25.06832,-0.000284,23.536594,-0.0110,-1.225
8342.00,9.239858,25.06823,-0.000285,23.537200,-0.0111,-1.225
8344.00,9.239590,25.06820,-0.000285,23.535898,-0.0111,-1.225
8346.00,9.238444,25.06842,-0.000287,23.536888,-0.0111,-1.225
8348.00,9.238046,25.06801,-0.000286,23.536966,-0.0111,-1.225
8350.00,9.238372,25.06848,-0.000285,23.536464,-0.0110,-1.225
8352.00,9.238490,25.06823,-0.000285,23.536810,-0.0111,-1.225
8354.00,9.238179,25.06777,-0.000286,23.536927,-0.0111,-1.225
8356.00,9.237876,25.06760,-0.000286,23.537079,-0.0111,-1.225
8358.00,9.238658,25.06780,-0.000286,23.537506,-0.0111,-1.225
8360.00,9.238281,25.06806,-0.000286,23.537482,-0.0111,-1.224
8362.00,9.238512,25.06802,-0.000287,23.537285,-0.0111,-1.225
8364.00,9.239069,25.06818,-0.000286,23.536273,-0.0111,-1.225
8366.00,9.239718,25.06841,-0.000286,23.536600,-0.0111,-1.225
8368.00,9.239921,25.06888,-0.000286,23.537532,-0.0111,-1.225
8370.00,9.239774,25.06874,-0.000286,23.536399,-0.0111,-1.225
8372.00,9.239701,25.06884,-0.000285,23.536825,-0.0111,-1.225
8374.00,9.239497,25.06858,-0.000284,23.537846,-0.0111,-1.224
8376.00,9.238197,25.06899,-0.000285,23.536739,-0.0111,-1.225
8378.00,9.237977,25.06917,-0.000286,23.537087,-0.0111,-1.224
8380.00,9.239081,25.06972,-0.000286,23.536648,-0.0111,-1.225
8382.00,9.239530,25.06958,-0.000285,23.536780,-0.0111,-1.225
8384.00,9.239951,25.06948,-0.000287,23.536867,-0.0111,-1.225
8386.00,9.239764,25.06997,-0.000285,23.536381,-0.0111,-1.224
8388.00,9.239059,25.06961,-0.000286,23.536013,-0.0111,-1.225
8390.00,9.239590,25.06980,-0.000285,23.536906,-0.0111,-1.225
8392.00,9.239302,25.07052,-0.000285,23.536713,-0.0111,-1.225
8394.00,9.239444,25.07075,-0.000285,23.537122,-0.0111,-1.225
8396.00,9.240248,25.06961,-0.000286,23.537737,-0.0111,-1.225
8398.00,9.239928,25.07047,-0.000285,23.537005,-0.0111,-1.225
8400.00,9.239734,25.07115,-0.000285,23.537181,-0.0111,-1.225
8402.00,9.239854,25.07072,-0.000286,23.536943,-0.0111,-1.226
8404.00,9.239726,25.07009,-0.000285,23.537025,-0.0111,-1.225
8406.00,9.240124,25.07125,-0.000285,23.536005,-0.0110,-1.225
8408.00,9.240052,25.07099,-0.000285,23.537161,-0.0111,-1.225
8410.00,9.239675,25.07068,-0.000285,23.537514,-0.0111,-1.225
8412.00,9.240082,25.07128,-0.000284,23.537055,-0.0111,-1.225
8414.00,9.240384,25.07133,-0.000285,23.538162,-0.0111,-1.226
8416.00,9.240167,25.07053,-0.000284,23.537243,-0.0111,-1.225
8418.00,9.240391,25.07079,-0.000285,23.537113,-0.0111,-1.225
8420.00,9.241187,25.07010,-0.000286,23.537157,-0.0111,-1.225
8422.00,9.240953,25.07092,-0.000285,23.537135,-0.0111,-1.226
8424.00,9.240575,25.07166,-0.000285,23.537319,-0.0111,-1.225
8426.00,9.239580,25.07103,-0.000284,23.537269,-0.0110,-1.225
8428.00,9.239758,25.07088,-0.000285,23.537529,-0.0110,-1.225
8430.00,9.240110,25.07052,-0.000285,23.537335,-0.0111,-1.226
8432.00,9.239869,25.07031,-0.000285,23.537350,-0.0111,-1.225
8434.00,9.239622,25.07081,-0.000285,23.537313,-0.0110,-1.225
8436.00,9.240003,25.07059,-0.000285,23.537053,-0.0111,-1.225
8438.00,9.239408,25.07039,-0.000286,23.537586,-0.0110,-1.225
8440.00,9.238880,25.07086,-0.000286,23.537859,-0.0110,-1.225
8442.00,9.239337,25.07013,-0.000285,23.537692,-0.0111,-1.225
8444.00,9.239559,25.07037,-0.000285,23.536256,-0.0110,-1.225
8446.00,9.239516,25.07016,-0.000286,23.536804,-0.0111,-1.225
8448.00,9.239331,25.07008,-0.000285,23.537376,-0.0110,-1.226
8450.00,9.239718,25.07019,-0.000285,23.537321,-0.0110,-1.226
8452.00,9.240069,25.06966,-0.000285,23.537835,-0.0110,-1.225
8454.00,9.240133,25.06976,-0.000284,23.537720,-0.0111,-1.225
8456.00,9.239196,25.06912,-0.000285,23.536882,-0.0110,-1.225
8458.00,9.238471,25.06951,-0.000285,23.537239,-0.0111,-1.226
8460.00,9.237999,25.07013,-0.000285,23.537387,-0.0111,-1.225
8462.00,9.238050,25.07025,-0.000286,23.537096,-0.0111,-1.225
8464.00,9.239286,25.07031,-0.000286,23.537419,-0.0111,-1.226
@29,8.0000,16.0
8466.00,9.239484,25.07088,-0.000286,23.536982,-0.0111,-1.225
8468.00,9.237991,25.06968,-0.000286,23.536812,-0.0111,-1.225
8470.00,9.234854,25.06936,-0.000285,23.537358,-0.0111,-1.225
8472.00,9.231310,25.06998,-0.000284,23.536992,-0.0111,-1.224
8474.00,9.228450,25.06974,-0.000284,23.536440,-0.0111,-1.225
8476.00,9.227182,25.06983,-0.000285,23.536436,-0.0110,-1.225
8478.00,9.227044,25.06911,-0.000284,23.536760,-0.0110,-1.226
8480.00,9.225980,25.06893,-0.000285,23.537441,-0.0111,-1.226
8482.00,9.224280,25.06920,-0.000285,23.537237,-0.0110,-1.226
8484.00,9.224476,25.06953,-0.000286,23.536643,-0.0111,-1.227
8486.00,9.227566,25.07066,-0.000288,23.536981,-0.0111,-1.227
8488.00,9.230402,25.06999,-0.000288,23.537352,-0.0111,-1.227
8490.00,9.230668,25.07046,-0.000287,23.537724,-0.0111,-1.227
8492.00,9.230265,25.07065,-0.000286,23.536607,-0.0110,-1.226
8494.00,9.229095,25.07078,-0.000285,23.536821,-0.0111,-1.226
8496.00,9.229201,25.07120,-0.000285,23.538456,-0.0111,-1.225
8498.00,9.228199,25.07093,-0.000284,23.537126,-0.0110,-1.225
8500.00,9.227331,25.07075,-0.000283,23.537356,-0.0110,-1.225
8502.00,9.227003,25.07023,-0.000284,23.537709,-0.0110,-1.226
8504.00,9.226061,25.07092,-0.000285,23.536693,-0.0110,-1.225
8506.00,9.225859,25.07027,-0.000285,23.537088,-0.0110,-1.226
8508.00,9.226234,25.07045,-0.000284,23.537241,-0.0110,-1.225
8510.00,9.226949,25.07038,-0.000284,23.537545,-0.0110,-1.226
8512.00,9.227128,25.07107,-0.000284,23.537317,-0.0110,-1.226
8514.00,9.228059,25.07068,-0.000285,23.537347,-0.0111,-1.225
8516.00,9.228796,25.07034,-0.000284,23.536748,-0.0110,-1.225
8518.00,9.228470,25.06972,-0.000284,23.537596,-0.0110,-1.226
8520.00,9.228999,25.07073,-0.000284,23.537765,-0.0111,-1.225
8522.00,9.229185,25.06997,-0.000284,23.537306,-0.0111,-1.225
8524.00,9.229006,25.06965,-0.000284,23.536912,-0.0111,-1.226
8526.00,9.229920,25.07026,-0.000285,23.537241,-0.0110,-1.225
8528.00,9.231060,25.07029,-0.000285,23.537181,-0.0111,-1.225
8530.00,9.231560,25.06989,-0.000284,23.536379,-0.0110,-1.225
8532.00,9.232095,25.07004,-0.000284,23.537189,-0.0111,-1.226
8534.00,9.232376,25.06929,-0.000285,23.537456,-0.0111,-1.226
8536.00,9.232300,25.06948,-0.000284,23.537339,-0.0110,-1.225
8538.00,9.232199,25.06919,-0.000284,23.537348,-0.0110,-1.226
8540.00,9.232686,25.06981,-0.000285,23.537397,-0.0110,-1.225
8542.00,9.233784,25.07031,-0.000285,23.537583,-0.0111,-1.225
8544.00,9.235284,25.06984,-0.000285,23.537387,-0.0111,-1.226
8546.00,9.234693,25.07003,-0.000286,23.537384,-0.0110,-1.225
8548.00,9.235165,25.06994,-0.000285,23.537287,-0.0110,-1.225
8550.00,9.235379,25.07002,-0.000285,23.536747,-0.0110,-1.225
8552.00,9.236056,25.06988,-0.000285,23.536371,-0.0111,-1.226
8554.00,9.236047,25.07004,-0.000285,23.537033,-0.0111,-1.226
8556.00,9.235459,25.07055,-0.000285,23.536542,-0.0111,-1.225
8558.00,9.236053,25.07108,-0.000286,23.537287,-0.0111,-1.224
8560.00,9.235785,25.07067,-0.000285,23.537748,-0.0111,-1.226
8562.00,9.235031,25.07000,-0.000284,23.537291,-0.0111,-1.226
8564.00,9.236278,25.07009,-0.000285,23.537477,-0.0110,-1.226
8566.00,9.237059,25.07064,-0.000286,23.536890,-0.0111,-1.226
8568.00,9.237206,25.07037,-0.000285,23.537908,-0.0111,-1.226
8570.00,9.236255,25.07057,-0.000285,23.537378,-0.0111,-1.225
8572.00,9.236591,25.07068,-0.000283,23.537967,-0.0111,-1.225
8574.00,9.238053,25.07113,-0.000285,23.537313,-0.0111,-1.226
8576.00,9.237451,25.07080,-0.000286,23.536984,-0.0110,-1.225
8578.00,9.237083,25.07091,-0.000286,23.536819,-0.0111,-1.227
8580.00,9.237936,25.07092,-0.000285,23.537122,-0.0111,-1.225
8582.00,9.238690,25.07066,-0.000285,23.537815,-0.0111,-1.225
8584.00,9.238150,25.07097,-0.000285,23.536936,-0.0111,-1.225
8586.00,9.238094,25.07050,-0.000286,23.536650,-0.0111,-1.225
8588.00,9.238631,25.07084,-0.000286,23.537932,-0.0110,-1.225
8590.00,9.238314,25.07086,-0.000285,23.536745,-0.0110,-1.225
8592.00,9.238327,25.07072,-0.000285,23.536587,-0.0111,-1.226
8594.00,9.237879,25.07168,-0.000286,23.536886,-0.0111,-1.226
8596.00,9.238133,25.07110,-0.000285,23.536657,-0.0111,-1.226
8598.00,9.237833,25.07142,-0.000285,23.537100,-0.0111,-1.225
8600.00,9.237459,25.07133,-0.000285,23.537439,-0.0111,-1.225
8602.00,9.237523,25.07043,-0.000285,23.537382,-0.0111,-1.225
8604.00,9.238308,25.07093,-0.000285,23.536583,-0.0110,-1.225
8606.00,9.238997,25.07097,-0.000286,23.537518,-0.0111,-1.225
8608.00,9.239247,25.07120,-0.000286,23.537443,-0.0110,-1.225
8610.00,9.238012,25.07092,-0.000286,23.537126,-0.0111,-1.226
8612.00,9.238160,25.07084,-0.000285,23.537196,-0.0111,-1.225
8614.00,9.238949,25.07049,-0.000285,23.537233,-0.0111,-1.225
8616.00,9.239310,25.07058,-0.000286,23.536405,-0.0111,-1.225
8618.00,9.238103,25.07073,-0.000286,23.537111,-0.0111,-1.225
8620.00,9.237642,25.07069,-0.000285,23.537434,-0.0111,-1.226
8622.00,9.237477,25.07086,-0.000285,23.537046,-0.0111,-1.225
8624.00,9.237756,25.07037,-0.000285,23.537051,-0.0110,-1.226
8626.00,9.238197,25.07125,-0.000285,23.538274,-0.0111,-1.226
8628.00,9.237933,25.07151,-0.000286,23.537049,-0.0111,-1.225
8630.00,9.237402,25.07176,-0.000287,23.536719,-0.0111,-1.225
8632.00,9.237004,25.07105,-0.000286,23.536132,-0.0111,-1.225
8634.00,9.237063,25.07061,-0.000286,23.536947,-0.0111,-1.226
8636.00,9.237624,25.07100,-0.000286,23.536609,-0.0111,-1.225
8638.00,9.237883,25.07139,-0.000284,23.537300,-0.0111,-1.224
8640.00,9.238093,25.07069,-0.000284,23.536540,-0.0111,-1.225
8642.00,9.238760,25.07108,-0.000285,23.536555,-0.0111,-1.225
8644.00,9.239062,25.07132,-0.000284,23.537237,-0.0111,-1.226
8646.00,9.238433,25.07090,-0.000285,23.537694,-0.0110,-1.225
8648.00,9.239024,25.07037,-0.000284,23.536548,-0.0111,-1.225
8650.00,9.238805,25.07088,-0.000284,23.537254,-0.0111,-1.225
8652.00,9.238942,25.07087,-0.000286,23.537269,-0.0111,-1.226
8654.00,9.238987,25.07077,-0.000285,23.537382,-0.0111,-1.225
8656.00,9.239525,25.07043,-0.000284,23.536841,-0.0111,-1.225
8658.00,9.238959,25.07140,-0.000284,23.536943,-0.0111,-1.224
8660.00,9.238200,25.07198,-0.000285,23.537282,-0.0110,-1.226
8662.00,9.239091,25.07163,-0.000285,23.537843,-0.0110,-1.225
8664.00,9.240193,25.07101,-0.000286,23.537413,-0.0111,-1.225
8666.00,9.239249,25.07153,-0.000284,23.537508,-0.0111,-1.225
8668.00,9.239689,25.07165,-0.000286,23.537356,-0.0110,-1.226
8670.00,9.239647,25.07165,-0.000285,23.537356,-0.0110,-1.225
8672.00,9.239666,25.07103,-0.000286,23.537360,-0.0111,-1.225
8674.00,9.239467,25.07089,-0.000285,23.537220,-0.0111,-1.225
8676.00,9.238663,25.07079,-0.000285,23.537610,-0.0111,-1.225
8678.00,9.238816,25.07124,-0.000285,23.536990,-0.0110,-1.226
8680.00,9.238252,25.07097,-0.000285,23.537421,-0.0111,-1.225
8682.00,9.237952,25.07147,-0.000286,23.537594,-0.0111,-1.225
8684.00,9.238195,25.07184,-0.000284,23.537131,-0.0111,-1.225
8686.00,9.238899,25.07213,-0.000285,23.536947,-0.0110,-1.225
8688.00,9.238277,25.07191,-0.000287,23.537165,-0.0110,-1.226
8690.00,9.238641,25.07265,-0.000285,23.536947,-0.0110,-1.226
8692.00,9.239549,25.07192,-0.000283,23.538014,-0.0111,-1.225
8694.00,9.240100,25.07155,-0.000285,23.537560,-0.0111,-1.226
8696.00,9.239966,25.07223,-0.000285,23.537309,-0.0111,-1.225
8698.00,9.239906,25.07230,-0.000285,23.537432,-0.0111,-1.225
8700.00,9.240197,25.07253,-0.000285,23.537298,-0.0111,-1.225
8702.00,9.240231,25.07183,-0.000285,23.537413,-0.0111,-1.225
8704.00,9.239977,25.07175,-0.000286,23.537477,-0.0111,-1.226
8706.00,9.240399,25.07116,-0.000284,23.537012,-0.0111,-1.225
8708.00,9.239841,25.07142,-0.000286,23.536663,-0.0111,-1.225
8710.00,9.239116,25.07222,-0.000285,23.536882,-0.0111,-1.225
8712.00,9.238883,25.07180,-0.000286,23.536691,-0.0111,-1.226
8714.00,9.238632,25.07189,-0.000286,23.537237,-0.0111,-1.225
8716.00,9.239091,25.07213,-0.000285,23.537976,-0.0110,-1.225
8718.00,9.238739,25.07236,-0.000287,23.536722,-0.0111,-1.226
8720.00,9.240023,25.07299,-0.000286,23.536620,-0.0111,-1.225
8722.00,9.239640,25.07232,-0.000284,23.536936,-0.0111,-1.225
8724.00,9.238725,25.07176,-0.000283,23.537818,-0.0111,-1.225
8726.00,9.238525,25.07155,-0.000284,23.536864,-0.0110,-1.226
8728.00,9.238379,25.07219,-0.000285,23.536787,-0.0111,-1.226
8730.00,9.238750,25.07206,-0.000285,23.537763,-0.0111,-1.225
8732.00,9.238980,25.07197,-0.000286,23.537302,-0.0111,-1.225
8734.00,9.238712,25.07119,-0.000286,23.536856,-0.0111,-1.225
8736.00,9.239784,25.07066,-0.000285,23.536992,-0.0111,-1.226
8738.00,9.240424,25.07096,-0.000286,23.537282,-0.0111,-1.226
8740.00,9.239747,25.07120,-0.000285,23.537235,-0.0111,-1.225
8742.00,9.239340,25.07112,-0.000285,23.537410,-0.0111,-1.226
8744.00,9.239128,25.07067,-0.000286,23.537564,-0.0111,-1.226
8746.00,9.239409,25.07176,-0.000284,23.537278,-0.0111,-1.226
8748.00,9.239065,25.07159,-0.000284,23.536173,-0.0110,-1.226
8750.00,9.239298,25.07114,-0.000285,23.537636,-0.0110,-1.225
8752.00,9.239316,25.07193,-0.000285,23.537610,-0.0111,-1.226
8754.00,9.239250,25.07255,-0.000285,23.537055,-0.0111,-1.225
8756.00,9.238737,25.07247,-0.000284,23.538079,-0.0110,-1.226
8758.00,9.238031,25.07256,-0.000285,23.537982,-0.0110,-1.225
8760.00,9.238042,25.07255,-0.000285,23.537053,-0.0110,-1.225
8762.00,9.238508,25.07321,-0.000285,23.537395,-0.0111,-1.226
8764.00,9.238337,25.07239,-0.000285,23.537261,-0.0110,-1.226
@30,8.0000,16.0
8766.00,9.238727,25.07214,-0.000285,23.537335,-0.0111,-1.225
8768.00,9.237425,25.07215,-0.000284,23.537285,-0.0110,-1.225
8770.00,9.233676,25.07211,-0.000284,23.537144,-0.0110,-1.224
8772.00,9.230007,25.07224,-0.000283,23.536464,-0.0110,-1.224
8774.00,9.229217,25.07145,-0.000283,23.537746,-0.0111,-1.225
8776.00,9.228204,25.07247,-0.000284,23.537716,-0.0111,-1.225
8778.00,9.227222,25.07270,-0.000284,23.537558,-0.0110,-1.226
8780.00,9.225873,25.07212,-0.000286,23.537527,-0.0110,-1.226
8782.00,9.225566,25.07222,-0.000286,23.536854,-0.0110,-1.227
8784.00,9.226146,25.07192,-0.000286,23.536930,-0.0110,-1.227
8786.00,9.229181,25.07217,-0.000286,23.536992,-0.0110,-1.227
8788.00,9.231311,25.07222,-0.000287,23.537720,-0.0111,-1.228
8790.00,9.232066,25.07275,-0.000286,23.537306,-0.0111,-1.227
8792.00,9.232049,25.07286,-0.000286,23.537371,-0.0111,-1.227
8794.00,9.230673,25.07284,-0.000286,23.537612,-0.0110,-1.226
8796.00,9.229640,25.07225,-0.000285,23.536854,-0.0110,-1.226
8798.00,9.228795,25.07218,-0.000285,23.537659,-0.0111,-1.226
8800.00,9.228960,25.07259,-0.000284,23.537334,-0.0111,-1.226
8802.00,9.229821,25.07231,-0.000285,23.537354,-0.0111,-1.226
8804.00,9.229624,25.07268,-0.000285,23.537642,-0.0111,-1.226
8806.00,9.229054,25.07249,-0.000285,23.537161,-0.0110,-1.226
8808.00,9.228865,25.07193,-0.000284,23.536395,-0.0110,-1.225
8810.00,9.229556,25.07260,-0.000285,23.537085,-0.0110,-1.226
8812.00,9.229381,25.07232,-0.000285,23.536969,-0.0111,-1.226
8814.00,9.229299,25.07174,-0.000285,23.536516,-0.0110,-1.226
8816.00,9.229880,25.07239,-0.000285,23.537570,-0.0111,-1.227
8818.00,9.232041,25.07225,-0.000285,23.538197,-0.0110,-1.226
8820.00,9.231819,25.07245,-0.000284,23.537497,-0.0111,-1.226
8822.00,9.231770,25.07254,-0.000286,23.537601,-0.0110,-1.226
8824.00,9.231460,25.07145,-0.000284,23.537332,-0.0111,-1.226
8826.00,9.232705,25.07244,-0.000284,23.537540,-0.0110,-1.225
8828.00,9.233901,25.07252,-0.000285,23.537200,-0.0110,-1.225
8830.00,9.234742,25.07214,-0.000285,23.536799,-0.0110,-1.226
8832.00,9.234793,25.07224,-0.000284,23.537757,-0.0110,-1.226
8834.00,9.234634,25.07255,-0.000285,23.537282,-0.0110,-1.226
8836.00,9.235822,25.07222,-0.000285,23.537018,-0.0110,-1.226
8838.00,9.236615,25.07169,-0.000284,23.537651,-0.0110,-1.226
8840.00,9.236405,25.07174,-0.000285,23.537956,-0.0110,-1.226
8842.00,9.236426,25.07213,-0.000284,23.537824,-0.0111,-1.226
8844.00,9.236228,25.07273,-0.000284,23.536925,-0.0110,-1.226
8846.00,9.235325,25.07217,-0.000283,23.537668,-0.0110,-1.226
8848.00,9.235096,25.07203,-0.000284,23.536969,-0.0111,-1.226
8850.00,9.236203,25.07183,-0.000285,23.537531,-0.0110,-1.226
8852.00,9.236247,25.07212,-0.000286,23.537003,-0.0110,-1.226
8854.00,9.236643,25.07228,-0.000286,23.536934,-0.0111,-1.225
8856.00,9.237528,25.07200,-0.000285,23.537378,-0.0110,-1.227
8858.00,9.236388,25.07248,-0.000285,23.537131,-0.0110,-1.226
8860.00,9.236485,25.07210,-0.000284,23.536873,-0.0111,-1.225
8862.00,9.236778,25.07217,-0.000285,23.536975,-0.0110,-1.226
8864.00,9.238193,25.07210,-0.000285,23.537072,-0.0111,-1.226
8866.00,9.238289,25.07207,-0.000285,23.537659,-0.0110,-1.225
8868.00,9.238307,25.07139,-0.000285,23.537283,-0.0110,-1.226
8870.00,9.238212,25.07159,-0.000284,23.537231,-0.0110,-1.225
8872.00,9.238410,25.07169,-0.000284,23.536765,-0.0110,-1.225
8874.00,9.238804,25.07155,-0.000283,23.537196,-0.0111,-1.226
8876.00,9.238750,25.07093,-0.000284,23.537649,-0.0110,-1.226
8878.00,9.238542,25.07218,-0.000285,23.536969,-0.0110,-1.227
8880.00,9.238456,25.07235,-0.000285,23.537729,-0.0110,-1.226
8882.00,9.238736,25.07215,-0.000285,23.536923,-0.0110,-1.226
8884.00,9.239474,25.07196,-0.000285,23.536709,-0.0110,-1.226
8886.00,9.239835,25.07114,-0.000285,23.537341,-0.0110,-1.226
8888.00,9.239406,25.07172,-0.000284,23.537495,-0.0111,-1.226
8890.00,9.239640,25.07203,-0.000285,23.537718,-0.0110,-1.227
8892.00,9.239470,25.07177,-0.000284,23.536949,-0.0111,-1.225
8894.00,9.239074,25.07102,-0.000284,23.537296,-0.0111,-1.226
8896.00,9.238541,25.07158,-0.000285,23.536449,-0.0111,-1.226
8898.00,9.238952,25.07181,-0.000286,23.537876,-0.0110,-1.226
8900.00,9.238786,25.07185,-0.000285,23.537257,-0.0110,-1.226
8902.00,9.238691,25.07161,-0.000285,23.537484,-0.0111,-1.226
8904.00,9.239584,25.07184,-0.000285,23.536930,-0.0110,-1.226
8906.00,9.240164,25.07183,-0.000284,23.537103,-0.0110,-1.226
8908.00,9.240326,25.07228,-0.000285,23.536715,-0.0110,-1.226
8910.00,9.240451,25.07194,-0.000284,23.537616,-0.0111,-1.226
8912.00,9.240556,25.07204,-0.000283,23.537408,-0.0110,-1.226
8914.00,9.240779,25.07112,-0.000284,23.537306,-0.0111,-1.226
8916.00,9.241367,25.07106,-0.000284,23.536877,-0.0111,-1.226
8918.00,9.240961,25.07084,-0.000284,23.537547,-0.0111,-1.226
8920.00,9.240612,25.07133,-0.000285,23.537839,-0.0110,-1.226
8922.00,9.241062,25.07023,-0.000284,23.537250,-0.0110,-1.226
8924.00,9.241076,25.07085,-0.000285,23.537456,-0.0111,-1.226
8926.00,9.239251,25.07102,-0.000285,23.536802,-0.0111,-1.226
8928.00,9.238550,25.07128,-0.000284,23.536982,-0.0110,-1.226
8930.00,9.238604,25.07142,-0.000285,23.537726,-0.0110,-1.226
8932.00,9.238916,25.07167,-0.000284,23.537200,-0.0110,-1.226
8934.00,9.239778,25.07120,-0.000284,23.536334,-0.0111,-1.226
8936.00,9.239517,25.07170,-0.000284,23.537443,-0.0111,-1.227
8938.00,9.240012,25.07168,-0.000284,23.536754,-0.0111,-1.226
8940.00,9.239974,25.07206,-0.000284,23.537404,-0.0110,-1.225
8942.00,9.239762,25.07248,-0.000283,23.537235,-0.0110,-1.226
8944.00,9.239981,25.07221,-0.000282,23.537512,-0.0111,-1.226
8946.00,9.240597,25.07168,-0.000283,23.536676,-0.0110,-1.226
8948.00,9.240502,25.07114,-0.000284,23.537192,-0.0110,-1.226
8950.00,9.240421,25.07150,-0.000285,23.537282,-0.0110,-1.226
8952.00,9.240889,25.07194,-0.000284,23.537261,-0.0110,-1.226
8954.00,9.240460,25.07229,-0.000285,23.537573,-0.0111,-1.226
8956.00,9.240415,25.07172,-0.000284,23.537657,-0.0110,-1.226
8958.00,9.240140,25.07132,-0.000283,23.537564,-0.0110,-1.226
8960.00,9.239990,25.07201,-0.000284,23.537122,-0.0111,-1.226
8962.00,9.240359,25.07250,-0.000283,23.536953,-0.0111,-1.226
8964.00,9.240399,25.07227,-0.000285,23.537127,-0.0110,-1.225
8966.00,9.239753,25.07244,-0.000284,23.537553,-0.0111,-1.226
8968.00,9.239353,25.07221,-0.000284,23.538255,-0.0110,-1.226
8970.00,9.239036,25.07236,-0.000284,23.537822,-0.0110,-1.226
8972.00,9.239377,25.07253,-0.000286,23.537692,-0.0110,-1.226
8974.00,9.240085,25.07256,-0.000286,23.537031,-0.0110,-1.226
8976.00,9.240147,25.07239,-0.000285,23.537166,-0.0110,-1.226
8978.00,9.240612,25.07188,-0.000284,23.538034,-0.0110,-1.226
8980.00,9.241144,25.07271,-0.000285,23.537027,-0.0110,-1.226
8982.00,9.240889,25.07240,-0.000285,23.536819,-0.0110,-1.226
8984.00,9.240158,25.07262,-0.000284,23.537170,-0.0110,-1.226
8986.00,9.239892,25.07247,-0.000283,23.537270,-0.0110,-1.226
8988.00,9.239598,25.07236,-0.000283,23.537735,-0.0111,-1.226
8990.00,9.239463,25.07248,-0.000284,23.537008,-0.0111,-1.226
8992.00,9.239577,25.07262,-0.000284,23.537713,-0.0111,-1.226
8994.00,9.240406,25.07284,-0.000284,23.537962,-0.0110,-1.227
8996.00,9.240233,25.07259,-0.000284,23.537514,-0.0110,-1.226
8998.00,9.240478,25.07221,-0.000285,23.537072,-0.0110,-1.226
9000.00,9.240934,25.07214,-0.000286,23.537740,-0.0110,-1.227
9002.00,9.239928,25.07229,-0.000285,23.537222,-0.0110,-1.226
9004.00,9.240203,25.07264,-0.000285,23.537107,-0.0110,-1.226
9006.00,9.240927,25.07220,-0.000283,23.537215,-0.0110,-1.225
9008.00,9.241209,25.07291,-0.000285,23.537456,-0.0110,-1.226
9010.00,9.240852,25.07367,-0.000285,23.537176,-0.0110,-1.227
9012.00,9.241234,25.07290,-0.000284,23.537492,-0.0111,-1.226
9014.00,9.241009,25.07223,-0.000284,23.537989,-0.0110,-1.226
9016.00,9.240699,25.07203,-0.000284,23.537577,-0.0111,-1.226
9018.00,9.240629,25.07189,-0.000286,23.537116,-0.0110,-1.226
9020.00,9.240361,25.07223,-0.000285,23.537008,-0.0111,-1.226
9022.00,9.239924,25.07151,-0.000285,23.537332,-0.0111,-1.226
9024.00,9.239893,25.07222,-0.000284,23.536767,-0.0111,-1.226
9026.00,9.239596,25.07162,-0.000284,23.536962,-0.0110,-1.226
9028.00,9.240277,25.07129,-0.000285,23.537393,-0.0111,-1.227
9030.00,9.240550,25.07092,-0.000285,23.537549,-0.0110,-1.226
9032.00,9.240399,25.07148,-0.000284,23.537778,-0.0110,-1.225
9034.00,9.239948,25.07102,-0.000285,23.537237,-0.0110,-1.226
9036.00,9.239951,25.07119,-0.000284,23.537670,-0.0110,-1.226
9038.00,9.241358,25.07171,-0.000284,23.537313,-0.0111,-1.226
9040.00,9.240909,25.07205,-0.000284,23.537562,-0.0111,-1.226
9042.00,9.240149,25.07161,-0.000284,23.536912,-0.0111,-1.227
9044.00,9.240401,25.07191,-0.000285,23.537464,-0.0111,-1.225
9046.00,9.240751,25.07205,-0.000285,23.537343,-0.0111,-1.226
9048.00,9.241503,25.07170,-0.000285,23.537094,-0.0111,-1.226
9050.00,9.242223,25.07165,-0.000284,23.537376,-0.0111,-1.226
9052.00,9.242120,25.07094,-0.000286,23.537010,-0.0111,-1.226
9054.00,9.241578,25.07136,-0.000286,23.537235,-0.0111,-1.226
9056.00,9.241385,25.07189,-0.000285,23.537252,-0.0110,-1.226
9058.00,9.241375,25.07162,-0.000285,23.537157,-0.0110,-1.226
9060.00,9.240838,25.07111,-0.000285,23.537406,-0.0111,-1.226
9062.00,9.239871,25.07092,-0.000285,23.536969,-0.0111,-1.225
9064.00,9.239331,25.07150,-0.000283,23.537469,-0.0111,-1.226
@31,8.0000,16.0
9066.00,9.239644,25.07125,-0.000284,23.537166,-0.0111,-1.226
9068.00,9.238232,25.07044,-0.000285,23.537035,-0.0111,-1.227
9070.00,9.235157,25.07062,-0.000286,23.537217,-0.0111,-1.226
9072.00,9.231748,25.07159,-0.000284,23.537471,-0.0111,-1.224
9074.00,9.229905,25.07121,-0.000283,23.537947,-0.0111,-1.225
9076.00,9.229517,25.07148,-0.000284,23.537562,-0.0111,-1.226
9078.00,9.227701,25.07094,-0.000284,23.537118,-0.0111,-1.226
9080.00,9.227286,25.07117,-0.000285,23.537642,-0.0111,-1.227
9082.00,9.226299,25.07091,-0.000286,23.537187,-0.0110,-1.226
9084.00,9.226698,25.07166,-0.000285,23.537198,-0.0111,-1.226
9086.00,9.229606,25.07108,-0.000287,23.537187,-0.0111,-1.228
9088.00,9.232062,25.07082,-0.000286,23.537005,-0.0110,-1.228
9090.00,9.232017,25.07152,-0.000287,23.537475,-0.0111,-1.228
9092.00,9.231341,25.07199,-0.000287,23.537698,-0.0110,-1.227
9094.00,9.230733,25.07154,-0.000286,23.537059,-0.0110,-1.226
9096.00,9.229997,25.07180,-0.000285,23.537360,-0.0110,-1.227
9098.00,9.230416,25.07244,-0.000285,23.536875,-0.0110,-1.226
9100.00,9.231230,25.07190,-0.000284,23.535838,-0.0111,-1.226
9102.00,9.230263,25.07185,-0.000284,23.536761,-0.0110,-1.226
9104.00,9.230138,25.07224,-0.000283,23.537516,-0.0111,-1.226
9106.00,9.230708,25.07104,-0.000283,23.537358,-0.0111,-1.226
9108.00,9.230705,25.07028,-0.000284,23.537300,-0.0111,-1.227
9110.00,9.231020,25.07163,-0.000283,23.537688,-0.0111,-1.226
9112.00,9.231358,25.07212,-0.000284,23.537787,-0.0111,-1.225
9114.00,9.231128,25.07232,-0.000285,23.537419,-0.0111,-1.227
9116.00,9.230879,25.07202,-0.000285,23.537480,-0.0111,-1.227
9118.00,9.232258,25.07126,-0.000285,23.537088,-0.0111,-1.226
9120.00,9.232695,25.07223,-0.000284,23.536986,-0.0111,-1.226
9122.00,9.233982,25.07198,-0.000284,23.536891,-0.0111,-1.226
9124.00,9.234590,25.07165,-0.000285,23.536817,-0.0111,-1.226
9126.00,9.234978,25.07216,-0.000286,23.537280,-0.0111,-1.226
9128.00,9.235611,25.07223,-0.000285,23.537700,-0.0111,-1.225
9130.00,9.235959,25.07196,-0.000286,23.536904,-0.0111,-1.227
9132.00,9.235615,25.07154,-0.000285,23.537218,-0.0110,-1.226
9134.00,9.236723,25.07179,-0.000284,23.537001,-0.0110,-1.225
9136.00,9.237188,25.07136,-0.000285,23.536706,-0.0111,-1.226
9138.00,9.237965,25.07132,-0.000286,23.536656,-0.0110,-1.227
9140.00,9.237861,25.07145,-0.000286,23.536369,-0.0110,-1.225
9142.00,9.237280,25.07174,-0.000285,23.536971,-0.0111,-1.226
9144.00,9.235813,25.07208,-0.000285,23.537505,-0.0111,-1.226
9146.00,9.235530,25.07229,-0.000286,23.537395,-0.0110,-1.227
9148.00,9.237309,25.07231,-0.000285,23.537016,-0.0111,-1.225
9150.00,9.236849,25.07221,-0.000285,23.536828,-0.0111,-1.226
9152.00,9.236355,25.07223,-0.000285,23.536717,-0.0111,-1.225
9154.00,9.238741,25.07157,-0.000285,23.536943,-0.0110,-1.227
9156.00,9.238705,25.07224,-0.000285,23.536730,-0.0111,-1.227
9158.00,9.237789,25.07298,-0.000285,23.536784,-0.0111,-1.226
9160.00,9.237180,25.07223,-0.000285,23.536988,-0.0111,-1.226
9162.00,9.236889,25.07200,-0.000285,23.537575,-0.0111,-1.226
9164.00,9.237099,25.07274,-0.000284,23.536602,-0.0111,-1.226
9166.00,9.237033,25.07182,-0.000285,23.537675,-0.0111,-1.226
9168.00,9.237146,25.07141,-0.000283,23.537566,-0.0110,-1.226
9170.00,9.238173,25.07153,-0.000284,23.536845,-0.0110,-1.227
9172.00,9.238726,25.07201,-0.000284,23.538275,-0.0110,-1.226
9174.00,9.238615,25.07176,-0.000285,23.537952,-0.0110,-1.226
9176.00,9.238767,25.07183,-0.000285,23.537235,-0.0110,-1.226
9178.00,9.238753,25.07217,-0.000284,23.537779,-0.0111,-1.226
9180.00,9.238976,25.07201,-0.000284,23.536821,-0.0111,-1.226
9182.00,9.238767,25.07181,-0.000284,23.537042,-0.0111,-1.226
9184.00,9.238645,25.07194,-0.000284,23.536878,-0.0111,-1.226
9186.00,9.238669,25.07236,-0.000284,23.537300,-0.0110,-1.226
9188.00,9.239196,25.07232,-0.000284,23.537334,-0.0111,-1.226
9190.00,9.239430,25.07233,-0.000284,23.537549,-0.0110,-1.226
9192.00,9.240006,25.07242,-0.000284,23.537257,-0.0111,-1.226
9194.00,9.239213,25.07222,-0.000285,23.537596,-0.0111,-1.226
9196.00,9.239056,25.07230,-0.000285,23.538077,-0.0110,-1.226
9198.00,9.240055,25.07259,-0.000285,23.537066,-0.0110,-1.226
9200.00,9.240745,25.07381,-0.000285,23.536977,-0.0111,-1.226
9202.00,9.240674,25.07346,-0.000284,23.537547,-0.0110,-1.226
9204.00,9.240433,25.07321,-0.000285,23.537222,-0.0110,-1.227
9206.00,9.239670,25.07382,-0.000283,23.537228,-0.0110,-1.225
9208.00,9.239502,25.07285,-0.000285,23.536206,-0.0110,-1.226
9210.00,9.239230,25.07341,-0.000285,23.537828,-0.0110,-1.227
9212.00,9.238757,25.07336,-0.000285,23.537447,-0.0110,-1.226
9214.00,9.239595,25.07331,-0.000286,23.537324,-0.0111,-1.227
9216.00,9.239946,25.07289,-0.000285,23.537172,-0.0110,-1.226
9218.00,9.240234,25.07318,-0.000284,23.537863,-0.0111,-1.225
9220.00,9.240041,25.07338,-0.000284,23.537538,-0.0110,-1.226
9222.00,9.239825,25.07363,-0.000285,23.537439,-0.0111,-1.227
9224.00,9.240413,25.07372,-0.000284,23.537157,-0.0111,-1.226
9226.00,9.240374,25.07358,-0.000285,23.537642,-0.0111,-1.226
9228.00,9.240022,25.07382,-0.000285,23.537155,-0.0110,-1.226
9230.00,9.240075,25.07378,-0.000285,23.537198,-0.0110,-1.227
9232.00,9.241192,25.07345,-0.000284,23.537371,-0.0110,-1.226
9234.00,9.241375,25.07362,-0.000284,23.536880,-0.0111,-1.226
9236.00,9.241155,25.07315,-0.000285,23.537161,-0.0111,-1.227
9238.00,9.240937,25.07322,-0.000284,23.537501,-0.0111,-1.226
9240.00,9.240765,25.07333,-0.000285,23.537484,-0.0111,-1.227
9242.00,9.240786,25.07283,-0.000285,23.537352,-0.0111,-1.226
9244.00,9.240539,25.07249,-0.000286,23.537402,-0.0111,-1.226
9246.00,9.240014,25.07294,-0.000286,23.537220,-0.0110,-1.226
9248.00,9.239468,25.07295,-0.000286,23.536968,-0.0111,-1.226
9250.00,9.239730,25.07301,-0.000285,23.537046,-0.0111,-1.226
9252.00,9.240079,25.07389,-0.000285,23.537447,-0.0110,-1.226
9254.00,9.240026,25.07320,-0.000285,23.537122,-0.0111,-1.227
9256.00,9.239933,25.07374,-0.000286,23.537176,-0.0111,-1.226
9258.00,9.239513,25.07318,-0.000286,23.537361,-0.0111,-1.226
9260.00,9.239862,25.07309,-0.000284,23.536828,-0.0111,-1.227
9262.00,9.239713,25.07266,-0.000285,23.537635,-0.0111,-1.226
9264.00,9.239269,25.07334,-0.000285,23.538105,-0.0111,-1.227
9266.00,9.239096,25.07305,-0.000285,23.537205,-0.0110,-1.226
9268.00,9.239614,25.07326,-0.000286,23.537531,-0.0111,-1.227
9270.00,9.239423,25.07277,-0.000284,23.537348,-0.0111,-1.226
9272.00,9.239076,25.07224,-0.000285,23.537532,-0.0110,-1.226
9274.00,9.238784,25.07299,-0.000285,23.537328,-0.0111,-1.226
9276.00,9.239403,25.07284,-0.000285,23.537295,-0.0110,-1.226
9278.00,9.238888,25.07261,-0.000285,23.537590,-0.0111,-1.227
9280.00,9.238912,25.07343,-0.000284,23.536823,-0.0111,-1.227
9282.00,9.239360,25.07295,-0.000285,23.537629,-0.0110,-1.227
9284.00,9.239224,25.07225,-0.000286,23.537363,-0.0111,-1.226
9286.00,9.240288,25.07203,-0.000285,23.536604,-0.0111,-1.226
9288.00,9.239969,25.07310,-0.000285,23.537259,-0.0111,-1.227
9290.00,9.240272,25.07371,-0.000284,23.537330,-0.0111,-1.227
9292.00,9.240707,25.07348,-0.000285,23.536449,-0.0110,-1.226
9294.00,9.240899,25.07326,-0.000285,23.537101,-0.0111,-1.227
9296.00,9.241385,25.07447,-0.000284,23.537822,-0.0110,-1.227
9298.00,9.241202,25.07445,-0.000284,23.537031,-0.0110,-1.227
9300.00,9.240866,25.07370,-0.000284,23.537378,-0.0110,-1.227
9302.00,9.240421,25.07438,-0.000283,23.536786,-0.0110,-1.226
9304.00,9.239971,25.07380,-0.000283,23.537610,-0.0110,-1.226
9306.00,9.240660,25.07411,-0.000284,23.537393,-0.0110,-1.227
9308.00,9.241277,25.07433,-0.000284,23.537547,-0.0110,-1.226
9310.00,9.240831,25.07452,-0.000283,23.537309,-0.0110,-1.227
9312.00,9.240149,25.07349,-0.000285,23.537347,-0.0110,-1.226
9314.00,9.239943,25.07287,-0.000286,23.537562,-0.0111,-1.227
9316.00,9.239927,25.07294,-0.000286,23.536929,-0.0111,-1.226
9318.00,9.240101,25.07338,-0.000285,23.536877,-0.0111,-1.228
9320.00,9.240149,25.07289,-0.000286,23.536934,-0.0111,-1.227
9322.00,9.240444,25.07262,-0.000285,23.537337,-0.0111,-1.226
9324.00,9.240346,25.07279,-0.000284,23.537601,-0.0111,-1.226
9326.00,9.240391,25.07363,-0.000284,23.537662,-0.0111,-1.227
9328.00,9.240018,25.07354,-0.000283,23.537010,-0.0110,-1.226
9330.00,9.240035,25.07292,-0.000284,23.537094,-0.0111,-1.227
9332.00,9.240874,25.07411,-0.000284,23.538084,-0.0111,-1.226
9334.00,9.240860,25.07401,-0.000283,23.537309,-0.0111,-1.226
9336.00,9.240133,25.07360,-0.000284,23.536975,-0.0111,-1.227
9338.00,9.239503,25.07440,-0.000285,23.536408,-0.0111,-1.227
9340.00,9.239688,25.07484,-0.000286,23.536765,-0.0110,-1.227
9342.00,9.239469,25.07411,-0.000285,23.537139,-0.0111,-1.227
9344.00,9.239121,25.07388,-0.000284,23.537302,-0.0111,-1.225
9346.00,9.239642,25.07466,-0.000283,23.537802,-0.0111,-1.226
9348.00,9.239891,25.07525,-0.000284,23.538056,-0.0111,-1.227
9350.00,9.239636,25.07459,-0.000284,23.537087,-0.0110,-1.227
9352.00,9.239844,25.07422,-0.000284,23.537146,-0.0111,-1.226
9354.00,9.239710,25.07375,-0.000284,23.537828,-0.0111,-1.227
9356.00,9.240046,25.07417,-0.000285,23.537529,-0.0110,-1.226
9358.00,9.239468,25.07470,-0.000283,23.537410,-0.0110,-1.226
9360.00,9.239390,25.07467,-0.000283,23.536979,-0.0110,-1.227
9362.00,9.240519,25.07414,-0.000283,23.536564,-0.0111,-1.226
9364.00,9.240982,25.07417,-0.000285,23.537243,-0.0111,-1.227
@32,8.0000,16.0
9366.00,9.240802,25.07494,-0.000285,23.537129,-0.0110,-1.227
9368.00,9.240383,25.07466,-0.000285,23.537551,-0.0111,-1.226
9370.00,9.237551,25.07478,-0.000283,23.537428,-0.0110,-1.225
9372.00,9.233691,25.07502,-0.000283,23.537675,-0.0110,-1.225
9374.00,9.231677,25.07531,-0.000283,23.537729,-0.0110,-1.225
9376.00,9.230455,25.07511,-0.000284,23.536921,-0.0111,-1.226
9378.00,9.229389,25.07567,-0.000285,23.536644,-0.0111,-1.226
9380.00,9.229017,25.07544,-0.000285,23.536615,-0.0110,-1.227
9382.00,9.228099,25.07508,-0.000286,23.536505,-0.0111,-1.228
9384.00,9.227264,25.07474,-0.000287,23.537386,-0.0110,-1.227
9386.00,9.230595,25.07513,-0.000286,23.537087,-0.0110,-1.228
9388.00,9.233115,25.07494,-0.000287,23.537170,-0.0111,-1.228
9390.00,9.233652,25.07563,-0.000287,23.536661,-0.0111,-1.228
9392.00,9.233395,25.07526,-0.000285,23.535719,-0.0111,-1.227
9394.00,9.233066,25.07506,-0.000285,23.537068,-0.0110,-1.227
9396.00,9.232362,25.07428,-0.000285,23.537947,-0.0111,-1.227
9398.00,9.232124,25.07406,-0.000285,23.537833,-0.0110,-1.227
9400.00,9.232408,25.07417,-0.000286,23.536849,-0.0111,-1.227
9402.00,9.232149,25.07404,-0.000286,23.537055,-0.0111,-1.226
9404.00,9.232430,25.07464,-0.000286,23.536695,-0.0110,-1.227
9406.00,9.232184,25.07556,-0.000285,23.535799,-0.0111,-1.227
9408.00,9.231783,25.07507,-0.000284,23.537098,-0.0110,-1.226
9410.00,9.232540,25.07538,-0.000284,23.537815,-0.0111,-1.227
9412.00,9.232719,25.07452,-0.000285,23.536895,-0.0111,-1.227
9414.00,9.232782,25.07448,-0.000284,23.537473,-0.0111,-1.226
9416.00,9.233502,25.07435,-0.000285,23.537116,-0.0111,-1.226
9418.00,9.233153,25.07435,-0.000285,23.536943,-0.0111,-1.227
9420.00,9.233767,25.07449,-0.000285,23.537194,-0.0110,-1.227
9422.00,9.235300,25.07442,-0.000285,23.537369,-0.0110,-1.226
9424.00,9.235532,25.07347,-0.000285,23.537122,-0.0111,-1.227
9426.00,9.234535,25.07352,-0.000284,23.537038,-0.0111,-1.226
9428.00,9.235270,25.07367,-0.000284,23.537558,-0.0110,-1.226
9430.00,9.236687,25.07398,-0.000283,23.537241,-0.0111,-1.226
9432.00,9.237128,25.07446,-0.000283,23.537274,-0.0111,-1.227
9434.00,9.236419,25.07370,-0.000286,23.536377,-0.0111,-1.227
9436.00,9.235986,25.07352,-0.000286,23.537003,-0.0111,-1.226
9438.00,9.235783,25.07367,-0.000285,23.537529,-0.0111,-1.227
9440.00,9.236007,25.07407,-0.000285,23.536949,-0.0111,-1.226
9442.00,9.237629,25.07397,-0.000285,23.536548,-0.0111,-1.226
9444.00,9.238035,25.07303,-0.000286,23.536817,-0.0111,-1.227
9446.00,9.237899,25.07299,-0.000285,23.536282,-0.0110,-1.227
9448.00,9.237485,25.07301,-0.000285,23.536654,-0.0111,-1.227
9450.00,9.238255,25.07298,-0.000286,23.536468,-0.0111,-1.227
9452.00,9.238727,25.07319,-0.000285,23.536386,-0.0111,-1.226
9454.00,9.238205,25.07298,-0.000285,23.536927,-0.0111,-1.227
9456.00,9.238742,25.07293,-0.000285,23.537800,-0.0111,-1.227
9458.00,9.239484,25.07344,-0.000284,23.536799,-0.0111,-1.226
9460.00,9.239857,25.07368,-0.000283,23.536537,-0.0111,-1.226
9462.00,9.240512,25.07276,-0.000284,23.537497,-0.0111,-1.227
9464.00,9.240424,25.07286,-0.000283,23.537532,-0.0111,-1.226
9466.00,9.240578,25.07290,-0.000285,23.537096,-0.0111,-1.227
9468.00,9.239427,25.07277,-0.000285,23.536747,-0.0111,-1.226
9470.00,9.239739,25.07243,-0.000286,23.536739,-0.0111,-1.226
9472.00,9.239657,25.07356,-0.000284,23.536394,-0.0111,-1.227
9474.00,9.239316,25.07340,-0.000285,23.536721,-0.0111,-1.226
9476.00,9.240042,25.07375,-0.000285,23.537289,-0.0111,-1.226
9478.00,9.240311,25.07364,-0.000285,23.537291,-0.0111,-1.226
9480.00,9.240280,25.07319,-0.000285,23.537064,-0.0111,-1.226
9482.00,9.240696,25.07364,-0.000285,23.537553,-0.0111,-1.227
9484.00,9.240826,25.07336,-0.000285,23.536256,-0.0111,-1.226
9486.00,9.240678,25.07381,-0.000286,23.536860,-0.0111,-1.227
9488.00,9.239845,25.07484,-0.000285,23.536888,-0.0111,-1.226
9490.00,9.239494,25.07429,-0.000285,23.536804,-0.0111,-1.226
9492.00,9.239432,25.07404,-0.000284,23.536039,-0.0111,-1.227
9494.00,9.240217,25.07411,-0.000285,23.537228,-0.0111,-1.226
9496.00,9.240413,25.07423,-0.000285,23.536676,-0.0110,-1.227
9498.00,9.239575,25.07381,-0.000285,23.537072,-0.0111,-1.227
9500.00,9.239797,25.07413,-0.000287,23.536264,-0.0111,-1.227
9502.00,9.239401,25.07345,-0.000285,23.537205,-0.0111,-1.226
9504.00,9.239641,25.07386,-0.000285,23.537237,-0.0111,-1.227
9506.00,9.239556,25.07314,-0.000286,23.536516,-0.0111,-1.226
9508.00,9.239918,25.07355,-0.000286,23.537166,-0.0111,-1.226
9510.00,9.240000,25.07323,-0.000285,23.536765,-0.0111,-1.227
9512.00,9.239783,25.07421,-0.000285,23.537781,-0.0111,-1.226
9514.00,9.240259,25.07407,-0.000285,23.537490,-0.0110,-1.227
9516.00,9.239437,25.07396,-0.000284,23.538608,-0.0111,-1.226
9518.00,9.238996,25.07404,-0.000284,23.537687,-0.0111,-1.227
9520.00,9.239982,25.07383,-0.000284,23.537064,-0.0111,-1.226
9522.00,9.241058,25.07408,-0.000284,23.537211,-0.0111,-1.227
9524.00,9.241451,25.07297,-0.000285,23.537127,-0.0110,-1.226
9526.00,9.239898,25.07404,-0.000284,23.536669,-0.0110,-1.226
9528.00,9.238430,25.07325,-0.000285,23.537374,-0.0111,-1.227
9530.00,9.238486,25.07347,-0.000285,23.536860,-0.0111,-1.226
9532.00,9.239198,25.07303,-0.000284,23.537283,-0.0110,-1.227
9534.00,9.239156,25.07332,-0.000285,23.536579,-0.0111,-1.226
9536.00,9.239902,25.07300,-0.000285,23.536617,-0.0111,-1.226
9538.00,9.240526,25.07282,-0.000285,23.536511,-0.0111,-1.226
9540.00,9.240520,25.07297,-0.000285,23.537503,-0.0111,-1.227
9542.00,9.240079,25.07341,-0.000285,23.537857,-0.0110,-1.227
9544.00,9.239842,25.07379,-0.000283,23.536789,-0.0110,-1.226
9546.00,9.238947,25.07251,-0.000284,23.536689,-0.0110,-1.227
9548.00,9.239284,25.07311,-0.000285,23.537482,-0.0110,-1.226
9550.00,9.240228,25.07314,-0.000284,23.537794,-0.0111,-1.226
9552.00,9.240084,25.07328,-0.000284,23.537003,-0.0111,-1.227
9554.00,9.240313,25.07268,-0.000284,23.537079,-0.0110,-1.226
9556.00,9.240008,25.07309,-0.000284,23.536901,-0.0110,-1.226
9558.00,9.240148,25.07295,-0.000286,23.537239,-0.0110,-1.227
9560.00,9.239667,25.07275,-0.000284,23.536830,-0.0110,-1.227
9562.00,9.239042,25.07249,-0.000285,23.537139,-0.0110,-1.227
9564.00,9.238957,25.07288,-0.000284,23.536637,-0.0111,-1.226
9566.00,9.239798,25.07337,-0.000284,23.537226,-0.0111,-1.226
9568.00,9.239667,25.07247,-0.000283,23.537908,-0.0110,-1.226
9570.00,9.240448,25.07321,-0.000284,23.537529,-0.0111,-1.226
9572.00,9.240529,25.07301,-0.000283,23.538017,-0.0110,-1.227
9574.00,9.240517,25.07272,-0.000284,23.537142,-0.0110,-1.227
9576.00,9.240610,25.07362,-0.000284,23.537700,-0.0111,-1.227
9578.00,9.240306,25.07372,-0.000284,23.537293,-0.0110,-1.226
9580.00,9.241428,25.07359,-0.000284,23.537932,-0.0110,-1.226
9582.00,9.241568,25.07297,-0.000283,23.538740,-0.0111,-1.227
9584.00,9.240916,25.07321,-0.000285,23.537350,-0.0111,-1.227
9586.00,9.239379,25.07300,-0.000285,23.537549,-0.0110,-1.226
9588.00,9.239096,25.07287,-0.000284,23.537542,-0.0110,-1.226
9590.00,9.239211,25.07331,-0.000284,23.537178,-0.0110,-1.226
9592.00,9.238941,25.07360,-0.000284,23.537703,-0.0110,-1.226
9594.00,9.238707,25.07397,-0.000284,23.537603,-0.0110,-1.227
9596.00,9.239389,25.07327,-0.000283,23.538209,-0.0111,-1.226
9598.00,9.239283,25.07369,-0.000283,23.537640,-0.0110,-1.227
9600.00,9.239851,25.07381,-0.000283,23.537226,-0.0110,-1.226
9602.00,9.240238,25.07413,-0.000284,23.538565,-0.0110,-1.227
9604.00,9.239658,25.07352,-0.000285,23.538601,-0.0111,-1.226
9606.00,9.239588,25.07329,-0.000283,23.537163,-0.0111,-1.226
9608.00,9.238855,25.07333,-0.000285,23.537428,-0.0111,-1.227
9610.00,9.238673,25.07417,-0.000285,23.537508,-0.0110,-1.227
9612.00,9.239097,25.07332,-0.000284,23.538047,-0.0110,-1.226
9614.00,9.238623,25.07285,-0.000285,23.537308,-0.0110,-1.226
9616.00,9.238847,25.07347,-0.000284,23.537547,-0.0110,-1.226
9618.00,9.239718,25.07316,-0.000284,23.537636,-0.0111,-1.226
9620.00,9.240036,25.07401,-0.000285,23.537720,-0.0111,-1.227
9622.00,9.239717,25.07409,-0.000284,23.537701,-0.0111,-1.226
9624.00,9.239622,25.07425,-0.000284,23.537371,-0.0111,-1.226
9626.00,9.239538,25.07353,-0.000284,23.537367,-0.0111,-1.227
9628.00,9.239999,25.07354,-0.000285,23.536657,-0.0110,-1.226
9630.00,9.241069,25.07377,-0.000285,23.537722,-0.0111,-1.226
9632.00,9.240634,25.07354,-0.000286,23.536583,-0.0111,-1.227
9634.00,9.239971,25.07356,-0.000286,23.536148,-0.0111,-1.226
9636.00,9.239708,25.07375,-0.000285,23.536925,-0.0111,-1.226
9638.00,9.239708,25.07386,-0.000286,23.537419,-0.0111,-1.227
9640.00,9.240566,25.07318,-0.000285,23.537568,-0.0111,-1.227
9642.00,9.240926,25.07351,-0.000285,23.537222,-0.0111,-1.227
9644.00,9.239783,25.07377,-0.000285,23.536630,-0.0111,-1.226
9646.00,9.238773,25.07377,-0.000285,23.536551,-0.0111,-1.227
9648.00,9.238564,25.07334,-0.000286,23.536291,-0.0111,-1.227
9650.00,9.239724,25.07336,-0.000285,23.537120,-0.0110,-1.226
9652.00,9.240563,25.07389,-0.000285,23.537365,-0.0110,-1.226
9654.00,9.240934,25.07382,-0.000284,23.537753,-0.0111,-1.226
9656.00,9.240382,25.07387,-0.000285,23.536953,-0.0111,-1.227
9658.00,9.240515,25.07425,-0.000285,23.537200,-0.0111,-1.227
9660.00,9.240382,25.07369,-0.000286,23.536802,-0.0110,-1.227
9662.00,9.240969,25.07388,-0.000285,23.536873,-0.0111,-1.226
9664.00,9.241697,25.07351,-0.000285,23.536630,-0.0111,-1.226
@33,8.0000,16.0
9666.00,9.241778,25.07327,-0.000285,23.537670,-0.0111,-1.227
9668.00,9.241294,25.07232,-0.000285,23.537059,-0.0111,-1.226
9670.00,9.237523,25.07311,-0.000285,23.537542,-0.0111,-1.225
9672.00,9.232363,25.07331,-0.000285,23.537538,-0.0110,-1.225
9674.00,9.230450,25.07341,-0.000284,23.537029,-0.0111,-1.226
9676.00,9.230364,25.07286,-0.000284,23.536971,-0.0111,-1.226
9678.00,9.228556,25.07272,-0.000285,23.537393,-0.0110,-1.226
9680.00,9.227589,25.07260,-0.000286,23.537439,-0.0111,-1.227
9682.00,9.227698,25.07239,-0.000286,23.537194,-0.0111,-1.228
9684.00,9.228624,25.07215,-0.000285,23.537439,-0.0111,-1.227
9686.00,9.230909,25.07252,-0.000287,23.537466,-0.0111,-1.228
9688.00,9.233760,25.07182,-0.000287,23.537466,-0.0111,-1.228
9690.00,9.235200,25.07190,-0.000286,23.537324,-0.0111,-1.228
9692.00,9.234189,25.07275,-0.000285,23.537211,-0.0111,-1.227
9694.00,9.233419,25.07242,-0.000284,23.537022,-0.0111,-1.227
9696.00,9.233299,25.07276,-0.000284,23.537612,-0.0111,-1.226
9698.00,9.233386,25.07262,-0.000284,23.537304,-0.0111,-1.226
9700.00,9.233892,25.07342,-0.000284,23.536696,-0.0111,-1.226
9702.00,9.233754,25.07239,-0.000284,23.537399,-0.0111,-1.227
9704.00,9.233139,25.07193,-0.000283,23.537536,-0.0110,-1.227
9706.00,9.232555,25.07212,-0.000284,23.537739,-0.0110,-1.226
9708.00,9.232746,25.07298,-0.000284,23.537298,-0.0111,-1.227
9710.00,9.233498,25.07273,-0.000284,23.537337,-0.0111,-1.227
9712.00,9.233800,25.07227,-0.000284,23.536988,-0.0110,-1.226
9714.00,9.234014,25.07181,-0.000285,23.537098,-0.0111,-1.226
9716.00,9.234099,25.07158,-0.000284,23.537218,-0.0110,-1.226
9718.00,9.233724,25.07200,-0.000284,23.536832,-0.0110,-1.227
9720.00,9.234149,25.07259,-0.000285,23.536982,-0.0111,-1.227
9722.00,9.235070,25.07216,-0.000285,23.537170,-0.0110,-1.226
9724.00,9.234712,25.07175,-0.000284,23.537493,-0.0111,-1.226
9726.00,9.235687,25.07184,-0.000285,23.537426,-0.0110,-1.227
9728.00,9.236013,25.07187,-0.000285,23.537311,-0.0111,-1.227
9730.00,9.236054,25.07167,-0.000286,23.537822,-0.0110,-1.227
9732.00,9.237467,25.07222,-0.000285,23.537044,-0.0110,-1.227
9734.00,9.237784,25.07248,-0.000285,23.537300,-0.0110,-1.227
9736.00,9.237429,25.07279,-0.000285,23.537421,-0.0111,-1.226
9738.00,9.237674,25.07355,-0.000283,23.537926,-0.0111,-1.226
9740.00,9.237648,25.07354,-0.000284,23.537733,-0.0110,-1.226
9742.00,9.238222,25.07285,-0.000285,23.537428,-0.0110,-1.227
9744.00,9.238545,25.07290,-0.000284,23.536912,-0.0111,-1.227
9746.00,9.237310,25.07249,-0.000284,23.536564,-0.0110,-1.226
9748.00,9.237341,25.07248,-0.000283,23.536730,-0.0111,-1.226
9750.00,9.238125,25.07212,-0.000285,23.537131,-0.0111,-1.226
9752.00,9.238695,25.07213,-0.000286,23.537022,-0.0110,-1.227
9754.00,9.239095,25.07248,-0.000285,23.537705,-0.0110,-1.227
9756.00,9.238742,25.07223,-0.000285,23.537345,-0.0110,-1.226
9758.00,9.238673,25.07174,-0.000285,23.536522,-0.0110,-1.226
9760.00,9.239027,25.07157,-0.000286,23.536984,-0.0111,-1.227
9762.00,9.239699,25.07134,-0.000285,23.536483,-0.0111,-1.226
9764.00,9.240348,25.07189,-0.000286,23.536360,-0.0111,-1.226
9766.00,9.239930,25.07193,-0.000284,23.536979,-0.0111,-1.227
9768.00,9.240055,25.07163,-0.000285,23.537596,-0.0111,-1.227
9770.00,9.240051,25.07117,-0.000285,23.538034,-0.0111,-1.226
9772.00,9.240650,25.07123,-0.000285,23.536914,-0.0110,-1.225
9774.00,9.241358,25.07130,-0.000285,23.536765,-0.0111,-1.226
9776.00,9.241652,25.07175,-0.000285,23.536473,-0.0111,-1.227
9778.00,9.240702,25.07105,-0.000285,23.537257,-0.0111,-1.227
9780.00,9.239202,25.07092,-0.000286,23.537237,-0.0111,-1.227
9782.00,9.239319,25.07086,-0.000285,23.536960,-0.0111,-1.226
9784.00,9.239298,25.07025,-0.000286,23.537165,-0.0111,-1.226
9786.00,9.239106,25.07072,-0.000284,23.536819,-0.0111,-1.226
9788.00,9.239638,25.07112,-0.000285,23.537629,-0.0111,-1.226
9790.00,9.240621,25.07093,-0.000284,23.537707,-0.0110,-1.227
9792.00,9.240715,25.07200,-0.000284,23.537148,-0.0111,-1.226
9794.00,9.240990,25.07162,-0.000285,23.536871,-0.0111,-1.226
9796.00,9.239885,25.07051,-0.000285,23.537020,-0.0111,-1.226
9798.00,9.240228,25.07150,-0.000285,23.537374,-0.0111,-1.226
9800.00,9.239743,25.07164,-0.000285,23.537560,-0.0111,-1.226
9802.00,9.239766,25.07181,-0.000286,23.537144,-0.0111,-1.226
9804.00,9.239871,25.07131,-0.000286,23.537328,-0.0111,-1.227
9806.00,9.240394,25.07194,-0.000284,23.536982,-0.0111,-1.226
9808.00,9.240386,25.07206,-0.000284,23.537714,-0.0111,-1.226
9810.00,9.240038,25.07199,-0.000284,23.537202,-0.0110,-1.226
9812.00,9.240808,25.07219,-0.000284,23.536412,-0.0110,-1.226
9814.00,9.240581,25.07216,-0.000285,23.537196,-0.0111,-1.226
9816.00,9.240675,25.07198,-0.000285,23.537005,-0.0111,-1.226
9818.00,9.240962,25.07215,-0.000285,23.536804,-0.0111,-1.226
9820.00,9.241553,25.07195,-0.000285,23.536776,-0.0111,-1.226
9822.00,9.241255,25.07159,-0.000285,23.537471,-0.0111,-1.226
9824.00,9.241127,25.07173,-0.000285,23.537321,-0.0110,-1.226
9826.00,9.241350,25.07248,-0.000285,23.536724,-0.0111,-1.226
9828.00,9.241014,25.07228,-0.000284,23.536956,-0.0111,-1.226
9830.00,9.241351,25.07284,-0.000284,23.537910,-0.0110,-1.226
9832.00,9.240878,25.07237,-0.000284,23.537976,-0.0111,-1.226
9834.00,9.240623,25.07268,-0.000284,23.537744,-0.0111,-1.226
9836.00,9.241739,25.07353,-0.000285,23.536737,-0.0111,-1.226
9838.00,9.242409,25.07234,-0.000284,23.537995,-0.0111,-1.226
9840.00,9.241133,25.07247,-0.000285,23.537869,-0.0111,-1.226
9842.00,9.240959,25.07329,-0.000286,23.537902,-0.0111,-1.226
9844.00,9.241086,25.07386,-0.000285,23.537337,-0.0110,-1.226
9846.00,9.241323,25.07413,-0.000285,23.537545,-0.0110,-1.226
9848.00,9.240888,25.07384,-0.000284,23.537244,-0.0111,-1.226
9850.00,9.241169,25.07393,-0.000285,23.537473,-0.0111,-1.227
9852.00,9.241831,25.07345,-0.000284,23.537705,-0.0111,-1.225
9854.00,9.241627,25.07222,-0.000284,23.536891,-0.0111,-1.226
9856.00,9.241415,25.07301,-0.000285,23.536986,-0.0110,-1.226
9858.00,9.241157,25.07337,-0.000285,23.536604,-0.0110,-1.226
9860.00,9.241165,25.07346,-0.000285,23.537217,-0.0111,-1.225
9862.00,9.240594,25.07352,-0.000286,23.536693,-0.0111,-1.226
9864.00,9.240178,25.07365,-0.000285,23.537681,-0.0111,-1.226
9866.00,9.240498,25.07312,-0.000285,23.537309,-0.0111,-1.226
9868.00,9.241451,25.07377,-0.000283,23.536570,-0.0111,-1.226
9870.00,9.241670,25.07347,-0.000284,23.537172,-0.0111,-1.226
9872.00,9.241790,25.07285,-0.000285,23.536607,-0.0111,-1.226
9874.00,9.240687,25.07296,-0.000285,23.536596,-0.0111,-1.227
9876.00,9.239408,25.07354,-0.000287,23.537035,-0.0111,-1.225
9878.00,9.240521,25.07338,-0.000285,23.536656,-0.0111,-1.226
9880.00,9.239982,25.07294,-0.000284,23.536880,-0.0111,-1.226
9882.00,9.240283,25.07341,-0.000285,23.537077,-0.0111,-1.226
9884.00,9.240348,25.07352,-0.000284,23.537120,-0.0111,-1.226
9886.00,9.241321,25.07389,-0.000285,23.537525,-0.0111,-1.226
9888.00,9.241100,25.07371,-0.000286,23.537542,-0.0111,-1.227
9890.00,9.241602,25.07396,-0.000286,23.536982,-0.0111,-1.226
9892.00,9.241814,25.07381,-0.000286,23.536988,-0.0111,-1.226
9894.00,9.240464,25.07393,-0.000286,23.536925,-0.0111,-1.226
9896.00,9.239253,25.07362,-0.000286,23.537131,-0.0111,-1.226
9898.00,9.240879,25.07438,-0.000286,23.537133,-0.0111,-1.226
9900.00,9.241107,25.07455,-0.000285,23.537254,-0.0111,-1.226
9902.00,9.241607,25.07468,-0.000284,23.537012,-0.0110,-1.226
9904.00,9.241526,25.07414,-0.000285,23.537035,-0.0110,-1.227
9906.00,9.241648,25.07461,-0.000286,23.537163,-0.0110,-1.225
9908.00,9.241815,25.07399,-0.000285,23.537374,-0.0110,-1.225
9910.00,9.241552,25.07438,-0.000285,23.537241,-0.0111,-1.226
9912.00,9.240796,25.07420,-0.000285,23.536787,-0.0111,-1.226
9914.00,9.240630,25.07406,-0.000285,23.537209,-0.0110,-1.227
9916.00,9.240780,25.07375,-0.000285,23.537560,-0.0111,-1.226
9918.00,9.241252,25.07348,-0.000286,23.537960,-0.0111,-1.226
9920.00,9.240210,25.07385,-0.000285,23.537224,-0.0111,-1.226
9922.00,9.240449,25.07370,-0.000285,23.536838,-0.0111,-1.227
9924.00,9.240546,25.07354,-0.000286,23.537352,-0.0111,-1.226
9926.00,9.240403,25.07315,-0.000286,23.537815,-0.0111,-1.227
9928.00,9.240368,25.07362,-0.000284,23.537700,-0.0111,-1.226
9930.00,9.240525,25.07300,-0.000284,23.537759,-0.0111,-1.226
9932.00,9.240155,25.07410,-0.000285,23.537287,-0.0111,-1.226
9934.00,9.240989,25.07395,-0.000286,23.537302,-0.0111,-1.226
9936.00,9.240995,25.07279,-0.000285,23.536741,-0.0111,-1.226
9938.00,9.240308,25.07338,-0.000284,23.537228,-0.0110,-1.226
9940.00,9.240321,25.07381,-0.000285,23.537924,-0.0111,-1.227
9942.00,9.240863,25.07485,-0.000285,23.537661,-0.0110,-1.226
9944.00,9.241936,25.07472,-0.000286,23.537001,-0.0110,-1.226
9946.00,9.240956,25.07452,-0.000285,23.538203,-0.0110,-1.226
9948.00,9.239710,25.07489,-0.000285,23.537649,-0.0110,-1.227
9950.00,9.239992,25.07525,-0.000285,23.536685,-0.0110,-1.226
9952.00,9.240486,25.07472,-0.000283,23.537205,-0.0110,-1.227
9954.00,9.240179,25.07529,-0.000284,23.537387,-0.0110,-1.226
9956.00,9.240521,25.07457,-0.000284,23.536910,-0.0110,-1.226
9958.00,9.240921,25.07501,-0.000284,23.537833,-0.0110,-1.226
9960.00,9.240650,25.07470,-0.000284,23.537308,-0.0110,-1.227
9962.00,9.241267,25.07468,-0.000286,23.537274,-0.0110,-1.226
9964.00,9.240835,25.07542,-0.000285,23.536626,-0.0110,-1.226
@34,8.0000,16.0
9966.00,9.240663,25.07457,-0.000285,23.537698,-0.0110,-1.226
9968.00,9.240899,25.07481,-0.000284,23.537387,-0.0110,-1.227
9970.00,9.238427,25.07479,-0.000285,23.537298,-0.0111,-1.226
9972.00,9.234967,25.07471,-0.000283,23.538027,-0.0110,-1.225
9974.00,9.232501,25.07501,-0.000283,23.537382,-0.0111,-1.225
9976.00,9.231812,25.07499,-0.000283,23.537648,-0.0110,-1.226
9978.00,9.231103,25.07473,-0.000284,23.537126,-0.0110,-1.227
9980.00,9.229725,25.07474,-0.000285,23.536754,-0.0110,-1.227
9982.00,9.228626,25.07499,-0.000285,23.537700,-0.0110,-1.227
9984.00,9.228178,25.07460,-0.000285,23.537077,-0.0111,-1.227
9986.00,9.230541,25.07464,-0.000285,23.537636,-0.0110,-1.228
9988.00,9.234531,25.07470,-0.000286,23.537978,-0.0110,-1.228
9990.00,9.236167,25.07524,-0.000287,23.537113,-0.0111,-1.229
9992.00,9.235682,25.07494,-0.000286,23.537439,-0.0111,-1.228
9994.00,9.235162,25.07483,-0.000285,23.537200,-0.0110,-1.227
9996.00,9.234748,25.07475,-0.000285,23.537443,-0.0110,-1.227
9998.00,9.234264,25.07517,-0.000285,23.537443,-0.0110,-1.227
10000.00,9.234278,25.07494,-0.000284,23.538071,-0.0110,-1.226
10002.00,9.234082,25.07509,-0.000284,23.537191,-0.0110,-1.227
10004.00,9.233295,25.07460,-0.000285,23.538270,-0.0110,-1.227
10006.00,9.234023,25.07421,-0.000286,23.537512,-0.0110,-1.227
10008.00,9.234553,25.07505,-0.000285,23.537406,-0.0111,-1.226
10010.00,9.234560,25.07498,-0.000285,23.537534,-0.0110,-1.226
10012.00,9.235397,25.07505,-0.000284,23.537129,-0.0111,-1.227
10014.00,9.235093,25.07487,-0.000286,23.537088,-0.0111,-1.227
10016.00,9.236261,25.07541,-0.000284,23.537051,-0.0110,-1.227
10018.00,9.237355,25.07527,-0.000284,23.537337,-0.0111,-1.227
10020.00,9.238285,25.07543,-0.000284,23.537237,-0.0111,-1.226
10022.00,9.238900,25.07613,-0.000284,23.536674,-0.0111,-1.226
10024.00,9.238437,25.07561,-0.000284,23.537768,-0.0111,-1.227
10026.00,9.238687,25.07639,-0.000284,23.537256,-0.0110,-1.227
10028.00,9.239159,25.07625,-0.000284,23.537207,-0.0110,-1.227
10030.00,9.238721,25.07646,-0.000285,23.537389,-0.0110,-1.227
10032.00,9.238937,25.07623,-0.000284,23.537882,-0.0110,-1.227
10034.00,9.239536,25.07566,-0.000284,23.537804,-0.0110,-1.227
10036.00,9.239728,25.07546,-0.000284,23.537818,-0.0110,-1.227
10038.00,9.239745,25.07541,-0.000284,23.538027,-0.0110,-1.227
10040.00,9.239367,25.07580,-0.000283,23.537581,-0.0110,-1.226
10042.00,9.239126,25.07591,-0.000284,23.537391,-0.0110,-1.227
10044.00,9.239477,25.07596,-0.000284,23.537185,-0.0110,-1.227
10046.00,9.239852,25.07575,-0.000283,23.537042,-0.0110,-1.227
10048.00,9.240105,25.07527,-0.000284,23.537722,-0.0110,-1.226
10050.00,9.239902,25.07528,-0.000285,23.537217,-0.0110,-1.226
10052.00,9.240415,25.07574,-0.000284,23.537296,-0.0111,-1.227
10054.00,9.239866,25.07646,-0.000285,23.536934,-0.0110,-1.227
10056.00,9.240996,25.07646,-0.000285,23.537640,-0.0110,-1.226
10058.00,9.241418,25.07712,-0.000284,23.537592,-0.0111,-1.227
10060.00,9.241409,25.07584,-0.000284,23.538060,-0.0110,-1.227
10062.00,9.241301,25.07583,-0.000285,23.538335,-0.0110,-1.227
10064.00,9.241904,25.07586,-0.000285,23.537661,-0.0111,-1.227
10066.00,9.241573,25.07604,-0.000285,23.536981,-0.0110,-1.227
10068.00,9.240757,25.07590,-0.000285,23.537882,-0.0110,-1.226
10070.00,9.240410,25.07576,-0.000284,23.537213,-0.0110,-1.227
10072.00,9.240774,25.07601,-0.000284,23.537347,-0.0110,-1.227
10074.00,9.240537,25.07564,-0.000284,23.537347,-0.0110,-1.227
10076.00,9.240678,25.07649,-0.000284,23.537012,-0.0111,-1.227
10078.00,9.240527,25.07579,-0.000283,23.537042,-0.0111,-1.227
10080.00,9.240586,25.07573,-0.000284,23.537016,-0.0110,-1.227
10082.00,9.241045,25.07577,-0.000284,23.537521,-0.0110,-1.227
10084.00,9.241211,25.07604,-0.000284,23.537599,-0.0111,-1.227
10086.00,9.240244,25.07622,-0.000284,23.537036,-0.0111,-1.227
10088.00,9.239169,25.07635,-0.000284,23.538157,-0.0111,-1.227
10090.00,9.239121,25.07620,-0.000285,23.537317,-0.0110,-1.227
10092.00,9.239854,25.07591,-0.000285,23.536821,-0.0110,-1.227
10094.00,9.240158,25.07574,-0.000285,23.537289,-0.0111,-1.227
10096.00,9.239733,25.07568,-0.000284,23.537757,-0.0111,-1.227
10098.00,9.239739,25.07514,-0.000285,23.536754,-0.0111,-1.226
10100.00,9.240224,25.07538,-0.000285,23.536604,-0.0111,-1.227
10102.00,9.240543,25.07493,-0.000285,23.537716,-0.0111,-1.227
10104.00,9.241481,25.07443,-0.000284,23.537103,-0.0111,-1.227
10106.00,9.240610,25.07459,-0.000285,23.536799,-0.0111,-1.227
10108.00,9.240876,25.07511,-0.000285,23.537432,-0.0110,-1.227
10110.00,9.241693,25.07539,-0.000284,23.536371,-0.0111,-1.226
10112.00,9.241570,25.07564,-0.000283,23.537542,-0.0110,-1.227
10114.00,9.241245,25.07513,-0.000284,23.537031,-0.0110,-1.227
10116.00,9.240872,25.07464,-0.000285,23.536609,-0.0111,-1.227
10118.00,9.241618,25.07565,-0.000285,23.536377,-0.0111,-1.227
10120.00,9.241765,25.07555,-0.000285,23.537311,-0.0110,-1.227
10122.00,9.242616,25.07577,-0.000284,23.537919,-0.0110,-1.227
10124.00,9.244110,25.07455,-0.000283,23.537484,-0.0110,-1.227
10126.00,9.243573,25.07447,-0.000284,23.537716,-0.0111,-1.227
10128.00,9.243075,25.07481,-0.000284,23.538112,-0.0111,-1.227
10130.00,9.242763,25.07478,-0.000284,23.538257,-0.0111,-1.227
10132.00,9.243214,25.07449,-0.000284,23.537726,-0.0111,-1.227
10134.00,9.243538,25.07472,-0.000284,23.537436,-0.0111,-1.227
10136.00,9.243571,25.07492,-0.000284,23.537835,-0.0111,-1.227
10138.00,9.242454,25.07417,-0.000284,23.538012,-0.0111,-1.227
10140.00,9.242083,25.07428,-0.000285,23.536854,-0.0110,-1.227
10142.00,9.241928,25.07356,-0.000285,23.536951,-0.0110,-1.227
10144.00,9.242308,25.07499,-0.000285,23.537980,-0.0110,-1.227
10146.00,9.242998,25.07521,-0.000284,23.537285,-0.0110,-1.227
10148.00,9.243646,25.07464,-0.000284,23.537469,-0.0110,-1.227
10150.00,9.242979,25.07420,-0.000284,23.537265,-0.0110,-1.227
10152.00,9.242688,25.07421,-0.000283,23.536851,-0.0110,-1.226
10154.00,9.242837,25.07442,-0.000285,23.537649,-0.0111,-1.227
10156.00,9.242833,25.07553,-0.000285,23.538092,-0.0111,-1.227
10158.00,9.243107,25.07482,-0.000285,23.537646,-0.0111,-1.228
10160.00,9.243918,25.07498,-0.000284,23.537882,-0.0110,-1.227
10162.00,9.243662,25.07497,-0.000283,23.536947,-0.0110,-1.226
10164.00,9.242845,25.07464,-0.000283,23.537958,-0.0110,-1.227
10166.00,9.243158,25.07458,-0.000283,23.538333,-0.0110,-1.226
10168.00,9.243280,25.07428,-0.000283,23.538266,-0.0110,-1.227
10170.00,9.242697,25.07435,-0.000285,23.537594,-0.0111,-1.227
10172.00,9.242567,25.07459,-0.000285,23.537456,-0.0110,-1.226
10174.00,9.243709,25.07449,-0.000284,23.537400,-0.0111,-1.227
10176.00,9.243596,25.07445,-0.000284,23.537978,-0.0110,-1.227
10178.00,9.242601,25.07496,-0.000284,23.538201,-0.0110,-1.227
10180.00,9.242372,25.07487,-0.000284,23.537484,-0.0110,-1.226
10182.00,9.242394,25.07485,-0.000283,23.537687,-0.0110,-1.226
10184.00,9.241593,25.07451,-0.000284,23.537218,-0.0110,-1.226
10186.00,9.241305,25.07470,-0.000285,23.537538,-0.0110,-1.227
10188.00,9.240541,25.07402,-0.000285,23.537558,-0.0111,-1.226
10190.00,9.241372,25.07474,-0.000284,23.537228,-0.0110,-1.227
10192.00,9.242632,25.07503,-0.000285,23.537527,-0.0110,-1.227
10194.00,9.242865,25.07452,-0.000283,23.537542,-0.0111,-1.226
10196.00,9.242766,25.07427,-0.000283,23.537713,-0.0110,-1.226
10198.00,9.241735,25.07396,-0.000284,23.537395,-0.0110,-1.227
10200.00,9.241354,25.07472,-0.000285,23.537207,-0.0110,-1.227
10202.00,9.241288,25.07454,-0.000284,23.537492,-0.0111,-1.227
10204.00,9.241492,25.07356,-0.000285,23.538203,-0.0111,-1.226
10206.00,9.242090,25.07390,-0.000284,23.537023,-0.0110,-1.226
10208.00,9.242955,25.07413,-0.000284,23.537126,-0.0110,-1.226
10210.00,9.243797,25.07372,-0.000284,23.536631,-0.0111,-1.226
10212.00,9.243550,25.07361,-0.000285,23.536869,-0.0111,-1.228
10214.00,9.243742,25.07417,-0.000285,23.537499,-0.0111,-1.226
10216.00,9.243698,25.07382,-0.000286,23.537144,-0.0111,-1.226
10218.00,9.243910,25.07370,-0.000284,23.536735,-0.0111,-1.226
10220.00,9.243406,25.07499,-0.000284,23.536546,-0.0110,-1.227
10222.00,9.242389,25.07454,-0.000286,23.537869,-0.0110,-1.227
10224.00,9.242374,25.07391,-0.000285,23.537018,-0.0110,-1.226
10226.00,9.243274,25.07393,-0.000285,23.537603,-0.0111,-1.226
10228.00,9.242902,25.07401,-0.000284,23.537779,-0.0110,-1.226
10230.00,9.242560,25.07370,-0.000284,23.538119,-0.0110,-1.227
10232.00,9.241565,25.07396,-0.000285,23.536884,-0.0111,-1.227
10234.00,9.240878,25.07342,-0.000284,23.538175,-0.0111,-1.226
10236.00,9.240541,25.07380,-0.000285,23.537603,-0.0111,-1.226
10238.00,9.240565,25.07315,-0.000284,23.536503,-0.0110,-1.226
10240.00,9.240266,25.07423,-0.000284,23.536695,-0.0110,-1.226
10242.00,9.241441,25.07450,-0.000283,23.536563,-0.0110,-1.226
10244.00,9.242615,25.07396,-0.000285,23.537254,-0.0110,-1.226
10246.00,9.241197,25.07438,-0.000285,23.537170,-0.0111,-1.226
10248.00,9.241003,25.07374,-0.000285,23.537285,-0.0110,-1.226
10250.00,9.241692,25.07356,-0.000285,23.537016,-0.0111,-1.227
10252.00,9.241326,25.07303,-0.000285,23.536986,-0.0110,-1.226
10254.00,9.241666,25.07366,-0.000285,23.537088,-0.0111,-1.226
10256.00,9.241686,25.07372,-0.000285,23.536932,-0.0111,-1.226
10258.00,9.242009,25.07392,-0.000285,23.537369,-0.0111,-1.227
10260.00,9.242503,25.07374,-0.000284,23.537447,-0.0111,-1.226
10262.00,9.241902,25.07368,-0.000284,23.536977,-0.0111,-1.227
10264.00,9.241859,25.07307,-0.000284,23.537514,-0.0111,-1.226
@35,8.0000,16.0
10266.00,9.241539,25.07307,-0.000284,23.536960,-0.0110,-1.226
10268.00,9.241191,25.07401,-0.000285,23.536689,-0.0111,-1.226
10270.00,9.238236,25.07461,-0.000285,23.535996,-0.0111,-1.225
10272.00,9.233962,25.07380,-0.000283,23.535816,-0.0111,-1.224
10274.00,9.231643,25.07477,-0.000284,23.537400,-0.0111,-1.225
10276.00,9.231757,25.07443,-0.000283,23.537469,-0.0111,-1.226
10278.00,9.232061,25.07393,-0.000284,23.536522,-0.0110,-1.226
10280.00,9.231996,25.07352,-0.000284,23.537166,-0.0110,-1.227
10282.00,9.230847,25.07346,-0.000285,23.536975,-0.0111,-1.227
10284.00,9.230662,25.07358,-0.000287,23.538023,-0.0111,-1.226
10286.00,9.233724,25.07370,-0.000286,23.536674,-0.0110,-1.228
10288.00,9.236435,25.07346,-0.000285,23.537053,-0.0110,-1.228
10290.00,9.238082,25.07351,-0.000285,23.536904,-0.0110,-1.228
10292.00,9.238148,25.07457,-0.000286,23.536832,-0.0110,-1.227
10294.00,9.237795,25.07425,-0.000285,23.536760,-0.0110,-1.227
10296.00,9.236805,25.07386,-0.000285,23.537584,-0.0110,-1.227
10298.00,9.235893,25.07379,-0.000284,23.536890,-0.0110,-1.226
10300.00,9.236046,25.07322,-0.000285,23.537007,-0.0110,-1.226
10302.00,9.235645,25.07372,-0.000285,23.537640,-0.0111,-1.226
10304.00,9.234990,25.07392,-0.000284,23.537313,-0.0111,-1.226
10306.00,9.234882,25.07461,-0.000284,23.537449,-0.0111,-1.227
10308.00,9.235373,25.07400,-0.000285,23.537503,-0.0110,-1.227
10310.00,9.235937,25.07461,-0.000283,23.536670,-0.0110,-1.226
10312.00,9.235596,25.07472,-0.000283,23.537304,-0.0110,-1.226
10314.00,9.235169,25.07418,-0.000284,23.537376,-0.0110,-1.227
10316.00,9.236034,25.07433,-0.000284,23.537016,-0.0110,-1.226
10318.00,9.237268,25.07487,-0.000283,23.537204,-0.0111,-1.225
10320.00,9.237662,25.07501,-0.000283,23.537963,-0.0111,-1.226
10322.00,9.238218,25.07442,-0.000283,23.538452,-0.0111,-1.227
10324.00,9.239239,25.07394,-0.000285,23.536854,-0.0111,-1.226
10326.00,9.239646,25.07426,-0.000285,23.537308,-0.0111,-1.226
10328.00,9.239964,25.07436,-0.000285,23.538212,-0.0111,-1.227
10330.00,9.240059,25.07514,-0.000285,23.537936,-0.0111,-1.226
10332.00,9.240140,25.07478,-0.000285,23.537048,-0.0110,-1.225
10334.00,9.240432,25.07503,-0.000285,23.537267,-0.0110,-1.226
10336.00,9.240700,25.07581,-0.000285,23.537185,-0.0110,-1.226
10338.00,9.240291,25.07498,-0.000285,23.537135,-0.0110,-1.226
10340.00,9.240415,25.07511,-0.000285,23.536956,-0.0110,-1.225
10342.00,9.241295,25.07423,-0.000284,23.537978,-0.0110,-1.226
10344.00,9.240378,25.07422,-0.000284,23.537456,-0.0111,-1.226
10346.00,9.239846,25.07466,-0.000285,23.537400,-0.0110,-1.226
10348.00,9.239555,25.07418,-0.000284,23.537703,-0.0110,-1.225
10350.00,9.239410,25.07441,-0.000284,23.537776,-0.0110,-1.226
10352.00,9.239001,25.07520,-0.000284,23.538010,-0.0110,-1.226
10354.00,9.239945,25.07518,-0.000284,23.537753,-0.0110,-1.226
10356.00,9.240620,25.07589,-0.000283,23.537557,-0.0110,-1.226
10358.00,9.241358,25.07542,-0.000283,23.537557,-0.0110,-1.227
10360.00,9.241780,25.07589,-0.000285,23.538177,-0.0110,-1.226
10362.00,9.241305,25.07518,-0.000284,23.537752,-0.0111,-1.226
10364.00,9.240974,25.07480,-0.000284,23.537807,-0.0111,-1.225
10366.00,9.241230,25.07451,-0.000284,23.536940,-0.0111,-1.226
10368.00,9.241543,25.07512,-0.000284,23.537321,-0.0111,-1.227
10370.00,9.241629,25.07507,-0.000284,23.537142,-0.0111,-1.226
10372.00,9.241622,25.07524,-0.000283,23.537391,-0.0110,-1.225
10374.00,9.241689,25.07511,-0.000284,23.537714,-0.0110,-1.226
10376.00,9.241299,25.07544,-0.000283,23.538894,-0.0111,-1.227
10378.00,9.241946,25.07488,-0.000284,23.537778,-0.0111,-1.227
10380.00,9.242251,25.07473,-0.000285,23.537391,-0.0110,-1.226
10382.00,9.241517,25.07513,-0.000285,23.537687,-0.0110,-1.226
10384.00,9.241591,25.07476,-0.000285,23.537781,-0.0111,-1.226
10386.00,9.242729,25.07435,-0.000283,23.537352,-0.0111,-1.227
10388.00,9.242644,25.07464,-0.000284,23.537625,-0.0110,-1.226
10390.00,9.242438,25.07485,-0.000284,23.537558,-0.0110,-1.225
10392.00,9.242945,25.07509,-0.000283,23.537477,-0.0110,-1.226
10394.00,9.243173,25.07500,-0.000283,23.537692,-0.0110,-1.226
10396.00,9.243028,25.07551,-0.000284,23.537304,-0.0110,-1.227
10398.00,9.243515,25.07480,-0.000283,23.537384,-0.0111,-1.226
10400.00,9.243511,25.07542,-0.000285,23.537439,-0.0111,-1.226
10402.00,9.242645,25.07523,-0.000285,23.537387,-0.0111,-1.226
10404.00,9.242133,25.07477,-0.000285,23.537679,-0.0111,-1.226
10406.00,9.241358,25.07468,-0.000284,23.537807,-0.0110,-1.226
10408.00,9.242269,25.07560,-0.000284,23.536958,-0.0111,-1.226
10410.00,9.241917,25.07515,-0.000285,23.537588,-0.0110,-1.226
10412.00,9.241562,25.07580,-0.000285,23.536520,-0.0110,-1.226
10414.00,9.241402,25.07437,-0.000285,23.537033,-0.0111,-1.226
10416.00,9.241861,25.07448,-0.000286,23.536969,-0.0111,-1.226
10418.00,9.241779,25.07509,-0.000284,23.536888,-0.0111,-1.226
10420.00,9.241483,25.07522,-0.000285,23.536992,-0.0111,-1.227
10422.00,9.242401,25.07540,-0.000284,23.537205,-0.0111,-1.227
10424.00,9.243714,25.07512,-0.000284,23.537765,-0.0110,-1.226
10426.00,9.242566,25.07516,-0.000285,23.538028,-0.0110,-1.226
10428.00,9.242364,25.07472,-0.000285,23.536973,-0.0110,-1.226
10430.00,9.242518,25.07480,-0.000284,23.536771,-0.0110,-1.226
10432.00,9.243165,25.07480,-0.000285,23.537735,-0.0110,-1.226
10434.00,9.243997,25.07541,-0.000285,23.537309,-0.0110,-1.226
10436.00,9.243462,25.07543,-0.000284,23.537978,-0.0110,-1.227
10438.00,9.242979,25.07624,-0.000284,23.538173,-0.0110,-1.227
10440.00,9.242468,25.07668,-0.000284,23.536947,-0.0110,-1.227
10442.00,9.243346,25.07613,-0.000283,23.537967,-0.0110,-1.226
10444.00,9.244043,25.07533,-0.000284,23.537633,-0.0111,-1.226
10446.00,9.244343,25.07548,-0.000284,23.537010,-0.0110,-1.226
10448.00,9.243252,25.07623,-0.000284,23.538001,-0.0110,-1.226
10450.00,9.242443,25.07583,-0.000284,23.537573,-0.0110,-1.226
10452.00,9.243302,25.07609,-0.000284,23.536828,-0.0110,-1.226
10454.00,9.243322,25.07573,-0.000284,23.537259,-0.0110,-1.226
10456.00,9.242570,25.07549,-0.000284,23.537276,-0.0110,-1.227
10458.00,9.242379,25.07608,-0.000285,23.537954,-0.0111,-1.226
10460.00,9.242420,25.07635,-0.000284,23.537159,-0.0110,-1.227
10462.00,9.241587,25.07503,-0.000285,23.537514,-0.0110,-1.227
10464.00,9.241937,25.07594,-0.000283,23.537352,-0.0110,-1.226
10466.00,9.241670,25.07639,-0.000284,23.537521,-0.0110,-1.227
10468.00,9.241726,25.07704,-0.000283,23.537804,-0.0110,-1.227
10470.00,9.242155,25.07633,-0.000282,23.538129,-0.0110,-1.226
10472.00,9.242294,25.07694,-0.000283,23.538183,-0.0110,-1.226
10474.00,9.241663,25.07629,-0.000283,23.537425,-0.0110,-1.227
10476.00,9.242353,25.07589,-0.000282,23.537670,-0.0111,-1.227
10478.00,9.242167,25.07615,-0.000283,23.537844,-0.0110,-1.226
10480.00,9.242922,25.07605,-0.000285,23.538402,-0.0111,-1.227
10482.00,9.243248,25.07641,-0.000284,23.537950,-0.0110,-1.226
10484.00,9.243429,25.07606,-0.000284,23.538437,-0.0110,-1.227
10486.00,9.243207,25.07589,-0.000283,23.537755,-0.0110,-1.226
10488.00,9.242938,25.07555,-0.000284,23.537454,-0.0110,-1.227
10490.00,9.243186,25.07490,-0.000284,23.536875,-0.0111,-1.227
10492.00,9.241789,25.07545,-0.000284,23.537893,-0.0110,-1.227
10494.00,9.241684,25.07565,-0.000282,23.538004,-0.0110,-1.226
10496.00,9.241565,25.07555,-0.000283,23.537679,-0.0110,-1.227
10498.00,9.241973,25.07598,-0.000283,23.537328,-0.0110,-1.226
10500.00,9.243129,25.07596,-0.000283,23.537529,-0.0110,-1.227
10502.00,9.243591,25.07544,-0.000283,23.537949,-0.0110,-1.227
10504.00,9.243857,25.07616,-0.000284,23.537967,-0.0110,-1.226
10506.00,9.243638,25.07602,-0.000283,23.537473,-0.0110,-1.227
10508.00,9.242906,25.07631,-0.000284,23.537148,-0.0111,-1.227
10510.00,9.242830,25.07598,-0.000284,23.537555,-0.0111,-1.227
10512.00,9.242314,25.07673,-0.000284,23.537562,-0.0110,-1.226
10514.00,9.242982,25.07596,-0.000283,23.537746,-0.0110,-1.226
10516.00,9.242926,25.07579,-0.000283,23.537627,-0.0110,-1.226
10518.00,9.242491,25.07557,-0.000284,23.537623,-0.0111,-1.227
10520.00,9.241865,25.07591,-0.000284,23.537709,-0.0110,-1.227
10522.00,9.242228,25.07614,-0.000284,23.537705,-0.0110,-1.226
10524.00,9.241864,25.07649,-0.000283,23.536685,-0.0110,-1.227
10526.00,9.242107,25.07586,-0.000284,23.536741,-0.0110,-1.227
10528.00,9.241432,25.07670,-0.000283,23.537885,-0.0110,-1.226
10530.00,9.240237,25.07585,-0.000282,23.538210,-0.0110,-1.227
10532.00,9.241333,25.07611,-0.000285,23.537594,-0.0111,-1.226
10534.00,9.241685,25.07663,-0.000284,23.537352,-0.0110,-1.227
10536.00,9.241671,25.07659,-0.000285,23.537088,-0.0110,-1.227
10538.00,9.242413,25.07612,-0.000284,23.537551,-0.0111,-1.226
10540.00,9.243431,25.07565,-0.000283,23.537404,-0.0111,-1.226
10542.00,9.242616,25.07592,-0.000282,23.537181,-0.0110,-1.226
10544.00,9.241796,25.07572,-0.000284,23.537183,-0.0110,-1.227
10546.00,9.241465,25.07594,-0.000284,23.537934,-0.0110,-1.227
10548.00,9.241884,25.07644,-0.000285,23.537763,-0.0110,-1.227
10550.00,9.242359,25.07581,-0.000284,23.537248,-0.0111,-1.226
10552.00,9.242456,25.07598,-0.000284,23.537384,-0.0110,-1.227
10554.00,9.242191,25.07615,-0.000284,23.537609,-0.0110,-1.226
10556.00,9.241219,25.07593,-0.000285,23.537921,-0.0111,-1.226
10558.00,9.241724,25.07575,-0.000285,23.537662,-0.0111,-1.227
10560.00,9.242860,25.07636,-0.000284,23.537551,-0.0111,-1.227
10562.00,9.243340,25.07594,-0.000285,23.537757,-0.0111,-1.226
10564.00,9.243159,25.07671,-0.000284,23.537753,-0.0111,-1.227
10566.00,9.243422,25.07617,-0.000283,23.536596,-0.0111,-1.227
