# Supplementary material for: Dimerization of ADAR1 modulates site-specificity of RNA editing
Source: Nat Commun. 2024 Nov 21;15:10051. doi: 10.1038/s41467-024-53777-2 (PMC11582362; doi:10.1038/s41467-024-53777-2)
Supplement: Supplementary file 4 — Source data [file 41467_2024_53777_MOESM4_ESM.zip › Source-Data/FigureS12/source-data-Supplementary-Figure-S12.xlsx]

## Sheet: Readme
Data obtained from Sanger sequencing of transfected Hek293T cells with ADAR1 p150 (A1 p150), ADAR1 p110 (A1 p110)) and their corresponding dimerization interface mutants (A1 p150 dsR3 mut and A1 p110 dsR3 mut).
Editing events at the known sites for Nicn1 are present in triplicates unless otherwise indicated.
Average of three replicates and the corresponding standard deviation is calculated.
The peak heights for A and G correspond to the perecentage of editing that was calculated using SNAPGENE.

## Sheet: SupplFig. S12
NICN1	PEI	n = 3	p110 wt	n = 3	p110 mut	n = 3	p150 wt	n = 2	p150 mut	n = 3		p110 % editing in mutant			p150 % editing in mutant
	Average	st.dev	Average	st.dev	Average	st.dev	Average	st.dev	Average	st.dev
2069	0.0546312	0.0257467	0.189167	0.0707056	0.100753	0.0418041	0.2476	0.1024	0.0937231	0.0469926		0.532616			0.378525
2066	0.0804129	0.0583175	0.387646	0.131275	0.260536	0.0443724	0.481993	0.134526	0.22015	0.156556		0.672097			0.456749
2062	0.0576532	0.0395412	0.194327	0.0464626	0.115115	0.0151181	0.247008	0.0917017	0.0966833	0.0646119		0.592376			0.391418
2060	0.105672	0.0762061	0.564954	0.140277	0.460014	0.114388	0.652207	0.203881	0.38459	0.162812		0.814251			0.589674
2048	0.162267	0.0904871	0.49503	0.146615	0.365685	0.0998069	0.51682	0.215992	0.263115	0.141988		0.738712			0.509103
2047	0.354419	0.0408344	0.69208	0.144398	0.597803	0.141066	0.699172	0.182214	0.53577	0.164224		0.863777			0.766293
2046	0.0386054	0.0271047	0.19446	0.0916926	0.0912651	0.0362959	0.194765	0.0831481	0.0819061	0.0662048		0.469326			0.420537
2025	0.0130497	0.0105612	0.168012	0.113213	0.0790397	0.0795838	0.205788	0.120152	0.0774749	0.0797367		0.47044			0.37648
2020	0.128962	0.10136	0.450666	0.194106	0.378458	0.123834	0.509246	0.246932	0.336824	0.269104		0.839775			0.661418
2015	0.00809634	0.00454196	0.174452	0.18379	0.0715501	0.0864988	0.235775	0.20048	0.0633308	0.0732624		0.410142			0.268607
2008	0.0551009	0.0407722	0.33212	0.177104	0.202641	0.120898	0.301625	0.138946	0.140957	0.122848		0.610144			0.467325
2007	0.296056	0.0459699	0.623401	0.14928	0.549325	0.1214	0.669177	0.202188	0.502039	0.141549		0.881174			0.750233
2006	0.453016	0.0382634	0.719007	0.101594	0.650974	0.0888157	0.751013	0.167111	0.649745	0.0897994		0.90538			0.865159
1995	0.0614484	0.0445747	0.222116	0.144061	0.118752	0.0717727	0.290607	0.185768	0.125486	0.125258		0.534639			0.431806
1969	0.893202	0.0257706	0.903745	0.0291701	0.791069	0.0376905	0.891382	0.0230979	0.833249	0.0468672		0.875324			0.934784
1966	0.0351673	0.0235482	0.16854	0.0897059	0.114824	0.0698903	0.240978	0.160636	0.116312	0.106996		0.681285			0.482667
1960	0.335054	0.0538448	0.572099	0.171828	0.422849	0.102939	0.625334	0.205691	0.442866	0.180459		0.739118			0.708208
1953	0.0833799	0.0576212	0.347358	0.187219	0.200055	0.0533073	0.409822	0.20862	0.190379	0.125067		0.575934			0.464541
1952	0.0569306	0.0407826	0.309105	0.152001	0.162399	0.0376567	0.286695	0.125405	0.186076	0.144642		0.525385			0.649036
1926	0.138492	0.0568852	0.525531	0.211392	0.441394	0.135399	0.652313	0.239861	0.458566	0.241221		0.839901			0.702985
1916	0.0158436	0.0108484	0.19611	0.188522	0.0864291	0.062057	0.253157	0.175862	0.128551	0.147932		0.440717			0.507792
1904	0.251957	0.0192551	0.425042	0.177622	0.150608	0.0647079	0.49782	0.242326	0.256294	0.133848		0.354337			0.514833
1887	0.438216	0.0360483	0.663414	0.147467	0.599834	0.0602581	0.7091	0.215429	0.612538	0.160713		0.904162			0.863825
1886	0.173858	0.0479209	0.412739	0.153388	0.270133	0.0478092	0.51341	0.229581	0.322184	0.0712715		0.654488			0.627538
1880	0.456156	0.085626	0.703266	0.164675	0.665309	0.154911	0.689248	0.174323	0.604471	0.172116		0.946027			0.877001
1867	0.0977131	0.0894857	0.389921	0.241936	0.353191	0.173474	0.494331	0.284654	0.326896	0.309481		0.905802			0.66129
