# Supplementary material for: Dimerization of ADAR1 modulates site-specificity of RNA editing
Source: Nat Commun. 2024 Nov 21;15:10051. doi: 10.1038/s41467-024-53777-2 (PMC11582362; doi:10.1038/s41467-024-53777-2)
Supplement: Supplementary file 4 — Source data [file 41467_2024_53777_MOESM4_ESM.zip › Source-Data/FigureS8/SupplFig-S8A/SEC-MALLS-Chimeric-ADAR1-ds3-Xlrbpa-ds2.txt]

time (min)	UV absorbance
0,200133333	0,011340606
0,202408273	0,011158086
0,204683214	0,010977646
0,206958154	0,010799338
0,209233094	0,01062321
0,211508034	0,010449302
0,213782974	0,010277648
0,216057914	0,010108274
0,218332854	0,009941205
0,220607794	0,009776456
0,222882734	0,00961404
0,225157674	0,009453966
0,227432614	0,009296236
0,229707555	0,00914085
0,231982495	0,008987805
0,234257435	0,008837093
0,236532375	0,008688703
0,238807315	0,008542624
0,241082255	0,00839884
0,243357195	0,008257334
0,245632135	0,008118085
0,247907075	0,007981074
0,250182015	0,007846277
0,252456955	0,007713671
0,254731896	0,00758323
0,257006836	0,007454929
0,259281776	0,007328741
0,261556716	0,007204638
0,263831656	0,007082592
0,266106596	0,006962575
0,268381536	0,006844558
0,270656476	0,006728512
0,272931416	0,006614408
0,275206356	0,006502216
0,277481296	0,006391908
0,279756237	0,006283453
0,282031177	0,006176824
0,284306117	0,00607199
0,286581057	0,005968924
0,288855997	0,005867596
0,291130937	0,005767979
0,293405877	0,005670044
0,295680817	0,005573764
0,297955757	0,005479111
0,300230697	0,005386058
0,302505637	0,005294579
0,304780578	0,005204647
0,307055518	0,005116236
0,309330458	0,005029321
0,311605398	0,004943876
0,313880338	0,004859876
0,316155278	0,004777297
0,318430218	0,004696116
0,320705158	0,004616307
0,322980098	0,004537848
0,325255038	0,004460716
0,327529978	0,004384889
0,329804919	0,004310343
0,332079859	0,004237058
0,334354799	0,004165011
0,336629739	0,004094182
0,338904679	0,00402455
0,341179619	0,003956095
0,343454559	0,003888796
0,345729499	0,003822633
0,348004439	0,003757588
0,350279379	0,003693641
0,352554319	0,003630774
0,35482926	0,003568968
0,3571042	0,003508206
0,35937914	0,003448468
0,36165408	0,003389739
0,36392902	0,003332
0,36620396	0,003275236
0,3684789	0,003219428
0,37075384	0,003164562
0,37302878	0,003110622
0,37530372	0,00305759
0,37757866	0,003005453
0,379853601	0,002954194
0,382128541	0,0029038
0,384403481	0,002854254
0,386678421	0,002805544
0,388953361	0,002757654
0,391228301	0,002710571
0,393503241	0,002664281
0,395778181	0,002618771
0,398053121	0,002574027
0,400328061	0,002530037
0,402603001	0,002486788
0,404877942	0,002444266
0,407152882	0,002402461
0,409427822	0,002361358
0,411702762	0,002320948
0,413977702	0,002281217
0,416252642	0,002242155
0,418527582	0,002203749
0,420802522	0,00216599
0,423077462	0,002128865
0,425352402	0,002092364
0,427627342	0,002056476
0,429902283	0,00202119
0,432177223	0,001986497
0,434452163	0,001952387
0,436727103	0,001918848
0,439002043	0,001885872
0,441276983	0,001853449
0,443551923	0,001821568
0,445826863	0,001790222
0,448101803	0,0017594
0,450376743	0,001729093
0,452651684	0,001699293
0,454926624	0,001669991
0,457201564	0,001641178
0,459476504	0,001612845
0,461751444	0,001584985
0,464026384	0,001557589
0,466301324	0,001530649
0,468576264	0,001504158
0,470851204	0,001478106
0,473126144	0,001452488
0,475401084	0,001427294
0,477676025	0,001402519
0,479950965	0,001378154
0,482225905	0,001354193
0,484500845	0,001330629
0,486775785	0,001307454
0,489050725	0,001284662
0,491325665	0,001262247
0,493600605	0,001240202
0,495875545	0,001218521
0,498150485	0,001197197
0,500425425	0,001176224
0,502700366	0,001155597
0,504975306	0,001135309
0,507250246	0,001115355
0,509525186	0,001095729
0,511800126	0,001076425
0,514075066	0,001057438
0,516350006	0,001038762
0,518624946	0,001020392
0,520899886	0,001002323
0,523174826	0,00098455
0,525449766	0,000967067
0,527724707	0,000949869
0,529999647	0,000932952
0,532274587	0,000916311
0,534549527	0,00089994
0,536824467	0,000883836
0,539099407	0,000867992
0,541374347	0,000852406
0,543649287	0,000837072
0,545924227	0,000821986
0,548199167	0,000807143
0,550474107	0,000792539
0,552749048	0,00077817
0,555023988	0,000764032
0,557298928	0,00075012
0,559573868	0,000736431
0,561848808	0,000722961
0,564123748	0,000709706
0,566398688	0,000696661
0,568673628	0,000683825
0,570948568	0,000671192
0,573223508	0,000658759
0,575498448	0,000646524
0,577773389	0,000634482
0,580048329	0,000622631
0,582323269	0,000610967
0,584598209	0,000599489
0,586873149	0,000588192
0,589148089	0,000577074
0,591423029	0,000566132
0,593697969	0,000555364
0,595972909	0,000544768
0,598247849	0,00053434
0,600522789	0,00052408
0,60279773	0,000513984
0,60507267	0,000504051
0,60734761	0,000494278
0,60962255	0,000484664
0,61189749	0,000475208
0,61417243	0,000465906
0,61644737	0,000456758
0,61872231	0,000447762
0,62099725	0,000438917
0,62327219	0,000430221
0,62554713	0,000421672
0,627822071	0,000413269
0,630097011	0,000405012
0,632371951	0,000396898
0,634646891	0,000388926
0,636921831	0,000381095
0,639196771	0,000373405
0,641471711	0,000365852
0,643746651	0,000358437
0,646021591	0,000351158
0,648296531	0,000344013
0,650571471	0,000337002
0,652846412	0,000330123
0,655121352	0,000323375
0,657396292	0,000316757
0,659671232	0,000310266
0,661946172	0,000303903
0,664221112	0,000297664
0,666496052	0,00029155
0,668770992	0,000285557
0,671045932	0,000279686
0,673320872	0,000273934
0,675595812	0,000268299
0,677870753	0,00026278
0,680145693	0,000257376
0,682420633	0,000252084
0,684695573	0,000246903
0,686970513	0,000241831
0,689245453	0,000236866
0,691520393	0,000232006
0,693795333	0,00022725
0,696070273	0,000222596
0,698345213	0,000218041
0,700620153	0,000213584
0,702895094	0,000209222
0,705170034	0,000204955
0,707444974	0,000200779
0,709719914	0,000196693
0,711994854	0,000192695
0,714269794	0,000188783
0,716544734	0,000184954
0,718819674	0,000181208
0,721094614	0,000177542
0,723369554	0,000173954
0,725644494	0,000170442
0,727919435	0,000167005
0,730194375	0,00016364
0,732469315	0,000160346
0,734744255	0,00015712
0,737019195	0,000153962
0,739294135	0,00015087
0,741569075	0,000147841
0,743844015	0,000144875
0,746118955	0,000141969
0,748393895	0,000139122
0,750668836	0,000136333
0,752943776	0,0001336
0,755218716	0,000130922
0,757493656	0,000128298
0,759768596	0,000125726
0,762043536	0,000123205
0,764318476	0,000120734
0,766593416	0,000118312
0,768868356	0,000115937
0,771143296	0,00011361
0,773418236	0,000111328
0,775693177	0,000109091
0,777968117	0,000106897
0,780243057	0,000104747
0,782517997	0,00010264
0,784792937	0,000100573
0,787067877	9,85476E-05
0,789342817	9,6562E-05
0,791617757	9,46158E-05
0,793892697	9,27082E-05
0,796167637	9,08386E-05
0,798442577	8,90064E-05
0,800717518	8,7211E-05
0,802992458	8,54517E-05
0,805267398	8,37279E-05
0,807542338	8,20392E-05
0,809817278	8,03848E-05
0,812092218	7,87643E-05
0,814367158	7,7177E-05
0,816642098	7,56223E-05
0,818917038	7,40998E-05
0,821191978	7,26087E-05
0,823466918	7,11486E-05
0,825741859	6,97189E-05
0,828016799	6,83188E-05
0,830291739	6,69479E-05
0,832566679	6,56056E-05
0,834841619	6,42912E-05
0,837116559	6,30042E-05
0,839391499	6,17438E-05
0,841666439	6,05096E-05
0,843941379	5,93008E-05
0,846216319	5,81168E-05
0,848491259	5,69571E-05
0,8507662	5,5821E-05
0,85304114	5,47078E-05
0,85531608	5,36169E-05
0,85759102	5,25478E-05
0,85986596	5,14998E-05
0,8621409	5,04722E-05
0,86441584	4,94646E-05
0,86669078	4,84763E-05
0,86896572	4,75067E-05
0,87124066	4,65552E-05
0,8735156	4,56214E-05
0,875790541	4,47046E-05
0,878065481	4,38044E-05
0,880340421	4,29203E-05
0,882615361	4,20517E-05
0,884890301	4,11983E-05
0,887165241	4,03595E-05
0,889440181	3,95349E-05
0,891715121	3,87243E-05
0,893990061	3,79271E-05
0,896265001	3,71431E-05
0,898539941	3,63719E-05
0,900814882	3,56132E-05
0,903089822	3,48668E-05
0,905364762	3,41324E-05
0,907639702	3,34098E-05
0,909914642	3,26988E-05
0,912189582	3,19993E-05
0,914464522	3,1311E-05
0,916739462	3,0634E-05
0,919014402	2,9968E-05
0,921289342	2,93131E-05
0,923564282	2,86691E-05
0,925839223	2,80361E-05
0,928114163	2,7414E-05
0,930389103	2,68029E-05
0,932664043	2,62027E-05
0,934938983	2,56136E-05
0,937213923	2,50355E-05
0,939488863	2,44685E-05
0,941763803	2,39127E-05
0,944038743	2,33682E-05
0,946313683	2,2835E-05
0,948588623	2,23133E-05
0,950863564	2,1803E-05
0,953138504	2,13043E-05
0,955413444	2,08173E-05
0,957688384	2,03419E-05
0,959963324	1,98782E-05
0,962238264	1,94263E-05
0,964513204	1,89861E-05
0,966788144	1,85576E-05
0,969063084	1,81408E-05
0,971338024	1,77357E-05
0,973612964	1,73421E-05
0,975887905	1,69598E-05
0,978162845	1,65889E-05
0,980437785	1,62289E-05
0,982712725	1,58798E-05
0,984987665	1,55412E-05
0,987262605	1,52129E-05
0,989537545	1,48945E-05
0,991812485	1,45856E-05
0,994087425	1,42859E-05
0,996362365	1,39948E-05
0,998637305	1,3712E-05
1,000912246	1,34367E-05
1,003187186	1,31686E-05
1,005462126	1,29071E-05
1,007737066	1,26514E-05
1,010012006	1,2401E-05
1,012286946	1,21552E-05
1,014561886	1,19134E-05
1,016836826	1,16748E-05
1,019111766	1,14387E-05
1,021386706	1,12044E-05
1,023661646	1,09712E-05
1,025936587	1,07383E-05
1,028211527	1,0505E-05
1,030486467	1,02706E-05
1,032761407	1,00344E-05
1,035036347	9,79573E-06
1,037311287	9,55385E-06
1,039586227	9,30814E-06
1,041861167	9,05795E-06
1,044136107	8,80269E-06
1,046411047	8,54178E-06
1,048685988	8,27469E-06
1,050960928	8,00091E-06
1,053235868	7,71997E-06
1,055510808	7,43143E-06
1,057785748	7,13492E-06
1,060060688	6,83007E-06
1,062335628	6,51658E-06
1,064610568	6,19417E-06
1,066885508	5,86261E-06
1,069160448	5,52171E-06
1,071435388	5,17131E-06
1,073710329	4,81129E-06
1,075985269	4,44156E-06
1,078260209	4,06206E-06
1,080535149	3,67278E-06
1,082810089	3,27371E-06
1,085085029	2,86488E-06
1,087359969	2,44634E-06
1,089634909	2,01817E-06
1,091909849	1,58045E-06
1,094184789	1,13328E-06
1,096459729	6,76779E-07
1,09873467	2,11077E-07
1,10100961	-2,63692E-07
1,10328455	-7,47385E-07
1,10555949	-1,23986E-06
1,10783443	-1,74095E-06
1,11010937	-2,25051E-06
1,11238431	-2,76839E-06
1,11465925	-3,29442E-06
1,11693419	-3,82845E-06
1,11920913	-4,37031E-06
1,12148407	-4,91983E-06
1,123759011	-5,47684E-06
1,126033951	-6,04118E-06
1,128308891	-6,43117E-06
1,130583831	-6,8312E-06
1,132858771	-7,24103E-06
1,135133711	-7,66039E-06
1,137408651	-8,08864E-06
1,139683591	-8,52609E-06
1,141958531	-8,97261E-06
1,144233471	-9,42754E-06
1,146508411	-9,89049E-06
1,148783352	-1,0361E-05
1,151058292	-1,08387E-05
1,153333232	-1,13229E-05
1,155608172	-1,18137E-05
1,157883112	-1,23105E-05
1,160158052	-1,28127E-05
1,162432992	-1,33197E-05
1,164707932	-1,38308E-05
1,166982872	-1,43455E-05
1,169257812	-1,48633E-05
1,171532752	-1,53835E-05
1,173807693	-1,59053E-05
1,176082633	-1,64279E-05
1,178357573	-1,69509E-05
1,180632513	-1,74733E-05
1,182907453	-1,79942E-05
1,185182393	-1,85126E-05
1,187457333	-1,90281E-05
1,189732273	-1,95397E-05
1,192007213	-2,00466E-05
1,194282153	-2,05476E-05
1,196557093	-2,10421E-05
1,198832034	-2,1529E-05
1,201106974	-2,20074E-05
1,203381914	-2,24765E-05
1,205656854	-2,29356E-05
1,207931794	-2,33837E-05
1,210206734	-2,38199E-05
1,212481674	-2,42434E-05
1,214756614	-2,46535E-05
1,217031554	-2,50496E-05
1,219306494	-2,54313E-05
1,221581434	-2,57979E-05
1,223856375	-2,61486E-05
1,226131315	-2,64829E-05
1,228406255	-2,68003E-05
1,230681195	-2,71004E-05
1,232956135	-2,73828E-05
1,235231075	-2,76469E-05
1,237506015	-2,78928E-05
1,239780955	-2,81203E-05
1,242055895	-2,83293E-05
1,244330835	-2,85201E-05
1,246605775	-2,86926E-05
1,248880716	-2,88469E-05
1,251155656	-2,89836E-05
1,253430596	-2,91027E-05
1,255705536	-2,92044E-05
1,257980476	-2,92891E-05
1,260255416	-2,9357E-05
1,262530356	-2,94087E-05
1,264805296	-2,94444E-05
1,267080236	-2,94652E-05
1,269355176	-2,94717E-05
1,271630116	-2,94649E-05
1,273905057	-2,94452E-05
1,276179997	-2,94134E-05
1,278454937	-2,93701E-05
1,280729877	-2,93161E-05
1,283004817	-2,92522E-05
1,285279757	-2,91795E-05
1,287554697	-2,90985E-05
1,289829637	-2,90102E-05
1,292104577	-2,89152E-05
1,294379517	-2,88145E-05
1,296654457	-2,87087E-05
1,298929398	-2,8599E-05
1,301204338	-2,84863E-05
1,303479278	-2,8371E-05
1,305754218	-2,82538E-05
1,308029158	-2,81354E-05
1,310304098	-2,80165E-05
1,312579038	-2,78976E-05
1,314853978	-2,77794E-05
1,317128918	-2,76622E-05
1,319403858	-2,75468E-05
1,321678798	-2,74335E-05
1,323953739	-2,73232E-05
1,326228679	-2,72161E-05
1,328503619	-2,71124E-05
1,330778559	-2,70123E-05
1,333053499	-2,69161E-05
1,335328439	-2,68242E-05
1,337603379	-2,67366E-05
1,339878319	-2,66533E-05
1,342153259	-2,65745E-05
1,344428199	-2,65002E-05
1,34670314	-2,64304E-05
1,34897808	-2,63652E-05
1,35125302	-2,63044E-05
1,35352796	-2,6248E-05
1,3558029	-2,61961E-05
1,35807784	-2,61487E-05
1,36035278	-2,61054E-05
1,36262772	-2,60663E-05
1,36490266	-2,6031E-05
1,3671776	-2,59992E-05
1,36945254	-2,59709E-05
1,371727481	-2,5946E-05
1,374002421	-2,5924E-05
1,376277361	-2,59053E-05
1,378552301	-2,58897E-05
1,380827241	-2,5877E-05
1,383102181	-2,58669E-05
1,385377121	-2,58592E-05
1,387652061	-2,58538E-05
1,389927001	-2,58505E-05
1,392201941	-2,58493E-05
1,394476881	-2,585E-05
1,396751822	-2,58528E-05
1,399026762	-2,58575E-05
1,401301702	-2,58641E-05
1,403576642	-2,58722E-05
1,405851582	-2,58819E-05
1,408126522	-2,58931E-05
1,410401462	-2,59054E-05
1,412676402	-2,59196E-05
1,414951342	-2,59355E-05
1,417226282	-2,59528E-05
1,419501222	-2,59717E-05
1,421776163	-2,5992E-05
1,424051103	-2,60137E-05
1,426326043	-2,60367E-05
1,428600983	-2,60615E-05
1,430875923	-2,60879E-05
1,433150863	-2,61161E-05
1,435425803	-2,6146E-05
1,437700743	-2,61777E-05
1,439975683	-2,62112E-05
1,442250623	-2,62465E-05
1,444525563	-2,62836E-05
1,446800504	-2,63224E-05
1,449075444	-2,63632E-05
1,451350384	-2,64061E-05
1,453625324	-2,6451E-05
1,455900264	-2,64977E-05
1,458175204	-2,65463E-05
1,460450144	-2,65971E-05
1,462725084	-2,66498E-05
1,465000024	-2,67042E-05
1,467274964	-2,67602E-05
1,469549904	-2,68175E-05
1,471824845	-2,6876E-05
1,474099785	-2,69358E-05
1,476374725	-2,69969E-05
1,478649665	-2,70586E-05
1,480924605	-2,7121E-05
1,483199545	-2,71837E-05
1,485474485	-2,72464E-05
1,487749425	-2,73087E-05
1,490024365	-2,737E-05
1,492299305	-2,74307E-05
1,494574245	-2,74904E-05
1,496849186	-2,75486E-05
1,499124126	-2,76051E-05
1,501399066	-2,76596E-05
1,503674006	-2,77117E-05
1,505948946	-2,77611E-05
1,508223886	-2,78076E-05
1,510498826	-2,78508E-05
1,512773766	-2,78905E-05
1,515048706	-2,79266E-05
1,517323646	-2,79588E-05
1,519598586	-2,79868E-05
1,521873527	-2,80105E-05
1,524148467	-2,80296E-05
1,526423407	-2,80437E-05
1,528698347	-2,80534E-05
1,530973287	-2,80583E-05
1,533248227	-2,80588E-05
1,535523167	-2,80546E-05
1,537798107	-2,80457E-05
1,540073047	-2,80323E-05
1,542347987	-2,80142E-05
1,544622927	-2,79925E-05
1,546897868	-2,7967E-05
1,549172808	-2,79379E-05
1,551447748	-2,79055E-05
1,553722688	-2,78707E-05
1,555997628	-2,78338E-05
1,558272568	-2,77947E-05
1,560547508	-2,77541E-05
1,562822448	-2,77121E-05
1,565097388	-2,76696E-05
1,567372328	-2,7627E-05
1,569647268	-2,75849E-05
1,571922209	-2,75442E-05
1,574197149	-2,75049E-05
1,576472089	-2,74676E-05
1,578747029	-2,74328E-05
1,581021969	-2,74008E-05
1,583296909	-2,73722E-05
1,585571849	-2,73473E-05
1,587846789	-2,73268E-05
1,590121729	-2,73108E-05
1,592396669	-2,72998E-05
1,594671609	-2,7294E-05
1,59694655	-2,72939E-05
1,59922149	-2,72996E-05
1,60149643	-2,73112E-05
1,60377137	-2,73287E-05
1,60604631	-2,73523E-05
1,60832125	-2,73823E-05
1,61059619	-2,74185E-05
1,61287113	-2,74605E-05
1,61514607	-2,75091E-05
1,61742101	-2,75639E-05
1,61969595	-2,76247E-05
1,621970891	-2,76912E-05
1,624245831	-2,77633E-05
1,626520771	-2,78409E-05
1,628795711	-2,79235E-05
1,631070651	-2,80112E-05
1,633345591	-2,81036E-05
1,635620531	-2,82002E-05
1,637895471	-2,83006E-05
1,640170411	-2,84045E-05
1,642445351	-2,85115E-05
1,644720292	-2,86212E-05
1,646995232	-2,87334E-05
1,649270172	-2,88476E-05
1,651545112	-2,89633E-05
1,653820052	-2,90806E-05
1,656094992	-2,91989E-05
1,658369932	-2,93181E-05
1,660644872	-2,9438E-05
1,662919812	-2,95582E-05
1,665194752	-2,96782E-05
1,667469692	-2,97978E-05
1,669744633	-2,9917E-05
1,672019573	-3,00356E-05
1,674294513	-3,01535E-05
1,676569453	-3,0271E-05
1,678844393	-3,03876E-05
1,681119333	-3,05032E-05
1,683394273	-3,06177E-05
1,685669213	-3,07305E-05
1,687944153	-3,08426E-05
1,690219093	-3,09536E-05
1,692494033	-3,10634E-05
1,694768974	-3,1172E-05
1,697043914	-3,12793E-05
1,699318854	-3,13857E-05
1,701593794	-3,1491E-05
1,703868734	-3,15954E-05
1,706143674	-3,16991E-05
1,708418614	-3,1802E-05
1,710693554	-3,19041E-05
1,712968494	-3,20053E-05
1,715243434	-3,21055E-05
1,717518374	-3,2205E-05
1,719793315	-3,23038E-05
1,722068255	-3,24023E-05
1,724343195	-3,25004E-05
1,726618135	-3,25983E-05
1,728893075	-3,26962E-05
1,731168015	-3,2794E-05
1,733442955	-3,2892E-05
1,735717895	-3,29901E-05
1,737992835	-3,30887E-05
1,740267775	-3,31879E-05
1,742542715	-3,32876E-05
1,744817656	-3,33881E-05
1,747092596	-3,34897E-05
1,749367536	-3,35924E-05
1,751642476	-3,36962E-05
1,753917416	-3,38014E-05
1,756192356	-3,3908E-05
1,758467296	-3,40162E-05
1,760742236	-3,41262E-05
1,763017176	-3,42381E-05
1,765292116	-3,43519E-05
1,767567056	-3,44681E-05
1,769841997	-3,45864E-05
1,772116937	-3,47069E-05
1,774391877	-3,48297E-05
1,776666817	-3,49544E-05
1,778941757	-3,50808E-05
1,781216697	-3,52091E-05
1,783491637	-3,53394E-05
1,785766577	-3,54717E-05
1,788041517	-3,56056E-05
1,790316457	-3,57408E-05
1,792591397	-3,58769E-05
1,794866338	-3,60139E-05
1,797141278	-3,61513E-05
1,799416218	-3,62885E-05
1,801691158	-3,64251E-05
1,803966098	-3,65606E-05
1,806241038	-3,66944E-05
1,808515978	-3,68258E-05
1,810790918	-3,69543E-05
1,813065858	-3,70791E-05
1,815340798	-3,71993E-05
1,817615738	-3,73142E-05
1,819890679	-3,7423E-05
1,822165619	-3,75249E-05
1,824440559	-3,76191E-05
1,826715499	-3,77048E-05
1,828990439	-3,77811E-05
1,831265379	-3,78473E-05
1,833540319	-3,79025E-05
1,835815259	-3,79459E-05
1,838090199	-3,79766E-05
1,840365139	-3,7994E-05
1,842640079	-3,79972E-05
1,84491502	-3,79859E-05
1,84718996	-3,79595E-05
1,8494649	-3,79172E-05
1,85173984	-3,78586E-05
1,85401478	-3,77833E-05
1,85628972	-3,76907E-05
1,85856466	-3,75805E-05
1,8608396	-3,74526E-05
1,86311454	-3,7307E-05
1,86538948	-3,71434E-05
1,86766442	-3,6962E-05
1,869939361	-3,67629E-05
1,872214301	-3,65459E-05
1,874489241	-3,63113E-05
1,876764181	-3,60592E-05
1,879039121	-3,57898E-05
1,881314061	-3,55038E-05
1,883589001	-3,52015E-05
1,885863941	-3,48835E-05
1,888138881	-3,45505E-05
1,890413821	-3,42036E-05
1,892688761	-3,38435E-05
1,894963702	-3,34706E-05
1,897238642	-3,30859E-05
1,899513582	-3,26899E-05
1,901788522	-3,22836E-05
1,904063462	-3,18675E-05
1,906338402	-3,14431E-05
1,908613342	-3,10111E-05
1,910888282	-3,05725E-05
1,913163222	-3,01282E-05
1,915438162	-2,96795E-05
1,917713102	-2,92269E-05
1,919988043	-2,87716E-05
1,922262983	-2,83144E-05
1,924537923	-2,78561E-05
1,926812863	-2,73979E-05
1,929087803	-2,69409E-05
1,931362743	-2,64862E-05
1,933637683	-2,60345E-05
1,935912623	-2,55869E-05
1,938187563	-2,51442E-05
1,940462503	-2,47073E-05
1,942737444	-2,42771E-05
1,945012384	-2,38543E-05
1,947287324	-2,34397E-05
1,949562264	-2,30341E-05
1,951837204	-2,26383E-05
1,954112144	-2,22529E-05
1,956387084	-2,18788E-05
1,958662024	-2,15165E-05
1,960936964	-2,11668E-05
1,963211904	-2,08305E-05
1,965486844	-2,05078E-05
1,967761785	-2,01992E-05
1,970036725	-1,99051E-05
1,972311665	-1,96264E-05
1,974586605	-1,93633E-05
1,976861545	-1,91162E-05
1,979136485	-1,88853E-05
1,981411425	-1,86712E-05
1,983686365	-1,84739E-05
1,985961305	-1,82937E-05
1,988236245	-1,81305E-05
1,990511185	-1,79845E-05
1,992786126	-1,78555E-05
1,995061066	-1,77441E-05
1,997336006	-1,765E-05
1,999610946	-1,7573E-05
2,001885886	-1,75131E-05
2,004160826	-1,747E-05
2,006435766	-1,74436E-05
2,008710706	-1,74337E-05
2,010985646	-1,74399E-05
2,013260586	-1,74618E-05
2,015535526	-1,74989E-05
2,017810467	-1,75508E-05
2,020085407	-1,76168E-05
2,022360347	-1,76965E-05
2,024635287	-1,77895E-05
2,026910227	-1,78949E-05
2,029185167	-1,80122E-05
2,031460107	-1,81405E-05
2,033735047	-1,82791E-05
2,036009987	-1,84275E-05
2,038284927	-1,85848E-05
2,040559867	-1,87501E-05
2,042834808	-1,89226E-05
2,045109748	-1,91019E-05
2,047384688	-1,9287E-05
2,049659628	-1,94772E-05
2,051934568	-1,96717E-05
2,054209508	-1,98696E-05
2,056484448	-2,00701E-05
2,058759388	-2,02723E-05
2,061034328	-2,04757E-05
2,063309268	-2,06796E-05
2,065584208	-2,08832E-05
2,067859149	-2,10861E-05
2,070134089	-2,12877E-05
2,072409029	-2,14872E-05
2,074683969	-2,1684E-05
2,076958909	-2,18777E-05
2,079233849	-2,20674E-05
2,081508789	-2,2253E-05
2,083783729	-2,24342E-05
2,086058669	-2,26103E-05
2,088333609	-2,2781E-05
2,090608549	-2,29461E-05
2,09288349	-2,31053E-05
2,09515843	-2,32583E-05
2,09743337	-2,34051E-05
2,09970831	-2,35454E-05
2,10198325	-2,3679E-05
2,10425819	-2,38059E-05
2,10653313	-2,39263E-05
2,10880807	-2,40397E-05
2,11108301	-2,41461E-05
2,11335795	-2,42455E-05
2,11563289	-2,43377E-05
2,117907831	-2,44235E-05
2,120182771	-2,45026E-05
2,122457711	-2,45749E-05
2,124732651	-2,46405E-05
2,127007591	-2,46996E-05
2,129282531	-2,47521E-05
2,131557471	-2,47982E-05
2,133832411	-2,48379E-05
2,136107351	-2,48716E-05
2,138382291	-2,48994E-05
2,140657231	-2,49217E-05
2,142932172	-2,49385E-05
2,145207112	-2,49499E-05
2,147482052	-2,49562E-05
2,149756992	-2,49576E-05
2,152031932	-2,49544E-05
2,154306872	-2,49467E-05
2,156581812	-2,49347E-05
2,158856752	-2,49187E-05
2,161131692	-2,48991E-05
2,163406632	-2,48761E-05
2,165681572	-2,48502E-05
2,167956513	-2,48215E-05
2,170231453	-2,47904E-05
2,172506393	-2,47573E-05
2,174781333	-2,47223E-05
2,177056273	-2,46861E-05
2,179331213	-2,4649E-05
2,181606153	-2,46114E-05
2,183881093	-2,45737E-05
2,186156033	-2,4536E-05
2,188430973	-2,44997E-05
2,190705913	-2,4465E-05
2,192980854	-2,44324E-05
2,195255794	-2,44024E-05
2,197530734	-2,43756E-05
2,199805674	-2,43527E-05
2,202080614	-2,4334E-05
2,204355554	-2,43201E-05
2,206630494	-2,43119E-05
2,208905434	-2,43099E-05
2,211180374	-2,43147E-05
2,213455314	-2,43268E-05
2,215730254	-2,43469E-05
2,218005195	-2,43759E-05
2,220280135	-2,44143E-05
2,222555075	-2,44627E-05
2,224830015	-2,45218E-05
2,227104955	-2,4592E-05
2,229379895	-2,46737E-05
2,231654835	-2,47674E-05
2,233929775	-2,48734E-05
2,236204715	-2,49926E-05
2,238479655	-2,51255E-05
2,240754596	-2,52723E-05
2,243029536	-2,54339E-05
2,245304476	-2,56101E-05
2,247579416	-2,5801E-05
2,249854356	-2,60069E-05
2,252129296	-2,62282E-05
2,254404236	-2,64652E-05
2,256679176	-2,67174E-05
2,258954116	-2,6985E-05
2,261229056	-2,72677E-05
2,263503996	-2,7565E-05
2,265778937	-2,78772E-05
2,268053877	-2,82039E-05
2,270328817	-2,85453E-05
2,272603757	-2,89005E-05
2,274878697	-2,92689E-05
2,277153637	-2,96499E-05
2,279428577	-3,00432E-05
2,281703517	-3,04483E-05
2,283978457	-3,0864E-05
2,286253397	-3,12896E-05
2,288528337	-3,17241E-05
2,290803278	-3,21662E-05
2,293078218	-3,26156E-05
2,295353158	-3,30712E-05
2,297628098	-3,35321E-05
2,299903038	-3,39975E-05
2,302177978	-3,44661E-05
2,304452918	-3,4937E-05
2,306727858	-3,5409E-05
2,309002798	-3,58811E-05
2,311277738	-3,63523E-05
2,313552678	-3,68214E-05
2,315827619	-3,72876E-05
2,318102559	-3,77498E-05
2,320377499	-3,82074E-05
2,322652439	-3,8659E-05
2,324927379	-3,91039E-05
2,327202319	-3,9541E-05
2,329477259	-3,99696E-05
2,331752199	-4,03888E-05
2,334027139	-4,0798E-05
2,336302079	-4,11968E-05
2,338577019	-4,15843E-05
2,34085196	-4,19605E-05
2,3431269	-4,23247E-05
2,34540184	-4,26766E-05
2,34767678	-4,30158E-05
2,34995172	-4,33421E-05
2,35222666	-4,36552E-05
2,3545016	-4,39553E-05
2,35677654	-4,42425E-05
2,35905148	-4,45166E-05
2,36132642	-4,47779E-05
2,36360136	-4,50265E-05
2,365876301	-4,52625E-05
2,368151241	-4,54866E-05
2,370426181	-4,56991E-05
2,372701121	-4,59004E-05
2,374976061	-4,60909E-05
2,377251001	-4,6271E-05
2,379525941	-4,64412E-05
2,381800881	-4,6602E-05
2,384075821	-4,67547E-05
2,386350761	-4,68995E-05
2,388625701	-4,70373E-05
2,390900642	-4,71687E-05
2,393175582	-4,72946E-05
2,395450522	-4,74155E-05
2,397725462	-4,75327E-05
2,400000402	-4,76469E-05
2,402275342	-4,77587E-05
2,404550282	-4,78691E-05
2,406825222	-4,79788E-05
2,409100162	-4,80887E-05
2,411375102	-4,81997E-05
2,413650042	-4,83128E-05
2,415924983	-4,84286E-05
2,418199923	-4,85479E-05
2,420474863	-4,86713E-05
2,422749803	-4,87994E-05
2,425024743	-4,89329E-05
2,427299683	-4,90721E-05
2,429574623	-4,92185E-05
2,431849563	-4,93725E-05
2,434124503	-4,95343E-05
2,436399443	-4,97046E-05
2,438674383	-4,98835E-05
2,440949324	-5,00716E-05
2,443224264	-5,02691E-05
2,445499204	-5,04762E-05
2,447774144	-5,06931E-05
2,450049084	-5,09202E-05
2,452324024	-5,11576E-05
2,454598964	-5,14052E-05
2,456873904	-5,16631E-05
2,459148844	-5,19311E-05
2,461423784	-5,22092E-05
2,463698724	-5,24973E-05
2,465973665	-5,27951E-05
2,468248605	-5,31025E-05
2,470523545	-5,34191E-05
2,472798485	-5,37449E-05
2,475073425	-5,40794E-05
2,477348365	-5,44222E-05
2,479623305	-5,47729E-05
2,481898245	-5,51312E-05
2,484173185	-5,54967E-05
2,486448125	-5,58688E-05
2,488723065	-5,62473E-05
2,490998006	-5,66316E-05
2,493272946	-5,70215E-05
2,495547886	-5,74165E-05
2,497822826	-5,78163E-05
2,500097766	-5,82205E-05
2,502372706	-5,86291E-05
2,504647646	-5,90418E-05
2,506922586	-5,94582E-05
2,509197526	-5,98784E-05
2,511472466	-6,03027E-05
2,513747406	-6,07304E-05
2,516022347	-6,11615E-05
2,518297287	-6,15958E-05
2,520572227	-6,20336E-05
2,522847167	-6,24753E-05
2,525122107	-6,29209E-05
2,527397047	-6,33708E-05
2,529671987	-6,38249E-05
2,531946927	-6,42835E-05
2,534221867	-6,4747E-05
2,536496807	-6,52156E-05
2,538771748	-6,56901E-05
2,541046688	-6,61708E-05
2,543321628	-6,66583E-05
2,545596568	-6,71526E-05
2,547871508	-6,76548E-05
2,550146448	-6,81656E-05
2,552421388	-6,86853E-05
2,554696328	-6,92145E-05
2,556971268	-6,97543E-05
2,559246208	-7,03047E-05
2,561521148	-7,08663E-05
2,563796089	-7,14395E-05
2,566071029	-7,20245E-05
2,568345969	-7,26224E-05
2,570620909	-7,32334E-05
2,572895849	-7,3858E-05
2,575170789	-7,44972E-05
2,577445729	-7,51505E-05
2,579720669	-7,58183E-05
2,581995609	-7,65007E-05
2,584270549	-7,71978E-05
2,586545489	-7,79093E-05
2,58882043	-7,86353E-05
2,59109537	-7,93761E-05
2,59337031	-8,01316E-05
2,59564525	-8,09015E-05
2,59792019	-8,16858E-05
2,60019513	-8,24838E-05
2,60247007	-8,3295E-05
2,60474501	-8,41189E-05
2,60701995	-8,49548E-05
2,60929489	-8,58019E-05
2,61156983	-8,66595E-05
2,613844771	-8,75267E-05
2,616119711	-8,84031E-05
2,618394651	-8,92876E-05
2,620669591	-9,01791E-05
2,622944531	-9,10765E-05
2,625219471	-9,19791E-05
2,627494411	-9,28857E-05
2,629769351	-9,37951E-05
2,632044291	-9,47062E-05
2,634319231	-9,56177E-05
2,636594171	-9,65289E-05
2,638869112	-9,74386E-05
2,641144052	-9,83457E-05
2,643418992	-9,92489E-05
2,645693932	-0,000100147
2,647968872	-0,00010104
2,650243812	-0,000101925
2,652518752	-0,000102802
2,654793692	-0,00010367
2,657068632	-0,000104529
2,659343572	-0,000105377
2,661618512	-0,000106213
2,663893453	-0,000107038
2,666168393	-0,00010785
2,668443333	-0,00010865
2,670718273	-0,000109436
2,672993213	-0,000110209
2,675268153	-0,000110967
2,677543093	-0,000111712
2,679818033	-0,000112443
2,682092973	-0,00011316
2,684367913	-0,000113862
2,686642853	-0,00011455
2,688917794	-0,000115225
2,691192734	-0,000115885
2,693467674	-0,000116533
2,695742614	-0,000117166
2,698017554	-0,000117787
2,700292494	-0,000118396
2,702567434	-0,000118992
2,704842374	-0,000119577
2,707117314	-0,00012015
2,709392254	-0,000120713
2,711667194	-0,000121266
2,713942135	-0,000121809
2,716217075	-0,000122343
2,718492015	-0,000122868
2,720766955	-0,000123384
2,723041895	-0,000123893
2,725316835	-0,000124393
2,727591775	-0,000124886
2,729866715	-0,000125373
2,732141655	-0,000125853
2,734416595	-0,000126327
2,736691535	-0,000126795
2,738966476	-0,000127258
2,741241416	-0,000127715
2,743516356	-0,000128166
2,745791296	-0,000128613
2,748066236	-0,000129054
2,750341176	-0,00012949
2,752616116	-0,00012992
2,754891056	-0,000130345
2,757165996	-0,000130764
2,759440936	-0,000131178
2,761715876	-0,000131587
2,763990817	-0,00013199
2,766265757	-0,000132386
2,768540697	-0,000132776
2,770815637	-0,000133158
2,773090577	-0,000133533
2,775365517	-0,000133901
2,777640457	-0,000134261
2,779915397	-0,000134612
2,782190337	-0,000134956
2,784465277	-0,00013529
2,786740217	-0,000135615
2,789015158	-0,00013593
2,791290098	-0,000136236
2,793565038	-0,000136532
2,795839978	-0,000136818
2,798114918	-0,000137092
2,800389858	-0,000137356
2,802664798	-0,000137608
2,804939738	-0,000137849
2,807214678	-0,000138078
2,809489618	-0,000138296
2,811764558	-0,000138502
2,814039499	-0,000138696
2,816314439	-0,000138879
2,818589379	-0,00013905
2,820864319	-0,00013921
2,823139259	-0,000139358
2,825414199	-0,000139495
2,827689139	-0,000139621
2,829964079	-0,000139737
2,832239019	-0,000139843
2,834513959	-0,000139939
2,8367889	-0,000140026
2,83906384	-0,000140103
2,84133878	-0,000140173
2,84361372	-0,000140235
2,84588866	-0,00014029
2,8481636	-0,000140338
2,85043854	-0,000140381
2,85271348	-0,000140419
2,85498842	-0,000140453
2,85726336	-0,000140485
2,8595383	-0,000140514
2,861813241	-0,000140542
2,864088181	-0,000140569
2,866363121	-0,000140597
2,868638061	-0,000140627
2,870913001	-0,00014066
2,873187941	-0,000140695
2,875462881	-0,000140735
2,877737821	-0,00014078
2,880012761	-0,000140831
2,882287701	-0,000140889
2,884562641	-0,000140955
2,886837582	-0,00014103
2,889112522	-0,000141115
2,891387462	-0,00014121
2,893662402	-0,000141316
2,895937342	-0,000141433
2,898212282	-0,000141563
2,900487222	-0,000141705
2,902762162	-0,00014186
2,905037102	-0,000142029
2,907312042	-0,000142212
2,909586982	-0,000142409
2,911861923	-0,000142621
2,914136863	-0,000142847
2,916411803	-0,000143088
2,918686743	-0,000143344
2,920961683	-0,000143615
2,923236623	-0,000143901
2,925511563	-0,000144201
2,927786503	-0,000144515
2,930061443	-0,000144844
2,932336383	-0,000145187
2,934611323	-0,000145545
2,936886264	-0,000145915
2,939161204	-0,0001463
2,941436144	-0,000146697
2,943711084	-0,000147108
2,945986024	-0,000147531
2,948260964	-0,000147966
2,950535904	-0,000148413
2,952810844	-0,000148871
2,955085784	-0,000149341
2,957360724	-0,000149821
2,959635664	-0,000150312
2,961910605	-0,000150814
2,964185545	-0,000151325
2,966460485	-0,000151845
2,968735425	-0,000152376
2,971010365	-0,000152915
2,973285305	-0,000153465
2,975560245	-0,000154023
2,977835185	-0,000154589
2,980110125	-0,000155164
2,982385065	-0,000155747
2,984660005	-0,000156339
2,986934946	-0,000156938
2,989209886	-0,000157545
2,991484826	-0,000158159
2,993759766	-0,000158781
2,996034706	-0,000159409
2,998309646	-0,000160044
3,000584586	-0,000160686
3,002859526	-0,000161333
3,005134466	-0,000161986
3,007409406	-0,000162645
3,009684346	-0,000163308
3,011959287	-0,000163975
3,014234227	-0,000164646
3,016509167	-0,00016532
3,018784107	-0,000165996
3,021059047	-0,000166673
3,023333987	-0,000167352
3,025608927	-0,000168031
3,027883867	-0,000168709
3,030158807	-0,000169386
3,032433747	-0,00017006
3,034708687	-0,000170731
3,036983628	-0,000171397
3,039258568	-0,000172058
3,041533508	-0,000172712
3,043808448	-0,000173359
3,046083388	-0,000173998
3,048358328	-0,000174627
3,050633268	-0,000175246
3,052908208	-0,000175854
3,055183148	-0,000176449
3,057458088	-0,000177031
3,059733028	-0,000177599
3,062007969	-0,000178152
3,064282909	-0,000178689
3,066557849	-0,00017921
3,068832789	-0,000179713
3,071107729	-0,000180198
3,073382669	-0,000180665
3,075657609	-0,000181112
3,077932549	-0,00018154
3,080207489	-0,000181946
3,082482429	-0,000182332
3,084757369	-0,000182697
3,08703231	-0,00018304
3,08930725	-0,000183361
3,09158219	-0,000183661
3,09385713	-0,000183938
3,09613207	-0,000184193
3,09840701	-0,000184426
3,10068195	-0,000184638
3,10295689	-0,000184828
3,10523183	-0,000184996
3,10750677	-0,000185142
3,10978171	-0,000185266
3,112056651	-0,000185369
3,114331591	-0,000185452
3,116606531	-0,000185513
3,118881471	-0,000185554
3,121156411	-0,000185575
3,123431351	-0,000185577
3,125706291	-0,00018556
3,127981231	-0,000185525
3,130256171	-0,000185471
3,132531111	-0,0001854
3,134806052	-0,000185311
3,137080992	-0,000185207
3,139355932	-0,000185086
3,141630872	-0,00018495
3,143905812	-0,0001848
3,146180752	-0,000184635
3,148455692	-0,000184457
3,150730632	-0,000184267
3,153005572	-0,000184064
3,155280512	-0,000183849
3,157555452	-0,000183624
3,159830393	-0,000183388
3,162105333	-0,000183143
3,164380273	-0,000182889
3,166655213	-0,000182626
3,168930153	-0,000182356
3,171205093	-0,00018208
3,173480033	-0,000181797
3,175754973	-0,000181509
3,178029913	-0,000181217
3,180304853	-0,000180921
3,182579793	-0,000180623
3,184854734	-0,000180323
3,187129674	-0,000180022
3,189404614	-0,000179722
3,191679554	-0,000179422
3,193954494	-0,000179123
3,196229434	-0,000178827
3,198504374	-0,000178533
3,200779314	-0,000178243
3,203054254	-0,000177957
3,205329194	-0,000177677
3,207604134	-0,000177402
3,209879075	-0,000177134
3,212154015	-0,000176874
3,214428955	-0,000176621
3,216703895	-0,000176377
3,218978835	-0,000176143
3,221253775	-0,000175917
3,223528715	-0,000175702
3,225803655	-0,000175497
3,228078595	-0,000175303
3,230353535	-0,00017512
3,232628475	-0,000174948
3,234903416	-0,000174787
3,237178356	-0,000174637
3,239453296	-0,000174497
3,241728236	-0,000174369
3,244003176	-0,000174251
3,246278116	-0,000174144
3,248553056	-0,000174047
3,250827996	-0,000173959
3,253102936	-0,000173881
3,255377876	-0,00017381
3,257652816	-0,000173747
3,259927757	-0,000173691
3,262202697	-0,000173642
3,264477637	-0,000173597
3,266752577	-0,000173557
3,269027517	-0,00017352
3,271302457	-0,000173486
3,273577397	-0,000173453
3,275852337	-0,000173421
3,278127277	-0,000173388
3,280402217	-0,000173353
3,282677157	-0,000173315
3,284952098	-0,000173274
3,287227038	-0,000173227
3,289501978	-0,000173174
3,291776918	-0,000173114
3,294051858	-0,000173046
3,296326798	-0,000172968
3,298601738	-0,000172881
3,300876678	-0,000172783
3,303151618	-0,000172674
3,305426558	-0,000172553
3,307701498	-0,000172419
3,309976439	-0,000172272
3,312251379	-0,000172112
3,314526319	-0,000171937
3,316801259	-0,000171747
3,319076199	-0,000171543
3,321351139	-0,000171325
3,323626079	-0,000171092
3,325901019	-0,000170844
3,328175959	-0,000170582
3,330450899	-0,000170306
3,332725839	-0,000170017
3,33500078	-0,000169714
3,33727572	-0,000169399
3,33955066	-0,000169072
3,3418256	-0,000168733
3,34410054	-0,000168384
3,34637548	-0,000168025
3,34865042	-0,000167657
3,35092536	-0,00016728
3,3532003	-0,000166896
3,35547524	-0,000166506
3,35775018	-0,000166111
3,360025121	-0,000165711
3,362300061	-0,000165308
3,364575001	-0,000164902
3,366849941	-0,000164496
3,369124881	-0,000164089
3,371399821	-0,000163683
3,373674761	-0,000163279
3,375949701	-0,000162878
3,378224641	-0,000162481
3,380499581	-0,00016209
3,382774521	-0,000161704
3,385049462	-0,000161326
3,387324402	-0,000160956
3,389599342	-0,000160595
3,391874282	-0,000160243
3,394149222	-0,000159903
3,396424162	-0,000159575
3,398699102	-0,000159258
3,400974042	-0,000158956
3,403248982	-0,000158667
3,405523922	-0,000158394
3,407798862	-0,000158136
3,410073803	-0,000157894
3,412348743	-0,000157668
3,414623683	-0,00015746
3,416898623	-0,00015727
3,419173563	-0,000157097
3,421448503	-0,000156944
3,423723443	-0,000156809
3,425998383	-0,000156694
3,428273323	-0,000156598
3,430548263	-0,000156522
3,432823204	-0,000156467
3,435098144	-0,000156432
3,437373084	-0,000156419
3,439648024	-0,000156426
3,441922964	-0,000156453
3,444197904	-0,000156503
3,446472844	-0,000156573
3,448747784	-0,000156665
3,451022724	-0,000156777
3,453297664	-0,000156911
3,455572604	-0,000157065
3,457847545	-0,00015724
3,460122485	-0,000157435
3,462397425	-0,000157651
3,464672365	-0,000157886
3,466947305	-0,000158141
3,469222245	-0,000158415
3,471497185	-0,000158709
3,473772125	-0,000159022
3,476047065	-0,000159354
3,478322005	-0,000159704
3,480596945	-0,000160071
3,482871886	-0,000160455
3,485146826	-0,000160855
3,487421766	-0,00016127
3,489696706	-0,000161701
3,491971646	-0,000162146
3,494246586	-0,000162604
3,496521526	-0,000163075
3,498796466	-0,000163557
3,501071406	-0,00016405
3,503346346	-0,000164554
3,505621286	-0,000165066
3,507896227	-0,000165587
3,510171167	-0,000166116
3,512446107	-0,00016665
3,514721047	-0,00016719
3,516995987	-0,000167734
3,519270927	-0,000168282
3,521545867	-0,000168831
3,523820807	-0,000169382
3,526095747	-0,000169932
3,528370687	-0,000170482
3,530645627	-0,000171028
3,532920568	-0,000171572
3,535195508	-0,000172111
3,537470448	-0,000172645
3,539745388	-0,000173173
3,542020328	-0,000173693
3,544295268	-0,000174204
3,546570208	-0,000174706
3,548845148	-0,000175197
3,551120088	-0,000175676
3,553395028	-0,000176142
3,555669968	-0,000176595
3,557944909	-0,000177034
3,560219849	-0,000177457
3,562494789	-0,000177864
3,564769729	-0,000178255
3,567044669	-0,000178629
3,569319609	-0,000178986
3,571594549	-0,000179324
3,573869489	-0,000179643
3,576144429	-0,000179943
3,578419369	-0,000180223
3,580694309	-0,000180483
3,58296925	-0,000180723
3,58524419	-0,000180941
3,58751913	-0,000181139
3,58979407	-0,000181316
3,59206901	-0,000181472
3,59434395	-0,000181607
3,59661889	-0,000181721
3,59889383	-0,000181813
3,60116877	-0,000181885
3,60344371	-0,000181936
3,60571865	-0,000181967
3,607993591	-0,000181977
3,610268531	-0,000181967
3,612543471	-0,000181938
3,614818411	-0,000181889
3,617093351	-0,000181822
3,619368291	-0,000181737
3,621643231	-0,000181634
3,623918171	-0,000181513
3,626193111	-0,000181375
3,628468051	-0,00018122
3,630742991	-0,00018105
3,633017932	-0,000180865
3,635292872	-0,000180665
3,637567812	-0,000180451
3,639842752	-0,000180225
3,642117692	-0,000179986
3,644392632	-0,000179736
3,646667572	-0,000179475
3,648942512	-0,000179205
3,651217452	-0,000178925
3,653492392	-0,000178637
3,655767332	-0,000178342
3,658042273	-0,000178041
3,660317213	-0,000177734
3,662592153	-0,000177422
3,664867093	-0,000177107
3,667142033	-0,000176789
3,669416973	-0,000176469
3,671691913	-0,000176148
3,673966853	-0,000175826
3,676241793	-0,000175504
3,678516733	-0,000175184
3,680791673	-0,000174865
3,683066614	-0,00017455
3,685341554	-0,000174239
3,687616494	-0,000173932
3,689891434	-0,000173631
3,692166374	-0,000173335
3,694441314	-0,000173045
3,696716254	-0,000172762
3,698991194	-0,000172487
3,701266134	-0,00017222
3,703541074	-0,000171962
3,705816014	-0,000171711
3,708090955	-0,00017147
3,710365895	-0,000171238
3,712640835	-0,000171015
3,714915775	-0,000170802
3,717190715	-0,000170598
3,719465655	-0,000170403
3,721740595	-0,000170217
3,724015535	-0,000170041
3,726290475	-0,000169873
3,728565415	-0,000169714
3,730840356	-0,000169562
3,733115296	-0,000169419
3,735390236	-0,000169282
3,737665176	-0,000169151
3,739940116	-0,000169026
3,742215056	-0,000168907
3,744489996	-0,000168792
3,746764936	-0,000168681
3,749039876	-0,000168573
3,751314816	-0,000168467
3,753589756	-0,000168363
3,755864697	-0,000168259
3,758139637	-0,000168155
3,760414577	-0,00016805
3,762689517	-0,000167943
3,764964457	-0,000167834
3,767239397	-0,000167721
3,769514337	-0,000167604
3,771789277	-0,000167483
3,774064217	-0,000167356
3,776339157	-0,000167224
3,778614097	-0,000167084
3,780889038	-0,000166939
3,783163978	-0,000166786
3,785438918	-0,000166626
3,787713858	-0,000166457
3,789988798	-0,000166281
3,792263738	-0,000166096
3,794538678	-0,000165902
3,796813618	-0,000165701
3,799088558	-0,00016549
3,801363498	-0,000165271
3,803638438	-0,000165044
3,805913379	-0,000164808
3,808188319	-0,000164564
3,810463259	-0,000164313
3,812738199	-0,000164055
3,815013139	-0,00016379
3,817288079	-0,000163519
3,819563019	-0,000163242
3,821837959	-0,00016296
3,824112899	-0,000162673
3,826387839	-0,000162382
3,828662779	-0,000162087
3,83093772	-0,00016179
3,83321266	-0,00016149
3,8354876	-0,000161189
3,83776254	-0,000160886
3,84003748	-0,000160582
3,84231242	-0,000160278
3,84458736	-0,000159975
3,8468623	-0,000159674
3,84913724	-0,000159373
3,85141218	-0,000159075
3,85368712	-0,00015878
3,855962061	-0,000158487
3,858237001	-0,000158198
3,860511941	-0,000157912
3,862786881	-0,000157631
3,865061821	-0,000157354
3,867336761	-0,00015708
3,869611701	-0,000156812
3,871886641	-0,000156548
3,874161581	-0,000156289
3,876436521	-0,000156036
3,878711461	-0,000155787
3,880986402	-0,000155544
3,883261342	-0,000155306
3,885536282	-0,000155073
3,887811222	-0,000154846
3,890086162	-0,000154623
3,892361102	-0,000154405
3,894636042	-0,000154193
3,896910982	-0,000153985
3,899185922	-0,000153783
3,901460862	-0,000153584
3,903735802	-0,000153391
3,906010743	-0,000153201
3,908285683	-0,000153016
3,910560623	-0,000152835
3,912835563	-0,000152659
3,915110503	-0,000152486
3,917385443	-0,000152317
3,919660383	-0,000152153
3,921935323	-0,000151992
3,924210263	-0,000151835
3,926485203	-0,000151683
3,928760143	-0,000151535
3,931035084	-0,000151391
3,933310024	-0,000151252
3,935584964	-0,000151118
3,937859904	-0,000150988
3,940134844	-0,000150865
3,942409784	-0,000150747
3,944684724	-0,000150634
3,946959664	-0,000150528
3,949234604	-0,000150428
3,951509544	-0,000150336
3,953784484	-0,000150251
3,956059425	-0,000150174
3,958334365	-0,000150106
3,960609305	-0,000150046
3,962884245	-0,000149996
3,965159185	-0,000149955
3,967434125	-0,000149925
3,969709065	-0,000149906
3,971984005	-0,000149899
3,974258945	-0,000149904
3,976533885	-0,000149921
3,978808825	-0,000149951
3,981083766	-0,000149995
3,983358706	-0,000150053
3,985633646	-0,000150124
3,987908586	-0,000150211
3,990183526	-0,000150312
3,992458466	-0,000150428
3,994733406	-0,00015056
3,997008346	-0,000150708
3,999283286	-0,000150871
4,001558226	-0,00015105
4,003833166	-0,000151245
4,006108107	-0,000151456
4,008383047	-0,000151683
4,010657987	-0,000151925
4,012932927	-0,000152183
4,015207867	-0,000152457
4,017482807	-0,000152745
4,019757747	-0,000153047
4,022032687	-0,000153364
4,024307627	-0,000153695
4,026582567	-0,000154039
4,028857508	-0,000154397
4,031132448	-0,000154766
4,033407388	-0,000155147
4,035682328	-0,000155539
4,037957268	-0,000155942
4,040232208	-0,000156355
4,042507148	-0,000156776
4,044782088	-0,000157207
4,047057028	-0,000157645
4,049331968	-0,000158089
4,051606908	-0,00015854
4,053881849	-0,000158997
4,056156789	-0,000159459
4,058431729	-0,000159925
4,060706669	-0,000160396
4,062981609	-0,000160871
4,065256549	-0,000161348
4,067531489	-0,000161827
4,069806429	-0,000162309
4,072081369	-0,000162791
4,074356309	-0,000163275
4,076631249	-0,000163759
4,07890619	-0,000164243
4,08118113	-0,000164727
4,08345607	-0,00016521
4,08573101	-0,000165693
4,08800595	-0,000166173
4,09028089	-0,000166652
4,09255583	-0,00016713
4,09483077	-0,000167605
4,09710571	-0,000168078
4,09938065	-0,000168549
4,10165559	-0,000169016
4,103930531	-0,000169481
4,106205471	-0,000169943
4,108480411	-0,000170401
4,110755351	-0,000170856
4,113030291	-0,000171307
4,115305231	-0,000171753
4,117580171	-0,000172196
4,119855111	-0,000172633
4,122130051	-0,000173065
4,124404991	-0,000173493
4,126679931	-0,000173914
4,128954872	-0,000174329
4,131229812	-0,000174738
4,133504752	-0,000175139
4,135779692	-0,000175533
4,138054632	-0,000175919
4,140329572	-0,000176296
4,142604512	-0,000176664
4,144879452	-0,000177023
4,147154392	-0,000177372
4,149429332	-0,00017771
4,151704272	-0,000178037
4,153979213	-0,000178351
4,156254153	-0,000178653
4,158529093	-0,000178942
4,160804033	-0,000179218
4,163078973	-0,00017948
4,165353913	-0,000179728
4,167628853	-0,00017996
4,169903793	-0,000180178
4,172178733	-0,00018038
4,174453673	-0,000180566
4,176728613	-0,000180736
4,179003554	-0,00018089
4,181278494	-0,000181027
4,183553434	-0,000181147
4,185828374	-0,00018125
4,188103314	-0,000181335
4,190378254	-0,000181404
4,192653194	-0,000181456
4,194928134	-0,000181491
4,197203074	-0,000181509
4,199478014	-0,000181511
4,201752954	-0,000181496
4,204027895	-0,000181465
4,206302835	-0,000181419
4,208577775	-0,000181358
4,210852715	-0,000181283
4,213127655	-0,000181194
4,215402595	-0,000181091
4,217677535	-0,000180976
4,219952475	-0,000180848
4,222227415	-0,000180709
4,224502355	-0,000180559
4,226777295	-0,0001804
4,229052236	-0,000180231
4,231327176	-0,000180055
4,233602116	-0,000179871
4,235877056	-0,000179681
4,238151996	-0,000179485
4,240426936	-0,000179284
4,242701876	-0,000179079
4,244976816	-0,000178871
4,247251756	-0,00017866
4,249526696	-0,000178447
4,251801636	-0,000178234
4,254076577	-0,000178021
4,256351517	-0,000177808
4,258626457	-0,000177596
4,260901397	-0,000177386
4,263176337	-0,000177179
4,265451277	-0,000176974
4,267726217	-0,000176773
4,270001157	-0,000176575
4,272276097	-0,000176382
4,274551037	-0,000176194
4,276825977	-0,00017601
4,279100918	-0,00017583
4,281375858	-0,000175656
4,283650798	-0,000175487
4,285925738	-0,000175324
4,288200678	-0,000175166
4,290475618	-0,000175014
4,292750558	-0,000174867
4,295025498	-0,000174726
4,297300438	-0,000174589
4,299575378	-0,000174458
4,301850319	-0,000174331
4,304125259	-0,000174208
4,306400199	-0,000174089
4,308675139	-0,000173974
4,310950079	-0,000173863
4,313225019	-0,000173754
4,315499959	-0,000173649
4,317774899	-0,000173545
4,320049839	-0,000173444
4,322324779	-0,000173343
4,324599719	-0,000173244
4,32687466	-0,000173145
4,3291496	-0,000173046
4,33142454	-0,000172946
4,33369948	-0,000172846
4,33597442	-0,000172744
4,33824936	-0,000172641
4,3405243	-0,000172536
4,34279924	-0,000172429
4,34507418	-0,000172318
4,34734912	-0,000172205
4,34962406	-0,000172089
4,351899001	-0,000171968
4,354173941	-0,000171843
4,356448881	-0,000171713
4,358723821	-0,000171579
4,360998761	-0,00017144
4,363273701	-0,000171295
4,365548641	-0,000171146
4,367823581	-0,000170991
4,370098521	-0,00017083
4,372373461	-0,000170664
4,374648401	-0,000170491
4,376923342	-0,000170312
4,379198282	-0,000170127
4,381473222	-0,000169936
4,383748162	-0,000169738
4,386023102	-0,000169535
4,388298042	-0,000169325
4,390572982	-0,000169108
4,392847922	-0,000168886
4,395122862	-0,000168657
4,397397802	-0,000168422
4,399672742	-0,000168181
4,401947683	-0,000167933
4,404222623	-0,000167679
4,406497563	-0,000167419
4,408772503	-0,000167153
4,411047443	-0,000166882
4,413322383	-0,000166604
4,415597323	-0,000166321
4,417872263	-0,000166032
4,420147203	-0,000165737
4,422422143	-0,000165437
4,424697083	-0,000165131
4,426972024	-0,00016482
4,429246964	-0,000164505
4,431521904	-0,000164185
4,433796844	-0,00016386
4,436071784	-0,00016353
4,438346724	-0,000163196
4,440621664	-0,000162857
4,442896604	-0,000162514
4,445171544	-0,000162167
4,447446484	-0,000161816
4,449721424	-0,000161462
4,451996365	-0,000161104
4,454271305	-0,000160743
4,456546245	-0,000160379
4,458821185	-0,000160013
4,461096125	-0,000159644
4,463371065	-0,000159272
4,465646005	-0,000158899
4,467920945	-0,000158524
4,470195885	-0,000158148
4,472470825	-0,00015777
4,474745765	-0,00015739
4,477020706	-0,00015701
4,479295646	-0,000156629
4,481570586	-0,000156247
4,483845526	-0,000155864
4,486120466	-0,000155482
4,488395406	-0,000155099
4,490670346	-0,000154717
4,492945286	-0,000154335
4,495220226	-0,000153953
4,497495166	-0,000153572
4,499770106	-0,000153192
4,502045047	-0,000152813
4,504319987	-0,000152435
4,506594927	-0,000152057
4,508869867	-0,00015168
4,511144807	-0,000151303
4,513419747	-0,000150928
4,515694687	-0,000150553
4,517969627	-0,000150179
4,520244567	-0,000149805
4,522519507	-0,000149431
4,524794447	-0,000149057
4,527069388	-0,000148684
4,529344328	-0,00014831
4,531619268	-0,000147936
4,533894208	-0,000147562
4,536169148	-0,000147187
4,538444088	-0,000146811
4,540719028	-0,000146435
4,542993968	-0,000146056
4,545268908	-0,000145677
4,547543848	-0,000145296
4,549818788	-0,000144913
4,552093729	-0,000144528
4,554368669	-0,000144141
4,556643609	-0,000143751
4,558918549	-0,000143359
4,561193489	-0,000142964
4,563468429	-0,000142567
4,565743369	-0,000142167
4,568018309	-0,000141763
4,570293249	-0,000141357
4,572568189	-0,000140948
4,574843129	-0,000140535
4,57711807	-0,000140118
4,57939301	-0,0001397
4,58166795	-0,000139279
4,58394289	-0,000138855
4,58621783	-0,000138428
4,58849277	-0,000138
4,59076771	-0,000137569
4,59304265	-0,000137136
4,59531759	-0,000136702
4,59759253	-0,000136266
4,599867471	-0,00013583
4,602142411	-0,000135393
4,604417351	-0,000134956
4,606692291	-0,000134519
4,608967231	-0,000134084
4,611242171	-0,000133649
4,613517111	-0,000133216
4,615792051	-0,000132786
4,618066991	-0,000132359
4,620341931	-0,000131935
4,622616871	-0,000131516
4,624891812	-0,000131102
4,627166752	-0,000130694
4,629441692	-0,000130291
4,631716632	-0,000129896
4,633991572	-0,000129509
4,636266512	-0,00012913
4,638541452	-0,00012876
4,640816392	-0,0001284
4,643091332	-0,000128051
4,645366272	-0,000127714
4,647641212	-0,00012739
4,649916153	-0,000127078
4,652191093	-0,000126781
4,654466033	-0,000126497
4,656740973	-0,000126229
4,659015913	-0,000125978
4,661290853	-0,000125743
4,663565793	-0,000125527
4,665840733	-0,000125328
4,668115673	-0,000125148
4,670390613	-0,000124988
4,672665553	-0,000124848
4,674940494	-0,000124728
4,677215434	-0,000124631
4,679490374	-0,000124555
4,681765314	-0,000124501
4,684040254	-0,00012447
4,686315194	-0,000124463
4,688590134	-0,000124478
4,690865074	-0,000124518
4,693140014	-0,000124582
4,695414954	-0,000124669
4,697689894	-0,000124781
4,699964835	-0,000124917
4,702239775	-0,000125077
4,704514715	-0,000125261
4,706789655	-0,000125469
4,709064595	-0,000125702
4,711339535	-0,000125959
4,713614475	-0,00012624
4,715889415	-0,000126544
4,718164355	-0,000126871
4,720439295	-0,00012722
4,722714235	-0,000127592
4,724989176	-0,000127986
4,727264116	-0,000128401
4,729539056	-0,000128837
4,731813996	-0,000129293
4,734088936	-0,000129769
4,736363876	-0,000130264
4,738638816	-0,000130776
4,740913756	-0,000131307
4,743188696	-0,000131853
4,745463636	-0,000132415
[truncated: 8,991 more rows]
[truncated: 1 more columns]
