# Supplementary material for: Dimerization of ADAR1 modulates site-specificity of RNA editing
Source: Nat Commun. 2024 Nov 21;15:10051. doi: 10.1038/s41467-024-53777-2 (PMC11582362; doi:10.1038/s41467-024-53777-2)
Supplement: Supplementary file 4 — Source data [file 41467_2024_53777_MOESM4_ESM.zip › Source-Data/FigureS8/SupplFig-S8A/SEC-MALLS-ADAR1-dsRBD3.txt]

time (min)	UV absorbance
0,20085	0,017546664
0,20312494	0,017269473
0,20539988	0,016995457
0,20767482	0,016724697
0,20994976	0,016457263
0,2122247	0,016193216
0,214499641	0,015932606
0,216774581	0,015675477
0,219049521	0,015421861
0,221324461	0,015171783
0,223599401	0,014925263
0,225874341	0,014682311
0,228149281	0,014442931
0,230424221	0,014207123
0,232699161	0,01397488
0,234974101	0,01374619
0,237249041	0,013521038
0,239523982	0,013299402
0,241798922	0,01308126
0,244073862	0,012866583
0,246348802	0,012655342
0,248623742	0,012447504
0,250898682	0,012243033
0,253173622	0,012041893
0,255448562	0,011844046
0,257723502	0,01164945
0,259998442	0,011458064
0,262273382	0,011269847
0,264548323	0,011084756
0,266823263	0,010902745
0,269098203	0,010723772
0,271373143	0,010547791
0,273648083	0,010374758
0,275923023	0,010204628
0,278197963	0,010037357
0,280472903	0,009872899
0,282747843	0,009711211
0,285022783	0,009552247
0,287297723	0,009395965
0,289572664	0,009242321
0,291847604	0,009091271
0,294122544	0,008942773
0,296397484	0,008796784
0,298672424	0,008653264
0,300947364	0,008512171
0,303222304	0,008373465
0,305497244	0,008237104
0,307772184	0,00810305
0,310047124	0,007971264
0,312322064	0,007841708
0,314597005	0,007714343
0,316871945	0,007589132
0,319146885	0,007466039
0,321421825	0,007345027
0,323696765	0,00722606
0,325971705	0,007109104
0,328246645	0,006994125
0,330521585	0,006881087
0,332796525	0,006769957
0,335071465	0,006660704
0,337346405	0,006553293
0,339621346	0,006447693
0,341896286	0,006343874
0,344171226	0,006241803
0,346446166	0,00614145
0,348721106	0,006042785
0,350996046	0,00594578
0,353270986	0,005850405
0,355545926	0,005756631
0,357820866	0,00566443
0,360095806	0,005573776
0,362370747	0,005484641
0,364645687	0,005396998
0,366920627	0,005310821
0,369195567	0,005226085
0,371470507	0,005142765
0,373745447	0,005060835
0,376020387	0,004980272
0,378295327	0,004901052
0,380570267	0,004823152
0,382845207	0,004746548
0,385120147	0,004671219
0,387395088	0,004597143
0,389670028	0,004524297
0,391944968	0,004452661
0,394219908	0,004382214
0,396494848	0,004312936
0,398769788	0,004244807
0,401044728	0,004177808
0,403319668	0,00411192
0,405594608	0,004047123
0,407869548	0,003983401
0,410144488	0,003920734
0,412419429	0,003859105
0,414694369	0,003798498
0,416969309	0,003738894
0,419244249	0,003680279
0,421519189	0,003622635
0,423794129	0,003565946
0,426069069	0,003510198
0,428344009	0,003455373
0,430618949	0,003401459
0,432893889	0,003348439
0,435168829	0,003296299
0,43744377	0,003245025
0,43971871	0,003194603
0,44199365	0,003145019
0,44426859	0,003096259
0,44654353	0,00304831
0,44881847	0,003001159
0,45109341	0,002954793
0,45336835	0,002909199
0,45564329	0,002864364
0,45791823	0,002820277
0,46019317	0,002776924
0,462468111	0,002734294
0,464743051	0,002692375
0,467017991	0,002651156
0,469292931	0,002610625
0,471567871	0,002570771
0,473842811	0,002531582
0,476117751	0,002493048
0,478392691	0,002455158
0,480667631	0,002417901
0,482942571	0,002381267
0,485217511	0,002345246
0,487492452	0,002309827
0,489767392	0,002275001
0,492042332	0,002240758
0,494317272	0,002207088
0,496592212	0,002173981
0,498867152	0,002141429
0,501142092	0,002109423
0,503417032	0,002077952
0,505691972	0,002047009
0,507966912	0,002016585
0,510241852	0,001986671
0,512516793	0,001957258
0,514791733	0,001928339
0,517066673	0,001899905
0,519341613	0,001871948
0,521616553	0,00184446
0,523891493	0,001817433
0,526166433	0,001790861
0,528441373	0,001764734
0,530716313	0,001739047
0,532991253	0,001713791
0,535266193	0,001688959
0,537541134	0,001664544
0,539816074	0,00164054
0,542091014	0,001616939
0,544365954	0,001593735
0,546640894	0,001570921
0,548915834	0,00154849
0,551190774	0,001526437
0,553465714	0,001504754
0,555740654	0,001483436
0,558015594	0,001462477
0,560290534	0,001441869
0,562565475	0,001421609
0,564840415	0,001401689
0,567115355	0,001382104
0,569390295	0,001362849
0,571665235	0,001343918
0,573940175	0,001325305
0,576215115	0,001307006
0,578490055	0,001289014
0,580764995	0,001271326
0,583039935	0,001253935
0,585314875	0,001236838
0,587589816	0,001220028
0,589864756	0,001203503
0,592139696	0,001187256
0,594414636	0,001171283
0,596689576	0,001155581
0,598964516	0,001140144
0,601239456	0,001124969
0,603514396	0,001110051
0,605789336	0,001095386
0,608064276	0,001080971
0,610339216	0,001066801
0,612614157	0,001052873
0,614889097	0,001039183
0,617164037	0,001025728
0,619438977	0,001012504
0,621713917	0,000999507
0,623988857	0,000986735
0,626263797	0,000974184
0,628538737	0,00096185
0,630813677	0,000949732
0,633088617	0,000937825
0,635363557	0,000926126
0,637638498	0,000914634
0,639913438	0,000903344
0,642188378	0,000892254
0,644463318	0,000881362
0,646738258	0,000870663
0,649013198	0,000860157
0,651288138	0,000849839
0,653563078	0,000839708
0,655838018	0,00082976
0,658112958	0,000819993
0,660387899	0,000810404
0,662662839	0,000800991
0,664937779	0,00079175
0,667212719	0,00078268
0,669487659	0,000773778
0,671762599	0,00076504
0,674037539	0,000756465
0,676312479	0,000748049
0,678587419	0,000739791
0,680862359	0,000731686
0,683137299	0,000723733
0,68541224	0,000715928
0,68768718	0,00070827
0,68996212	0,000700754
0,69223706	0,000693379
0,694512	0,000686141
0,69678694	0,000679038
0,69906188	0,000672067
0,70133682	0,000665224
0,70361176	0,000658508
0,7058867	0,000651916
0,70816164	0,000645444
0,710436581	0,000639089
0,712711521	0,00063285
0,714986461	0,000626722
0,717261401	0,000620704
0,719536341	0,000614793
0,721811281	0,000608986
0,724086221	0,00060328
0,726361161	0,000597672
0,728636101	0,000592161
0,730911041	0,000586743
0,733185981	0,000581417
0,735460922	0,000576179
0,737735862	0,000571027
0,740010802	0,00056596
0,742285742	0,000560974
0,744560682	0,000556068
0,746835622	0,000551239
0,749110562	0,000546487
0,751385502	0,000541807
0,753660442	0,0005372
0,755935382	0,000532662
0,758210322	0,000528193
0,760485263	0,00052379
0,762760203	0,000519452
0,765035143	0,000515177
0,767310083	0,000510965
0,769585023	0,000506813
0,771859963	0,000502721
0,774134903	0,000498686
0,776409843	0,000494708
0,778684783	0,000490786
0,780959723	0,000486918
0,783234663	0,000483104
0,785509604	0,000479343
0,787784544	0,000475632
0,790059484	0,000471973
0,792334424	0,000468363
0,794609364	0,000464801
0,796884304	0,000461288
0,799159244	0,000457821
0,801434184	0,000454401
0,803709124	0,000451026
0,805984064	0,000447696
0,808259004	0,000444409
0,810533945	0,000441166
0,812808885	0,000437966
0,815083825	0,000434807
0,817358765	0,000431688
0,819633705	0,000428611
0,821908645	0,000425573
0,824183585	0,000422573
0,826458525	0,000419613
0,828733465	0,000416689
0,831008405	0,000413803
0,833283345	0,000410953
0,835558286	0,00040814
0,837833226	0,000405361
0,840108166	0,000402617
0,842383106	0,000399907
0,844658046	0,000397231
0,846932986	0,000394588
0,849207926	0,000391977
0,851482866	0,000389399
0,853757806	0,000386852
0,856032746	0,000384337
0,858307686	0,000381852
0,860582627	0,000379398
0,862857567	0,000376975
0,865132507	0,000374581
0,867407447	0,000372216
0,869682387	0,000369881
0,871957327	0,000367574
0,874232267	0,000365296
0,876507207	0,000363046
0,878782147	0,000360824
0,881057087	0,00035863
0,883332027	0,000356463
0,885606968	0,000354323
0,887881908	0,000352209
0,890156848	0,000350122
0,892431788	0,000348061
0,894706728	0,000346025
0,896981668	0,000344015
0,899256608	0,000342029
0,901531548	0,000340068
0,903806488	0,00033813
0,906081428	0,000336216
0,908356368	0,000334324
0,910631309	0,000332455
0,912906249	0,000330608
0,915181189	0,000328781
0,917456129	0,000326975
0,919731069	0,000325189
0,922006009	0,000323421
0,924280949	0,000321672
0,926555889	0,00031994
0,928830829	0,000318224
0,931105769	0,000316524
0,933380709	0,00031484
0,93565565	0,000313169
0,93793059	0,000311511
0,94020553	0,000309865
0,94248047	0,00030823
0,94475541	0,000306606
0,94703035	0,00030499
0,94930529	0,000303383
0,95158023	0,000301783
0,95385517	0,000300189
0,95613011	0,0002986
0,958405051	0,000297015
0,960679991	0,000295433
0,962954931	0,000293853
0,965229871	0,000292274
0,967504811	0,000290695
0,969779751	0,000289115
0,972054691	0,000287533
0,974329631	0,000285947
0,976604571	0,000284358
0,978879511	0,000282764
0,981154451	0,000281164
0,983429392	0,000279557
0,985704332	0,000277943
0,987979272	0,000276321
0,990254212	0,000274689
0,992529152	0,000273048
0,994804092	0,000271396
0,997079032	0,000269734
0,999353972	0,00026806
1,001628912	0,000266375
1,003903852	0,000264677
1,006178792	0,000262967
1,008453733	0,000261243
1,010728673	0,000259508
1,013003613	0,000257759
1,015278553	0,000255997
1,017553493	0,000254223
1,019828433	0,000252436
1,022103373	0,000250637
1,024378313	0,000248826
1,026653253	0,000247004
1,028928193	0,000245171
1,031203133	0,000243328
1,033478074	0,000241476
1,035753014	0,000239615
1,038027954	0,000237747
1,040302894	0,000235872
1,042577834	0,000233991
1,044852774	0,000232106
1,047127714	0,000230218
1,049402654	0,000228327
1,051677594	0,000226436
1,053952534	0,000224545
1,056227474	0,000222656
1,058502415	0,000220771
1,060777355	0,000218889
1,063052295	0,000217013
1,065327235	0,000215145
1,067602175	0,000213284
1,069877115	0,000211434
1,072152055	0,000209594
1,074426995	0,000207767
1,076701935	0,000205953
1,078976875	0,000204153
1,081251815	0,000202369
1,083526756	0,000200602
1,085801696	0,000198852
1,088076636	0,000197121
1,090351576	0,000195409
1,092626516	0,000193717
1,094901456	0,000192045
1,097176396	0,000190395
1,099451336	0,000188767
1,101726276	0,000187162
1,104001216	0,000185579
1,106276156	0,000184019
1,108551097	0,000182483
1,110826037	0,00018097
1,113100977	0,00017948
1,115375917	0,000178015
1,117650857	0,000176573
1,119925797	0,000175154
1,122200737	0,000173759
1,124475677	0,000172388
1,126750617	0,000171039
1,129025557	0,000169989
1,131300497	0,000168956
1,133575438	0,000167941
1,135850378	0,000166943
1,138125318	0,000165962
1,140400258	0,000164998
1,142675198	0,000164051
1,144950138	0,00016312
1,147225078	0,000162204
1,149500018	0,000161303
1,151774958	0,000160416
1,154049898	0,000159543
1,156324838	0,000158683
1,158599779	0,000157836
1,160874719	0,000157
1,163149659	0,000156177
1,165424599	0,000155364
1,167699539	0,00015456
1,169974479	0,000153766
1,172249419	0,000152979
1,174524359	0,0001522
1,176799299	0,000151427
1,179074239	0,000150661
1,181349179	0,000149898
1,18362412	0,000149139
1,18589906	0,000148382
1,188174	0,000147626
1,19044894	0,000146871
1,19272388	0,000146115
1,19499882	0,000145356
1,19727376	0,000144595
1,1995487	0,00014383
1,20182364	0,000143059
1,20409858	0,000142282
1,20637352	0,000141498
1,208648461	0,000140705
1,210923401	0,000139901
1,213198341	0,000139087
1,215473281	0,000138261
1,217748221	0,00013742
1,220023161	0,000136565
1,222298101	0,000135693
1,224573041	0,000134805
1,226847981	0,0001339
1,229122921	0,000132975
1,231397861	0,000132032
1,233672802	0,000131067
1,235947742	0,00013008
1,238222682	0,00012907
1,240497622	0,000128037
1,242772562	0,00012698
1,245047502	0,000125898
1,247322442	0,000124791
1,249597382	0,000123659
1,251872322	0,000122502
1,254147262	0,000121318
1,256422203	0,000120108
1,258697143	0,000118872
1,260972083	0,00011761
1,263247023	0,000116322
1,265521963	0,000115008
1,267796903	0,000113668
1,270071843	0,000112304
1,272346783	0,000110915
1,274621723	0,000109502
1,276896663	0,000108066
1,279171603	0,000106608
1,281446544	0,000105129
1,283721484	0,000103629
1,285996424	0,000102111
1,288271364	0,000100575
1,290546304	9,90218E-05
1,292821244	9,74535E-05
1,295096184	9,58714E-05
1,297371124	9,42772E-05
1,299646064	9,26725E-05
1,301921004	9,10591E-05
1,304195944	8,94387E-05
1,306470885	8,78131E-05
1,308745825	8,6184E-05
1,311020765	8,45531E-05
1,313295705	8,29229E-05
1,315570645	8,12941E-05
1,317845585	7,96689E-05
1,320120525	7,80496E-05
1,322395465	7,64379E-05
1,324670405	7,48359E-05
1,326945345	7,3245E-05
1,329220285	7,16672E-05
1,331495226	7,01042E-05
1,333770166	6,8558E-05
1,336045106	6,7029E-05
1,338320046	6,55193E-05
1,340594986	6,40304E-05
1,342869926	6,25638E-05
1,345144866	6,11208E-05
1,347419806	5,97026E-05
1,349694746	5,83105E-05
1,351969686	5,69456E-05
1,354244626	5,56082E-05
1,356519567	5,42986E-05
1,358794507	5,30176E-05
1,361069447	5,1766E-05
1,363344387	5,0544E-05
1,365619327	4,93506E-05
1,367894267	4,81863E-05
1,370169207	4,70513E-05
1,372444147	4,59455E-05
1,374719087	4,48686E-05
1,376994027	4,38201E-05
1,379268967	4,27993E-05
1,381543908	4,18054E-05
1,383818848	4,08375E-05
1,386093788	3,98944E-05
1,388368728	3,89751E-05
1,390643668	3,8078E-05
1,392918608	3,72019E-05
1,395193548	3,63454E-05
1,397468488	3,55069E-05
1,399743428	3,46848E-05
1,402018368	3,38774E-05
1,404293308	3,30829E-05
1,406568249	3,22995E-05
1,408843189	3,15257E-05
1,411118129	3,07593E-05
1,413393069	2,99984E-05
1,415668009	2,92413E-05
1,417942949	2,84862E-05
1,420217889	2,7732E-05
1,422492829	2,69753E-05
1,424767769	2,62147E-05
1,427042709	2,54486E-05
1,429317649	2,46754E-05
1,43159259	2,38935E-05
1,43386753	2,31013E-05
1,43614247	2,22975E-05
1,43841741	2,14808E-05
1,44069235	2,06502E-05
1,44296729	1,98042E-05
1,44524223	1,89419E-05
1,44751717	1,80625E-05
1,44979211	1,71648E-05
1,45206705	1,62486E-05
1,45434199	1,53134E-05
1,456616931	1,4359E-05
1,458891871	1,33853E-05
1,461166811	1,23923E-05
1,463441751	1,13802E-05
1,465716691	1,03491E-05
1,467991631	9,29965E-06
1,470266571	8,23269E-06
1,472541511	7,1491E-06
1,474816451	6,04901E-06
1,477091391	4,93337E-06
1,479366331	3,8034E-06
1,481641272	2,66028E-06
1,483916212	1,50533E-06
1,486191152	3,39938E-07
1,488466092	-8,34439E-07
1,490741032	-2,01632E-06
1,493015972	-3,20407E-06
1,495290912	-4,39602E-06
1,497565852	-5,59048E-06
1,499840792	-6,78508E-06
1,502115732	-7,97878E-06
1,504390672	-9,16984E-06
1,506665613	-1,03563E-05
1,508940553	-1,15364E-05
1,511215493	-1,27089E-05
1,513490433	-1,38722E-05
1,515765373	-1,50245E-05
1,518040313	-1,61641E-05
1,520315253	-1,72895E-05
1,522590193	-1,83993E-05
1,524865133	-1,94919E-05
1,527140073	-2,05661E-05
1,529415013	-2,16207E-05
1,531689954	-2,26544E-05
1,533964894	-2,36663E-05
1,536239834	-2,46554E-05
1,538514774	-2,56216E-05
1,540789714	-2,65631E-05
1,543064654	-2,74794E-05
1,545339594	-2,83697E-05
1,547614534	-2,92333E-05
1,549889474	-3,00702E-05
1,552164414	-3,088E-05
1,554439355	-3,16624E-05
1,556714295	-3,24173E-05
1,558989235	-3,31442E-05
1,561264175	-3,38436E-05
1,563539115	-3,45158E-05
1,565814055	-3,51608E-05
1,568088995	-3,5779E-05
1,570363935	-3,63705E-05
1,572638875	-3,69361E-05
1,574913815	-3,74761E-05
1,577188755	-3,7991E-05
1,579463696	-3,84814E-05
1,581738636	-3,89483E-05
1,584013576	-3,93928E-05
1,586288516	-3,98155E-05
1,588563456	-4,02172E-05
1,590838396	-4,05989E-05
1,593113336	-4,09615E-05
1,595388276	-4,13059E-05
1,597663216	-4,16333E-05
1,599938156	-4,19446E-05
1,602213096	-4,22418E-05
1,604488037	-4,25255E-05
1,606762977	-4,27969E-05
1,609037917	-4,30571E-05
1,611312857	-4,33077E-05
1,613587797	-4,35505E-05
1,615862737	-4,37863E-05
1,618137677	-4,40165E-05
1,620412617	-4,42425E-05
1,622687557	-4,44658E-05
1,624962497	-4,46876E-05
1,627237437	-4,49095E-05
1,629512378	-4,51323E-05
1,631787318	-4,53581E-05
1,634062258	-4,55883E-05
1,636337198	-4,58243E-05
1,638612138	-4,60674E-05
1,640887078	-4,63194E-05
1,643162018	-4,65815E-05
1,645436958	-4,68547E-05
1,647711898	-4,71404E-05
1,649986838	-4,74398E-05
1,652261778	-4,77536E-05
1,654536719	-4,80832E-05
1,656811659	-4,84302E-05
1,659086599	-4,87956E-05
1,661361539	-4,91801E-05
1,663636479	-4,95846E-05
1,665911419	-5,00097E-05
1,668186359	-5,04567E-05
1,670461299	-5,09258E-05
1,672736239	-5,14176E-05
1,675011179	-5,19324E-05
1,677286119	-5,24704E-05
1,67956106	-5,30317E-05
1,681836	-5,36169E-05
1,68411094	-5,42261E-05
1,68638588	-5,48589E-05
1,68866082	-5,55153E-05
1,69093576	-5,6195E-05
1,6932107	-5,68977E-05
1,69548564	-5,76228E-05
1,69776058	-5,83705E-05
1,70003552	-5,91398E-05
1,70231046	-5,99302E-05
1,704585401	-6,07408E-05
1,706860341	-6,15716E-05
1,709135281	-6,24215E-05
1,711410221	-6,329E-05
1,713685161	-6,41764E-05
1,715960101	-6,50797E-05
1,718235041	-6,59993E-05
1,720509981	-6,69343E-05
1,722784921	-6,7884E-05
1,725059861	-6,88479E-05
1,727334801	-6,98249E-05
1,729609742	-7,08144E-05
1,731884682	-7,18156E-05
1,734159622	-7,28285E-05
1,736434562	-7,38533E-05
1,738709502	-7,48888E-05
1,740984442	-7,59346E-05
1,743259382	-7,69902E-05
1,745534322	-7,80555E-05
1,747809262	-7,913E-05
1,750084202	-8,02135E-05
1,752359142	-8,13059E-05
1,754634083	-8,24069E-05
1,756909023	-8,3517E-05
1,759183963	-8,46362E-05
1,761458903	-8,57646E-05
1,763733843	-8,69024E-05
1,766008783	-8,80497E-05
1,768283723	-8,92073E-05
1,770558663	-9,03756E-05
1,772833603	-9,15545E-05
1,775108543	-9,27442E-05
1,777383483	-9,39452E-05
1,779658424	-9,51576E-05
1,781933364	-9,63814E-05
1,784208304	-9,76169E-05
1,786483244	-9,88643E-05
1,788758184	-0,000100125
1,791033124	-0,000101398
1,793308064	-0,000102683
1,795583004	-0,000103982
1,797857944	-0,000105293
1,800132884	-0,000106617
1,802407824	-0,000107953
1,804682765	-0,000109302
1,806957705	-0,000110663
1,809232645	-0,000112036
1,811507585	-0,000113421
1,813782525	-0,000114817
1,816057465	-0,000116223
1,818332405	-0,000117639
1,820607345	-0,000119064
1,822882285	-0,000120498
1,825157225	-0,000121939
1,827432165	-0,000123388
1,829707106	-0,000124842
1,831982046	-0,000126301
1,834256986	-0,000127764
1,836531926	-0,00012923
1,838806866	-0,000130698
1,841081806	-0,000132168
1,843356746	-0,000133638
1,845631686	-0,000135107
1,847906626	-0,000136574
1,850181566	-0,000138037
1,852456507	-0,000139496
1,854731447	-0,00014095
1,857006387	-0,000142397
1,859281327	-0,000143837
1,861556267	-0,000145268
1,863831207	-0,00014669
1,866106147	-0,000148103
1,868381087	-0,000149504
1,870656027	-0,000150894
1,872930967	-0,000152272
1,875205907	-0,000153636
1,877480848	-0,000154987
1,879755788	-0,000156323
1,882030728	-0,000157645
1,884305668	-0,000158952
1,886580608	-0,000160244
1,888855548	-0,000161521
1,891130488	-0,000162782
1,893405428	-0,000164028
1,895680368	-0,000165258
1,897955308	-0,000166472
1,900230248	-0,000167671
1,902505189	-0,000168855
1,904780129	-0,000170024
1,907055069	-0,000171178
1,909330009	-0,000172318
1,911604949	-0,000173445
1,913879889	-0,000174559
1,916154829	-0,00017566
1,918429769	-0,000176748
1,920704709	-0,000177824
1,922979649	-0,000178889
1,925254589	-0,000179943
1,92752953	-0,000180986
1,92980447	-0,00018202
1,93207941	-0,000183044
1,93435435	-0,00018406
1,93662929	-0,000185068
1,93890423	-0,000186069
1,94117917	-0,000187062
1,94345411	-0,000188049
1,94572905	-0,00018903
1,94800399	-0,000190004
1,95027893	-0,000190973
1,952553871	-0,000191936
1,954828811	-0,000192894
1,957103751	-0,000193848
1,959378691	-0,000194795
1,961653631	-0,000195739
1,963928571	-0,000196678
1,966203511	-0,000197612
1,968478451	-0,000198542
1,970753391	-0,000199467
1,973028331	-0,000200387
1,975303271	-0,000201302
1,977578212	-0,000202213
1,979853152	-0,000203117
1,982128092	-0,000204016
1,984403032	-0,000204909
1,986677972	-0,000205794
1,988952912	-0,000206672
1,991227852	-0,000207544
1,993502792	-0,000208409
1,995777732	-0,000209266
1,998052672	-0,000210115
2,000327612	-0,000210956
2,002602553	-0,000211788
2,004877493	-0,00021261
2,007152433	-0,000213423
2,009427373	-0,000214227
2,011702313	-0,000215021
2,013977253	-0,000215804
2,016252193	-0,000216578
2,018527133	-0,000217341
2,020802073	-0,000218093
2,023077013	-0,000218833
2,025351953	-0,000219563
2,027626894	-0,000220283
2,029901834	-0,000220992
2,032176774	-0,00022169
2,034451714	-0,000222378
2,036726654	-0,000223056
2,039001594	-0,000223724
2,041276534	-0,000224382
2,043551474	-0,000225032
2,045826414	-0,000225673
2,048101354	-0,000226307
2,050376294	-0,000226933
2,052651235	-0,000227552
2,054926175	-0,000228165
2,057201115	-0,000228772
2,059476055	-0,000229374
2,061750995	-0,000229972
2,064025935	-0,000230567
2,066300875	-0,000231161
2,068575815	-0,000231752
2,070850755	-0,000232344
2,073125695	-0,000232936
2,075400635	-0,00023353
2,077675576	-0,000234127
2,079950516	-0,000234728
2,082225456	-0,000235333
2,084500396	-0,000235944
2,086775336	-0,000236561
2,089050276	-0,000237185
2,091325216	-0,000237818
2,093600156	-0,00023846
2,095875096	-0,000239113
2,098150036	-0,000239778
2,100424976	-0,000240456
2,102699917	-0,000241147
2,104974857	-0,000241852
2,107249797	-0,000242573
2,109524737	-0,000243309
2,111799677	-0,000244061
2,114074617	-0,000244832
2,116349557	-0,00024562
2,118624497	-0,000246427
2,120899437	-0,000247254
2,123174377	-0,0002481
2,125449317	-0,000248968
2,127724258	-0,000249857
2,129999198	-0,000250767
2,132274138	-0,000251699
2,134549078	-0,000252653
2,136824018	-0,00025363
2,139098958	-0,000254629
2,141373898	-0,000255652
2,143648838	-0,000256698
2,145923778	-0,000257767
2,148198718	-0,000258859
2,150473659	-0,000259974
2,152748599	-0,000261112
2,155023539	-0,000262273
2,157298479	-0,000263456
2,159573419	-0,000264661
2,161848359	-0,000265889
2,164123299	-0,000267138
2,166398239	-0,000268408
2,168673179	-0,000269699
2,170948119	-0,000271011
2,173223059	-0,000272341
2,175498	-0,000273691
2,17777294	-0,000275059
2,18004788	-0,000276444
2,18232282	-0,000277845
2,18459776	-0,000279262
2,1868727	-0,000280693
2,18914764	-0,000282138
2,19142258	-0,000283595
2,19369752	-0,000285063
2,19597246	-0,000286542
2,1982474	-0,000288031
2,200522341	-0,000289527
2,202797281	-0,00029103
2,205072221	-0,000292538
2,207347161	-0,000294049
2,209622101	-0,000295564
2,211897041	-0,000297079
2,214171981	-0,000298594
2,216446921	-0,000300108
2,218721861	-0,000301618
2,220996801	-0,000303122
2,223271741	-0,000304622
2,225546682	-0,000306114
2,227821622	-0,000307597
2,230096562	-0,00030907
2,232371502	-0,000310532
2,234646442	-0,000311982
2,236921382	-0,000313417
2,239196322	-0,000314838
2,241471262	-0,000316242
2,243746202	-0,000317628
2,246021142	-0,000318996
2,248296082	-0,000320346
2,250571023	-0,000321675
2,252845963	-0,000322984
2,255120903	-0,000324272
2,257395843	-0,000325538
2,259670783	-0,000326782
2,261945723	-0,000328003
2,264220663	-0,000329202
2,266495603	-0,000330378
2,268770543	-0,000331532
2,271045483	-0,000332663
2,273320423	-0,000333771
2,275595364	-0,000334857
2,277870304	-0,00033592
2,280145244	-0,000336962
2,282420184	-0,000337983
2,284695124	-0,000338982
2,286970064	-0,000339962
2,289245004	-0,000340923
2,291519944	-0,000341866
2,293794884	-0,000342791
2,296069824	-0,0003437
2,298344764	-0,000344594
2,300619705	-0,000345473
2,302894645	-0,000346338
2,305169585	-0,00034719
2,307444525	-0,000348032
2,309719465	-0,000348863
2,311994405	-0,000349686
2,314269345	-0,000350501
2,316544285	-0,00035131
2,318819225	-0,000352114
2,321094165	-0,000352913
2,323369105	-0,000353709
2,325644046	-0,000354503
2,327918986	-0,000355296
2,330193926	-0,000356089
2,332468866	-0,000356884
2,334743806	-0,000357682
2,337018746	-0,000358483
2,339293686	-0,000359288
2,341568626	-0,0003601
2,343843566	-0,000360918
2,346118506	-0,000361743
2,348393446	-0,000362577
2,350668387	-0,00036342
2,352943327	-0,000364272
2,355218267	-0,000365135
2,357493207	-0,000366009
2,359768147	-0,000366896
2,362043087	-0,000367796
2,364318027	-0,000368709
2,366592967	-0,000369636
2,368867907	-0,000370578
2,371142847	-0,000371536
2,373417787	-0,000372509
2,375692728	-0,000373499
2,377967668	-0,000374506
2,380242608	-0,00037553
2,382517548	-0,000376572
2,384792488	-0,000377632
2,387067428	-0,00037871
2,389342368	-0,000379807
2,391617308	-0,000380923
2,393892248	-0,000382058
2,396167188	-0,000383213
2,398442128	-0,000384388
2,400717069	-0,000385583
2,402992009	-0,000386799
2,405266949	-0,000388035
2,407541889	-0,000389293
2,409816829	-0,000390571
2,412091769	-0,00039187
2,414366709	-0,00039319
2,416641649	-0,000394531
2,418916589	-0,000395894
2,421191529	-0,000397278
2,423466469	-0,000398683
2,42574141	-0,000400109
2,42801635	-0,000401557
2,43029129	-0,000403027
2,43256623	-0,000404517
2,43484117	-0,000406029
2,43711611	-0,000407561
2,43939105	-0,000409115
2,44166599	-0,000410689
2,44394093	-0,000412283
2,44621587	-0,000413897
2,448490811	-0,000415532
2,450765751	-0,000417186
2,453040691	-0,000418858
2,455315631	-0,00042055
2,457590571	-0,000422259
2,459865511	-0,000423985
2,462140451	-0,000425728
2,464415391	-0,000427488
2,466690331	-0,000429263
2,468965271	-0,000431052
2,471240211	-0,000432855
2,473515152	-0,00043467
2,475790092	-0,000436498
2,478065032	-0,000438336
2,480339972	-0,000440184
2,482614912	-0,000442041
2,484889852	-0,000443904
2,487164792	-0,000445774
2,489439732	-0,000447647
2,491714672	-0,000449524
2,493989612	-0,000451403
2,496264552	-0,000453282
2,498539493	-0,00045516
2,500814433	-0,000457036
2,503089373	-0,000458908
2,505364313	-0,000460774
2,507639253	-0,000462633
2,509914193	-0,000464483
2,512189133	-0,000466323
2,514464073	-0,00046815
2,516739013	-0,000469964
2,519013953	-0,000471762
2,521288893	-0,000473544
2,523563834	-0,000475309
2,525838774	-0,000477054
2,528113714	-0,000478778
2,530388654	-0,000480479
2,532663594	-0,000482157
2,534938534	-0,00048381
2,537213474	-0,000485437
2,539488414	-0,000487037
2,541763354	-0,000488608
2,544038294	-0,000490151
2,546313234	-0,000491663
2,548588175	-0,000493144
2,550863115	-0,000494595
2,553138055	-0,000496013
2,555412995	-0,0004974
2,557687935	-0,000498753
2,559962875	-0,000500074
2,562237815	-0,000501362
2,564512755	-0,000502615
2,566787695	-0,000503836
2,569062635	-0,000505025
2,571337575	-0,000506181
2,573612516	-0,000507305
2,575887456	-0,000508398
2,578162396	-0,000509461
2,580437336	-0,000510494
2,582712276	-0,000511498
2,584987216	-0,000512474
2,587262156	-0,000513422
2,589537096	-0,000514345
2,591812036	-0,000515242
2,594086976	-0,000516116
2,596361916	-0,000516968
2,598636857	-0,000517798
2,600911797	-0,00051861
2,603186737	-0,000519403
2,605461677	-0,000520178
2,607736617	-0,000520938
2,610011557	-0,000521684
2,612286497	-0,000522418
2,614561437	-0,000523142
2,616836377	-0,000523857
2,619111317	-0,000524563
2,621386257	-0,000525264
2,623661198	-0,00052596
2,625936138	-0,000526654
2,628211078	-0,000527345
2,630486018	-0,000528036
2,632760958	-0,000528728
2,635035898	-0,000529421
2,637310838	-0,000530119
2,639585778	-0,00053082
2,641860718	-0,000531527
2,644135658	-0,000532241
2,646410598	-0,000532961
2,648685539	-0,00053369
2,650960479	-0,000534427
2,653235419	-0,000535174
2,655510359	-0,000535931
2,657785299	-0,000536698
2,660060239	-0,000537476
2,662335179	-0,000538265
2,664610119	-0,000539064
2,666885059	-0,000539874
2,669159999	-0,000540695
2,671434939	-0,000541526
2,67370988	-0,000542368
2,67598482	-0,000543219
2,67825976	-0,00054408
2,6805347	-0,000544949
2,68280964	-0,000545827
2,68508458	-0,000546711
2,68735952	-0,000547602
2,68963446	-0,000548498
2,6919094	-0,000549398
2,69418434	-0,000550302
2,69645928	-0,000551208
2,698734221	-0,000552115
2,701009161	-0,000553023
2,703284101	-0,000553929
2,705559041	-0,000554834
2,707833981	-0,000555734
2,710108921	-0,00055663
2,712383861	-0,00055752
2,714658801	-0,000558402
2,716933741	-0,000559276
2,719208681	-0,000560141
2,721483622	-0,000560995
2,723758562	-0,000561837
2,726033502	-0,000562666
2,728308442	-0,000563481
2,730583382	-0,000564281
2,732858322	-0,000565066
2,735133262	-0,000565833
2,737408202	-0,000566584
2,739683142	-0,000567316
2,741958082	-0,00056803
2,744233022	-0,000568725
2,746507963	-0,000569401
2,748782903	-0,000570057
2,751057843	-0,000570693
2,753332783	-0,000571308
2,755607723	-0,000571904
2,757882663	-0,000572479
2,760157603	-0,000573034
2,762432543	-0,000573569
2,764707483	-0,000574084
2,766982423	-0,000574579
2,769257363	-0,000575055
2,771532304	-0,000575514
2,773807244	-0,000575954
2,776082184	-0,000576378
2,778357124	-0,000576785
2,780632064	-0,000577176
2,782907004	-0,000577552
2,785181944	-0,000577914
2,787456884	-0,000578263
2,789731824	-0,0005786
2,792006764	-0,000578924
2,794281704	-0,000579238
2,796556645	-0,000579542
2,798831585	-0,000579838
2,801106525	-0,000580126
2,803381465	-0,000580406
2,805656405	-0,000580681
2,807931345	-0,000580951
2,810206285	-0,000581216
2,812481225	-0,000581479
2,814756165	-0,000581738
2,817031105	-0,000581996
2,819306045	-0,000582253
2,821580986	-0,00058251
2,823855926	-0,000582768
2,826130866	-0,000583027
2,828405806	-0,000583288
2,830680746	-0,000583551
2,832955686	-0,000583817
2,835230626	-0,000584086
2,837505566	-0,000584359
2,839780506	-0,000584636
2,842055446	-0,000584916
2,844330386	-0,000585199
2,846605327	-0,000585487
2,848880267	-0,000585778
2,851155207	-0,000586072
2,853430147	-0,000586369
2,855705087	-0,00058667
2,857980027	-0,000586973
2,860254967	-0,000587279
2,862529907	-0,000587588
2,864804847	-0,000587898
2,867079787	-0,000588208
2,869354727	-0,00058852
2,871629668	-0,000588831
2,873904608	-0,000589141
2,876179548	-0,000589449
2,878454488	-0,000589756
2,880729428	-0,000590061
2,883004368	-0,000590362
2,885279308	-0,000590661
2,887554248	-0,000590955
2,889829188	-0,000591244
2,892104128	-0,000591528
2,894379068	-0,000591806
2,896654009	-0,000592078
2,898928949	-0,000592344
2,901203889	-0,000592604
2,903478829	-0,000592856
2,905753769	-0,000593101
2,908028709	-0,000593339
2,910303649	-0,00059357
2,912578589	-0,000593793
2,914853529	-0,000594008
2,917128469	-0,000594216
2,919403409	-0,000594416
2,92167835	-0,000594608
2,92395329	-0,000594792
2,92622823	-0,000594971
2,92850317	-0,000595143
2,93077811	-0,000595309
2,93305305	-0,000595469
2,93532799	-0,000595624
2,93760293	-0,000595775
2,93987787	-0,000595921
2,94215281	-0,000596064
2,94442775	-0,000596203
2,946702691	-0,000596339
2,948977631	-0,000596473
2,951252571	-0,000596606
2,953527511	-0,000596738
2,955802451	-0,000596869
2,958077391	-0,000597001
2,960352331	-0,000597133
2,962627271	-0,000597266
2,964902211	-0,000597402
2,967177151	-0,000597541
2,969452091	-0,000597683
2,971727032	-0,000597829
2,974001972	-0,000597977
2,976276912	-0,00059813
2,978551852	-0,000598286
2,980826792	-0,000598447
2,983101732	-0,000598613
2,985376672	-0,000598784
2,987651612	-0,00059896
2,989926552	-0,000599141
2,992201492	-0,000599327
2,994476432	-0,000599518
2,996751373	-0,000599714
2,999026313	-0,000599915
3,001301253	-0,000600121
3,003576193	-0,000600333
3,005851133	-0,000600549
3,008126073	-0,00060077
3,010401013	-0,000600995
3,012675953	-0,000601224
3,014950893	-0,000601456
3,017225833	-0,000601691
3,019500774	-0,000601929
3,021775714	-0,00060217
3,024050654	-0,000602413
3,026325594	-0,000602659
3,028600534	-0,000602905
3,030875474	-0,000603152
3,033150414	-0,0006034
3,035425354	-0,000603648
3,037700294	-0,000603896
3,039975234	-0,000604143
3,042250174	-0,00060439
3,044525115	-0,000604636
3,046800055	-0,00060488
3,049074995	-0,000605123
3,051349935	-0,000605362
3,053624875	-0,0006056
3,055899815	-0,000605836
3,058174755	-0,000606068
3,060449695	-0,000606298
3,062724635	-0,000606524
3,064999575	-0,000606747
3,067274515	-0,000606967
3,069549456	-0,000607183
3,071824396	-0,000607396
3,074099336	-0,000607607
3,076374276	-0,000607814
3,078649216	-0,000608017
3,080924156	-0,000608218
3,083199096	-0,000608416
3,085474036	-0,000608612
3,087748976	-0,000608806
3,090023916	-0,000608999
3,092298856	-0,000609192
3,094573797	-0,000609386
3,096848737	-0,00060958
3,099123677	-0,000609775
3,101398617	-0,000609971
3,103673557	-0,00061017
3,105948497	-0,000610372
3,108223437	-0,000610578
3,110498377	-0,00061079
3,112773317	-0,000611008
3,115048257	-0,000611233
3,117323197	-0,000611466
3,119598138	-0,000611709
3,121873078	-0,000611963
3,124148018	-0,000612228
3,126422958	-0,000612507
3,128697898	-0,0006128
3,130972838	-0,000613109
3,133247778	-0,000613435
3,135522718	-0,000613778
3,137797658	-0,000614141
3,140072598	-0,000614523
3,142347538	-0,000614927
3,144622479	-0,000615353
3,146897419	-0,000615803
3,149172359	-0,000616277
3,151447299	-0,000616776
3,153722239	-0,000617302
3,155997179	-0,000617855
3,158272119	-0,000618435
3,160547059	-0,000619044
3,162821999	-0,000619682
3,165096939	-0,000620349
3,167371879	-0,000621045
3,16964682	-0,000621772
3,17192176	-0,000622528
3,1741967	-0,000623315
3,17647164	-0,000624132
3,17874658	-0,000624979
3,18102152	-0,000625855
3,18329646	-0,000626761
3,1855714	-0,000627696
3,18784634	-0,000628659
3,19012128	-0,00062965
3,19239622	-0,000630668
3,194671161	-0,000631712
3,196946101	-0,000632781
3,199221041	-0,000633874
3,201495981	-0,00063499
3,203770921	-0,000636128
3,206045861	-0,000637287
3,208320801	-0,000638465
3,210595741	-0,000639662
3,212870681	-0,000640875
3,215145621	-0,000642104
3,217420561	-0,000643346
3,219695502	-0,000644601
3,221970442	-0,000645866
3,224245382	-0,000647142
3,226520322	-0,000648425
3,228795262	-0,000649715
3,231070202	-0,000651011
3,233345142	-0,000652311
3,235620082	-0,000653613
3,237895022	-0,000654917
3,240169962	-0,00065622
3,242444902	-0,000657523
3,244719843	-0,000658822
3,246994783	-0,000660118
3,249269723	-0,00066141
3,251544663	-0,000662695
3,253819603	-0,000663975
3,256094543	-0,000665247
3,258369483	-0,000666511
3,260644423	-0,000667766
3,262919363	-0,000669013
3,265194303	-0,00067025
3,267469243	-0,000671476
3,269744184	-0,000672692
3,272019124	-0,000673898
3,274294064	-0,000675093
3,276569004	-0,000676277
3,278843944	-0,000677449
3,281118884	-0,000678612
3,283393824	-0,000679764
3,285668764	-0,000680906
3,287943704	-0,000682037
3,290218644	-0,000683159
3,292493584	-0,000684271
3,294768525	-0,000685375
3,297043465	-0,000686471
3,299318405	-0,000687558
3,301593345	-0,000688639
3,303868285	-0,000689714
3,306143225	-0,000690783
3,308418165	-0,000691848
3,310693105	-0,000692909
3,312968045	-0,000693967
3,315242985	-0,000695021
3,317517926	-0,000696074
3,319792866	-0,000697126
3,322067806	-0,000698177
3,324342746	-0,000699229
3,326617686	-0,000700282
3,328892626	-0,000701338
3,331167566	-0,000702396
3,333442506	-0,000703458
3,335717446	-0,000704524
3,337992386	-0,000705594
3,340267326	-0,000706669
3,342542267	-0,000707749
3,344817207	-0,000708835
3,347092147	-0,000709927
3,349367087	-0,000711026
3,351642027	-0,000712133
3,353916967	-0,000713246
3,356191907	-0,000714366
3,358466847	-0,000715493
3,360741787	-0,000716627
3,363016727	-0,000717769
3,365291667	-0,000718918
3,367566608	-0,000720075
3,369841548	-0,000721239
3,372116488	-0,000722409
3,374391428	-0,000723586
3,376666368	-0,000724768
3,378941308	-0,000725956
3,381216248	-0,000727149
3,383491188	-0,000728348
3,385766128	-0,00072955
3,388041068	-0,000730757
3,390316008	-0,000731966
3,392590949	-0,000733179
3,394865889	-0,000734394
3,397140829	-0,000735611
3,399415769	-0,000736827
3,401690709	-0,000738044
3,403965649	-0,000739259
3,406240589	-0,000740472
3,408515529	-0,000741684
3,410790469	-0,000742892
3,413065409	-0,000744095
3,415340349	-0,000745294
3,41761529	-0,000746486
3,41989023	-0,000747672
3,42216517	-0,000748849
3,42444011	-0,000750018
3,42671505	-0,000751177
3,42898999	-0,000752326
3,43126493	-0,000753465
3,43353987	-0,000754591
3,43581481	-0,000755705
3,43808975	-0,000756805
3,44036469	-0,000757891
3,442639631	-0,000758962
3,444914571	-0,000760017
3,447189511	-0,000761056
3,449464451	-0,000762078
3,451739391	-0,000763083
3,454014331	-0,000764071
3,456289271	-0,00076504
3,458564211	-0,000765992
3,460839151	-0,000766924
3,463114091	-0,000767838
3,465389031	-0,000768732
3,467663972	-0,000769607
3,469938912	-0,000770463
3,472213852	-0,000771301
3,474488792	-0,000772121
3,476763732	-0,000772922
3,479038672	-0,000773706
3,481313612	-0,000774472
3,483588552	-0,000775221
3,485863492	-0,000775954
3,488138432	-0,000776671
3,490413372	-0,000777372
3,492688313	-0,00077806
3,494963253	-0,000778736
3,497238193	-0,000779398
3,499513133	-0,00078005
3,501788073	-0,000780691
3,504063013	-0,000781322
3,506337953	-0,000781946
3,508612893	-0,000782563
3,510887833	-0,000783174
3,513162773	-0,00078378
3,515437713	-0,000784383
3,517712654	-0,000784983
3,519987594	-0,000785582
3,522262534	-0,000786182
3,524537474	-0,000786784
3,526812414	-0,000787388
3,529087354	-0,000787996
3,531362294	-0,000788608
3,533637234	-0,000789226
3,535912174	-0,00078985
3,538187114	-0,000790484
3,540462054	-0,000791127
3,542736995	-0,000791781
3,545011935	-0,000792445
3,547286875	-0,000793122
3,549561815	-0,000793811
3,551836755	-0,000794513
3,554111695	-0,00079523
3,556386635	-0,000795962
3,558661575	-0,000796709
3,560936515	-0,000797472
3,563211455	-0,00079825
3,565486395	-0,000799045
3,567761336	-0,000799857
3,570036276	-0,000800685
3,572311216	-0,00080153
3,574586156	-0,000802391
3,576861096	-0,000803268
3,579136036	-0,000804163
3,581410976	-0,000805074
3,583685916	-0,000806002
3,585960856	-0,000806946
3,588235796	-0,000807905
3,590510736	-0,00080888
3,592785677	-0,000809869
3,595060617	-0,000810871
3,597335557	-0,000811886
3,599610497	-0,000812913
3,601885437	-0,000813951
3,604160377	-0,000815
3,606435317	-0,000816059
3,608710257	-0,000817126
3,610985197	-0,000818201
3,613260137	-0,000819282
3,615535078	-0,000820369
3,617810018	-0,000821461
3,620084958	-0,000822555
3,622359898	-0,000823652
3,624634838	-0,000824749
3,626909778	-0,000825847
3,629184718	-0,000826943
3,631459658	-0,000828037
3,633734598	-0,000829127
3,636009538	-0,000830212
3,638284478	-0,000831292
3,640559419	-0,000832364
3,642834359	-0,000833428
3,645109299	-0,000834482
3,647384239	-0,000835527
3,649659179	-0,00083656
3,651934119	-0,00083758
3,654209059	-0,000838588
3,656483999	-0,000839582
3,658758939	-0,000840561
3,661033879	-0,000841524
3,663308819	-0,000842471
3,66558376	-0,000843402
3,6678587	-0,000844316
3,67013364	-0,000845212
3,67240858	-0,000846091
3,67468352	-0,000846951
3,67695846	-0,000847793
3,6792334	-0,000848616
3,68150834	-0,000849421
3,68378328	-0,000850207
3,68605822	-0,000850975
3,68833316	-0,000851726
3,690608101	-0,000852458
3,692883041	-0,000853172
3,695157981	-0,000853869
3,697432921	-0,00085455
3,699707861	-0,000855214
3,701982801	-0,000855862
3,704257741	-0,000856496
3,706532681	-0,000857116
3,708807621	-0,000857721
3,711082561	-0,000858314
3,713357501	-0,000858894
3,715632442	-0,000859462
3,717907382	-0,000860019
3,720182322	-0,000860566
3,722457262	-0,000861103
3,724732202	-0,00086163
3,727007142	-0,00086215
3,729282082	-0,000862662
3,731557022	-0,000863166
3,733831962	-0,000863664
3,736106902	-0,000864156
3,738381842	-0,000864642
3,740656783	-0,000865122
3,742931723	-0,000865598
3,745206663	-0,000866069
3,747481603	-0,000866536
3,749756543	-0,000866999
3,752031483	-0,000867459
3,754306423	-0,000867915
3,756581363	-0,000868367
3,758856303	-0,000868816
3,761131243	-0,000869261
3,763406183	-0,000869703
3,765681124	-0,000870143
3,767956064	-0,00087058
3,770231004	-0,000871013
3,772505944	-0,000871443
3,774780884	-0,00087187
3,777055824	-0,000872292
3,779330764	-0,000872712
3,781605704	-0,000873129
3,783880644	-0,000873542
3,786155584	-0,000873951
3,788430524	-0,000874357
3,790705465	-0,000874759
3,792980405	-0,000875158
3,795255345	-0,000875553
3,797530285	-0,000875945
3,799805225	-0,000876334
3,802080165	-0,00087672
3,804355105	-0,000877103
3,806630045	-0,000877484
3,808904985	-0,000877863
3,811179925	-0,000878241
3,813454865	-0,000878617
3,815729806	-0,000878992
3,818004746	-0,000879366
3,820279686	-0,000879741
3,822554626	-0,000880115
3,824829566	-0,000880491
3,827104506	-0,000880867
3,829379446	-0,000881246
3,831654386	-0,000881626
3,833929326	-0,000882011
3,836204266	-0,000882398
3,838479206	-0,000882789
3,840754147	-0,000883185
3,843029087	-0,000883585
3,845304027	-0,00088399
3,847578967	-0,000884401
3,849853907	-0,000884817
3,852128847	-0,000885239
3,854403787	-0,000885668
3,856678727	-0,000886102
3,858953667	-0,000886542
3,861228607	-0,000886989
3,863503547	-0,000887441
3,865778488	-0,0008879
3,868053428	-0,000888365
3,870328368	-0,000888835
3,872603308	-0,000889311
3,874878248	-0,000889792
3,877153188	-0,000890278
3,879428128	-0,000890768
3,881703068	-0,000891263
3,883978008	-0,000891761
3,886252948	-0,000892262
3,888527888	-0,000892766
3,890802829	-0,000893271
3,893077769	-0,000893779
3,895352709	-0,000894287
3,897627649	-0,000894795
3,899902589	-0,000895303
3,902177529	-0,000895808
3,904452469	-0,000896312
3,906727409	-0,000896812
3,909002349	-0,000897309
3,911277289	-0,000897801
3,91355223	-0,000898288
3,91582717	-0,00089877
3,91810211	-0,000899247
3,92037705	-0,000899717
3,92265199	-0,00090018
3,92492693	-0,000900635
3,92720187	-0,000901082
3,92947681	-0,00090152
3,93175175	-0,000901949
3,93402669	-0,000902367
3,93630163	-0,000902776
3,938576571	-0,000903175
3,940851511	-0,000903563
3,943126451	-0,00090394
3,945401391	-0,000904305
3,947676331	-0,00090466
3,949951271	-0,000905003
3,952226211	-0,000905335
3,954501151	-0,000905656
3,956776091	-0,000905964
3,959051031	-0,000906261
3,961325971	-0,000906546
3,963600912	-0,000906819
3,965875852	-0,00090708
3,968150792	-0,00090733
3,970425732	-0,000907567
3,972700672	-0,000907794
3,974975612	-0,00090801
3,977250552	-0,000908216
3,979525492	-0,000908411
3,981800432	-0,000908597
3,984075372	-0,000908772
3,986350312	-0,000908938
3,988625253	-0,000909095
3,990900193	-0,000909242
3,993175133	-0,000909381
3,995450073	-0,000909512
3,997725013	-0,000909634
3,999999953	-0,000909749
4,002274893	-0,000909857
4,004549833	-0,000909957
4,006824773	-0,000910052
4,009099713	-0,000910141
4,011374653	-0,000910224
4,013649594	-0,000910303
4,015924534	-0,000910377
4,018199474	-0,000910446
4,020474414	-0,000910512
4,022749354	-0,000910574
4,025024294	-0,000910634
4,027299234	-0,000910692
4,029574174	-0,000910748
4,031849114	-0,000910803
4,034124054	-0,000910857
4,036398994	-0,000910911
4,038673935	-0,000910966
4,040948875	-0,000911021
4,043223815	-0,000911078
4,045498755	-0,000911137
4,047773695	-0,000911199
4,050048635	-0,000911263
4,052323575	-0,000911331
4,054598515	-0,000911403
4,056873455	-0,000911479
4,059148395	-0,00091156
4,061423335	-0,000911646
4,063698276	-0,000911738
4,065973216	-0,000911836
4,068248156	-0,000911942
4,070523096	-0,000912054
4,072798036	-0,000912173
4,075072976	-0,000912301
4,077347916	-0,000912436
4,079622856	-0,00091258
4,081897796	-0,000912734
4,084172736	-0,000912897
4,086447676	-0,000913069
4,088722617	-0,000913252
4,090997557	-0,000913446
4,093272497	-0,000913649
4,095547437	-0,000913864
4,097822377	-0,00091409
4,100097317	-0,000914328
4,102372257	-0,000914577
4,104647197	-0,00091484
4,106922137	-0,000915115
4,109197077	-0,000915403
4,111472017	-0,000915705
4,113746958	-0,00091602
4,116021898	-0,000916349
4,118296838	-0,000916691
4,120571778	-0,000917048
4,122846718	-0,000917421
4,125121658	-0,000917808
4,127396598	-0,000918211
4,129671538	-0,00091863
4,131946478	-0,000919064
4,134221418	-0,000919514
4,136496358	-0,000919981
4,138771299	-0,000920466
4,141046239	-0,000920968
4,143321179	-0,000921487
4,145596119	-0,000922025
4,147871059	-0,00092258
4,150145999	-0,000923155
4,152420939	-0,000923748
4,154695879	-0,00092436
4,156970819	-0,000924991
4,159245759	-0,000925641
4,161520699	-0,000926311
4,16379564	-0,000927
4,16607058	-0,000927708
4,16834552	-0,000928436
4,17062046	-0,000929183
4,1728954	-0,00092995
4,17517034	-0,000930737
4,17744528	-0,000931543
4,17972022	-0,000932368
4,18199516	-0,000933213
4,1842701	-0,000934078
4,18654504	-0,000934962
4,188819981	-0,000935864
4,191094921	-0,000936785
4,193369861	-0,000937724
4,195644801	-0,00093868
4,197919741	-0,000939654
4,200194681	-0,000940645
4,202469621	-0,000941653
4,204744561	-0,000942677
4,207019501	-0,000943717
4,209294441	-0,000944772
4,211569382	-0,000945842
4,213844322	-0,000946926
4,216119262	-0,000948025
4,218394202	-0,000949136
4,220669142	-0,000950261
4,222944082	-0,000951398
4,225219022	-0,000952548
4,227493962	-0,000953709
4,229768902	-0,000954881
4,232043842	-0,000956064
4,234318782	-0,000957258
4,236593723	-0,000958461
4,238868663	-0,000959673
4,241143603	-0,000960895
4,243418543	-0,000962125
4,245693483	-0,000963362
4,247968423	-0,000964608
4,250243363	-0,000965861
4,252518303	-0,000967121
4,254793243	-0,000968389
4,257068183	-0,000969663
4,259343123	-0,000970943
4,261618064	-0,000972229
4,263893004	-0,000973522
4,266167944	-0,000974821
4,268442884	-0,000976125
4,270717824	-0,000977435
4,272992764	-0,00097875
4,275267704	-0,00098007
4,277542644	-0,000981395
4,279817584	-0,000982723
4,282092524	-0,000984056
4,284367464	-0,0009853939999999999
4,286642405	-0,0009867369999999999
4,288917345	-0,000988085
4,291192285	-0,000989437
4,293467225	-0,000990793
4,295742165	-0,000992154
4,298017105	-0,000993519
4,300292045	-0,000994888
4,302566985	-0,000996261
4,304841925	-0,000997638
4,307116865	-0,000999018
4,309391805	-0,001000402
4,311666746	-0,001001791
4,313941686	-0,001003183
4,316216626	-0,001004579
4,318491566	-0,001005979
4,320766506	-0,001007381
4,323041446	-0,001008787
4,325316386	-0,001010196
4,327591326	-0,001011608
4,329866266	-0,001013023
4,332141206	-0,00101444
4,334416146	-0,001015859
4,336691087	-0,00101728
4,338966027	-0,001018702
4,341240967	-0,001020127
4,343515907	-0,001021553
4,345790847	-0,001022979
4,348065787	-0,001024405
4,350340727	-0,001025829
4,352615667	-0,001027252
4,354890607	-0,001028673
4,357165547	-0,001030092
4,359440487	-0,001031508
4,361715428	-0,00103292
4,363990368	-0,001034327
4,366265308	-0,001035728
4,368540248	-0,001037122
4,370815188	-0,00103851
4,373090128	-0,001039889
4,375365068	-0,001041258
4,377640008	-0,001042617
4,379914948	-0,001043965
4,382189888	-0,001045301
4,384464828	-0,001046622
4,386739769	-0,001047929
4,389014709	-0,00104922
4,391289649	-0,001050493
4,393564589	-0,001051748
4,395839529	-0,001052984
4,398114469	-0,001054198
4,400389409	-0,001055389
4,402664349	-0,001056557
4,404939289	-0,0010577
4,407214229	-0,001058816
4,409489169	-0,001059904
4,41176411	-0,001060964
4,41403905	-0,001061992
4,41631399	-0,001062988
4,41858893	-0,001063952
4,42086387	-0,00106488
4,42313881	-0,001065773
4,42541375	-0,001066629
4,42768869	-0,001067447
4,42996363	-0,001068227
4,43223857	-0,001068966
4,43451351	-0,001069665
4,436788451	-0,001070321
4,439063391	-0,001070933
4,441338331	-0,001071502
4,443613271	-0,001072027
4,445888211	-0,001072506
4,448163151	-0,001072938
4,450438091	-0,001073324
4,452713031	-0,001073663
4,454987971	-0,001073954
4,457262911	-0,001074197
4,459537851	-0,001074391
4,461812792	-0,001074537
4,464087732	-0,001074634
4,466362672	-0,001074682
4,468637612	-0,001074681
4,470912552	-0,001074632
4,473187492	-0,001074536
4,475462432	-0,001074391
4,477737372	-0,0010742
4,480012312	-0,001073963
4,482287252	-0,00107368
4,484562192	-0,001073352
4,486837133	-0,00107298
4,489112073	-0,001072566
4,491387013	-0,001072109
4,493661953	-0,001071612
4,495936893	-0,001071076
4,498211833	-0,001070502
4,500486773	-0,001069893
4,502761713	-0,00106925
4,505036653	-0,001068574
4,507311593	-0,001067868
4,509586534	-0,001067133
4,511861474	-0,001066372
4,514136414	-0,001065587
4,516411354	-0,001064781
4,518686294	-0,001063955
4,520961234	-0,001063112
4,523236174	-0,001062254
4,525511114	-0,001061385
4,527786054	-0,001060507
4,530060994	-0,001059623
4,532335934	-0,001058735
4,534610875	-0,001057846
4,536885815	-0,00105696
4,539160755	-0,001056078
4,541435695	-0,001055204
4,543710635	-0,001054341
4,545985575	-0,001053492
4,548260515	-0,001052659
4,550535455	-0,001051846
4,552810395	-0,001051055
4,555085335	-0,00105029
4,557360275	-0,001049552
4,559635216	-0,001048845
4,561910156	-0,001048171
4,564185096	-0,001047533
4,566460036	-0,001046933
4,568734976	-0,001046374
4,571009916	-0,001045858
4,573284856	-0,001045387
4,575559796	-0,001044962
4,577834736	-0,001044586
4,580109676	-0,001044261
4,582384616	-0,001043988
4,584659557	-0,001043769
4,586934497	-0,001043605
4,589209437	-0,001043496
4,591484377	-0,001043446
4,593759317	-0,001043455
4,596034257	-0,001043522
4,598309197	-0,001043649
4,600584137	-0,001043836
4,602859077	-0,001044082
4,605134017	-0,001044388
4,607408957	-0,001044756
4,609683898	-0,001045182
4,611958838	-0,001045668
4,614233778	-0,001046213
4,616508718	-0,001046815
4,618783658	-0,001047473
4,621058598	-0,001048188
4,623333538	-0,001048957
4,625608478	-0,001049779
4,627883418	-0,001050652
4,630158358	-0,001051575
4,632433298	-0,001052547
4,634708239	-0,001053565
4,636983179	-0,001054627
4,639258119	-0,001055732
4,641533059	-0,001056876
4,643807999	-0,001058059
4,646082939	-0,001059277
4,648357879	-0,001060529
4,650632819	-0,001061812
4,652907759	-0,001063123
4,655182699	-0,00106446
4,657457639	-0,001065821
4,65973258	-0,001067203
4,66200752	-0,001068603
4,66428246	-0,001070021
4,6665574	-0,001071452
4,66883234	-0,001072895
4,67110728	-0,001074347
4,67338222	-0,001075807
4,67565716	-0,00107727
4,6779321	-0,001078737
4,68020704	-0,001080203
4,68248198	-0,001081667
4,684756921	-0,001083129
4,687031861	-0,001084585
4,689306801	-0,001086033
4,691581741	-0,001087473
4,693856681	-0,001088902
4,696131621	-0,00109032
4,698406561	-0,001091726
4,700681501	-0,001093116
4,702956441	-0,001094492
4,705231381	-0,001095851
4,707506321	-0,001097192
4,709781262	-0,001098515
4,712056202	-0,001099819
4,714331142	-0,001101104
4,716606082	-0,001102369
4,718881022	-0,001103614
4,721155962	-0,001104838
4,723430902	-0,001106043
4,725705842	-0,001107226
4,727980782	-0,00110839
4,730255722	-0,001109534
4,732530662	-0,001110659
4,734805603	-0,001111764
4,737080543	-0,00111285
4,739355483	-0,001113918
4,741630423	-0,001114968
4,743905363	-0,001116002
4,746180303	-0,001117019
[truncated: 8,991 more rows]
[truncated: 1 more columns]
