# Supplementary material for: Dimerization of ADAR1 modulates site-specificity of RNA editing
Source: Nat Commun. 2024 Nov 21;15:10051. doi: 10.1038/s41467-024-53777-2 (PMC11582362; doi:10.1038/s41467-024-53777-2)
Supplement: Supplementary file 4 — Source data [file 41467_2024_53777_MOESM4_ESM.zip › Source-Data/FigureS8/SupplFig-S8A/SEC-MALLS-Interface-mutant-ADAR1-dsRBD3.txt]

time (min)	UV absorbance
0,20285	0,013893862
0,205124941	0,013674102
0,207399882	0,013456809
0,209674823	0,013242048
0,211949763	0,013029878
0,214224704	0,012820348
0,216499645	0,0126135
0,218774586	0,012409369
0,221049527	0,012207984
0,223324468	0,012009368
0,225599408	0,011813538
0,227874349	0,011620506
0,23014929	0,011430278
0,232424231	0,011242856
0,234699172	0,011058239
0,236974113	0,010876421
0,239249054	0,010697391
0,241523994	0,010521137
0,243798935	0,010347643
0,246073876	0,010176892
0,248348817	0,010008862
0,250623758	0,009843531
0,252898699	0,009680874
0,255173639	0,009520864
0,25744858	0,009363474
0,259723521	0,009208675
0,261998462	0,009056436
0,264273403	0,008906727
0,266548344	0,008759515
0,268823284	0,008614767
0,271098225	0,008472451
0,273373166	0,008332533
0,275648107	0,008194979
0,277923048	0,008059754
0,280197989	0,007926825
0,28247293	0,007796157
0,28474787	0,007667715
0,287022811	0,007541465
0,289297752	0,007417372
0,291572693	0,007295402
0,293847634	0,007175522
0,296122575	0,007057697
0,298397515	0,006941894
0,300672456	0,006828079
0,302947397	0,00671622
0,305222338	0,006606284
0,307497279	0,006498239
0,30977222	0,006392052
0,312047161	0,006287693
0,314322101	0,006185131
0,316597042	0,006084334
0,318871983	0,005985273
0,321146924	0,005887918
0,323421865	0,005792241
0,325696806	0,005698211
0,327971746	0,005605801
0,330246687	0,005514984
0,332521628	0,005425731
0,334796569	0,005338017
0,33707151	0,005251814
0,339346451	0,005167096
0,341621392	0,005083839
0,343896332	0,005002017
0,346171273	0,004921606
0,348446214	0,004842581
0,350721155	0,004764919
0,352996096	0,004688597
0,355271037	0,004613591
0,357545977	0,004539878
0,359820918	0,004467438
0,362095859	0,004396248
0,3643708	0,004326286
0,366645741	0,004257533
0,368920682	0,004189966
0,371195622	0,004123565
0,373470563	0,004058312
0,375745504	0,003994185
0,378020445	0,003931165
0,380295386	0,003869234
0,382570327	0,003808373
0,384845268	0,003748563
0,387120208	0,003689785
0,389395149	0,003632023
0,39167009	0,003575258
0,393945031	0,003519473
0,396219972	0,003464651
0,398494913	0,003410775
0,400769853	0,003357829
0,403044794	0,003305796
0,405319735	0,003254661
0,407594676	0,003204407
0,409869617	0,00315502
0,412144558	0,003106484
0,414419499	0,003058784
0,416694439	0,003011906
0,41896938	0,002965835
0,421244321	0,002920558
0,423519262	0,002876059
0,425794203	0,002832326
0,428069144	0,002789346
0,430344084	0,002747105
0,432619025	0,002705591
0,434893966	0,00266479
0,437168907	0,002624691
0,439443848	0,002585281
0,441718789	0,002546549
0,44399373	0,002508483
0,44626867	0,002471072
0,448543611	0,002434303
0,450818552	0,002398168
0,453093493	0,002362653
0,455368434	0,00232775
0,457643375	0,002293448
0,459918315	0,002259736
0,462193256	0,002226605
0,464468197	0,002194044
0,466743138	0,002162045
0,469018079	0,002130597
0,47129302	0,002099692
0,473567961	0,00206932
0,475842901	0,002039472
0,478117842	0,00201014
0,480392783	0,001981314
0,482667724	0,001952986
0,484942665	0,001925148
0,487217606	0,001897792
0,489492546	0,001870908
0,491767487	0,00184449
0,494042428	0,001818528
0,496317369	0,001793016
0,49859231	0,001767945
0,500867251	0,001743307
0,503142191	0,001719096
0,505417132	0,001695302
0,507692073	0,00167192
0,509967014	0,001648941
0,512241955	0,001626359
0,514516896	0,001604165
0,516791837	0,001582353
0,519066777	0,001560916
0,521341718	0,001539846
0,523616659	0,001519138
0,5258916	0,001498783
0,528166541	0,001478775
0,530441482	0,001459107
0,532716422	0,001439773
0,534991363	0,001420766
0,537266304	0,00140208
0,539541245	0,001383709
0,541816186	0,001365645
0,544091127	0,001347883
0,546366068	0,001330416
0,548641008	0,001313239
0,550915949	0,001296346
0,55319089	0,001279731
0,555465831	0,001263389
0,557740772	0,001247313
0,560015713	0,001231498
0,562290653	0,001215939
0,564565594	0,001200631
0,566840535	0,001185569
0,569115476	0,001170747
0,571390417	0,001156162
0,573665358	0,001141808
0,575940299	0,00112768
0,578215239	0,001113775
0,58049018	0,001100087
0,582765121	0,001086613
0,585040062	0,001073349
0,587315003	0,001060291
0,589589944	0,001047434
0,591864884	0,001034776
0,594139825	0,001022312
0,596414766	0,00101004
0,598689707	0,000997955
0,600964648	0,0009860540000000001
0,603239589	0,000974334
0,605514529	0,000962792
0,60778947	0,000951425
0,610064411	0,00094023
0,612339352	0,000929203
0,614614293	0,000918343
0,616889234	0,000907645
0,619164175	0,000897108
0,621439115	0,000886728
0,623714056	0,000876503
0,625988997	0,000866431
0,628263938	0,000856507
0,630538879	0,000846731
0,63281382	0,000837098
0,63508876	0,000827607
0,637363701	0,000818255
0,639638642	0,00080904
0,641913583	0,000799958
0,644188524	0,000791008
0,646463465	0,000782187
0,648738406	0,000773492
0,651013346	0,00076492
0,653288287	0,00075647
0,655563228	0,000748139
0,657838169	0,000739924
0,66011311	0,000731823
0,662388051	0,000723834
0,664662991	0,000715954
0,666937932	0,000708182
0,669212873	0,000700513
0,671487814	0,000692948
0,673762755	0,000685482
0,676037696	0,000678115
0,678312637	0,000670844
0,680587577	0,000663666
0,682862518	0,000656581
0,685137459	0,000649587
0,6874124	0,00064268
0,689687341	0,00063586
0,691962282	0,000629125
0,694237222	0,000622474
0,696512163	0,000615904
0,698787104	0,000609415
0,701062045	0,000603006
0,703336986	0,000596673
0,705611927	0,000590418
0,707886867	0,000584238
0,710161808	0,000578133
0,712436749	0,000572101
0,71471169	0,000566142
0,716986631	0,000560255
0,719261572	0,00055444
0,721536513	0,000548694
0,723811453	0,000543019
0,726086394	0,000537413
0,728361335	0,000531877
0,730636276	0,000526408
0,732911217	0,000521008
0,735186158	0,000515676
0,737461098	0,000510411
0,739736039	0,000505213
0,74201098	0,000500083
0,744285921	0,000495019
0,746560862	0,000490021
0,748835803	0,00048509
0,751110744	0,000480224
0,753385684	0,000475425
0,755660625	0,000470691
0,757935566	0,000466022
0,760210507	0,000461417
0,762485448	0,000456878
0,764760389	0,000452403
0,767035329	0,000447992
0,76931027	0,000443644
0,771585211	0,000439359
0,773860152	0,000435137
0,776135093	0,000430977
0,778410034	0,000426879
0,780684975	0,000422842
0,782959915	0,000418865
0,785234856	0,000414947
0,787509797	0,000411089
0,789784738	0,000407289
0,792059679	0,000403547
0,79433462	0,000399861
0,79660956	0,000396232
0,798884501	0,000392657
0,801159442	0,000389137
0,803434383	0,00038567
0,805709324	0,000382256
0,807984265	0,000378893
0,810259205	0,00037558
0,812534146	0,000372318
0,814809087	0,000369105
0,817084028	0,000365939
0,819358969	0,000362821
0,82163391	0,000359748
0,823908851	0,000356721
0,826183791	0,000353739
0,828458732	0,0003508
0,830733673	0,000347904
0,833008614	0,00034505
0,835283555	0,000342237
0,837558496	0,000339465
0,839833436	0,000336733
0,842108377	0,00033404
0,844383318	0,000331385
0,846658259	0,000328768
0,8489332	0,000326188
0,851208141	0,000323645
0,853483082	0,000321138
0,855758022	0,000318667
0,858032963	0,00031623
0,860307904	0,000313828
0,862582845	0,000311459
0,864857786	0,000309124
0,867132727	0,000306821
0,869407667	0,00030455
0,871682608	0,000302311
0,873957549	0,000300103
0,87623249	0,000297925
0,878507431	0,000295777
0,880782372	0,000293657
0,883057313	0,000291566
0,885332253	0,000289503
0,887607194	0,000287466
0,889882135	0,000285456
0,892157076	0,000283471
0,894432017	0,00028151
0,896706958	0,000279572
0,898981898	0,000277657
0,901256839	0,000275763
0,90353178	0,00027389
0,905806721	0,000272037
0,908081662	0,000270201
0,910356603	0,000268383
0,912631544	0,000266582
0,914906484	0,000264795
0,917181425	0,000263022
0,919456366	0,000261262
0,921731307	0,000259513
0,924006248	0,000257775
0,926281189	0,000256046
0,928556129	0,000254325
0,93083107	0,000252612
0,933106011	0,000250904
0,935380952	0,000249201
0,937655893	0,000247502
0,939930834	0,000245806
0,942205774	0,000244112
0,944480715	0,000242419
0,946755656	0,000240726
0,949030597	0,000239033
0,951305538	0,000237339
0,953580479	0,000235643
0,95585542	0,000233944
0,95813036	0,000232243
0,960405301	0,000230538
0,962680242	0,000228829
0,964955183	0,000227116
0,967230124	0,000225399
0,969505065	0,000223677
0,971780005	0,000221951
0,974054946	0,00022022
0,976329887	0,000218484
0,978604828	0,000216742
0,980879769	0,000214997
0,98315471	0,000213246
0,985429651	0,00021149
0,987704591	0,00020973
0,989979532	0,000207965
0,992254473	0,000206196
0,994529414	0,000204423
0,996804355	0,000202646
0,999079296	0,000200865
1,001354236	0,00019908
1,003629177	0,000197291
1,005904118	0,000195499
1,008179059	0,000193703
1,010454	0,000191904
1,012728941	0,000190101
1,015003882	0,000188295
1,017278822	0,000186486
1,019553763	0,000184673
1,021828704	0,000182857
1,024103645	0,000181037
1,026378586	0,000179213
1,028653527	0,000177386
1,030928467	0,000175554
1,033203408	0,000173718
1,035478349	0,000171878
1,03775329	0,000170033
1,040028231	0,000168184
1,042303172	0,000166329
1,044578112	0,000164469
1,046853053	0,000162603
1,049127994	0,000160731
1,051402935	0,000158854
1,053677876	0,000156971
1,055952817	0,000155081
1,058227758	0,000153185
1,060502698	0,000151283
1,062777639	0,000149375
1,06505258	0,00014746
1,067327521	0,000145539
1,069602462	0,000143612
1,071877403	0,00014168
1,074152343	0,000139742
1,076427284	0,000137799
1,078702225	0,000135851
1,080977166	0,000133899
1,083252107	0,000131944
1,085527048	0,000129985
1,087801989	0,000128024
1,090076929	0,000126062
1,09235187	0,0001241
1,094626811	0,000122138
1,096901752	0,000120177
1,099176693	0,000118219
1,101451634	0,000116264
1,103726574	0,000114314
1,106001515	0,00011237
1,108276456	0,000110434
1,110551397	0,000108506
1,112826338	0,000106588
1,115101279	0,000104682
1,11737622	0,000102788
1,11965116	0,000100909
1,121926101	9,90456E-05
1,124201042	9,71994E-05
1,126475983	9,53719E-05
1,128750924	9,35645E-05
1,131025865	9,19963E-05
1,133300805	9,04474E-05
1,135575746	8,89197E-05
1,137850687	8,74142E-05
1,140125628	8,59321E-05
1,142400569	8,44749E-05
1,14467551	8,30434E-05
1,14695045	8,16391E-05
1,149225391	8,0263E-05
1,151500332	7,89162E-05
1,153775273	7,75997E-05
1,156050214	7,63144E-05
1,158325155	7,50613E-05
1,160600096	7,38406E-05
1,162875036	7,2653E-05
1,165149977	7,14991E-05
1,167424918	7,03785E-05
1,169699859	6,92918E-05
1,1719748	6,82395E-05
1,174249741	6,72219E-05
1,176524681	6,62388E-05
1,178799622	6,52905E-05
1,181074563	6,43763E-05
1,183349504	6,34957E-05
1,185624445	6,26484E-05
1,187899386	6,18341E-05
1,190174327	6,10522E-05
1,192449267	6,03023E-05
1,194724208	5,95837E-05
1,196999149	5,88956E-05
1,19927409	5,82373E-05
1,201549031	5,76079E-05
1,203823972	5,7007E-05
1,206098912	5,64336E-05
1,208373853	5,58861E-05
1,210648794	5,53636E-05
1,212923735	5,48651E-05
1,215198676	5,43896E-05
1,217473617	5,39362E-05
1,219748558	5,35039E-05
1,222023498	5,30915E-05
1,224298439	5,26978E-05
1,22657338	5,23213E-05
1,228848321	5,19614E-05
1,231123262	5,16169E-05
1,233398203	5,12869E-05
1,235673143	5,09704E-05
1,237948084	5,06669E-05
1,240223025	5,03754E-05
1,242497966	5,00949E-05
1,244772907	4,98244E-05
1,247047848	4,95624E-05
1,249322788	4,93079E-05
1,251597729	4,90602E-05
1,25387267	4,88183E-05
1,256147611	4,85814E-05
1,258422552	4,83486E-05
1,260697493	4,8119E-05
1,262972434	4,78917E-05
1,265247374	4,76659E-05
1,267522315	4,74408E-05
1,269797256	4,72156E-05
1,272072197	4,69895E-05
1,274347138	4,67619E-05
1,276622079	4,65313E-05
1,278897019	4,62972E-05
1,28117196	4,60587E-05
1,283446901	4,58149E-05
1,285721842	4,55649E-05
1,287996783	4,5307E-05
1,290271724	4,50413E-05
1,292546665	4,4767E-05
1,294821605	4,44832E-05
1,297096546	4,41892E-05
1,299371487	4,38841E-05
1,301646428	4,35667E-05
1,303921369	4,32364E-05
1,30619631	4,28923E-05
1,30847125	4,25339E-05
1,310746191	4,21602E-05
1,313021132	4,17697E-05
1,315296073	4,13619E-05
1,317571014	4,09359E-05
1,319845955	4,04911E-05
1,322120896	4,00268E-05
1,324395836	3,95421E-05
1,326670777	3,90363E-05
1,328945718	3,85096E-05
1,331220659	3,79596E-05
1,3334956	3,73865E-05
1,335770541	3,67896E-05
1,338045481	3,61685E-05
1,340320422	3,55227E-05
1,342595363	3,48519E-05
1,344870304	3,41557E-05
1,347145245	3,34337E-05
1,349420186	3,26857E-05
1,351695127	3,19115E-05
1,353970067	3,11106E-05
1,356245008	3,02831E-05
1,358519949	2,94294E-05
1,36079489	2,85495E-05
1,363069831	2,76437E-05
1,365344772	2,67128E-05
1,367619712	2,57565E-05
1,369894653	2,47755E-05
1,372169594	2,37703E-05
1,374444535	2,27407E-05
1,376719476	2,16877E-05
1,378994417	2,06123E-05
1,381269357	1,95156E-05
1,383544298	1,83985E-05
1,385819239	1,72622E-05
1,38809418	1,61078E-05
1,390369121	1,49362E-05
1,392644062	1,37489E-05
1,394919003	1,25469E-05
1,397193943	1,13312E-05
1,399468884	1,01033E-05
1,401743825	8,86444E-06
1,404018766	7,61556E-06
1,406293707	6,35817E-06
1,408568648	5,0935E-06
1,410843588	3,8228E-06
1,413118529	2,54726E-06
1,41539347	1,26798E-06
1,417668411	-1,39459E-08
1,419943352	-1,29685E-06
1,422218293	-2,58063E-06
1,424493234	-3,86452E-06
1,426768174	-5,14766E-06
1,429043115	-6,4294E-06
1,431318056	-7,70917E-06
1,433592997	-8,98666E-06
1,435867938	-1,02615E-05
1,438142879	-1,15333E-05
1,440417819	-1,2802E-05
1,44269276	-1,40675E-05
1,444967701	-1,53297E-05
1,447242642	-1,65889E-05
1,449517583	-1,7845E-05
1,451792524	-1,90986E-05
1,454067465	-2,035E-05
1,456342405	-2,15993E-05
1,458617346	-2,28476E-05
1,460892287	-2,40969E-05
1,463167228	-2,53469E-05
1,465442169	-2,65984E-05
1,46771711	-2,78521E-05
1,46999205	-2,91087E-05
1,472266991	-3,03691E-05
1,474541932	-3,16343E-05
1,476816873	-3,29053E-05
1,479091814	-3,41837E-05
1,481366755	-3,54695E-05
1,483641695	-3,67635E-05
1,485916636	-3,80663E-05
1,488191577	-3,93787E-05
1,490466518	-4,07013E-05
1,492741459	-4,20348E-05
1,4950164	-4,33797E-05
1,497291341	-4,47358E-05
1,499566281	-4,61036E-05
1,501841222	-4,74837E-05
1,504116163	-4,88765E-05
1,506391104	-5,0283E-05
1,508666045	-5,17028E-05
1,510940986	-5,31355E-05
1,513215926	-5,45813E-05
1,515490867	-5,60396E-05
1,517765808	-5,75101E-05
1,520040749	-5,89923E-05
1,52231569	-6,04856E-05
1,524590631	-6,1989E-05
1,526865572	-6,35016E-05
1,529140512	-6,50244E-05
1,531415453	-6,65559E-05
1,533690394	-6,80954E-05
1,535965335	-6,9642E-05
1,538240276	-7,1195E-05
1,540515217	-7,27528E-05
1,542790157	-7,43143E-05
1,545065098	-7,58784E-05
1,547340039	-7,7444E-05
1,54961498	-7,90101E-05
1,551889921	-8,05755E-05
1,554164862	-8,21391E-05
1,556439803	-8,36998E-05
1,558714743	-8,52566E-05
1,560989684	-8,68086E-05
1,563264625	-8,83548E-05
1,565539566	-8,98944E-05
1,567814507	-9,14258E-05
1,570089448	-9,29496E-05
1,572364388	-9,44644E-05
1,574639329	-9,59697E-05
1,57691427	-9,74649E-05
1,579189211	-9,89494E-05
1,581464152	-0,000100423
1,583739093	-0,000101885
1,586014033	-0,000103335
1,588288974	-0,000104775
1,590563915	-0,000106203
1,592838856	-0,00010762
1,595113797	-0,000109025
1,597388738	-0,00011042
1,599663679	-0,000111803
1,601938619	-0,000113175
1,60421356	-0,000114537
1,606488501	-0,00011589
1,608763442	-0,000117233
1,611038383	-0,000118567
1,613313324	-0,000119893
1,615588264	-0,00012121
1,617863205	-0,000122521
1,620138146	-0,000123825
1,622413087	-0,000125123
1,624688028	-0,000126415
1,626962969	-0,000127702
1,62923791	-0,000128984
1,63151285	-0,000130261
1,633787791	-0,000131535
1,636062732	-0,000132804
1,638337673	-0,00013407
1,640612614	-0,000135333
1,642887555	-0,000136592
1,645162495	-0,000137848
1,647437436	-0,000139101
1,649712377	-0,000140352
1,651987318	-0,000141598
1,654262259	-0,000142841
1,6565372	-0,00014408
1,658812141	-0,000145314
1,661087081	-0,000146543
1,663362022	-0,000147767
1,665636963	-0,000148984
1,667911904	-0,000150195
1,670186845	-0,000151398
1,672461786	-0,000152594
1,674736726	-0,000153781
1,677011667	-0,000154959
1,679286608	-0,000156127
1,681561549	-0,000157285
1,68383649	-0,000158431
1,686111431	-0,000159564
1,688386371	-0,000160685
1,690661312	-0,000161792
1,692936253	-0,000162884
1,695211194	-0,000163962
1,697486135	-0,000165024
1,699761076	-0,00016607
1,702036017	-0,0001671
1,704310957	-0,000168114
1,706585898	-0,00016911
1,708860839	-0,000170088
1,71113578	-0,000171049
1,713410721	-0,000171993
1,715685662	-0,000172918
1,717960602	-0,000173826
1,720235543	-0,000174717
1,722510484	-0,00017559
1,724785425	-0,000176447
1,727060366	-0,000177286
1,729335307	-0,00017811
1,731610248	-0,000178918
1,733885188	-0,000179712
1,736160129	-0,000180492
1,73843507	-0,000181259
1,740710011	-0,000182014
1,742984952	-0,000182758
1,745259893	-0,000183492
1,747534833	-0,000184216
1,749809774	-0,000184933
1,752084715	-0,000185642
1,754359656	-0,000186346
1,756634597	-0,000187046
1,758909538	-0,000187741
1,761184479	-0,000188435
1,763459419	-0,000189129
1,76573436	-0,000189824
1,768009301	-0,000190522
1,770284242	-0,000191226
1,772559183	-0,000191935
1,774834124	-0,000192653
1,777109064	-0,000193379
1,779384005	-0,000194118
1,781658946	-0,00019487
1,783933887	-0,000195637
1,786208828	-0,00019642
1,788483769	-0,000197221
1,79075871	-0,000198043
1,79303365	-0,000198886
1,795308591	-0,000199752
1,797583532	-0,000200643
1,799858473	-0,00020156
1,802133414	-0,000202506
1,804408355	-0,000203481
1,806683295	-0,000204488
1,808958236	-0,000205527
1,811233177	-0,000206601
1,813508118	-0,000207711
1,815783059	-0,000208857
1,818058	-0,000210042
1,82033294	-0,000211267
1,822607881	-0,000212532
1,824882822	-0,00021384
1,827157763	-0,00021519
1,829432704	-0,000216584
1,831707645	-0,000218021
1,833982586	-0,000219504
1,836257526	-0,000221031
1,838532467	-0,000222603
1,840807408	-0,000224221
1,843082349	-0,000225884
1,84535729	-0,000227591
1,847632231	-0,000229344
1,849907171	-0,000231141
1,852182112	-0,000232982
1,854457053	-0,000234867
1,856731994	-0,000236793
1,859006935	-0,000238761
1,861281876	-0,000240769
1,863556817	-0,000242815
1,865831757	-0,000244899
1,868106698	-0,000247017
1,870381639	-0,000249169
1,87265658	-0,000251353
1,874931521	-0,000253567
1,877206462	-0,000255809
1,879481402	-0,000258077
1,881756343	-0,000260369
1,884031284	-0,000262683
1,886306225	-0,000265017
1,888581166	-0,000267367
1,890856107	-0,000269733
1,893131048	-0,000272112
1,895405988	-0,000274501
1,897680929	-0,000276898
1,89995587	-0,000279302
1,902230811	-0,000281709
1,904505752	-0,000284118
1,906780693	-0,000286527
1,909055633	-0,000288932
1,911330574	-0,000291334
1,913605515	-0,000293729
1,915880456	-0,000296116
1,918155397	-0,000298493
1,920430338	-0,000300859
1,922705278	-0,000303212
1,924980219	-0,00030555
1,92725516	-0,000307874
1,929530101	-0,000310183
1,931805042	-0,000312474
1,934079983	-0,000314748
1,936354924	-0,000317003
1,938629864	-0,000319239
1,940904805	-0,000321455
1,943179746	-0,000323651
1,945454687	-0,000325827
1,947729628	-0,000327982
1,950004569	-0,000330117
1,952279509	-0,000332232
1,95455445	-0,000334327
1,956829391	-0,000336402
1,959104332	-0,000338457
1,961379273	-0,000340494
1,963654214	-0,000342511
1,965929155	-0,000344511
1,968204095	-0,000346492
1,970479036	-0,000348456
1,972753977	-0,000350404
1,975028918	-0,000352335
1,977303859	-0,000354251
1,9795788	-0,000356152
1,98185374	-0,00035804
1,984128681	-0,000359914
1,986403622	-0,000361775
1,988678563	-0,000363625
1,990953504	-0,000365463
1,993228445	-0,00036729
1,995503386	-0,000369107
1,997778326	-0,000370915
2,000053267	-0,000372714
2,002328208	-0,000374506
2,004603149	-0,000376289
2,00687809	-0,000378066
2,009153031	-0,000379836
2,011427971	-0,000381599
2,013702912	-0,000383357
2,015977853	-0,00038511
2,018252794	-0,000386859
2,020527735	-0,000388604
2,022802676	-0,000390345
2,025077616	-0,000392084
2,027352557	-0,00039382
2,029627498	-0,000395553
2,031902439	-0,000397283
2,03417738	-0,000399012
2,036452321	-0,000400739
2,038727262	-0,000402464
2,041002202	-0,000404188
2,043277143	-0,00040591
2,045552084	-0,000407631
2,047827025	-0,000409351
2,050101966	-0,00041107
2,052376907	-0,000412786
2,054651847	-0,000414502
2,056926788	-0,000416215
2,059201729	-0,000417927
2,06147667	-0,000419638
2,063751611	-0,000421346
2,066026552	-0,000423052
2,068301493	-0,000424754
2,070576433	-0,000426454
2,072851374	-0,000428149
2,075126315	-0,000429841
2,077401256	-0,000431528
2,079676197	-0,000433209
2,081951138	-0,000434885
2,084226078	-0,000436554
2,086501019	-0,000438214
2,08877596	-0,000439867
2,091050901	-0,000441511
2,093325842	-0,000443145
2,095600783	-0,000444768
2,097875724	-0,000446381
2,100150664	-0,00044798
2,102425605	-0,000449566
2,104700546	-0,000451139
2,106975487	-0,000452697
2,109250428	-0,000454239
2,111525369	-0,000455766
2,113800309	-0,000457275
2,11607525	-0,000458766
2,118350191	-0,000460239
2,120625132	-0,000461692
2,122900073	-0,000463125
2,125175014	-0,000464538
2,127449954	-0,00046593
2,129724895	-0,0004673
2,131999836	-0,000468649
2,134274777	-0,000469975
2,136549718	-0,000471278
2,138824659	-0,000472559
2,1410996	-0,000473817
2,14337454	-0,000475051
2,145649481	-0,000476262
2,147924422	-0,00047745
2,150199363	-0,000478614
2,152474304	-0,000479756
2,154749245	-0,000480875
2,157024185	-0,000481972
2,159299126	-0,000483046
2,161574067	-0,000484099
2,163849008	-0,000485132
2,166123949	-0,000486144
2,16839889	-0,000487137
2,170673831	-0,000488111
2,172948771	-0,000489069
2,175223712	-0,000490009
2,177498653	-0,000490933
2,179773594	-0,000491842
2,182048535	-0,000492737
2,184323476	-0,000493618
2,186598416	-0,000494486
2,188873357	-0,000495342
2,191148298	-0,000496187
2,193423239	-0,000497021
2,19569818	-0,000497847
2,197973121	-0,000498665
2,200248062	-0,000499477
2,202523002	-0,000500281
2,204797943	-0,000501079
2,207072884	-0,000501872
2,209347825	-0,00050266
2,211622766	-0,000503444
2,213897707	-0,000504223
2,216172647	-0,000504999
2,218447588	-0,000505771
2,220722529	-0,00050654
2,22299747	-0,000507305
2,225272411	-0,000508067
2,227547352	-0,000508827
2,229822293	-0,000509584
2,232097233	-0,000510338
2,234372174	-0,000511087
2,236647115	-0,000511833
2,238922056	-0,000512574
2,241196997	-0,00051331
2,243471938	-0,00051404
2,245746878	-0,000514764
2,248021819	-0,000515481
2,25029676	-0,00051619
2,252571701	-0,00051689
2,254846642	-0,000517581
2,257121583	-0,000518262
2,259396523	-0,000518932
2,261671464	-0,000519591
2,263946405	-0,000520237
2,266221346	-0,000520871
2,268496287	-0,000521491
2,270771228	-0,000522097
2,273046169	-0,000522689
2,275321109	-0,000523265
2,27759605	-0,000523826
2,279870991	-0,000524371
2,282145932	-0,0005249
2,284420873	-0,000525413
2,286695814	-0,000525911
2,288970754	-0,000526392
2,291245695	-0,000526858
2,293520636	-0,000527309
2,295795577	-0,000527745
2,298070518	-0,000528168
2,300345459	-0,000528579
2,3026204	-0,000528977
2,30489534	-0,000529364
2,307170281	-0,000529741
2,309445222	-0,00053011
2,311720163	-0,000530472
2,313995104	-0,000530828
2,316270045	-0,00053118
2,318544985	-0,000531529
2,320819926	-0,000531876
2,323094867	-0,000532224
2,325369808	-0,000532574
2,327644749	-0,000532927
2,32991969	-0,000533285
2,332194631	-0,00053365
2,334469571	-0,000534023
2,336744512	-0,000534405
2,339019453	-0,000534799
2,341294394	-0,000535206
2,343569335	-0,000535627
2,345844276	-0,000536063
2,348119216	-0,000536515
2,350394157	-0,000536984
2,352669098	-0,000537471
2,354944039	-0,000537976
2,35721898	-0,000538501
2,359493921	-0,000539044
2,361768861	-0,000539607
2,364043802	-0,000540189
2,366318743	-0,000540791
2,368593684	-0,000541411
2,370868625	-0,000542049
2,373143566	-0,000542706
2,375418507	-0,000543379
2,377693447	-0,000544068
2,379968388	-0,000544773
2,382243329	-0,000545493
2,38451827	-0,000546227
2,386793211	-0,000546973
2,389068152	-0,000547731
2,391343092	-0,0005485
2,393618033	-0,000549278
2,395892974	-0,000550064
2,398167915	-0,000550859
2,400442856	-0,000551661
2,402717797	-0,000552468
2,404992738	-0,00055328
2,407267678	-0,000554095
2,409542619	-0,000554913
2,41181756	-0,000555733
2,414092501	-0,000556554
2,416367442	-0,000557376
2,418642383	-0,000558198
2,420917323	-0,00055902
2,423192264	-0,000559843
2,425467205	-0,000560666
2,427742146	-0,000561489
2,430017087	-0,000562314
2,432292028	-0,00056314
2,434566969	-0,000563968
2,436841909	-0,000564799
2,43911685	-0,000565632
2,441391791	-0,000566469
2,443666732	-0,000567311
2,445941673	-0,000568159
2,448216614	-0,000569013
2,450491554	-0,000569875
2,452766495	-0,000570746
2,455041436	-0,000571627
2,457316377	-0,00057252
2,459591318	-0,000573425
2,461866259	-0,000574344
2,464141199	-0,000575279
2,46641614	-0,000576229
2,468691081	-0,000577196
2,470966022	-0,000578181
2,473240963	-0,000579186
2,475515904	-0,00058021
2,477790845	-0,000581255
2,480065785	-0,000582321
2,482340726	-0,000583409
2,484615667	-0,000584519
2,486890608	-0,000585652
2,489165549	-0,000586808
2,49144049	-0,000587987
2,49371543	-0,000589189
2,495990371	-0,000590414
2,498265312	-0,000591661
2,500540253	-0,00059293
2,502815194	-0,000594221
2,505090135	-0,000595531
2,507365076	-0,000596862
2,509640016	-0,000598212
2,511914957	-0,00059958
2,514189898	-0,000600965
2,516464839	-0,000602366
2,51873978	-0,000603781
2,521014721	-0,000605208
2,523289661	-0,000606648
2,525564602	-0,000608097
2,527839543	-0,000609555
2,530114484	-0,000611019
2,532389425	-0,000612488
2,534664366	-0,00061396
2,536939307	-0,000615432
2,539214247	-0,000616904
2,541489188	-0,000618373
2,543764129	-0,000619837
2,54603907	-0,000621295
2,548314011	-0,000622745
2,550588952	-0,000624184
2,552863892	-0,000625612
2,555138833	-0,000627027
2,557413774	-0,000628427
2,559688715	-0,000629812
2,561963656	-0,000631179
2,564238597	-0,000632527
2,566513537	-0,000633856
2,568788478	-0,000635164
2,571063419	-0,000636451
2,57333836	-0,000637716
2,575613301	-0,000638958
2,577888242	-0,000640177
2,580163183	-0,000641373
2,582438123	-0,000642545
2,584713064	-0,000643694
2,586988005	-0,00064482
2,589262946	-0,000645922
2,591537887	-0,000647003
2,593812828	-0,00064806
2,596087768	-0,000649096
2,598362709	-0,000650111
2,60063765	-0,000651107
2,602912591	-0,000652085
2,605187532	-0,000653044
2,607462473	-0,000653987
2,609737414	-0,000654915
2,612012354	-0,000655829
2,614287295	-0,00065673
2,616562236	-0,00065762
2,618837177	-0,000658501
2,621112118	-0,000659374
2,623387059	-0,00066024
2,625661999	-0,0006611
2,62793694	-0,000661956
2,630211881	-0,000662809
2,632486822	-0,000663661
2,634761763	-0,000664513
2,637036704	-0,000665365
2,639311645	-0,000666219
2,641586585	-0,000667075
2,643861526	-0,000667936
2,646136467	-0,000668801
2,648411408	-0,000669672
2,650686349	-0,000670549
2,65296129	-0,000671431
2,65523623	-0,00067232
2,657511171	-0,000673216
2,659786112	-0,00067412
2,662061053	-0,000675032
2,664335994	-0,000675951
2,666610935	-0,000676878
2,668885876	-0,000677812
2,671160816	-0,000678754
2,673435757	-0,000679702
2,675710698	-0,000680656
2,677985639	-0,000681617
2,68026058	-0,000682582
2,682535521	-0,000683553
2,684810461	-0,000684528
2,687085402	-0,000685505
2,689360343	-0,000686486
2,691635284	-0,000687468
2,693910225	-0,000688452
2,696185166	-0,000689437
2,698460106	-0,000690423
2,700735047	-0,000691408
2,703009988	-0,000692393
2,705284929	-0,000693376
2,70755987	-0,000694358
2,709834811	-0,000695337
2,712109752	-0,000696313
2,714384692	-0,000697285
2,716659633	-0,000698252
2,718934574	-0,000699213
2,721209515	-0,000700169
2,723484456	-0,000701119
2,725759397	-0,000702062
2,728034337	-0,000702998
2,730309278	-0,000703926
2,732584219	-0,000704846
2,73485916	-0,000705758
2,737134101	-0,000706661
2,739409042	-0,000707556
2,741683983	-0,000708441
2,743958923	-0,000709317
2,746233864	-0,000710184
2,748508805	-0,00071104
2,750783746	-0,000711887
2,753058687	-0,000712723
2,755333628	-0,000713548
2,757608568	-0,000714363
2,759883509	-0,000715168
2,76215845	-0,000715961
2,764433391	-0,000716745
2,766708332	-0,000717518
2,768983273	-0,00071828
2,771258214	-0,000719033
2,773533154	-0,000719775
2,775808095	-0,000720507
2,778083036	-0,00072123
2,780357977	-0,000721944
2,782632918	-0,000722649
2,784907859	-0,000723345
2,787182799	-0,000724034
2,78945774	-0,000724716
2,791732681	-0,000725391
2,794007622	-0,000726059
2,796282563	-0,000726722
2,798557504	-0,00072738
2,800832444	-0,000728034
2,803107385	-0,000728685
2,805382326	-0,000729333
2,807657267	-0,000729979
2,809932208	-0,000730623
2,812207149	-0,000731268
2,81448209	-0,000731912
2,81675703	-0,000732558
2,819031971	-0,000733205
2,821306912	-0,000733854
2,823581853	-0,000734506
2,825856794	-0,000735161
2,828131735	-0,000735821
2,830406675	-0,000736485
2,832681616	-0,000737154
2,834956557	-0,000737828
2,837231498	-0,000738506
2,839506439	-0,00073919
2,84178138	-0,000739879
2,844056321	-0,000740572
2,846331261	-0,000741269
2,848606202	-0,000741971
2,850881143	-0,000742678
2,853156084	-0,00074339
2,855431025	-0,000744106
2,857705966	-0,000744824
2,859980906	-0,000745546
2,862255847	-0,000746269
2,864530788	-0,000746993
2,866805729	-0,000747718
2,86908067	-0,000748443
2,871355611	-0,000749166
2,873630552	-0,000749886
2,875905492	-0,000750603
2,878180433	-0,000751316
2,880455374	-0,000752022
2,882730315	-0,000752722
2,885005256	-0,000753414
2,887280197	-0,000754097
2,889555137	-0,00075477
2,891830078	-0,000755432
2,894105019	-0,000756083
2,89637996	-0,00075672
2,898654901	-0,000757343
2,900929842	-0,000757951
2,903204782	-0,000758543
2,905479723	-0,000759119
2,907754664	-0,000759677
2,910029605	-0,000760217
2,912304546	-0,000760738
2,914579487	-0,00076124
2,916854428	-0,000761722
2,919129368	-0,000762184
2,921404309	-0,000762624
2,92367925	-0,000763043
2,925954191	-0,00076344
2,928229132	-0,000763816
2,930504073	-0,000764171
2,932779013	-0,000764504
2,935053954	-0,000764816
2,937328895	-0,000765106
2,939603836	-0,000765376
2,941878777	-0,000765625
2,944153718	-0,000765853
2,946428659	-0,000766061
2,948703599	-0,00076625
2,95097854	-0,000766419
2,953253481	-0,000766569
2,955528422	-0,000766702
2,957803363	-0,000766817
2,960078304	-0,000766916
2,962353244	-0,000766999
2,964628185	-0,000767067
2,966903126	-0,000767119
2,969178067	-0,000767158
2,971453008	-0,000767184
2,973727949	-0,000767197
2,97600289	-0,000767199
2,97827783	-0,00076719
2,980552771	-0,000767172
2,982827712	-0,000767144
2,985102653	-0,000767109
2,987377594	-0,000767066
2,989652535	-0,000767017
2,991927475	-0,000766962
2,994202416	-0,000766902
2,996477357	-0,000766837
2,998752298	-0,00076677
3,001027239	-0,000766701
3,00330218	-0,000766633
3,00557712	-0,000766564
3,007852061	-0,000766498
3,010127002	-0,000766434
3,012401943	-0,000766374
3,014676884	-0,000766319
3,016951825	-0,000766271
3,019226766	-0,000766231
3,021501706	-0,0007662
3,023776647	-0,00076618
3,026051588	-0,000766172
3,028326529	-0,000766177
3,03060147	-0,000766196
3,032876411	-0,000766233
3,035151351	-0,000766288
3,037426292	-0,000766364
3,039701233	-0,00076646
3,041976174	-0,00076658
3,044251115	-0,000766725
3,046526056	-0,000766897
3,048800997	-0,000767097
3,051075937	-0,000767327
3,053350878	-0,000767587
3,055625819	-0,000767881
3,05790076	-0,000768207
3,060175701	-0,000768569
3,062450642	-0,000768967
3,064725582	-0,000769404
3,067000523	-0,000769879
3,069275464	-0,000770395
3,071550405	-0,000770951
3,073825346	-0,00077155
3,076100287	-0,000772191
3,078375228	-0,000772876
3,080650168	-0,000773604
3,082925109	-0,000774377
3,08520005	-0,000775194
3,087474991	-0,000776056
3,089749932	-0,000776962
3,092024873	-0,000777912
3,094299813	-0,000778906
3,096574754	-0,000779944
3,098849695	-0,000781024
3,101124636	-0,000782146
3,103399577	-0,00078331
3,105674518	-0,000784513
3,107949459	-0,000785756
3,110224399	-0,000787037
3,11249934	-0,000788354
3,114774281	-0,000789705
3,117049222	-0,00079109
3,119324163	-0,000792507
3,121599104	-0,000793954
3,123874044	-0,00079543
3,126148985	-0,000796932
3,128423926	-0,000798458
3,130698867	-0,000800008
3,132973808	-0,000801579
3,135248749	-0,000803168
3,137523689	-0,000804775
3,13979863	-0,000806397
3,142073571	-0,000808032
3,144348512	-0,000809678
3,146623453	-0,000811333
3,148898394	-0,000812996
3,151173335	-0,000814664
3,153448275	-0,000816336
3,155723216	-0,00081801
3,157998157	-0,000819684
3,160273098	-0,000821356
3,162548039	-0,000823026
3,16482298	-0,000824691
3,16709792	-0,00082635
3,169372861	-0,000828002
3,171647802	-0,000829646
3,173922743	-0,000831281
3,176197684	-0,000832905
3,178472625	-0,000834516
3,180747566	-0,000836116
3,183022506	-0,000837701
3,185297447	-0,000839272
3,187572388	-0,000840828
3,189847329	-0,000842369
3,19212227	-0,000843893
3,194397211	-0,000845401
3,196672151	-0,000846892
3,198947092	-0,000848367
3,201222033	-0,000849825
3,203496974	-0,000851266
3,205771915	-0,000852691
3,208046856	-0,000854099
3,210321797	-0,000855491
3,212596737	-0,000856867
3,214871678	-0,000858227
3,217146619	-0,000859573
3,21942156	-0,000860904
3,221696501	-0,000862222
3,223971442	-0,000863527
3,226246382	-0,00086482
3,228521323	-0,000866102
3,230796264	-0,000867374
3,233071205	-0,000868635
3,235346146	-0,000869888
3,237621087	-0,000871132
3,239896027	-0,00087237
3,242170968	-0,000873601
3,244445909	-0,000874828
3,24672085	-0,00087605
3,248995791	-0,000877269
3,251270732	-0,000878487
3,253545673	-0,000879703
3,255820613	-0,00088092
3,258095554	-0,000882137
3,260370495	-0,000883357
3,262645436	-0,00088458
3,264920377	-0,000885808
3,267195318	-0,00088704
3,269470258	-0,000888279
3,271745199	-0,000889525
3,27402014	-0,00089078
3,276295081	-0,000892043
3,278570022	-0,000893316
3,280844963	-0,0008946
3,283119904	-0,000895896
3,285394844	-0,000897203
3,287669785	-0,000898523
3,289944726	-0,000899858
3,292219667	-0,000901206
3,294494608	-0,00090257
3,296769549	-0,00090395
3,299044489	-0,000905345
3,30131943	-0,000906757
3,303594371	-0,000908185
3,305869312	-0,000909629
3,308144253	-0,000911089
3,310419194	-0,000912565
3,312694135	-0,000914058
3,314969075	-0,000915565
3,317244016	-0,000917087
3,319518957	-0,000918624
3,321793898	-0,000920176
3,324068839	-0,000921742
3,32634378	-0,000923321
3,32861872	-0,000924912
3,330893661	-0,000926514
3,333168602	-0,000928126
3,335443543	-0,000929747
3,337718484	-0,000931376
3,339993425	-0,000933012
3,342268365	-0,000934652
3,344543306	-0,000936297
3,346818247	-0,000937943
3,349093188	-0,00093959
3,351368129	-0,000941236
3,35364307	-0,000942879
3,355918011	-0,000944518
3,358192951	-0,000946152
3,360467892	-0,000947778
3,362742833	-0,000949395
3,365017774	-0,000951001
3,367292715	-0,000952596
3,369567656	-0,000954176
3,371842596	-0,00095574
3,374117537	-0,000957287
3,376392478	-0,000958815
3,378667419	-0,000960322
3,38094236	-0,000961808
3,383217301	-0,000963271
3,385492242	-0,000964711
3,387767182	-0,000966126
3,390042123	-0,000967515
3,392317064	-0,000968876
3,394592005	-0,00097021
3,396866946	-0,000971514
3,399141887	-0,000972789
3,401416827	-0,000974033
3,403691768	-0,000975246
3,405966709	-0,000976429
3,40824165	-0,00097758
3,410516591	-0,000978699
3,412791532	-0,0009797880000000001
3,415066473	-0,000980845
3,417341413	-0,00098187
3,419616354	-0,000982864
3,421891295	-0,000983827
3,424166236	-0,000984759
3,426441177	-0,000985662
3,428716118	-0,000986535
3,430991058	-0,00098738
3,433265999	-0,0009881969999999999
3,43554094	-0,000988987
3,437815881	-0,000989752
3,440090822	-0,000990492
3,442365763	-0,000991208
3,444640703	-0,000991903
3,446915644	-0,000992576
3,449190585	-0,00099323
3,451465526	-0,000993866
3,453740467	-0,000994485
3,456015408	-0,000995088
3,458290349	-0,000995679
3,460565289	-0,000996257
3,46284023	-0,000996825
3,465115171	-0,000997385
3,467390112	-0,000997938
3,469665053	-0,000998486
3,471939994	-0,00099903
3,474214934	-0,000999573
3,476489875	-0,001000115
3,478764816	-0,001000659
3,481039757	-0,001001207
3,483314698	-0,00100176
3,485589639	-0,00100232
3,48786458	-0,001002888
3,49013952	-0,001003466
3,492414461	-0,001004055
3,494689402	-0,001004658
3,496964343	-0,001005275
3,499239284	-0,001005907
3,501514225	-0,001006556
3,503789165	-0,001007223
3,506064106	-0,00100791
3,508339047	-0,001008618
3,510613988	-0,001009347
3,512888929	-0,001010099
3,51516387	-0,001010875
3,517438811	-0,001011675
3,519713751	-0,0010125
3,521988692	-0,00101335
3,524263633	-0,001014227
3,526538574	-0,001015131
3,528813515	-0,001016062
3,531088456	-0,00101702
3,533363396	-0,001018006
3,535638337	-0,001019021
3,537913278	-0,001020063
3,540188219	-0,001021132
3,54246316	-0,00102223
3,544738101	-0,001023354
3,547013041	-0,001024506
3,549287982	-0,001025684
3,551562923	-0,00102689
3,553837864	-0,001028122
3,556112805	-0,001029379
3,558387746	-0,001030661
3,560662687	-0,001031967
3,562937627	-0,001033296
3,565212568	-0,001034647
3,567487509	-0,00103602
3,56976245	-0,001037413
3,572037391	-0,001038827
3,574312332	-0,001040259
3,576587272	-0,001041708
3,578862213	-0,001043173
3,581137154	-0,001044653
3,583412095	-0,001046147
3,585687036	-0,001047654
3,587961977	-0,001049171
3,590236918	-0,001050697
3,592511858	-0,001052232
3,594786799	-0,001053774
3,59706174	-0,001055322
3,599336681	-0,001056874
3,601611622	-0,001058428
3,603886563	-0,001059984
3,606161503	-0,00106154
3,608436444	-0,001063095
3,610711385	-0,001064647
3,612986326	-0,001066195
3,615261267	-0,001067737
3,617536208	-0,001069272
3,619811149	-0,001070799
3,622086089	-0,001072317
3,62436103	-0,001073825
3,626635971	-0,001075322
3,628910912	-0,001076807
3,631185853	-0,001078279
3,633460794	-0,001079737
3,635735734	-0,00108118
3,638010675	-0,001082607
3,640285616	-0,001084017
3,642560557	-0,001085411
3,644835498	-0,001086787
3,647110439	-0,001088145
3,64938538	-0,001089486
3,65166032	-0,001090808
3,653935261	-0,001092111
3,656210202	-0,001093397
3,658485143	-0,001094664
3,660760084	-0,001095913
3,663035025	-0,001097143
3,665309965	-0,001098355
3,667584906	-0,00109955
3,669859847	-0,001100729
3,672134788	-0,001101893
3,674409729	-0,001103042
3,67668467	-0,001104177
3,67895961	-0,001105299
3,681234551	-0,001106409
3,683509492	-0,001107508
3,685784433	-0,001108598
3,688059374	-0,001109678
3,690334315	-0,001110751
3,692609256	-0,001111818
3,694884196	-0,001112879
3,697159137	-0,001113936
3,699434078	-0,001114989
3,701709019	-0,001116041
3,70398396	-0,001117094
3,706258901	-0,001118148
3,708533841	-0,001119205
3,710808782	-0,001120267
3,713083723	-0,001121335
3,715358664	-0,001122409
3,717633605	-0,001123492
3,719908546	-0,001124584
3,722183487	-0,001125686
3,724458427	-0,001126801
3,726733368	-0,001127928
3,729008309	-0,00112907
3,73128325	-0,001130227
3,733558191	-0,0011314
3,735833132	-0,00113259
3,738108072	-0,001133799
3,740383013	-0,001135026
3,742657954	-0,001136273
3,744932895	-0,00113754
3,747207836	-0,001138828
3,749482777	-0,001140137
3,751757718	-0,001141467
3,754032658	-0,001142819
3,756307599	-0,001144192
3,75858254	-0,001145588
3,760857481	-0,001147006
3,763132422	-0,001148446
3,765407363	-0,001149906
3,767682303	-0,001151389
3,769957244	-0,001152893
3,772232185	-0,001154417
3,774507126	-0,001155961
3,776782067	-0,001157524
3,779057008	-0,001159106
3,781331948	-0,001160707
3,783606889	-0,001162324
3,78588183	-0,001163957
3,788156771	-0,001165606
3,790431712	-0,001167269
3,792706653	-0,001168946
3,794981594	-0,001170634
3,797256534	-0,001172334
3,799531475	-0,001174043
3,801806416	-0,00117576
3,804081357	-0,001177485
3,806356298	-0,001179215
3,808631239	-0,001180951
3,810906179	-0,00118269
3,81318112	-0,001184431
3,815456061	-0,001186174
3,817731002	-0,001187917
3,820005943	-0,001189659
3,822280884	-0,0011914
3,824555825	-0,001193137
3,826830765	-0,001194871
3,829105706	-0,001196601
3,831380647	-0,001198325
3,833655588	-0,001200042
3,835930529	-0,001201752
3,83820547	-0,001203455
3,84048041	-0,001205148
3,842755351	-0,001206834
3,845030292	-0,00120851
3,847305233	-0,001210176
3,849580174	-0,001211833
3,851855115	-0,001213478
3,854130056	-0,001215114
3,856404996	-0,001216738
3,858679937	-0,001218351
3,860954878	-0,001219953
3,863229819	-0,001221543
3,86550476	-0,001223123
3,867779701	-0,001224692
3,870054641	-0,00122625
3,872329582	-0,001227797
3,874604523	-0,001229334
3,876879464	-0,001230862
3,879154405	-0,00123238
3,881429346	-0,00123389
3,883704286	-0,00123539
3,885979227	-0,001236883
3,888254168	-0,001238367
3,890529109	-0,001239845
3,89280405	-0,001241316
3,895078991	-0,00124278
3,897353932	-0,001244239
3,899628872	-0,001245693
3,901903813	-0,001247143
3,904178754	-0,001248589
3,906453695	-0,001250033
3,908728636	-0,001251473
3,911003577	-0,001252912
3,913278517	-0,001254351
3,915553458	-0,001255789
3,917828399	-0,001257229
3,92010334	-0,001258671
3,922378281	-0,001260116
3,924653222	-0,001261565
3,926928163	-0,001263019
3,929203103	-0,001264479
3,931478044	-0,001265945
3,933752985	-0,001267419
3,936027926	-0,001268901
3,938302867	-0,001270392
3,940577808	-0,001271894
3,942852748	-0,001273406
3,945127689	-0,00127493
3,94740263	-0,001276467
3,949677571	-0,001278016
3,951952512	-0,001279579
3,954227453	-0,001281157
3,956502394	-0,001282748
3,958777334	-0,001284355
3,961052275	-0,001285978
3,963327216	-0,001287616
3,965602157	-0,00128927
3,967877098	-0,001290941
3,970152039	-0,001292627
3,972426979	-0,00129433
3,97470192	-0,001296048
3,976976861	-0,001297781
3,979251802	-0,001299529
3,981526743	-0,001301291
3,983801684	-0,001303066
3,986076624	-0,001304855
3,988351565	-0,001306655
3,990626506	-0,001308466
3,992901447	-0,001310288
3,995176388	-0,001312118
3,997451329	-0,001313956
3,99972627	-0,001315801
4,00200121	-0,001317651
4,004276151	-0,001319504
4,006551092	-0,00132136
4,008826033	-0,001323216
4,011100974	-0,001325072
4,013375915	-0,001326925
4,015650855	-0,001328775
4,017925796	-0,001330621
4,020200737	-0,00133246
4,022475678	-0,001334292
4,024750619	-0,001336114
4,02702556	-0,001337927
4,029300501	-0,001339727
4,031575441	-0,001341515
4,033850382	-0,00134329
4,036125323	-0,00134505
4,038400264	-0,001346794
4,040675205	-0,001348521
4,042950146	-0,001350231
4,045225086	-0,001351924
4,047500027	-0,001353597
4,049774968	-0,001355252
4,052049909	-0,001356887
4,05432485	-0,001358503
4,056599791	-0,001360098
4,058874732	-0,001361674
4,061149672	-0,001363229
4,063424613	-0,001364764
4,065699554	-0,00136628
4,067974495	-0,001367776
4,070249436	-0,001369253
4,072524377	-0,001370711
4,074799317	-0,001372152
4,077074258	-0,001373575
4,079349199	-0,001374982
4,08162414	-0,001376373
4,083899081	-0,001377749
4,086174022	-0,00137911
4,088448963	-0,001380458
4,090723903	-0,001381793
4,092998844	-0,001383116
4,095273785	-0,001384427
4,097548726	-0,001385729
4,099823667	-0,00138702
4,102098608	-0,001388301
4,104373548	-0,001389575
4,106648489	-0,001390842
4,10892343	-0,001392105
4,111198371	-0,001393362
4,113473312	-0,001394615
4,115748253	-0,001395864
4,118023193	-0,001397111
4,120298134	-0,001398354
4,122573075	-0,001399595
4,124848016	-0,001400835
4,127122957	-0,001402073
4,129397898	-0,001403311
4,131672839	-0,001404547
4,133947779	-0,001405783
4,13622272	-0,001407018
4,138497661	-0,001408253
4,140772602	-0,001409488
4,143047543	-0,001410723
4,145322484	-0,001411958
4,147597424	-0,001413192
4,149872365	-0,001414425
4,152147306	-0,001415658
4,154422247	-0,001416889
4,156697188	-0,001418119
4,158972129	-0,001419346
4,16124707	-0,001420572
4,16352201	-0,001421794
4,165796951	-0,001423014
4,168071892	-0,001424229
4,170346833	-0,001425441
4,172621774	-0,001426648
4,174896715	-0,001427849
4,177171655	-0,001429046
4,179446596	-0,001430236
4,181721537	-0,001431419
4,183996478	-0,001432597
4,186271419	-0,001433767
4,18854636	-0,00143493
4,190821301	-0,001436087
4,193096241	-0,001437235
4,195371182	-0,001438377
4,197646123	-0,001439511
4,199921064	-0,001440637
4,202196005	-0,001441755
4,204470946	-0,001442866
4,206745886	-0,001443971
4,209020827	-0,001445069
4,211295768	-0,001446161
4,213570709	-0,001447248
4,21584565	-0,001448329
4,218120591	-0,001449405
4,220395531	-0,001450476
4,222670472	-0,001451545
4,224945413	-0,001452611
4,227220354	-0,001453675
4,229495295	-0,001454738
4,231770236	-0,001455802
4,234045177	-0,001456867
4,236320117	-0,001457935
4,238595058	-0,001459005
4,240869999	-0,001460081
4,24314494	-0,001461162
4,245419881	-0,00146225
4,247694822	-0,001463346
4,249969762	-0,001464451
4,252244703	-0,001465568
4,254519644	-0,001466696
4,256794585	-0,001467836
4,259069526	-0,001468991
4,261344467	-0,001470161
4,263619408	-0,001471347
4,265894348	-0,00147255
4,268169289	-0,001473772
4,27044423	-0,001475013
4,272719171	-0,001476275
4,274994112	-0,001477559
4,277269053	-0,001478864
4,279543993	-0,001480192
4,281818934	-0,001481543
4,284093875	-0,001482919
4,286368816	-0,00148432
4,288643757	-0,001485746
4,290918698	-0,001487197
4,293193639	-0,001488674
4,295468579	-0,001490177
4,29774352	-0,001491705
4,300018461	-0,00149326
4,302293402	-0,001494839
4,304568343	-0,001496444
4,306843284	-0,001498073
4,309118224	-0,001499726
4,311393165	-0,001501403
4,313668106	-0,001503104
4,315943047	-0,001504828
4,318217988	-0,001506573
4,320492929	-0,001508339
4,322767869	-0,001510124
4,32504281	-0,001511928
4,327317751	-0,001513748
4,329592692	-0,001515584
4,331867633	-0,001517435
4,334142574	-0,001519298
4,336417515	-0,001521173
4,338692455	-0,001523057
4,340967396	-0,001524949
4,343242337	-0,001526848
4,345517278	-0,001528752
4,347792219	-0,001530659
4,35006716	-0,001532566
4,3523421	-0,001534473
4,354617041	-0,001536378
4,356891982	-0,001538277
4,359166923	-0,001540171
4,361441864	-0,001542056
4,363716805	-0,001543932
4,365991746	-0,001545797
4,368266686	-0,001547649
4,370541627	-0,001549486
4,372816568	-0,001551307
4,375091509	-0,001553109
4,37736645	-0,001554893
4,379641391	-0,001556655
4,381916331	-0,001558395
4,384191272	-0,001560112
4,386466213	-0,001561804
4,388741154	-0,00156347
4,391016095	-0,001565109
4,393291036	-0,001566719
4,395565977	-0,001568301
4,397840917	-0,001569853
4,400115858	-0,001571374
4,402390799	-0,001572862
4,40466574	-0,001574318
4,406940681	-0,001575741
4,409215622	-0,00157713
4,411490562	-0,001578484
4,413765503	-0,001579804
4,416040444	-0,001581089
4,418315385	-0,001582338
4,420590326	-0,001583551
4,422865267	-0,001584729
4,425140207	-0,001585871
4,427415148	-0,001586977
4,429690089	-0,001588046
4,43196503	-0,00158908
4,434239971	-0,001590077
4,436514912	-0,001591038
4,438789853	-0,001591961
4,441064793	-0,001592848
4,443339734	-0,001593699
4,445614675	-0,001594514
4,447889616	-0,001595294
4,450164557	-0,001596038
4,452439498	-0,001596746
4,454714438	-0,001597419
4,456989379	-0,001598057
4,45926432	-0,00159866
4,461539261	-0,001599227
4,463814202	-0,00159976
4,466089143	-0,001600258
4,468364084	-0,001600721
4,470639024	-0,00160115
4,472913965	-0,001601545
4,475188906	-0,001601907
4,477463847	-0,001602234
4,479738788	-0,001602528
4,482013729	-0,001602788
4,484288669	-0,001603014
4,48656361	-0,001603208
4,488838551	-0,001603368
4,491113492	-0,001603495
4,493388433	-0,00160359
4,495663374	-0,001603652
4,497938315	-0,001603683
4,500213255	-0,001603683
4,502488196	-0,001603651
4,504763137	-0,00160359
4,507038078	-0,0016035
4,509313019	-0,001603381
4,51158796	-0,001603233
4,5138629	-0,001603058
4,516137841	-0,001602857
4,518412782	-0,00160263
4,520687723	-0,001602377
4,522962664	-0,001602101
4,525237605	-0,001601802
4,527512546	-0,001601482
4,529787486	-0,00160114
4,532062427	-0,00160078
4,534337368	-0,0016004
4,536612309	-0,001600004
4,53888725	-0,001599592
4,541162191	-0,001599166
4,543437131	-0,001598728
4,545712072	-0,001598278
4,547987013	-0,001597819
4,550261954	-0,001597351
4,552536895	-0,001596877
4,554811836	-0,001596397
4,557086776	-0,001595913
4,559361717	-0,001595427
4,561636658	-0,00159494
4,563911599	-0,001594453
4,56618654	-0,001593969
4,568461481	-0,001593489
4,570736422	-0,001593014
4,573011362	-0,001592545
4,575286303	-0,001592083
4,577561244	-0,00159163
4,579836185	-0,001591188
4,582111126	-0,001590756
4,584386067	-0,001590336
4,586661007	-0,001589929
4,588935948	-0,001589536
4,591210889	-0,001589157
4,59348583	-0,001588792
4,595760771	-0,001588445
4,598035712	-0,001588115
4,600310653	-0,001587802
4,602585593	-0,001587506
4,604860534	-0,001587229
4,607135475	-0,001586969
4,609410416	-0,001586728
4,611685357	-0,001586506
4,613960298	-0,001586302
4,616235238	-0,001586116
4,618510179	-0,001585949
4,62078512	-0,0015858
4,623060061	-0,001585668
4,625335002	-0,001585554
4,627609943	-0,001585457
4,629884884	-0,001585376
4,632159824	-0,001585312
4,634434765	-0,001585264
4,636709706	-0,001585232
4,638984647	-0,001585215
4,641259588	-0,001585213
4,643534529	-0,001585227
4,645809469	-0,001585255
4,64808441	-0,001585296
4,650359351	-0,001585351
4,652634292	-0,001585418
4,654909233	-0,001585499
4,657184174	-0,001585592
4,659459114	-0,001585696
4,661734055	-0,001585811
4,664008996	-0,001585936
4,666283937	-0,001586072
4,668558878	-0,001586216
4,670833819	-0,001586369
4,67310876	-0,001586531
4,6753837	-0,0015867
4,677658641	-0,001586875
4,679933582	-0,001587057
4,682208523	-0,001587243
4,684483464	-0,001587434
4,686758405	-0,001587628
4,689033345	-0,001587825
4,691308286	-0,001588024
4,693583227	-0,001588224
4,695858168	-0,001588423
4,698133109	-0,00158862
4,70040805	-0,001588816
4,702682991	-0,001589007
4,704957931	-0,001589194
4,707232872	-0,001589375
4,709507813	-0,00158955
4,711782754	-0,001589717
4,714057695	-0,001589874
4,716332636	-0,001590022
4,718607576	-0,001590157
4,720882517	-0,001590279
4,723157458	-0,001590387
4,725432399	-0,00159048
4,72770734	-0,001590558
4,729982281	-0,001590618
4,732257222	-0,00159066
4,734532162	-0,001590683
4,736807103	-0,001590685
4,739082044	-0,001590667
4,741356985	-0,001590627
4,743631926	-0,001590565
4,745906867	-0,00159048
4,748181807	-0,001590373
[truncated: 8,990 more rows]
[truncated: 1 more columns]
